# Supplementary material for: Spatial and Temporal Gene Expression Differences in Core and Periinfarct Areas in Experimental Stroke: A Microarray Analysis
Source: PLoS One. 2012 Dec 17;7(12):e52121. doi: 10.1371/journal.pone.0052121 (PMC3524135; doi:10.1371/journal.pone.0052121)
Supplement: Table S1 — Differentially expressed genes in the core at 24 h. (XLS) [file pone.0052121.s001.xls]

## Sheet: I_Core24h vs H
CORE 24h	Differentially expressed genes in the core at 24h
Probe	logFC	A	pvalue	adjpvalue	Symbol	Description
A_44_P1042876	6.11882	9.4591	1.53157e-20	3.12363e-16	Hspa1b	Rattus norvegicus heat shock 70kD protein 1B (mapped) (Hspa1b), mRNA [NM_212504]
A_42_P543774	3.88199	6.16046	1.82403e-16	1.45363e-12	Trib3	Rattus sp. mRNA for kinase, complete cds. [AB020967]
A_44_P154571	3.9141	7.63574	2.20489e-16	1.45363e-12	LOC689410	PREDICTED: Rattus norvegicus hypothetical protein LOC689410 (LOC689410), mRNA [XM_001070689]
A_44_P109342	5.70373	7.39421	2.85096e-16	1.45363e-12	Hspa1a	Rattus norvegicus heat shock 70kD protein 1A (Hspa1a), mRNA [NM_031971]
A_44_P423574	-2.22607	9.22133	6.45594e-16	2.63338e-12	RGD1310827	Rattus norvegicus similar to RIKEN cDNA 1200009O22; EST AI316813 (RGD1310827), mRNA [NM_001034010]
A_44_P483089	3.27214	9.964	1.44146e-15	4.89975e-12	LOC690782	PREDICTED: Rattus norvegicus hypothetical protein LOC690782 (LOC690782), mRNA [XM_001075604]
A_44_P269903	3.1733	10.3939	2.19254e-15	6.38811e-12		Rattus norvegicus similar to Myosin IXb (Unconventional myosin-9b) (LOC367499), mRNA [XM_346173]
A_44_P262888	3.28589	9.70188	2.83728e-15	7.2333e-12	LOC363366	Rattus norvegicus similar to RIKEN cDNA 1700081O22 (LOC363366), mRNA [XM_343700]
A_44_P685364	4.88114	2.09418	3.66984e-15	8.31626e-12		integrin beta 1 binding protein 3 Gene [Source:MGI Symbol;Acc:MGI:1916814] [ENSRNOT00000066348]
A_44_P389590	-3.80447	6.43395	6.39616e-15	1.3045e-11	Cilp	Rattus norvegicus cartilage intermediate layer protein, nucleotide pyrophosphohydrolase (Cilp), mRNA [NM_001108161]
A_44_P236187	1.89847	7.02653	1.24863e-14	2.12384e-11	Lgals7	Rattus norvegicus lectin, galactoside-binding, soluble, 7 (Lgals7), mRNA [NM_022582]
A_44_P407606	3.19403	9.40165	1.24962e-14	2.12384e-11		similar to RIKEN cDNA 1700081O22 (LOC363337), mRNA [Source:RefSeq DNA;Acc:NM_001014221] [ENSRNOT00000041051]
A_43_P14894	4.78232	2.259	3.59541e-14	5.64064e-11	Nppb	Rattus norvegicus natriuretic peptide precursor B (Nppb), mRNA [NM_031545]
A_44_P1001517	1.70212	8.52743	4.96332e-14	7.2305e-11		AF153013 TGF-beta 2 short form precursor {Rattus norvegicus} (exp=-1; wgp=0; cg=0), complete [TC579234]
A_44_P171155	2.80018	10.432	7.16114e-14	9.07219e-11	LOC363337	Rattus norvegicus similar to RIKEN cDNA 1700081O22 (LOC363337), mRNA [NM_001014221]
A_44_P422144	2.70114	10.2946	7.29225e-14	9.07219e-11	LOC501370	PREDICTED: Rattus norvegicus hypothetical LOC501362 (LOC501362), mRNA [XM_576775]
A_44_P274624	2.93515	8.74303	7.56201e-14	9.07219e-11	LOC690974	PREDICTED: Rattus norvegicus hypothetical protein LOC690974 (LOC690974), mRNA [XM_001076357]
A_44_P423566	-2.38987	10.1597	8.7997e-14	9.60239e-11	RGD1310827	Rattus norvegicus similar to RIKEN cDNA 1200009O22; EST AI316813 (RGD1310827), mRNA [NM_001034010]
A_42_P681722	2.36025	7.80831	8.9456e-14	9.60239e-11		UI-R-BS1-azm-c-07-0-UI.s1 UI-R-BS1 Rattus norvegicus cDNA clone UI-R-BS1-azm-c-07-0-UI 3', mRNA sequence [BE117898]
A_44_P255728	2.74362	10.309	9.48764e-14	9.67502e-11	LOC363337	Rattus norvegicus similar to RIKEN cDNA 1700081O22 (LOC363337), mRNA [NM_001014221]
A_44_P177726	4.55996	6.99716	1.00408e-13	9.75151e-11	Gfap	Rattus norvegicus glial fibrillary acidic protein epsilon (Gfap) mRNA, partial cds, alternatively spliced. [EF094477]
A_44_P787936	2.16747	9.22128	1.13151e-13	1.04896e-10	Stat3	Rattus norvegicus signal transducer and activator of transcription 3 (Stat3), mRNA [NM_012747]
A_44_P149896	2.45882	12.723	1.31996e-13	1.16199e-10	LOC363337	Rattus norvegicus similar to RIKEN cDNA 1700081O22 (LOC363337), mRNA [NM_001014221]
A_44_P215680	2.65642	8.72394	1.36738e-13	1.16199e-10	LOC690042	PREDICTED: Rattus norvegicus hypothetical protein LOC690042 (LOC690042), mRNA [XM_001060929]
A_44_P328646	2.78788	9.90202	1.42601e-13	1.16334e-10		Rattus norvegicus similar to RIKEN cDNA 4933431D05 (LOC367511), mRNA [XM_346182]
A_42_P714311	6.44008	6.60907	1.67762e-13	1.31596e-10	Ccl3	Rattus norvegicus chemokine (C-C motif) ligand 3 (Ccl3), mRNA [NM_013025]
A_44_P447781	2.44723	12.7854	1.85753e-13	1.40312e-10		similar to RIKEN cDNA 1700081O22 (LOC363337), mRNA [Source:RefSeq DNA;Acc:NM_001014221] [ENSRNOT00000041051]
A_44_P650885	2.39395	6.3156	2.44806e-13	1.78315e-10	Mthfd2	Rattus norvegicus methylenetetrahydrofolate dehydrogenase (NADP+ dependent) 2, methenyltetrahydrofolate cyclohydrolase (Mthfd2), nuclear gene encoding mitochondrial protein, mRNA [NM_001109398]
A_44_P683445	3.43765	6.54508	2.57725e-13	1.81252e-10	LOC686147	PREDICTED: Rattus norvegicus hypothetical protein LOC686147 (LOC686147), mRNA [XM_001066698]
A_44_P246538	1.61239	6.17486	2.89612e-13	1.96683e-10	Tgfb2	Rattus norvegicus transforming growth factor, beta 2 (Tgfb2), mRNA [NM_031131]
A_44_P546234	4.15973	6.30407	2.98955e-13	1.96683e-10
A_44_P248495	2.79361	9.93845	4.27113e-13	2.48733e-10		Rattus norvegicus similar to RIKEN cDNA 1700081O22 (LOC317101), mRNA [XM_229809]
A_44_P358865	2.43252	10.4211	4.35393e-13	2.48733e-10		AGENCOURT_12599767 NICHD_Rr_Pit1 Rattus norvegicus cDNA clone IMAGE:6922330 5', mRNA sequence [CB568706]
A_44_P328654	2.80149	9.99297	4.35816e-13	2.48733e-10	LOC100363529	PREDICTED: Rattus norvegicus rCG41835-like (LOC100363529), mRNA [XM_002730166]
A_44_P446946	2.65692	4.35538	4.39048e-13	2.48733e-10		AI231792 EST228480 Normalized rat heart, Bento Soares Rattus sp. cDNA clone RHECO33 3' end, mRNA sequence [AI231792]
A_42_P638620	7.01312	7.14064	4.71482e-13	2.59888e-10	Lcn2	Rattus norvegicus lipocalin 2 (Lcn2), mRNA [NM_130741]
A_44_P287301	1.30928	11.2318	4.96213e-13	2.63122e-10	Bcl6	Rattus norvegicus B-cell CLL/lymphoma 6 (Bcl6), mRNA [NM_001107084]
A_44_P367421	-1.50996	11.3053	5.0315e-13	2.63122e-10		RVL20684 Wackym-Soares normalized rat vestibular cDNA library Rattus norvegicus cDNA 5', mRNA sequence [DV728079]
A_44_P337930	2.1929	11.8347	5.51664e-13	2.81279e-10		Rattus norvegicus similar to RIKEN cDNA 4933431D05 (LOC287855), mRNA [XM_221162]
A_44_P135786	2.54356	10.6919	5.79311e-13	2.8425e-10	LOC363337	Rattus norvegicus similar to RIKEN cDNA 1700081O22 (LOC363337), mRNA [NM_001014221]
A_44_P448051	2.99022	4.88501	5.85365e-13	2.8425e-10	Vpreb3	Rattus norvegicus pre-B lymphocyte 3 (Vpreb3), mRNA [NM_001108930]
A_44_P315947	3.89807	1.85221	6.02308e-13	2.85676e-10	F7	Rattus norvegicus coagulation factor VII (serum prothrombin conversion accelerator) (F7), mRNA [NM_152846]
A_44_P185294	2.358	11.5241	6.33563e-13	2.91434e-10		Rattus norvegicus similar to RIKEN cDNA 1700081O22 (LOC363336), mRNA [XM_343674]
A_44_P501724	2.68822	8.63901	6.43027e-13	2.91434e-10	LOC501370	Rattus norvegicus cDNA clone IMAGE:6889638, partial cds. [BC059164]
A_44_P164990	2.10053	6.79877	6.72818e-13	2.98307e-10		RNAJ4858 Sox11 protein {Rattus norvegicus} (exp=-1; wgp=0; cg=0), complete [TC576516]
A_43_P12051	-1.77097	9.31006	8.56324e-13	3.7159e-10	Cyp4f1	Rattus norvegicus cytochrome P450, family 4, subfamily f, polypeptide 1 (Cyp4f1), mRNA [NM_019623]
A_44_P128747	2.37647	12.5685	1.13493e-12	4.75335e-10		Rattus norvegicus similar to RIKEN cDNA 1700081O22 (LOC363422), mRNA [XM_343745]
A_44_P1046787	-1.47403	6.43609	1.14201e-12	4.75335e-10	Rpesp	PREDICTED: Rattus norvegicus similar to RPE-spondin (predicted) (RGD1559717_predicted), mRNA [XM_216317]
A_44_P328062	-2.74782	7.18522	1.21296e-12	4.94767e-10	Edn3	Rattus norvegicus endothelin 3 (Edn3), mRNA [NM_001077650]
A_44_P431533	2.85264	7.92423	1.26589e-12	5.06232e-10	LOC501370	PREDICTED: Rattus norvegicus hypothetical LOC501362 (LOC501362), mRNA [XM_576775]
A_44_P440944	3.16741	10.033	1.29117e-12	5.0641e-10	LOC690042	PREDICTED: Rattus norvegicus hypothetical protein LOC690042 (LOC690042), mRNA [XM_001060929]
A_44_P157024	2.64798	9.66062	1.34462e-12	5.17426e-10
A_44_P234657	-1.78747	8.0666	1.71106e-12	6.46242e-10		UI-R-CZ0-byh-g-09-0-UI.s1 UI-R-CZ0 Rattus norvegicus cDNA clone UI-R-CZ0-byh-g-09-0-UI 3', mRNA sequence [BI278528]
A_44_P361327	2.58854	11.104	1.8744e-12	6.9233e-10
A_42_P640792	-2.41897	11.9305	1.90098e-12	6.9233e-10	Gjb6	Rattus norvegicus gap junction protein, beta 6 (Gjb6), mRNA [NM_053388]
A_44_P575816	2.32606	11.1855	1.95169e-12	6.98329e-10	LOC501370	Rattus norvegicus cDNA clone IMAGE:6889638, partial cds. [BC059164]
A_44_P268610	-1.31698	10.3586	2.03668e-12	7.16174e-10	RGD1559896	Rattus norvegicus similar to RIKEN cDNA 2310022B05 (RGD1559896), mRNA [NM_001109134]
A_44_P655056	1.89074	6.07612	2.10761e-12	7.21007e-10
A_44_P1047158	2.49873	8.56555	2.12113e-12	7.21007e-10	Tnip2	Rattus norvegicus TNFAIP3 interacting protein 2 (Tnip2), mRNA [NM_001024771]
A_44_P184817	-1.93137	7.92319	2.38426e-12	7.97165e-10	Selenbp1	Rattus norvegicus selenium binding protein 1 (Selenbp1), mRNA [NM_080892]
A_44_P302479	2.58297	10.1416	2.46966e-12	8.12398e-10		Rattus norvegicus similar to RIKEN cDNA 4933431D05 (LOC363424), mRNA [XM_343747]
A_43_P12451	3.63082	8.94969	2.53129e-12	8.19456e-10	Slc16a3	Rattus norvegicus solute carrier family 16, member 3 (monocarboxylic acid transporter 4) (Slc16a3), mRNA [NM_030834]
A_44_P242958	-2.22102	6.38109	2.78275e-12	8.82997e-10	Ttpa	Rattus norvegicus tocopherol (alpha) transfer protein (Ttpa), mRNA [NM_013048]
A_42_P807866	2.07463	11.1718	2.81416e-12	8.82997e-10	Ril	Rattus norvegicus reversion induced LIM gene (Ril), mRNA [NM_017062]
A_44_P855953	3.27696	5.97998	3.12824e-12	9.66675e-10		Q4S5J5_TETNG (Q4S5J5) Chromosome 9 SCAF14729, whole genome shotgun sequence. (Fragment), partial (4%) [TC610206]
A_44_P142709	2.94812	7.08062	3.5828e-12	1.09061e-09
A_44_P290394	-1.63855	10.7324	4.0849e-12	1.22517e-09	Slc27a1	Rattus norvegicus solute carrier family 27 (fatty acid transporter), member 1 (Slc27a1), mRNA [NM_053580]
A_44_P809374	4.64875	6.02282	4.73337e-12	1.39909e-09	Clcf1	Rattus norvegicus cardiotrophin-like cytokine factor 1 (Clcf1), mRNA [NM_207615]
A_44_P807649	1.30518	9.98504	5.00909e-12	1.44501e-09		GP1_CHLRE (Q9FPQ6) Vegetative cell wall protein gp1 precursor (Hydroxyproline-rich glycoprotein 1), partial (5%) [TC610375]
A_44_P307718	3.18672	1.58221	5.03044e-12	1.44501e-09		BF281946 EST446537 Rat Gene Index, normalized rat, Rattus norvegicus cDNA Rattus norvegicus cDNA clone RGIBX53, mRNA sequence [BF281946]
A_44_P239300	-2.75571	4.79286	5.29927e-12	1.50109e-09	RGD1307119	Rattus norvegicus hypothetical LOC303743 (RGD1307119), mRNA [NM_001013975]
A_44_P485499	3.69358	2.78694	6.06021e-12	1.67024e-09	Tex21	Rattus norvegicus testis expressed gene 21 (Tex21), mRNA [NM_001025658]
A_44_P356526	-1.59344	10.51	6.50922e-12	1.76292e-09	Acss1	Rattus norvegicus acyl-CoA synthetase short-chain family member 1 (Acss1), nuclear gene encoding mitochondrial protein, mRNA [NM_001106524]
A_44_P992908	5.43396	10.382	6.56936e-12	1.76292e-09	Hspb1	Rattus norvegicus heat shock protein 1 (Hspb1), mRNA [NM_031970]
A_44_P345232	-3.61908	6.3881	6.69394e-12	1.77302e-09	Omd	Rattus norvegicus osteomodulin (Omd), mRNA [NM_031817]
A_42_P614175	4.37284	7.58821	6.86724e-12	1.79561e-09	Gal	Rattus norvegicus galanin prepropeptide (Gal), mRNA [NM_033237]
A_44_P232076	2.32246	10.9583	7.79676e-12	2.01285e-09	LOC690429	PREDICTED: Rattus norvegicus similar to RIKEN cDNA 5031410I06 (LOC690429), mRNA [XM_001074433]
A_44_P159540	-1.39642	5.78334	8.58036e-12	2.17401e-09	Dhrs11	Rattus norvegicus dehydrogenase/reductase (SDR family) member 11 (Dhrs11), mRNA [NM_001014119]
A_44_P534585	2.29537	10.4181	8.63423e-12	2.17401e-09		Rattus norvegicus similar to RIKEN cDNA 4933431D05 (LOC367673), mRNA [XM_346249]
A_44_P291196	-2.55129	9.10514	8.93514e-12	2.22234e-09	Btbd17	Rattus norvegicus BTB (POZ) domain containing 17 (Btbd17), mRNA [NM_001134534]
A_43_P15024	2.45222	7.84216	9.54188e-12	2.33296e-09	Sypl2	Rattus norvegicus synaptophysin-like 2 (Sypl2), mRNA [NM_001108563]
A_44_P124121	2.31933	11.6027	9.60866e-12	2.33296e-09	LOC363337	Rattus norvegicus similar to RIKEN cDNA 1700081O22 (LOC363337), mRNA [NM_001014221]
A_42_P668072	1.2252	9.77388	1.17995e-11	2.81606e-09	Smad1	Rattus norvegicus SMAD family member 1 (Smad1), mRNA [NM_013130]
A_44_P308662	2.94682	6.86735	1.18745e-11	2.81606e-09	Ret	Rattus norvegicus ret proto-oncogene (Ret), transcript variant 1, mRNA [NM_012643]
A_43_P11472	5.26988	8.72452	1.25442e-11	2.94068e-09	Hmox1	Rattus norvegicus heme oxygenase (decycling) 1 (Hmox1), mRNA [NM_012580]
A_44_P372061	-1.3182	8.3031	1.28949e-11	2.98853e-09	Cyp2d4	Rattus norvegicus cytochrome P450, family 2, subfamily d, polypeptide 4 (Cyp2d4), mRNA [NM_138515]
A_42_P543226	1.71276	9.11226	1.38484e-11	3.17347e-09		AGENCOURT_27552711 NIH_MGC_254 Rattus norvegicus cDNA clone IMAGE:7314137 5', mRNA sequence [CO399392]
A_44_P398641	2.4412	12.6901	1.45328e-11	3.2571e-09		Rattus norvegicus similar to RIKEN cDNA 4933431D05 (LOC301986), mRNA [XM_217515]
A_44_P592086	3.76998	4.10942	1.49766e-11	3.31917e-09		Q5FY69_PIG (Q5FY69) Sodium/glucose cotransporter, partial (10%) [TC594597]
A_44_P1038028	4.04432	8.9992	1.51352e-11	3.31917e-09	Tnfrsf12a	Rattus norvegicus tumor necrosis factor receptor superfamily, member 12a (Tnfrsf12a), mRNA [NM_181086]
A_44_P464295	2.49043	10.7254	1.60517e-11	3.48271e-09	LOC301977	PREDICTED: Rattus norvegicus similar to spermatogenesis associated glutamate (E)-rich protein 4d (LOC301977), mRNA [XM_217510]
A_44_P309215	2.34125	8.25276	1.64686e-11	3.51929e-09	Tnip2	Rattus norvegicus TNFAIP3 interacting protein 2 (Tnip2), mRNA [NM_001024771]
A_44_P133335	2.16508	12.4788	1.65654e-11	3.51929e-09		Rattus norvegicus similar to RIKEN cDNA 4933431D05 (LOC301906), mRNA [XM_217507]
A_44_P365379	3.29399	11.7963	1.68082e-11	3.53404e-09	Gadd45g	Rattus norvegicus growth arrest and DNA-damage-inducible, gamma (Gadd45g), mRNA [NM_001077640]
A_44_P607347	-1.91411	6.66487	1.71965e-11	3.5788e-09		SECR_RAT (P11384) Secretin precursor, partial (12%) [TC595334]
A_44_P393235	7.17066	3.91577	1.78215e-11	3.67141e-09	Has1	Rattus norvegicus hyaluronan synthase 1 (Has1), mRNA [NM_172323]
A_44_P337351	-1.80942	10.7839	1.86783e-11	3.80945e-09	Cxcl12	Rattus norvegicus chemokine (C-X-C motif) ligand 12 (stromal cell-derived factor 1) (Cxcl12), transcript variant 3, mRNA [NM_001033883]
A_42_P493380	2.92652	8.05034	1.93473e-11	3.90681e-09	Myc	Rattus norvegicus myelocytomatosis oncogene (Myc), mRNA [NM_012603]
A_42_P693821	6.76174	4.31039	2.05197e-11	4.10292e-09	Fosl1	Rattus norvegicus fos-like antigen 1 (Fosl1), mRNA [NM_012953]
A_44_P455011	2.22301	11.24	2.51108e-11	4.97218e-09		PREDICTED: Rattus norvegicus hypothetical protein LOC689762 (LOC689762), mRNA [XM_001071912]
A_44_P247219	-1.84848	6.85988	2.6251e-11	5.14797e-09	Cited4	Rattus norvegicus Cbp/p300-interacting transactivator, with Glu/Asp-rich carboxy-terminal domain, 4 (Cited4), mRNA [NM_053699]
A_44_P311917	2.56397	10.3368	2.66203e-11	5.17067e-09	LOC680758	PREDICTED: Rattus norvegicus similar to spermatogenesis associated glutamate (E)-rich protein 4d (LOC680758), mRNA [XM_001058748]
A_43_P20995	3.03366	6.86488	2.83482e-11	5.45291e-09	Rai14	Rattus norvegicus retinoic acid induced 14 (Rai14), mRNA [NM_001011947]
A_42_P499158	-1.06292	11.4042	2.8608e-11	5.45291e-09	Vcam1	Rattus norvegicus vascular cell adhesion molecule 1 (Vcam1), mRNA [NM_012889]
A_44_P462661	4.66807	7.63343	2.9285e-11	5.53026e-09	Il1rn	Rattus norvegicus interleukin 1 receptor antagonist (Il1rn), mRNA [NM_022194]
A_44_P515197	7.35723	3.5386	2.95843e-11	5.53553e-09	Cxcl2	Rattus norvegicus chemokine (C-X-C motif) ligand 2 (Cxcl2), mRNA [NM_053647]
A_44_P452245	7.01792	3.08107	3.35711e-11	6.22439e-09	Serpine1	Rattus norvegicus serine (or cysteine) peptidase inhibitor, clade E, member 1 (Serpine1), mRNA [NM_012620]
A_44_P119370	-1.58669	7.93552	3.38906e-11	6.22702e-09	RGD1309651	PREDICTED: Rattus norvegicus similar to 1190005I06Rik protein (predicted) (RGD1309651_predicted), mRNA [XM_341702]
A_43_P10785	-1.11634	10.5687	4.18584e-11	7.62234e-09	Cmbl	Rattus norvegicus carboxymethylenebutenolidase homolog (Pseudomonas) (Cmbl), mRNA [NM_001008770]
A_44_P883893	-1.7101	9.02685	4.36463e-11	7.87757e-09	Acss1	Rattus norvegicus acyl-CoA synthetase short-chain family member 1 (Acss1), nuclear gene encoding mitochondrial protein, mRNA [NM_001106524]
A_42_P797805	-3.80161	3.80718	4.7504e-11	8.49862e-09	Slc22a6	Rattus norvegicus solute carrier family 22 (organic anion transporter), member 6 (Slc22a6), mRNA [NM_017224]
A_44_P183016	2.20365	11.0635	4.7996e-11	8.51199e-09		Rattus norvegicus similar to RIKEN cDNA 4933431D05 (LOC363360), mRNA [XM_343695]
A_44_P121556	1.11052	7.51657	4.94006e-11	8.68557e-09	RGD1305222	Rattus norvegicus similar to RIKEN cDNA 1810029B16 (RGD1305222), mRNA [NM_001169102]
A_42_P602822	2.52606	6.45879	5.44602e-11	9.4933e-09	Ret	Rattus norvegicus ret proto-oncogene (Ret), transcript variant 2, mRNA [NM_001110099]
A_44_P715234	-1.33516	7.04121	5.89838e-11	1.01947e-08		PURA_METCA (Q606N8) Adenylosuccinate synthetase (IMP--aspartate ligase) (AdSS) (AMPSase) , partial (4%) [TC594104]
A_44_P276916	2.22005	9.40791	6.25818e-11	1.07257e-08		Rattus norvegicus cDNA clone IMAGE:6889638, partial cds. [BC059164]
A_44_P491796	9.65208	9.48845	6.60197e-11	1.117e-08	Spp1	Rattus norvegicus secreted phosphoprotein 1 (Spp1), mRNA [NM_012881]
A_42_P576953	3.27198	8.5432	6.6754e-11	1.117e-08	Pla1a	Rattus norvegicus phospholipase A1 member A (Pla1a), mRNA [NM_138882]
A_44_P839432	2.0248	6.17239	6.68172e-11	1.117e-08
A_44_P1028549	2.06591	7.56031	7.05689e-11	1.17012e-08	Casp4	Rattus norvegicus caspase 4, apoptosis-related cysteine peptidase (Casp4), mRNA [NM_053736]
A_44_P837980	1.35646	10.1358	7.19327e-11	1.18312e-08
A_44_P351723	-1.81182	9.05811	7.29362e-11	1.19003e-08	Cldn10	Rattus norvegicus claudin 10 (Cldn10), mRNA [NM_001106058]
A_43_P11621	5.30583	7.69261	7.69596e-11	1.23266e-08	Cd44	Rattus norvegicus Cd44 molecule (Cd44), mRNA [NM_012924]
A_44_P210173	3.46225	7.02492	7.73481e-11	1.23266e-08	Tnfrsf12a	Rattus norvegicus tumor necrosis factor receptor superfamily, member 12a (Tnfrsf12a), mRNA [NM_181086]
A_42_P840729	-1.86364	7.18098	7.73623e-11	1.23266e-08		RVL17199 Wackym-Soares normalized rat vestibular cDNA library Rattus norvegicus cDNA 5', mRNA sequence [DV725094]
A_42_P787216	1.84997	9.28696	7.94262e-11	1.25214e-08	Dclk1	Rattus norvegicus activity and neurotransmitter-induced early gene protein 4 (ania-4) mRNA, complete cds. [AF030089]
A_44_P981783	-2.19174	7.15451	7.98125e-11	1.25214e-08		UI-R-C3-sj-b-12-0-UI.r1 UI-R-C3 Rattus norvegicus cDNA clone UI-R-C3-sj-b-12-0-UI 5', mRNA sequence [BF542492]
A_44_P233702	3.86141	2.04432	8.19019e-11	1.27511e-08	Clcf1	Rattus norvegicus cardiotrophin-like cytokine factor 1 (Clcf1), mRNA [NM_207615]
A_44_P469584	4.91096	8.4834	8.30905e-11	1.28381e-08	Cd14	Rattus norvegicus CD14 molecule (Cd14), mRNA [NM_021744]
A_44_P653647	1.62376	8.84851	8.4123e-11	1.28999e-08	Tmem117	PREDICTED: Rattus norvegicus similar to RIKEN cDNA B930062P21 gene (predicted) (RGD1562562_predicted), mRNA [XM_576330]
A_44_P960576	1.57426	8.24428	8.50365e-11	1.29427e-08		Q8JZP8_MOUSE (Q8JZP8) Zfp689 protein, partial (14%) [TC620925]
A_44_P1057331	1.21022	9.12141	8.77998e-11	1.32604e-08	Stk40	Rattus norvegicus serine/threonine kinase 40 (Stk40), mRNA [NM_183056]
A_43_P12247	-1.17482	9.97327	8.84244e-11	1.32604e-08	Aldh1l1	Rattus norvegicus aldehyde dehydrogenase 1 family, member L1 (Aldh1l1), mRNA [NM_022547]
A_44_P332790	5.96573	4.23649	1.00264e-10	1.49262e-08	Trh	Rattus norvegicus thyrotropin releasing hormone (Trh), mRNA [NM_013046]
A_44_P1029107	1.09118	9.33044	1.02191e-10	1.51028e-08	Twistnb	Rattus norvegicus TWIST neighbor (Twistnb), mRNA [NM_001108707]
A_44_P792845	5.24844	2.70594	1.06052e-10	1.55606e-08		S78518 DNA-binding protein {Mus sp.} (exp=-1; wgp=0; cg=0), partial (17%) [TC619180]
A_43_P12698	5.83682	10.6032	1.10594e-10	1.61112e-08	Lgals3	Rattus norvegicus lectin, galactoside-binding, soluble, 3 (Lgals3), mRNA [NM_031832]
A_42_P772878	2.28752	10.4642	1.21628e-10	1.75929e-08	Bag3	Rattus norvegicus Bcl2-associated athanogene 3 (Bag3), mRNA [NM_001011936]
A_43_P13297	3.3935	11.2386	1.24215e-10	1.78405e-08	Mt1a	Rattus norvegicus metallothionein 1a (Mt1a), mRNA [NM_138826]
A_42_P458530	3.85471	7.59028	1.25116e-10	1.78444e-08	Ripk3	Rattus norvegicus receptor-interacting serine-threonine kinase 3 (Ripk3), mRNA [NM_139342]
A_44_P1000653	7.77429	6.17143	1.26244e-10	1.78802e-08	Serpina3n	Rattus norvegicus serine (or cysteine) peptidase inhibitor, clade A, member 3N (Serpina3n), mRNA [NM_031531]
A_44_P276674	4.25321	2.24289	1.2769e-10	1.79603e-08	LOC686038	PREDICTED: Rattus norvegicus similar to Discs large homolog 5 (Placenta and prostate DLG) (Discs large protein P-dlg) (LOC686038), mRNA [XM_001066294]
A_44_P1060194	1.02308	12.8663	1.3255e-10	1.85162e-08	Fbl	Rattus norvegicus fibrillarin (Fbl), mRNA [NM_001025643]
A_42_P624309	-2.2118	5.4254	1.34617e-10	1.86741e-08	Ltc4s	Rattus norvegicus leukotriene C4 synthase (Ltc4s), mRNA [NM_053639]
A_44_P917278	-2.16629	5.768	1.41486e-10	1.93665e-08
A_43_P11636	1.10312	13.5033	1.52368e-10	2.06025e-08	Hspe1	Rattus norvegicus heat shock protein 1 (chaperonin 10) (Hspe1), mRNA [NM_012966]
A_44_P962786	-1.14033	9.19878	1.53211e-10	2.06025e-08
A_44_P1011369	3.1401	6.57576	1.53547e-10	2.06025e-08	Gldn	Rattus norvegicus gliomedin (Gldn), mRNA [NM_181382]
A_44_P452370	5.80466	2.39554	1.56073e-10	2.08046e-08		Bq135360 [Source:UniProtKB/TrEMBL;Acc:Q7TP01] [ENSRNOT00000016254]
A_43_P11634	1.8803	9.26436	1.6616e-10	2.20054e-08	Gfra1	Rattus norvegicus GDNF family receptor alpha 1 (Gfra1), mRNA [NM_012959]
A_44_P521532	-1.52113	8.01137	1.67379e-10	2.20238e-08	Sspn	Rattus norvegicus sarcospan (Sspn), mRNA [NM_001109255]
A_44_P140645	-4.09176	3.82735	1.70506e-10	2.21906e-08	Wnt6	Rattus norvegicus wingless-type MMTV integration site family, member 6 (Wnt6), mRNA [NM_001108226]
A_44_P964460	2.28627	5.50978	1.70823e-10	2.21906e-08	Itk	Rattus norvegicus IL2-inducible T-cell kinase (Itk), mRNA [NM_001108825]
A_44_P295414	2.27512	11.3666	1.72573e-10	2.22761e-08		Rattus norvegicus similar to RIKEN cDNA 4933431D05 (LOC363371), mRNA [XM_343706]
A_44_P288241	1.74026	8.93479	1.79626e-10	2.30407e-08	RGD1307396	PREDICTED: Rattus norvegicus similar to RIKEN cDNA 6330406I15 (predicted) (RGD1307396_predicted), mRNA [XM_341029]
A_44_P871389	-1.05899	7.4857	1.81755e-10	2.30583e-08	Sspn	Rattus norvegicus sarcospan (Sspn), mRNA [NM_001109255]
A_44_P703394	-3.19724	3.8793	1.82025e-10	2.30583e-08
A_44_P637299	-1.10612	9.7802	1.87115e-10	2.35568e-08	Gdf11	PREDICTED: Rattus norvegicus growth differentiation factor 11 (Gdf11), mRNA [XM_343148]
A_44_P173437	2.02931	11.1901	1.97462e-10	2.46013e-08		PREDICTED: Rattus norvegicus similar to spermatogenesis associated glutamate (E)-rich protein 4d (LOC689541), mRNA [XM_001071141]
A_44_P785903	-2.27577	5.07713	1.97824e-10	2.46013e-08	Slc2a10	Rattus norvegicus solute carrier family 2 (facilitated glucose transporter), member 10 (Slc2a10), mRNA [NM_001108963]
A_44_P950925	4.90154	6.14653	2.03404e-10	2.50266e-08
A_44_P253208	2.98634	7.45461	2.03698e-10	2.50266e-08	Adamts9	Rattus norvegicus a disintegrin-like and metalloprotease (reprolysin type) with thrombospondin type 1 motif, 9 (Adamts9), mRNA [NM_001107877]
A_44_P1007215	2.28539	9.52496	2.08743e-10	2.53652e-08	Upp1	Rattus norvegicus uridine phosphorylase 1 (Upp1), mRNA [NM_001030025]
A_44_P562669	-2.24895	10.8149	2.09362e-10	2.53652e-08		RVL8768 Wackym-Soares normalized rat vestibular cDNA library Rattus norvegicus cDNA 5', mRNA sequence [DV718178]
A_44_P543342	-2.94634	4.82345	2.10185e-10	2.53652e-08	Slc22a8	Rattus norvegicus solute carrier family 22 (organic anion transporter), member 8 (Slc22a8), mRNA [NM_031332]
A_44_P1036339	1.29786	8.9036	2.35159e-10	2.82121e-08	LOC689842	PREDICTED: Rattus norvegicus similar to Nucleolar GTP-binding protein 1 (Chronic renal failure gene protein) (GTP-binding protein NGB) (LOC689842), mRNA [XR_006738]
A_44_P684379	-1.18063	7.72964	2.46202e-10	2.93642e-08		Q25LL7_MACFA (Q25LL7) Brain cDNA, clone: QflA-10409, partial (25%) [TC596778]
A_42_P621642	3.13904	10.124	2.55612e-10	3.03094e-08	Lsp1	Rattus norvegicus lymphocyte-specific protein 1 (Lsp1), mRNA [NM_001025420]
A_43_P12900	1.26791	8.88273	2.73474e-10	3.22399e-08	Gtpbp4	Rattus norvegicus GTP binding protein 4 (Gtpbp4), mRNA [NM_053689]
A_43_P12423	1.084	11.5295	2.77669e-10	3.25463e-08	Hif1a	Rattus norvegicus hypoxia-inducible factor 1, alpha subunit (basic helix-loop-helix transcription factor) (Hif1a), mRNA [NM_024359]
A_42_P627998	2.31216	10.3315	2.96811e-10	3.43947e-08	Igfbp3	Rattus norvegicus insulin-like growth factor binding protein 3 (Igfbp3), mRNA [NM_012588]
A_44_P461154	5.55889	11.0962	3.09756e-10	3.56919e-08	Timp1	Rattus norvegicus TIMP metallopeptidase inhibitor 1 (Timp1), mRNA [NM_053819]
A_44_P840118	4.48227	2.56071	3.15508e-10	3.61505e-08		ALG13_CRYNE (Q5KLF2) UDP-N-acetylglucosamine transferase subunit ALG13 (Asparagine linked glycosylation protein 13) , partial (11%) [TC644908]
A_44_P460754	3.64115	4.25054	3.47775e-10	3.9625e-08		AA859861 UI-R-E0-cc-a-12-0-UI.s1 UI-R-E0 Rattus norvegicus cDNA clone UI-R-E0-cc-a-12-0-UI 3' similar to gb [AA859861]
A_43_P12403	3.42844	5.81224	3.55695e-10	4.03023e-08	Fgr	Rattus norvegicus Gardner-Rasheed feline sarcoma viral (v-fgr) oncogene homolog (Fgr), mRNA [NM_024145]
A_44_P513827	-3.49247	4.43772	3.57777e-10	4.03141e-08	Hs3st6	Rattus norvegicus heparan sulfate (glucosamine) 3-O-sulfotransferase 6 (Hs3st6), mRNA [NM_001109450]
A_44_P286788	3.77012	8.38164	4.38483e-10	4.91365e-08	Ncf4	Rattus norvegicus neutrophil cytosolic factor 4 (Ncf4), mRNA [NM_001127304]
A_42_P508085	-1.22962	10.4444	4.51004e-10	5.02636e-08	Tmem204	Rattus norvegicus transmembrane protein 204 (Tmem204), mRNA [NM_001009620]
A_42_P695401	9.17246	7.07106	4.57152e-10	5.06719e-08	Ccl2	Rattus norvegicus chemokine (C-C motif) ligand 2 (Ccl2), mRNA [NM_031530]
A_44_P881475	3.76583	8.2788	4.75923e-10	5.24571e-08		AA874941 UI-R-E0-ci-d-06-0-UI.s1 UI-R-E0 Rattus norvegicus cDNA clone UI-R-E0-ci-d-06-0-UI 3' similar to gi [AA874941]
A_42_P656837	-1.39639	8.67536	4.78402e-10	5.24571e-08	Plcd4	Rattus norvegicus phospholipase C, delta 4 (Plcd4), mRNA [NM_080688]
A_43_P19260	-1.53041	7.07659	4.86915e-10	5.3105e-08		maestro Gene [Source:MGI Symbol;Acc:MGI:2152817] [ENSRNOT00000030613]
A_43_P17213	-1.77749	7.12376	5.00013e-10	5.42434e-08	Abhd1	Rattus norvegicus abhydrolase domain containing 1 (Abhd1), mRNA [NM_001008520]
A_44_P212850	1.86506	8.4137	5.3014e-10	5.70338e-08	Fgf2	Rattus norvegicus fibroblast growth factor 2 (Fgf2), mRNA [NM_019305]
A_44_P850592	-1.167	6.12833	5.32172e-10	5.70338e-08		AGENCOURT_11468960 NICHD_Rr_Pit1 Rattus norvegicus cDNA clone IMAGE:6890057 5', mRNA sequence [CB312819]
A_44_P454719	1.10329	11.9054	5.38251e-10	5.70338e-08		BC028256 Erbb2ip protein {Mus musculus} (exp=-1; wgp=0; cg=0), partial (63%) [TC602209]
A_44_P128737	2.27941	9.54028	5.38555e-10	5.70338e-08
A_44_P377373	-1.01776	5.87948	5.40695e-10	5.70338e-08	Olfml1	Rattus norvegicus olfactomedin-like 1 (Olfml1), mRNA [NM_001013192]
A_44_P518358	3.00975	6.27055	5.4265e-10	5.70338e-08		Rattus norvegicus similar to RIKEN cDNA 4933431D05 (LOC363398), mRNA [XM_343728]
A_44_P538870	-1.37386	7.52758	5.47612e-10	5.70338e-08	Calhm2	Rattus norvegicus calcium homeostasis modulator 2 (Calhm2), mRNA [NM_001008306]
A_42_P543877	-1.54658	6.96572	5.48106e-10	5.70338e-08	Tlcd1	Rattus norvegicus TLC domain containing 1 (Tlcd1), mRNA [NM_001013858]
A_44_P227983	2.38886	4.75216	5.51249e-10	5.70696e-08		AW253723 UI-R-BJ0-aes-e-11-0-UI.s1 UI-R-BJ0 Rattus norvegicus cDNA clone UI-R-BJ0-aes-e-11-0-UI 3', mRNA sequence [AW253723]
A_44_P537780	4.20587	6.75328	5.73355e-10	5.90585e-08		AA996504 UI-R-C0-he-b-07-0-UI.s1 UI-R-C0 Rattus norvegicus cDNA clone UI-R-C0-he-b-07-0-UI 3', mRNA sequence [AA996504]
A_44_P399249	2.77927	4.59461	5.7787e-10	5.92245e-08	Tgm1	Rattus norvegicus transglutaminase 1, K polypeptide (Tgm1), mRNA [NM_031659]
A_44_P448320	-2.61698	5.12357	6.62986e-10	6.7608e-08		Putative uncharacterized protein Fragment [Source:UniProtKB/TrEMBL;Acc:Q4V7D5] [ENSRNOT00000014921]
A_44_P456738	1.81288	7.78472	6.89874e-10	6.99999e-08	Txnrd1	Rattus norvegicus thioredoxin reductase 1 (Txnrd1), mRNA [NM_031614]
A_44_P1028012	2.82572	12.13	6.98552e-10	7.02059e-08		Q6MG61_RAT (Q6MG61) Chloride intracellular channel 1, complete [TC579587]
A_44_P869850	1.3675	9.59647	6.98788e-10	7.02059e-08
A_44_P825985	1.4692	7.72482	7.50835e-10	7.50651e-08
A_44_P324554	-2.15904	7.18122	7.75118e-10	7.67404e-08		UI-R-Y0-vc-h-06-0-UI.r1 UI-R-Y0 Rattus norvegicus cDNA clone UI-R-Y0-vc-h-06-0-UI 5', mRNA sequence [BF523761]
A_44_P391296	8.68606	5.10056	7.87137e-10	7.75539e-08	Ccl7	Rattus norvegicus chemokine (C-C motif) ligand 7 (Ccl7), mRNA [NM_001007612]
A_44_P254984	-2.50758	5.88731	7.91395e-10	7.75986e-08	Pnlip	Rattus norvegicus pancreatic lipase (Pnlip), mRNA [NM_013161]
A_42_P741027	1.47352	11.4901	8.28617e-10	8.08595e-08	Jun	Rattus norvegicus Jun oncogene (Jun), mRNA [NM_021835]
A_43_P14264	-1.24454	9.71724	8.38188e-10	8.1404e-08	Vegfc	Rattus norvegicus vascular endothelial growth factor C (Vegfc), mRNA [NM_053653]
A_44_P160841	4.20081	5.73048	8.70229e-10	8.41152e-08	Calcb	Rattus norvegicus calcitonin-related polypeptide, beta (Calcb), mRNA [NM_138513]
A_44_P992673	-1.92455	5.36179	9.03022e-10	8.64654e-08	Acsm5	Rattus norvegicus acyl-CoA synthetase medium-chain family member 5 (Acsm5), mRNA [NM_001014162]
A_44_P470992	-1.63225	6.82623	9.14835e-10	8.71872e-08	Sox21	Rattus norvegicus similar to HMG-box protein SOX21 (LOC306168), mRNA [XM_224521]
A_44_P1022002	7.88873	5.44657	9.22645e-10	8.75225e-08	Ccl7	Rattus norvegicus chemokine (C-C motif) ligand 7 (Ccl7), mRNA [NM_001007612]
A_44_P490484	1.50292	8.5111	9.30822e-10	8.78895e-08		UI-R-C1-jx-h-09-0-UI.s1 UI-R-C1 Rattus norvegicus cDNA clone UI-R-C1-jx-h-09-0-UI 3', mRNA sequence [AI044674]
A_44_P914438	2.61283	8.76432	9.89105e-10	9.29622e-08	Cdkn1a	Rattus norvegicus cyclin-dependent kinase inhibitor 1A (Cdkn1a), mRNA [NM_080782]
A_44_P309081	1.63338	7.92961	1.04448e-09	9.77165e-08	Hspa2	Rattus norvegicus heat shock protein 2 (Hspa2), mRNA [NM_021863]
A_43_P16529	2.11858	10.1266	1.07411e-09	1.0003e-07	Gadd45b	Rattus norvegicus growth arrest and DNA-damage-inducible, beta (Gadd45b), mRNA [NM_001008321]
A_44_P180127	2.31955	9.32867	1.08748e-09	1.00416e-07	Igfbp3	Rattus norvegicus insulin-like growth factor binding protein 3 (Igfbp3), mRNA [NM_012588]
A_44_P253073	-2.86379	4.67265	1.08811e-09	1.00416e-07	Aspn	Rattus norvegicus asporin (Aspn), mRNA [NM_001014008]
A_42_P813939	-1.01492	9.2527	1.16082e-09	1.06644e-07	Appl2	Rattus norvegicus adaptor protein, phosphotyrosine interaction, PH domain and leucine zipper containing 2 (Appl2), mRNA [NM_001108741]
A_43_P14771	-1.68696	10.2957	1.18115e-09	1.07112e-07	Vtn	Rattus norvegicus vitronectin (Vtn), mRNA [NM_019156]
A_44_P699345	-2.74164	4.98359	1.1836e-09	1.07112e-07	Cytl1	Rattus norvegicus cytokine like 1 (Cytl1), mRNA [NM_001134604]
A_42_P727564	-1.28278	9.35442	1.18775e-09	1.07112e-07		Q8HY20_PIG (Q8HY20) P14ARF protein, partial (8%) [TC588013]
A_44_P113691	-1.39923	11.6674	1.19095e-09	1.07112e-07	Slc6a1	Rattus norvegicus solute carrier family 6 (neurotransmitter transporter, GABA), member 1 (Slc6a1), mRNA [NM_024371]
A_44_P210868	-1.91277	5.83999	1.19217e-09	1.07112e-07	Sptbn5	PREDICTED: Rattus norvegicus spectrin, beta, non-erythrocytic 5 (Sptbn5), mRNA [XM_238278]
A_44_P212551	3.98043	3.36469	1.22217e-09	1.09111e-07	Ccl4	Rattus norvegicus chemokine (C-C motif) ligand 4 (Ccl4), mRNA [NM_053858]
A_44_P283518	-1.60237	8.89904	1.22513e-09	1.09111e-07	Slc27a1	Rattus norvegicus solute carrier family 27 (fatty acid transporter), member 1 (Slc27a1), mRNA [NM_053580]
A_44_P592221	2.76145	6.08111	1.26387e-09	1.12073e-07	Sox7	Rattus norvegicus SRY (sex determining region Y)-box 7 (Sox7), mRNA [NM_001106045]
A_44_P121796	2.49418	10.2692	1.41457e-09	1.24726e-07		Rattus norvegicus similar to RIKEN cDNA 4933431D05 (LOC363429), mRNA [XM_343751]
A_44_P396040	1.85422	6.5209	1.4188e-09	1.24726e-07	Tmem2	Rattus norvegicus transmembrane protein 2 (Tmem2), mRNA [NM_001107596]
A_42_P618217	2.61065	5.74026	1.44219e-09	1.26238e-07	Fgf21	Rattus norvegicus fibroblast growth factor 21 (Fgf21), mRNA [NM_130752]
A_43_P16740	-3.77328	8.91245	1.48559e-09	1.29481e-07	Ogn	Rattus norvegicus osteoglycin (Ogn), mRNA [NM_001106103]
A_44_P337311	2.33902	6.67781	1.50516e-09	1.30153e-07	Thbs4	Thrombospondin-4 Precursor [Source:UniProtKB/Swiss-Prot;Acc:P49744] [ENSRNOT00000017078]
A_42_P735417	2.83621	9.25362	1.50606e-09	1.30153e-07	Fcgr2b	Rattus norvegicus Fc fragment of IgG, low affinity IIb, receptor (CD32) (Fcgr2b), mRNA [NM_175756]
A_44_P1019710	1.46011	9.05338	1.57018e-09	1.34879e-07	Slc39a6	Rattus norvegicus solute carrier family 39 (zinc transporter), member 6 (Slc39a6), mRNA [NM_001024745]
A_43_P11104	3.57276	4.04599	1.57397e-09	1.34879e-07
A_44_P1031063	3.27909	6.19664	1.60352e-09	1.36836e-07	Ccdc109b	PREDICTED: Rattus norvegicus similar to hypothetical protein FLJ20647 (predicted) (RGD1305326_predicted), mRNA [XM_215707]
A_44_P513866	1.25937	12.2011	1.62476e-09	1.37574e-07		mitochondrial ribosomal protein S6 Gene [Source:MGI Symbol;Acc:MGI:2153111] [ENSRNOT00000002752]
A_44_P353405	-1.12654	7.45434	1.73124e-09	1.45904e-07	Hrc	Rattus norvegicus histidine rich calcium binding protein (Hrc), mRNA [NM_181369]
A_43_P14872	4.42915	8.83072	1.76181e-09	1.47613e-07	Sdc1	Rattus norvegicus syndecan 1 (Sdc1), mRNA [NM_013026]
A_42_P751562	-1.04395	12.7576	1.766e-09	1.47613e-07	Mettl7a	Rattus norvegicus methyltransferase like 7A (Mettl7a), mRNA [NM_001037355]
A_44_P200869	-1.47734	13.5948	1.77845e-09	1.47984e-07	Atp1a2	Rattus norvegicus ATPase, Na+/K+ transporting, alpha 2 polypeptide (Atp1a2), mRNA [NM_012505]
A_44_P994238	-4.06282	8.16554	1.78495e-09	1.47984e-07	Ogn	Rattus norvegicus osteoglycin (Ogn), mRNA [NM_001106103]
A_44_P286236	-3.42587	4.17299	1.80272e-09	1.48852e-07	RGD1310827	Rattus norvegicus similar to RIKEN cDNA 1200009O22; EST AI316813 (RGD1310827), mRNA [NM_001034010]
A_44_P103296	1.79521	5.75452	1.81816e-09	1.49e-07		Q69ZU1_MOUSE (Q69ZU1) MKIAA0981 protein (Fragment), partial (5%) [TC599242]
A_44_P342289	5.33655	6.67299	1.81912e-09	1.49e-07	H19	Rattus norvegicus H19, imprinted maternally expressed transcript (H19), non-coding RNA [NR_027324]
A_43_P20305	-1.5438	5.34384	1.84066e-09	1.50161e-07		biregional cell adhesion molecule-related/down-regulated by oncogenes (Cdon) binding protein [Source:RefSeq peptide;Acc:NP_001101787] [ENSRNOT00000002790]
A_43_P11343	-1.01419	9.33764	1.87759e-09	1.5237e-07		UI-R-C0-gw-c-08-0-UI.r1 UI-R-C0 Rattus norvegicus cDNA clone UI-R-C0-gw-c-08-0-UI 5', mRNA sequence [BF557799]
A_43_P23158	4.24341	3.22301	1.88268e-09	1.5237e-07	Cbln1	Rattus norvegicus cerebellin 1 precursor (Cbln1), mRNA [NM_001109127]
A_44_P975868	5.10867	3.59777	2.04463e-09	1.64823e-07		O08779_RAT (O08779) CD44 protein, complete [TC575730]
A_44_P443367	2.25228	10.8171	2.07118e-09	1.66306e-07		Rattus norvegicus similar to RIKEN cDNA 4933431D05 (LOC363305), mRNA [XM_343646]
A_44_P1028007	2.68508	12.2479	2.16127e-09	1.72859e-07	Clic1	Rattus norvegicus chloride intracellular channel 1 (Clic1), mRNA [NM_001002807]
A_44_P295430	1.94866	12.1533	2.19022e-09	1.73812e-07		PREDICTED: Rattus norvegicus hypothetical protein LOC689418 (LOC689418), mRNA [XM_001070729]
A_43_P14904	2.35489	8.7836	2.30732e-09	1.82094e-07	Klk6	Rattus norvegicus kallikrein related-peptidase 6 (Klk6), mRNA [NM_019175]
A_44_P250264	-1.41601	9.11695	2.3703e-09	1.85932e-07	Gpr37l1	Rattus norvegicus G protein-coupled receptor 37-like 1 (Gpr37l1), mRNA [NM_145784]
A_43_P12718	1.24281	7.39585	2.40302e-09	1.87776e-07	Grip1	Rattus norvegicus glutamate receptor interacting protein 1 (Grip1), mRNA [NM_032069]
A_44_P422152	2.8742	10.496	2.43485e-09	1.89537e-07		Rattus norvegicus similar to RIKEN cDNA 4933431D05 (LOC363395), mRNA [XM_343725]
A_42_P677628	1.29114	12.6608	2.47261e-09	1.91745e-07	Klf6	Rattus norvegicus Kruppel-like factor 6 (Klf6), mRNA [NM_031642]
A_42_P755894	-1.47156	9.42279	2.54982e-09	1.96983e-07		UI-R-E1-fu-g-10-0-UI.r1 UI-R-E1 Rattus norvegicus cDNA clone UI-R-E1-fu-g-10-0-UI 5', mRNA sequence [BF556567]
A_42_P681727	1.97833	5.36464	2.62354e-09	2.01914e-07		UI-R-BS1-ayp-e-04-0-UI.s1 UI-R-BS1 Rattus norvegicus cDNA clone UI-R-BS1-ayp-e-04-0-UI 3', mRNA sequence [BE107070]
A_44_P822333	-1.46544	8.89142	2.66761e-09	2.04533e-07		UI-R-FS0-crt-g-10-0-UI.s1 UI-R-FS0 Rattus norvegicus cDNA clone UI-R-FS0-crt-g-10-0-UI 3', mRNA sequence [CB327622]
A_44_P291264	5.34636	4.38376	2.83589e-09	2.16019e-07	Sele	Rattus norvegicus selectin E (Sele), mRNA [NM_138879]
A_44_P381917	2.92174	6.01345	2.83859e-09	2.16019e-07	Sphk1	Rattus norvegicus sphingosine kinase 1 (Sphk1), mRNA [NM_133386]
A_44_P372251	-1.61193	10.0921	2.85352e-09	2.16033e-07	Bcan	Rattus norvegicus brevican (Bcan), transcript variant 2, mRNA [NM_012916]
A_44_P477406	-1.36912	6.62813	2.85997e-09	2.16033e-07	Slc2a4	Rattus norvegicus solute carrier family 2 (facilitated glucose transporter), member 4 (Slc2a4), mRNA [NM_012751]
A_43_P19776	3.72119	2.3393	2.90851e-09	2.18889e-07	LOC681325	Rattus norvegicus hypothetical protein LOC681325 (LOC681325), mRNA [NM_001109439]
A_44_P358440	-2.37244	9.14891	2.95612e-09	2.21244e-07	Cml3	Probable N-acetyltransferase CML3 (EC 2.3.1.-)(Camello-like protein 3) [Source:UniProtKB/Swiss-Prot;Acc:Q9QXS4] [ENSRNOT00000021103]
A_44_P329389	1.44747	9.48178	2.96149e-09	2.21244e-07		RVL24274 Wackym-Soares normalized rat vestibular cDNA library Rattus norvegicus cDNA 5', mRNA sequence [DY472907]
A_44_P489683	3.84942	1.90721	3.02208e-09	2.24947e-07	Ptprh	PREDICTED: Rattus norvegicus protein tyrosine phosphatase, receptor type, H (Ptprh), mRNA [XM_574357]
A_42_P817417	2.3702	7.11763	3.13549e-09	2.31697e-07	PVR	Rattus norvegicus poliovirus receptor (PVR), mRNA [NM_017076]
A_43_P11616	4.78341	7.22859	3.21855e-09	2.36976e-07	Atf3	Rattus norvegicus activating transcription factor 3 (Atf3), mRNA [NM_012912]
A_44_P248619	-1.84787	7.04068	3.38524e-09	2.48352e-07	Plxnb1	Rattus norvegicus plexin B1 (Plxnb1), mRNA [NM_001108188]
A_44_P1022458	3.92114	7.89841	3.40678e-09	2.49037e-07	Tubb6	Rattus norvegicus tubulin, beta 6 (Tubb6), mRNA [NM_001025675]
A_44_P478313	-2.74632	4.58134	3.42514e-09	2.49485e-07		Rattus norvegicus similar to RIKEN cDNA A930038C07 (LOC312401), mRNA [XM_231864]
A_44_P365653	-1.23831	8.09668	3.56041e-09	2.58415e-07	Idh2	Rattus norvegicus isocitrate dehydrogenase 2 (NADP+), mitochondrial (Idh2), nuclear gene encoding mitochondrial protein, mRNA [NM_001014161]
A_44_P380182	2.04164	5.30065	3.61422e-09	2.6139e-07	Mthfd2	Rattus norvegicus methylenetetrahydrofolate dehydrogenase (NADP+ dependent) 2, methenyltetrahydrofolate cyclohydrolase (Mthfd2), nuclear gene encoding mitochondrial protein, mRNA [NM_001109398]
A_44_P1012606	1.28721	9.89242	3.68493e-09	2.65408e-07	Npap60	Rattus norvegicus nuclear pore associated protein (Npap60), mRNA [NM_012991]
A_44_P107308	1.77631	5.65354	3.6958e-09	2.65408e-07	Gfra1	Rattus norvegicus GDNF family receptor alpha 1 (Gfra1), mRNA [NM_012959]
A_44_P490490	1.40425	7.97123	3.7554e-09	2.68742e-07		UI-R-C1-jx-h-09-0-UI.s1 UI-R-C1 Rattus norvegicus cDNA clone UI-R-C1-jx-h-09-0-UI 3', mRNA sequence [AI044674]
A_44_P515912	1.81053	5.84843	3.93073e-09	2.80305e-07	Mthfd2	Rattus norvegicus methylenetetrahydrofolate dehydrogenase (NADP+ dependent) 2, methenyltetrahydrofolate cyclohydrolase (Mthfd2), nuclear gene encoding mitochondrial protein, mRNA [NM_001109398]
A_44_P822749	1.96863	7.57881	4.13505e-09	2.92828e-07		REU19209 type I immunoglobulin light chain {Leucoraja erinacea} (exp=-1; wgp=0; cg=0), partial (7%) [TC609599]
A_44_P302221	4.01389	2.01405	4.17792e-09	2.9484e-07	RGD1563825	PREDICTED: Rattus norvegicus similar to ENSANGP00000020885 (predicted) (RGD1563825_predicted), mRNA [XM_240367]
A_44_P379772	1.64272	6.90344	4.21249e-09	2.96255e-07	Fbxo17	Rattus norvegicus F-box protein 17 (Fbxo17), mRNA [NM_001013064]
A_43_P14911	4.65029	5.38269	4.27939e-09	2.9917e-07	Il1b	Rattus norvegicus interleukin 1 beta (Il1b), mRNA [NM_031512]
A_44_P501142	-1.27922	8.12665	4.28328e-09	2.9917e-07		Sterol regulatory element-binding protein 1 (SREBP-1)(Sterol regulatory element-binding transcription factor 1)(Adipocyte determination- and differentiation-dependent factor 1)(ADD1) [Contains Processed sterol regulatory element-binding protein 1] [Source:UniProtKB/Swiss-Prot;Acc:P56720] [ENSRNOT00000047053]
A_44_P808918	-2.27965	6.11821	4.34922e-09	3.02739e-07		Q2FSD0_METHJ (Q2FSD0) Methyltransferase small, partial (5%) [TC626086]
A_43_P14036	2.44383	9.35018	4.40404e-09	3.05512e-07	Ifi27l2b	Rattus norvegicus interferon, alpha-inducible protein 27 like 2B (Ifi27l2b), mRNA [NM_206846]
A_44_P371635	2.33259	5.21117	4.45952e-09	3.08312e-07	Tnfaip6	Rattus norvegicus tumor necrosis factor alpha induced protein 6 (Tnfaip6), mRNA [NM_053382]
A_42_P624773	-3.06846	6.32978	4.49206e-09	3.09512e-07	Cpz	Rattus norvegicus carboxypeptidase Z (Cpz), mRNA [NM_031766]
A_44_P237715	3.95351	2.24999	4.6084e-09	3.16459e-07		BM986492 EST594086 Rat gene index, normalized rat, norvegicus Rattus norvegicus cDNA clone RGOAC66 3' end, mRNA sequence [BM986492]
A_44_P230320	4.26776	6.25183	4.70822e-09	3.22229e-07	Il1b	Rattus norvegicus interleukin 1 beta (Il1b), mRNA [NM_031512]
A_44_P764622	2.06466	5.22364	4.80264e-09	3.27591e-07		RNEP3ALPH EP3alpha receptor {Rattus norvegicus} (exp=-1; wgp=0; cg=0), complete [TC600845]
A_42_P578953	1.8052	7.77542	5.03116e-09	3.42035e-07		Rattus norvegicus LOC362113 (LOC362113), mRNA [XM_342416]
A_44_P854874	-1.60805	5.6966	5.06157e-09	3.42959e-07		Q47VB2_COLP3 (Q47VB2) Membrane protein, partial (5%) [TC625314]
A_44_P1034018	1.40175	8.76304	5.13102e-09	3.46514e-07	N4bp3	Rattus norvegicus Nedd4 binding protein 3 (N4bp3), mRNA [NM_001033893]
A_44_P508906	2.26895	11.7816	5.28483e-09	3.54553e-07		Rattus norvegicus similar to RIKEN cDNA 4933431D05 (LOC363312), mRNA [XM_343652]
A_44_P791908	1.66973	6.36166	5.44038e-09	3.63792e-07	RGD1560859	PREDICTED: Rattus norvegicus similar to 2300003P22Rik protein (predicted) (RGD1560859_predicted), mRNA [XR_008965]
A_44_P310632	2.29754	3.77318	5.48644e-09	3.65673e-07		AI231342 EST228030 Normalized rat embryo, Bento Soares Rattus sp. cDNA clone REMDI81 3' end, mRNA sequence [AI231342]
A_44_P102343	1.36632	7.29012	5.5333e-09	3.67595e-07	Gtpbp4	Rattus norvegicus GTP binding protein 4 (Gtpbp4), mRNA [NM_053689]
A_43_P15590	-2.77245	10.816	5.55746e-09	3.68001e-07	Fmod	Rattus norvegicus fibromodulin (Fmod), mRNA [NM_080698]
A_44_P163816	-1.34015	8.83803	5.59372e-09	3.68339e-07	Lrrc57	Rattus norvegicus leucine rich repeat containing 57 (Lrrc57), mRNA [NM_001012354]
A_42_P820657	5.39111	4.61736	5.61135e-09	3.68339e-07	Il1r2	Rattus norvegicus interleukin 1 receptor, type II (Il1r2), mRNA [NM_053953]
A_44_P1029032	-1.85049	11.4221	5.62079e-09	3.68339e-07	Slco1c1	Rattus norvegicus solute carrier organic anion transporter family, member 1c1 (Slco1c1), mRNA [NM_053441]
A_44_P126261	-1.52683	6.49063	5.64765e-09	3.68339e-07		BC089559 extracellular matrix protein 2 {Mus musculus} (exp=-1; wgp=0; cg=0), partial (27%) [TC602606]
A_44_P807058	2.50323	8.15943	5.65286e-09	3.68339e-07	Emp1	Rattus norvegicus epithelial membrane protein 1 (Emp1), mRNA [NM_012843]
A_43_P12384	3.51808	5.6553	5.89392e-09	3.81608e-07	Birc3	Rattus norvegicus baculoviral IAP repeat-containing 3 (Birc3), mRNA [NM_023987]
A_44_P485305	2.03399	10.5134	5.92714e-09	3.81905e-07		Rattus norvegicus similar to RIKEN cDNA 4933431D05 (LOC296782), mRNA [XM_216075]
A_44_P618288	1.41359	10.0395	5.93649e-09	3.81905e-07		Q8CHK6_MOUSE (Q8CHK6) MAWMS3 protein, partial (17%) [TC601859]
A_44_P526803	2.53662	6.08486	6.27744e-09	4.01343e-07		Q6CHI7_YARLI (Q6CHI7) Similarity, partial (4%) [TC603030]
A_44_P161411	1.26237	6.51114	6.30528e-09	4.01863e-07		Shultzomica06421 Rat lung airway and parenchyma cDNA libraries Rattus norvegicus cDNA clone CP1750 5', mRNA sequence [CF113170]
A_44_P283508	-2.74703	7.2725	6.35418e-09	4.03718e-07	Fmo1	Rattus norvegicus flavin containing monooxygenase 1 (Fmo1), mRNA [NM_012792]
A_43_P20587	-1.98855	6.03868	6.58956e-09	4.17373e-07	Gypc	Rattus norvegicus glycophorin C (Gerbich blood group) (Gypc), mRNA [NM_001013233]
A_43_P12330	-1.92061	12.5866	6.63341e-09	4.18849e-07	Slc13a3	Rattus norvegicus solute carrier family 13 (sodium-dependent dicarboxylate transporter), member 3 (Slc13a3), mRNA [NM_022866]
A_44_P112546	1.56766	7.01384	6.78394e-09	4.25988e-07	RGD1309873	Rattus norvegicus similar to hypothetical protein BC010003 (RGD1309873), mRNA [NM_001108774]
A_44_P274976	3.93813	3.683	6.78824e-09	4.25988e-07	Aldh1l2	RVL7682 Wackym-Soares normalized rat vestibular cDNA library Rattus norvegicus cDNA 5', mRNA sequence [DV717216]
A_44_P1056949	-1.54702	9.00274	6.86246e-09	4.29325e-07	Timp4	Rattus norvegicus tissue inhibitor of metalloproteinase 4 (Timp4), mRNA [NM_001109393]
A_44_P280965	1.77718	9.08045	6.96819e-09	4.34606e-07	Mcl1	Rattus norvegicus myeloid cell leukemia sequence 1 (Mcl1), mRNA [NM_021846]
A_44_P1037041	3.13034	8.00573	7.04346e-09	4.37961e-07	Map3k6	Rattus norvegicus mitogen-activated protein kinase kinase kinase 6 (Map3k6), mRNA [NM_001107909]
A_44_P930234	1.98181	7.08251	7.24356e-09	4.49035e-07	Baz1a	Rattus norvegicus bromodomain adjacent to zinc finger domain, 1A (Baz1a), mRNA [NM_001170568]
A_43_P12519	1.77924	12.5819	7.523e-09	4.63212e-07	S100a10	Rattus norvegicus S100 calcium binding protein A10 (S100a10), mRNA [NM_031114]
A_42_P557394	2.00391	7.67608	7.52784e-09	4.63212e-07	Isg20	Rattus norvegicus interferon stimulated exonuclease gene 20 (Isg20), mRNA [NM_001008510]
A_43_P15253	2.52247	8.31043	7.55352e-09	4.63212e-07	Icam1	Rattus norvegicus intercellular adhesion molecule 1 (Icam1), mRNA [NM_012967]
A_42_P762829	3.13038	11.7239	7.56311e-09	4.63212e-07	Cebpd	Rattus norvegicus CCAAT/enhancer binding protein (C/EBP), delta (Cebpd), mRNA [NM_013154]
A_44_P226353	-1.67384	7.41697	7.75618e-09	4.73615e-07	Slc15a2	Rattus norvegicus solute carrier family 15 (H+/peptide transporter), member 2 (Slc15a2), mRNA [NM_031672]
A_43_P11871	1.52268	6.42599	7.95083e-09	4.81263e-07	Padi3	Rattus norvegicus peptidyl arginine deiminase, type III (Padi3), mRNA [NM_017230]
A_44_P370065	2.92197	11.1983	7.95223e-09	4.81263e-07	Nptx2	Narp=neuronal activity-regulated pentraxin [rats, hippocampus, mRNA, 2562 nt]. [S82649]
A_43_P23003	3.36623	3.03659	8.17353e-09	4.93193e-07	Abca4	Rattus norvegicus ATP-binding cassette, sub-family A (ABC1), member 4 (Abca4), mRNA [NM_001107721]
A_44_P808557	1.7834	8.59294	8.32248e-09	5.00699e-07
A_44_P527089	5.03767	5.59817	8.43402e-09	5.05211e-07	Calca	Rat alpha-type calcitonin gene-related peptide mRNA, complete cds. [M11597]
A_44_P497310	-1.74162	5.75803	8.82301e-09	5.26156e-07	Atp13a4	PREDICTED: Rattus norvegicus similar to 9330174J19Rik protein (predicted) (RGD1306927_predicted), mRNA [XM_221355]
A_44_P900924	2.63884	6.73938	8.99163e-09	5.34648e-07	Rhbdf2	Rattus norvegicus rhomboid 5 homolog 2 (Drosophila) (Rhbdf2), mRNA [NM_001107067]
A_44_P895399	2.23122	6.33601	9.66423e-09	5.72971e-07		AW916109 EST347413 Rat gene index, normalized rat, norvegicus, Bento Soares Rattus norvegicus cDNA clone RGIDI14 5' end, mRNA sequence [AW916109]
A_44_P380265	3.54912	2.15083	9.78005e-09	5.78157e-07	RGD1560570	Rattus norvegicus similar to RIKEN cDNA 1700081O22 (LOC302091), mRNA [XM_229665]
A_44_P1007105	-1.97187	9.91467	9.94769e-09	5.86368e-07	Ppap2b	Rattus norvegicus phosphatidic acid phosphatase type 2B (Ppap2b), mRNA [NM_138905]
A_44_P448717	-1.50782	9.30894	1.03184e-08	6.06469e-07	Prom1	Rattus norvegicus prominin 1 (Prom1), transcript variant 1, mRNA [NM_021751]
A_42_P501972	1.13519	9.83332	1.06023e-08	6.21362e-07	Ppp2r1b	Rattus norvegicus protein phosphatase 2 (formerly 2A), regulatory subunit A, beta isoform (Ppp2r1b), mRNA [NM_001025418]
A_44_P215880	-1.12726	7.60747	1.10611e-08	6.46393e-07	Rilp	Rattus norvegicus Rab interacting lysosomal protein (Rilp), mRNA [NM_001105811]
A_44_P210178	1.47178	10.4992	1.16616e-08	6.7954e-07	Carhsp1	Rattus norvegicus calcium regulated heat stable protein 1 (Carhsp1), mRNA [NM_152790]
A_44_P251051	1.5945	4.98297	1.17074e-08	6.80262e-07	Slc16a14	Rattus norvegicus solute carrier family 16, member 14 (monocarboxylic acid transporter 14) (Slc16a14), mRNA [NM_001108229]
A_44_P476960	2.81755	5.73111	1.17831e-08	6.82716e-07		AA900854 UI-R-E0-dk-a-11-0-UI.s1 UI-R-E0 Rattus norvegicus cDNA clone UI-R-E0-dk-a-11-0-UI 3' similar to gi [AA900854]
A_44_P398729	2.20601	6.45461	1.2389e-08	7.15791e-07	Sbno2	Rattus norvegicus strawberry notch homolog 2 (Drosophila) (Sbno2), mRNA [NM_001108068]
A_44_P809514	-2.72864	3.77675	1.25298e-08	7.21877e-07		Q9MGM5_DROMA (Q9MGM5) NADH dehydrogenase subunit 6, partial (7%) [TC645860]
A_44_P330828	4.5641	4.08277	1.28168e-08	7.31954e-07	MGC105649	Rattus norvegicus hypothetical LOC302884 (MGC105649), mRNA [NM_001008518]
A_44_P196779	2.22443	7.49188	1.28191e-08	7.31954e-07	Haus8	Rattus norvegicus HAUS augmin-like complex, subunit 8 (Haus8), mRNA [NM_001024971]
A_44_P351301	1.03935	10.3129	1.28482e-08	7.31954e-07	Pa2g4	Rattus norvegicus proliferation-associated 2G4 (Pa2g4), mRNA [NM_001004206]
A_44_P295680	2.70309	7.82333	1.29296e-08	7.33972e-07		AI385133 UI-R-A0-ay-f-02-0-UI.s1 UI-R-A0 Rattus norvegicus cDNA clone UI-R-A0-ay-f-02-0-UI 3', mRNA sequence [AI385133]
A_43_P13367	1.16838	12.995	1.29563e-08	7.33972e-07	Rnh1	Rattus norvegicus ribonuclease/angiogenin inhibitor 1 (Rnh1), mRNA [NM_139105]
A_44_P1057055	5.36738	3.72591	1.29916e-08	7.33972e-07	Ccl12	Rattus norvegicus chemokine (C-C motif) ligand 12 (Ccl12), mRNA [NM_001105822]
A_44_P323304	-1.08572	10.8466	1.3031e-08	7.34165e-07	Pygb	Rattus norvegicus phosphorylase, glycogen; brain (Pygb), mRNA [NM_013188]
A_44_P273734	1.02312	8.48545	1.30838e-08	7.35108e-07	Man1a1	Rattus norvegicus mannosidase, alpha, class 1A, member 1, mRNA (cDNA clone IMAGE:7302739), partial cds. [BC090336]
A_44_P803941	-1.02541	7.6376	1.31301e-08	7.35684e-07	RGD1310423	Rattus norvegicus similar to hypothetical protein FLJ31737 (RGD1310423), mRNA [NM_001029920]
A_44_P255734	1.97634	8.22712	1.37303e-08	7.67203e-07		Rattus norvegicus similar to RIKEN cDNA 1700081O22 (LOC317091), mRNA [XM_229800]
A_44_P212796	5.20754	4.09722	1.39709e-08	7.78513e-07		GB
A_44_P430027	1.83642	4.41014	1.45622e-08	8.07738e-07		AI233208 EST229896 Normalized rat kidney, Bento Soares Rattus sp. cDNA clone RKIDC22 3' end, mRNA sequence [AI233208]
A_44_P945986	-1.64772	10.6206	1.45745e-08	8.07738e-07	Slc25a18	Rattus norvegicus solute carrier family 25 (mitochondrial carrier), member 18 (Slc25a18), nuclear gene encoding mitochondrial protein, mRNA [NM_001044280]
A_44_P1024341	3.98726	8.19879	1.47933e-08	8.14407e-07		UI-R-DY1-cnr-n-04-0-UI.s1 UI-R-DY1 Rattus norvegicus cDNA clone UI-R-DY1-cnr-n-04-0-UI 3', mRNA sequence [BQ208035]
A_43_P23304	1.49618	8.99804	1.48141e-08	8.14407e-07	Panx1	Rattus norvegicus Pannexin 1 (Panx1), mRNA [NM_199397]
A_44_P367465	-1.6701	7.24306	1.51277e-08	8.27977e-07	Fzd9	Rattus norvegicus frizzled homolog 9 (Drosophila) (Fzd9), mRNA [NM_153305]
A_44_P273509	4.96215	4.31371	1.51427e-08	8.27977e-07		AI169327 EST215162 Normalized rat kidney, Bento Soares Rattus sp. cDNA clone RKIBQ31 3' end, mRNA sequence [AI169327]
A_44_P160568	-1.3132	8.21701	1.52034e-08	8.29075e-07	Trib2	Rattus norvegicus tribbles homolog 2 (Drosophila) (Trib2), mRNA [NM_001108015]
A_44_P217707	-1.20134	4.58826	1.55327e-08	8.44773e-07		Rattus norvegicus similar to Alpha-mannosidase IIx (Mannosyl-oligosaccharide 1,3-1,6-alpha-mannosidase) (MAN IIx) (Mannosidase alpha class 2A member 2) (LOC308757), mRNA [XM_218816]
A_44_P837560	1.88534	10.4922	1.60326e-08	8.69638e-07		Q5XIQ2_RAT (Q5XIQ2) Potassium channel modulatory factor 1 (Predicted), partial (7%) [TC586302]
A_44_P351963	1.688	10.5904	1.61624e-08	8.74355e-07		Rattus norvegicus cDNA clone IMAGE:6889638, partial cds. [BC059164]
A_44_P313272	-2.64245	7.56908	1.63846e-08	8.84031e-07	Slc6a13	Rattus norvegicus solute carrier family 6 (neurotransmitter transporter, GABA), member 13 (Slc6a13), mRNA [NM_133623]
A_42_P700288	1.97742	8.93282	1.64513e-08	8.8529e-07	Trim47	Rattus norvegicus tripartite motif-containing 47 (Trim47), mRNA [NM_001109585]
A_44_P320292	-1.51809	7.14946	1.65678e-08	8.89214e-07	Efhd1	Rattus norvegicus EF-hand domain family, member D1 (Efhd1), mRNA [NM_001109310]
A_42_P598934	2.40752	8.10391	1.67014e-08	8.94027e-07	Lrrfip1	Rattus norvegicus leucine rich repeat (in FLII) interacting protein 1 (Lrrfip1), mRNA [NM_001014269]
A_42_P670631	-1.6686	8.02116	1.73491e-08	9.26267e-07	RGD1305645	PREDICTED: Rattus norvegicus similar to RIKEN cDNA 1500015O10 (predicted) (RGD1305645_predicted), mRNA [XM_343562]
A_44_P208720	2.46787	9.86338	1.76044e-08	9.37444e-07	LOC501362	PREDICTED: Rattus norvegicus hypothetical LOC501362 (LOC501362), mRNA [XM_576775]
A_44_P431049	1.52408	6.58856	1.79316e-08	9.52381e-07	Rrad	Rattus norvegicus Ras-related associated with diabetes (Rrad), mRNA [NM_053338]
A_43_P12593	-2.02077	4.4863	1.815e-08	9.61479e-07	Phkg1	Rattus norvegicus phosphorylase kinase, gamma 1 (Phkg1), mRNA [NM_031573]
A_42_P577431	4.03966	9.26814	1.83487e-08	9.69487e-07	Bcl3	Rattus norvegicus B-cell CLL/lymphoma 3 (Bcl3), mRNA [NM_001109422]
A_44_P517734	-1.616	5.79602	1.86303e-08	9.80392e-07	Cmbl	Rattus norvegicus carboxymethylenebutenolidase homolog (Pseudomonas) (Cmbl), mRNA [NM_001008770]
A_44_P1029956	1.08139	13.1854	1.86512e-08	9.80392e-07	Cnn3	Rattus norvegicus calponin 3, acidic (Cnn3), mRNA [NM_019359]
A_44_P107541	-2.44008	4.63803	1.87253e-08	9.81754e-07	Siglec5	Rattus norvegicus sialic acid binding Ig-like lectin 5 (Siglec5), mRNA [NM_001106249]
A_44_P370838	-1.47676	6.6359	1.89178e-08	9.89305e-07	Rftn2	PREDICTED: Rattus norvegicus similar to 3222401M22Rik protein (predicted) (RGD1307304_predicted), mRNA [XM_343571]
A_44_P531758	1.40926	13.3393	1.92821e-08	1.00577e-06	Cryab	Rattus norvegicus crystallin, alpha B (Cryab), mRNA [NM_012935]
AT_ssR_AB_3	1.15175	15.3918	1.93785e-08	1.00823e-06		Unknown
A_44_P1004840	1.7078	6.48531	1.95338e-08	1.01372e-06	Tnfsf9	Rattus norvegicus tumor necrosis factor (ligand) superfamily, member 9 (Tnfsf9), mRNA [NM_181384]
A_44_P787598	3.1175	7.3422	1.98454e-08	1.02603e-06		AW915403 EST346707 Normalized rat embryo, Bento Soares Rattus sp. cDNA clone RGICV05 5' end, mRNA sequence [AW915403]
A_44_P450055	-1.67656	6.20115	1.98717e-08	1.02603e-06	Tcerg1l	Rattus norvegicus transcription elongation regulator 1-like (Tcerg1l), mRNA [NM_001130077]
A_43_P19945	1.17725	6.76127	2.03869e-08	1.04998e-06	RGD1308601	Rattus norvegicus similar to hypothetical protein (RGD1308601), mRNA [NM_001107374]
A_44_P333374	-1.06974	6.65415	2.06062e-08	1.0586e-06	RGD1560736	PREDICTED: Rattus norvegicus similar to solute carrier family 9 (sodium/hydrogen exchanger), isoform 9 (RGD1560736), mRNA [XM_002729941]
A_44_P312095	2.99081	3.23336	2.11114e-08	1.08183e-06	LOC691259	Rattus norvegicus hypothetical protein LOC691259 (LOC691259), mRNA [NM_001109632]
A_42_P797466	-1.4858	5.40035	2.1768e-08	1.10637e-06		predicted gene 996 Gene [Source:MGI Symbol;Acc:MGI:2685842] [ENSRNOT00000040995]
A_43_P15904	2.58701	9.46778	2.17902e-08	1.10637e-06	Fcgr1a	Rattus norvegicus Fc fragment of IgG, high affinity Ia, receptor (CD64) (Fcgr1a), mRNA [NM_001100836]
A_43_P17795	-1.55276	8.70979	2.18616e-08	1.10637e-06	Efhd1	Rattus norvegicus EF-hand domain family, member D1 (Efhd1), mRNA [NM_001109310]
A_44_P215393	-1.54729	9.49497	2.21737e-08	1.11939e-06	Fam107a	Rattus norvegicus family with sequence similarity 107, member A (Fam107a), mRNA [NM_001025129]
A_42_P772157	1.52954	8.83156	2.3009e-08	1.15869e-06	Il6ra	Rattus norvegicus interleukin 6 receptor, alpha (Il6ra), mRNA [NM_017020]
A_44_P136603	-1.3793	7.66175	2.35798e-08	1.1816e-06	Slc9a3r1	Rattus norvegicus solute carrier family 9 (sodium/hydrogen exchanger), member 3 regulator 1 (Slc9a3r1), mRNA [NM_021594]
A_42_P588738	4.26208	6.67801	2.36838e-08	1.1839e-06	Igsf6
A_44_P278810	1.09611	9.82236	2.38111e-08	1.18492e-06		small nuclear ribonucleoprotein polypeptide A' Gene [Source:MGI Symbol;Acc:MGI:1916231] [ENSRNOT00000016758]
A_44_P165989	-1.00393	13.0892	2.38203e-08	1.18492e-06	Idh2	Rattus norvegicus isocitrate dehydrogenase 2 (NADP+), mitochondrial (Idh2), nuclear gene encoding mitochondrial protein, mRNA [NM_001014161]
A_44_P1050809	-1.6807	7.69639	2.39251e-08	1.18662e-06	MGC114464	Rattus norvegicus similar to expressed sequence AI836003 (MGC114464), mRNA [NM_001024909]
A_44_P232897	3.09365	7.58409	2.40315e-08	1.18674e-06	Procr	Rattus norvegicus protein C receptor, endothelial (Procr), mRNA [NM_001025733]
A_44_P514939	2.93432	8.04722	2.43936e-08	1.20171e-06	Tspo	Rattus norvegicus translocator protein (Tspo), mRNA [NM_012515]
A_42_P703023	-1.59816	6.99193	2.45275e-08	1.20539e-06	Slc38a3	Rattus norvegicus solute carrier family 38, member 3 (Slc38a3), mRNA [NM_145776]
A_44_P202201	-1.99415	10.4903	2.47797e-08	1.21486e-06	Grp	Rattus norvegicus gastrin releasing peptide (Grp), mRNA [NM_133570]
A_44_P543711	1.22974	6.47624	2.54803e-08	1.24323e-06	RGD1563564	PREDICTED: Rattus norvegicus similar to GTP-binding protein NGB (RGD1563564), mRNA [XM_002728505]
A_44_P326147	2.97511	4.51732	2.59326e-08	1.25628e-06		PREDICTED: Rattus norvegicus similar to biliverdin reductase B (flavin reductase (NADPH)) (LOC307495), mRNA [XR_005580]
A_44_P342520	-1.22357	9.78747	2.6097e-08	1.26125e-06	Nkain4	Rattus norvegicus Na+/K+ transporting ATPase interacting 4 (Nkain4), mRNA [NM_001106550]
A_44_P240867	-1.03029	11.8552	2.62214e-08	1.26427e-06	Lhx2	Rattus norvegicus LIM homeobox 2 (Lhx2), mRNA [NM_001106571]
A_42_P653257	2.81838	5.96281	2.65686e-08	1.27498e-06	Ptpn7	Rattus norvegicus protein tyrosine phosphatase, non-receptor type 7 (Ptpn7), mRNA [NM_145683]
A_44_P241616	1.33768	9.28381	2.68067e-08	1.28339e-06	Ogfrl1	Rattus norvegicus opioid growth factor receptor-like 1 (Ogfrl1), mRNA [NM_001025708]
A_42_P525170	-1.48141	11.2902	2.70894e-08	1.28785e-06	Abcd2	Rattus norvegicus ATP-binding cassette, sub-family D (ALD), member 2 (Abcd2), mRNA [NM_033352]
A_44_P465931	2.57698	10.0767	2.74677e-08	1.29978e-06	Clic1	Rattus norvegicus chloride intracellular channel 1 (Clic1), mRNA [NM_001002807]
A_42_P603700	3.00233	9.53094	2.77611e-08	1.31062e-06	Aspg	Rattus norvegicus asparaginase homolog (S. cerevisiae) (Aspg), mRNA [NM_144750]
A_42_P640923	1.50016	10.7621	2.82205e-08	1.32923e-06	Cflar	Rattus norvegicus CASP8 and FADD-like apoptosis regulator (Cflar), transcript variant 2, mRNA [NM_057138]
A_44_P260122	2.83278	4.0978	2.85671e-08	1.33977e-06
A_44_P730958	-1.12759	7.77406	2.85756e-08	1.33977e-06		RVL17830 Wackym-Soares normalized rat vestibular cDNA library Rattus norvegicus cDNA 5', mRNA sequence [DV725622]
A_44_P442976	1.19642	8.13495	2.89218e-08	1.35289e-06	Adck4	Rattus norvegicus aarF domain containing kinase 4 (Adck4), mRNA [NM_001012065]
A_43_P12296	-1.75225	8.5736	2.90733e-08	1.35436e-06		Rat mRNA for preoptic regulatory factor-1 (PORF-1). [X53231]
A_44_P359150	1.05952	9.04021	2.90861e-08	1.35436e-06	G3bp1	Rattus norvegicus GTPase activating protein (SH3 domain) binding protein 1 (G3bp1), mRNA [NM_133565]
A_44_P731356	3.12997	7.34203	2.92898e-08	1.36074e-06		TECT1_MOUSE (Q8BZ64) Tectonic-1 precursor, partial (4%) [TC630192]
A_42_P663722	3.65195	2.39541	2.94592e-08	1.36503e-06	Slc30a2	Rattus norvegicus solute carrier family 30 (zinc transporter), member 2 (Slc30a2), transcript variant 2, mRNA [NM_012890]
A_44_P218896	3.06283	5.23974	3.01668e-08	1.38883e-06	Cyr61	Rattus norvegicus cysteine-rich, angiogenic inducer, 61 (Cyr61), mRNA [NM_031327]
A_44_P352513	-1.71387	4.89253	3.04336e-08	1.39796e-06	Sspn	Rattus norvegicus sarcospan (Sspn), mRNA [NM_001109255]
A_44_P399810	-1.74313	4.92533	3.0859e-08	1.41431e-06		BI277499 UI-R-CY0-bxq-h-04-0-UI.s1 UI-R-CY0 Rattus norvegicus cDNA clone UI-R-CY0-bxq-h-04-0-UI 3', mRNA sequence [BI277499]
A_42_P639047	2.00961	5.16305	3.11173e-08	1.42296e-06	RGD1309350	Rattus norvegicus similar to transthyretin (4L369) (RGD1309350), mRNA [NM_001134507]
A_43_P12888	1.19653	8.78818	3.12156e-08	1.42426e-06	Pafah1b3	Rattus norvegicus platelet-activating factor acetylhydrolase, isoform 1b, subunit 3 (Pafah1b3), mRNA [NM_053654]
A_44_P121446	1.05687	6.77868	3.14714e-08	1.43272e-06	Tmed5	Rattus norvegicus transmembrane emp24 protein transport domain containing 5 (Tmed5), mRNA [NM_001007619]
A_44_P218967	-1.32986	4.78756	3.18827e-08	1.44821e-06		Q94QG1_9PERC (Q94QG1) NADH hydrogenase subunit 5, partial (3%) [TC599942]
A_44_P556319	1.44933	7.21127	3.21887e-08	1.45887e-06	Fgf18	Rattus norvegicus fibroblast growth factor 18 (Fgf18), mRNA [NM_019199]
A_43_P13417	-1.77915	6.34899	3.2305e-08	1.46089e-06	Fzd2	Rattus norvegicus frizzled homolog 2 (Drosophila) (Fzd2), mRNA [NM_172035]
A_44_P827099	1.88658	3.75159	3.24347e-08	1.46351e-06
A_44_P726097	2.14401	4.62534	3.30782e-08	1.48896e-06	Lrsam1	Rattus norvegicus leucine rich repeat and sterile alpha motif containing 1 (Lrsam1), mRNA [NM_001107833]
A_44_P340163	-1.33325	10.0437	3.31448e-08	1.48896e-06	Plcb4	Rattus norvegicus phospholipase C, beta 4 (Plcb4), mRNA [NM_024353]
A_44_P562607	-1.29548	7.80983	3.32427e-08	1.49008e-06	Egflam	Rattus norvegicus EGF-like, fibronectin type III and laminin G domains (Egflam), mRNA [NM_001108938]
A_44_P330971	2.71838	8.71409	3.37604e-08	1.50996e-06		BC102211 ADFP protein {Bos taurus} (exp=-1; wgp=0; cg=0), partial (30%) [TC609048]
A_42_P744495	1.75015	12.0467	3.416e-08	1.52449e-06	Cd63	Rattus norvegicus Cd63 molecule (Cd63), mRNA [NM_017125]
A_43_P14144	1.02875	10.7203	3.46365e-08	1.54238e-06	Uck2	Rattus norvegicus uridine-cytidine kinase 2 (Uck2), mRNA [NM_001102408]
A_44_P390495	3.2988	4.34676	3.51787e-08	1.55972e-06	Gch1	Rattus norvegicus GTP cyclohydrolase 1 (Gch1), mRNA [NM_024356]
A_44_P823957	1.20555	7.58584	3.58103e-08	1.57746e-06
A_42_P490804	1.01252	10.6922	3.60495e-08	1.58455e-06	Nop58	Rattus norvegicus nucleolar protein NOP58 (Nop58), mRNA [NM_021754]
A_44_P183517	1.15632	5.51801	3.65461e-08	1.60292e-06		CB547153 AMGNNUC:SRPB2-00137-A3-A srpb2 (10220) Rattus norvegicus cDNA clone srpb2-00137-a3 5', mRNA sequence [CB547153]
A_44_P278408	-1.2232	8.22397	3.66816e-08	1.60541e-06	Chrdl1	Rattus norvegicus kohjirin (Chrdl1), mRNA [NM_199502]
A_44_P778007	-1.0477	9.66713	3.72159e-08	1.62184e-06		XM_805174 phospholipase A2-like protein {Trypanosoma cruzi strain CL Brener} (exp=-1; wgp=0; cg=0), partial (4%) [TC601388]
A_44_P928825	4.92898	3.14435	3.79388e-08	1.6463e-06	Msr1	PREDICTED: Rattus norvegicus similar to scavenger receptor type A SR-A (predicted) (RGD1564316_predicted), mRNA [XM_573919]
A_44_P635423	4.72131	9.70084	3.81151e-08	1.65044e-06		EST291162 Normalized rat brain, Bento Soares Rattus sp. cDNA clone RGIBD16 5' end similar to interleukin-3 receptor B subunit, mRNA sequence [AW141130]
A_44_P1047467	1.56374	6.4771	3.87711e-08	1.67175e-06	Igf2bp2	PREDICTED: Rattus norvegicus similar to IGF-II mRNA-binding protein 2 (predicted) (RGD1305614_predicted), mRNA [XM_221343]
A_44_P212964	2.14926	9.06348	3.92006e-08	1.6867e-06	Plac8	Rattus norvegicus placenta-specific 8 (Plac8), mRNA [NM_001108353]
A_44_P1059795	1.17896	12.6484	4.00566e-08	1.7199e-06	Eif2s2	Rattus norvegicus eukaryotic translation initiation factor 2, subunit 2 beta (Eif2s2), mRNA [NM_199380]
A_44_P519620	1.8182	10.6323	4.03853e-08	1.73037e-06	Litaf	Rattus norvegicus lipopolysaccharide-induced TNF factor (Litaf), mRNA [NM_001105735]
A_43_P14163	1.09017	10.0106	4.26256e-08	1.80738e-06	Odc1	Rattus norvegicus ornithine decarboxylase 1 (Odc1), mRNA [NM_012615]
A_42_P829301	2.6655	8.29979	4.3723e-08	1.85006e-06	Slc1a5	Rattus norvegicus solute carrier family 1 (neutral amino acid transporter), member 5 (Slc1a5), mRNA [NM_175758]
A_44_P157314	5.00422	2.99837	4.40013e-08	1.85799e-06		BF558825 UI-R-A1-du-g-03-0-UI.r1 UI-R-A1 Rattus norvegicus cDNA clone UI-R-A1-du-g-03-0-UI 5', mRNA sequence [BF558825]
A_44_P372254	6.23867	7.5923	4.5128e-08	1.90162e-06	Slpi	Rattus norvegicus secretory leukocyte peptidase inhibitor (Slpi), mRNA [NM_053372]
A_44_P501112	2.5751	5.67115	4.52657e-08	1.90349e-06	Mmp9	Rattus norvegicus matrix metallopeptidase 9 (Mmp9), mRNA [NM_031055]
A_44_P142724	3.20391	7.52006	4.57458e-08	1.91954e-06		PREDICTED: Rattus norvegicus minichromosome maintenance deficient 3 (S. cerevisiae) (predicted) (Mcm3_predicted), mRNA [XM_236988]
A_44_P474722	3.32432	5.33274	4.58356e-08	1.91954e-06		AI043958 UI-R-C0-jk-h-12-0-UI.s1 UI-R-C0 Rattus norvegicus cDNA clone UI-R-C0-jk-h-12-0-UI 3', mRNA sequence [AI043958]
A_42_P584734	-1.46397	6.78005	4.61318e-08	1.92546e-06	Gdf10	Rattus norvegicus growth differentiation factor 10 (Gdf10), mRNA [NM_024375]
A_44_P766678	2.16847	8.88241	4.62073e-08	1.92546e-06		BF557813 UI-R-C0-gw-g-05-0-UI.r1 UI-R-C0 Rattus norvegicus cDNA clone UI-R-C0-gw-g-05-0-UI 5', mRNA sequence [BF557813]
A_44_P900083	-1.86794	4.80577	4.62601e-08	1.92546e-06	RGD1565283	Rattus norvegicus similar to novel protein (RGD1565283), mRNA [NM_001109074]
A_44_P144557	3.31489	6.36294	4.63987e-08	1.9273e-06	Sprr1al	Cornifin-A (Small proline-rich protein 1A)(SPR1A)(SPRR1) [Source:UniProtKB/Swiss-Prot;Acc:Q63532] [ENSRNOT00000012174]
A_44_P577889	1.20918	7.07167	4.6656e-08	1.93404e-06
A_44_P403701	-1.95526	4.48064	4.73129e-08	1.95333e-06	RGD1566243	Rattus norvegicus similar to protein of unknown function (RGD1566243), mRNA [NM_001134635]
A_44_P960804	2.09436	9.28023	4.76016e-08	1.96128e-06
A_44_P777359	-1.37063	4.67484	4.83701e-08	1.98893e-06
A_44_P609981	1.25907	5.23664	5.05058e-08	2.0684e-06		Q2SHN1_HAHCH (Q2SHN1) Transcriptional regulator, partial (5%) [TC601023]
A_44_P267610	-1.26311	6.25221	5.08783e-08	2.07607e-06	Trib2	Rattus norvegicus tribbles homolog 2 (Drosophila) (Trib2), mRNA [NM_001108015]
A_44_P552830	2.80391	5.20648	5.08965e-08	2.07607e-06	A3galt2	Rattus norvegicus alpha 1,3-galactosyltransferase 2 (A3galt2), mRNA [NM_138524]
A_44_P164101	-1.49064	6.91485	5.14595e-08	2.09067e-06	Mettl7a	Rattus norvegicus methyltransferase like 7A (Mettl7a), mRNA [NM_001037355]
A_44_P946005	1.04858	8.59528	5.34493e-08	2.16289e-06		AGENCOURT_17647830 NIH_MGC_237 Rattus norvegicus cDNA clone IMAGE:7113211 5', mRNA sequence [CK469588]
A_44_P630174	2.4661	3.79587	5.42302e-08	2.1894e-06		EST231529 Normalized rat ovary, Bento Soares Rattus sp. cDNA clone ROVCK79 3' end, mRNA sequence [AI234967]
A_43_P20544	-1.99225	6.97415	5.43189e-08	2.1894e-06	Ephb3	Rattus norvegicus Eph receptor B3 (Ephb3), mRNA [NM_001105868]
A_44_P416761	1.52726	12.4417	5.50606e-08	2.21055e-06	Lmna	Rattus norvegicus lamin A (Lmna), transcript variant 2, mRNA [NM_001002016]
A_44_P428326	-1.88729	6.13229	5.58128e-08	2.23635e-06	Hmgcs2	Rattus norvegicus 3-hydroxy-3-methylglutaryl-Coenzyme A synthase 2 (mitochondrial) (Hmgcs2), nuclear gene encoding mitochondrial protein, mRNA [NM_173094]
A_44_P975347	1.4756	9.55972	5.5989e-08	2.23901e-06
A_44_P114352	2.41271	8.75242	5.64339e-08	2.25238e-06	LOC363337	Rattus norvegicus similar to RIKEN cDNA 1700081O22 (LOC363337), mRNA [NM_001014221]
A_44_P163957	1.51465	10.7391	5.70267e-08	2.27077e-06		Rattus norvegicus LOC363343 (LOC363343), mRNA [XM_343681]
A_44_P545677	-1.39421	9.56434	5.71173e-08	2.27077e-06	Pou3f2	Rattus norvegicus POU class 3 homeobox 2 (Pou3f2), mRNA [NM_172085]
A_44_P991864	1.85643	5.7562	5.75406e-08	2.28315e-06	Ece1	Rattus norvegicus endothelin converting enzyme 1 (Ece1), mRNA [NM_053596]
A_44_P444039	-2.14661	5.78622	5.76798e-08	2.28423e-06	Acss1	Rattus norvegicus acyl-CoA synthetase short-chain family member 1 (Acss1), nuclear gene encoding mitochondrial protein, mRNA [NM_001106524]
A_44_P1056503	2.36825	6.5589	5.88482e-08	2.32149e-06	Ppm1j	Rattus norvegicus protein phosphatase 1J (Ppm1j), mRNA [NM_001005540]
A_44_P622886	1.07609	11.298	5.97517e-08	2.35258e-06		JAK2_RAT (Q62689) Tyrosine-protein kinase JAK2 (Janus kinase 2) (JAK-2) , complete [TC574161]
A_44_P752503	-1.57749	5.13598	6.16689e-08	2.41873e-06		FM117937 etnohea Rattus norvegicus cDNA clone etnoheaP0042I05 5', mRNA sequence [FM117937]
A_44_P363291	1.82659	5.5102	6.20011e-08	2.42709e-06	Kcnk10	Rattus norvegicus potassium channel, subfamily K, member 10 (Kcnk10), mRNA [NM_023096]
A_44_P900584	1.61244	8.19647	6.28066e-08	2.44922e-06		Q45R58_STRFR (Q45R58) Possible transposase, partial (10%) [TC608889]
A_42_P711464	2.22843	5.71681	6.36759e-08	2.47366e-06	Ccdc19	Rattus norvegicus coiled-coil domain containing 19 (Ccdc19), mRNA [NM_001024882]
A_44_P619150	1.16778	9.30952	6.40814e-08	2.48468e-06		Q7TSZ6_MOUSE (Q7TSZ6) Karyopherin (Importin) beta 1, partial (5%) [TC608141]
A_44_P990376	4.08917	9.45088	6.42927e-08	2.48686e-06	Gpnmb	Rattus norvegicus glycoprotein (transmembrane) nmb (Gpnmb), mRNA [NM_133298]
A_42_P630463	-1.18057	7.74869	6.4474e-08	2.48686e-06	Abcb9	Rattus norvegicus ATP-binding cassette, sub-family B (MDR/TAP), member 9 (Abcb9), mRNA [NM_022238]
A_44_P213174	-1.72791	7.79234	6.54377e-08	2.51337e-06		peptidase domain containing associated with muscle regeneration 1 [Source:RefSeq peptide;Acc:NP_001101225] [ENSRNOT00000007242]
A_42_P737738	1.65249	7.09713	6.56905e-08	2.51834e-06	Slc18a3	Rattus norvegicus solute carrier family 18 (vesicular acetylcholine), member 3 (Slc18a3), mRNA [NM_031663]
A_44_P670516	-1.70115	7.12777	6.77845e-08	2.58889e-06		RVL24215 Wackym-Soares normalized rat vestibular cDNA library Rattus norvegicus cDNA 5', mRNA sequence [DY472854]
A_44_P443751	2.4115	6.85096	6.95231e-08	2.64538e-06	Pdpn	Rattus norvegicus podoplanin (Pdpn), mRNA [NM_019358]
A_42_P675879	-1.41784	9.48583	6.97538e-08	2.64922e-06	Cyp4f4	Rattus norvegicus cytochrome P450, family 4, subfamily f, polypeptide 4 (Cyp4f4), mRNA [NM_173123]
A_44_P776556	1.4956	9.13571	7.26422e-08	2.75379e-06	Chac1	Rattus norvegicus ChaC, cation transport regulator homolog 1 (E. coli) (Chac1), mRNA [NM_001173437]
A_44_P864923	-1.36221	10.5214	7.36658e-08	2.78741e-06		AW916836 EST348049 Rat gene index, normalized rat, norvegicus, Bento Soares Rattus norvegicus cDNA clone RGIDU28 5' end, mRNA sequence [AW916836]
A_44_P397460	1.16685	8.93308	7.40144e-08	2.79541e-06		sin3 associated polypeptide Gene [Source:MGI Symbol;Acc:MGI:1929129] [ENSRNOT00000017652]
A_44_P746478	1.68709	8.87727	7.45478e-08	2.81036e-06
A_44_P290457	3.06042	4.10679	7.60528e-08	2.8618e-06	Ptprh	Brain-enriched membrane-associated protein tyrosine phosphatase (BEM)-2Protein tyrosine phosphatase, receptor type, H Precursor (EC 3.1.3.48); [Source:UniProtKB/TrEMBL;Acc:Q64642] [ENSRNOT00000024492]
A_44_P357879	1.44069	4.48051	7.70812e-08	2.89516e-06	Tnpo1	PREDICTED: Rattus norvegicus transportin 1 (Tnpo1), mRNA [XM_219500]
A_42_P479160	1.79987	4.99551	7.77461e-08	2.91476e-06	Wnt2b	Protein Wnt Fragment [Source:UniProtKB/TrEMBL;Acc:Q9QXK5] [ENSRNOT00000019349]
A_42_P497225	-1.40467	9.0151	7.9892e-08	2.98972e-06	Mfge8	Rattus norvegicus milk fat globule-EGF factor 8 protein (Mfge8), transcript variant 2, mRNA [NM_012811]
A_43_P17059	-2.04432	5.23626	8.07836e-08	3.01755e-06	Crlf1	Rattus norvegicus cytokine receptor-like factor 1 (Crlf1), mRNA [NM_001106074]
A_44_P365269	-1.47846	5.73334	8.18625e-08	3.05226e-06	Jph4	Rattus norvegicus junctophilin 4 (Jph4), mRNA [NM_001003711]
A_44_P670852	-1.68258	7.46751	8.21756e-08	3.05834e-06		Q2U7S0_ASPOR (Q2U7S0) Predicted protein, partial (10%) [TC607043]
A_44_P219046	1.1422	10.0087	8.44171e-08	3.12773e-06		Shultzomica03686 Rat lung airway and parenchyma cDNA libraries Rattus norvegicus cDNA clone Contig3265 5', mRNA sequence [CF110435]
A_44_P511042	-1.34874	5.45016	8.45e-08	3.12773e-06	RGD1304810	Rattus norvegicus similar to 6430573F11Rik protein (RGD1304810), mRNA [NM_001107314]
A_44_P245314	-1.07398	14.142	8.53855e-08	3.14687e-06	Cacnb3	Rattus norvegicus calcium channel, voltage-dependent, beta 3 subunit (Cacnb3), mRNA [NM_012828]
A_44_P227994	-1.6034	14.0055	8.54751e-08	3.14687e-06	Itpka	Rattus norvegicus inositol 1,4,5-trisphosphate 3-kinase A (Itpka), mRNA [NM_031045]
A_44_P1014379	1.30718	7.11333	8.548e-08	3.14687e-06	Cdv3	Rattus norvegicus carnitine deficiency-associated gene expressed in ventricle 3 homolog (mouse) (Cdv3), mRNA [NM_001014097]
A_44_P363348	1.35706	9.68414	8.75312e-08	3.21657e-06	Cd3eap	Rattus norvegicus CD3e molecule, epsilon associated protein (Cd3eap), mRNA [NM_001109416]
A_44_P339535	4.25233	3.36361	8.84149e-08	3.2432e-06	Tfpi2	Rattus norvegicus tissue factor pathway inhibitor 2 (Tfpi2), mRNA [NM_173141]
A_43_P11749	2.68471	9.79979	9.2104e-08	3.37246e-06	Hck	Rattus norvegicus hemopoietic cell kinase (Hck), mRNA [NM_013185]
A_44_P1012556	1.39686	7.19635	9.25455e-08	3.38255e-06	Stbd1	Rattus norvegicus starch binding domain 1 (Stbd1), mRNA [NM_001013988]
A_44_P851372	-1.63602	4.88205	9.33904e-08	3.40733e-06		UI-R-BO0-ahu-b-01-0-UI.r1 UI-R-BO0 Rattus norvegicus cDNA clone UI-R-BO0-ahu-b-01-0-UI 5', mRNA sequence [BF567259]
A_43_P10931	1.25606	10.9966	9.37337e-08	3.41375e-06	Gpr68	Rattus norvegicus G protein-coupled receptor 68 (Gpr68), mRNA [NM_001108049]
A_44_P366157	5.11299	2.45957	9.74234e-08	3.52922e-06	RGD1311993	PREDICTED: Rattus norvegicus hypothetical LOC315072 (predicted) (RGD1311993_predicted), mRNA [XM_235415]
A_44_P375502	-2.17314	7.42424	9.78233e-08	3.53742e-06	Degs2	Rattus norvegicus degenerative spermatocyte homolog 2, lipid desaturase (Drosophila) (Degs2), mRNA [NM_001017457]
A_44_P724928	-1.65342	6.41178	9.91457e-08	3.5789e-06		UI-R-Y0-acv-b-08-0-UI.s1 UI-R-Y0 Rattus norvegicus cDNA clone UI-R-Y0-acv-b-08-0-UI 3', mRNA sequence [AI763958]
A_44_P652925	-1.0422	7.74909	9.93214e-08	3.5789e-06		RATLNKP5 link protein (0.8 kd) {Rattus sp.} (exp=-1; wgp=0; cg=0), partial (68%) [TC584043]
A_43_P15235	2.08171	4.27695	1.0114e-07	3.63801e-06	Plagl1	Rattus norvegicus pleiomorphic adenoma gene-like 1 (Plagl1), mRNA [NM_012760]
A_43_P11494	1.43673	8.78389	1.01655e-07	3.65009e-06	Prph	Rattus norvegicus peripherin (Prph), mRNA [NM_012633]
A_44_P344724	-2.16975	4.72248	1.0226e-07	3.66536e-06		G protein-coupled receptor 124 Gene [Source:MGI Symbol;Acc:MGI:1925810] [ENSRNOT00000017776]
A_44_P276990	-1.23874	7.93908	1.02777e-07	3.67743e-06	Eepd1	Rattus norvegicus endonuclease/exonuclease/phosphatase family domain containing 1 (Eepd1), mRNA [NM_001014088]
A_44_P169124	4.55409	2.77936	1.03623e-07	3.68493e-06		BF558918 UI-R-A1-eq-h-06-0-UI.r1 UI-R-A1 Rattus norvegicus cDNA clone UI-R-A1-eq-h-06-0-UI 5', mRNA sequence [BF558918]
A_44_P445044	2.16076	7.60402	1.03652e-07	3.68493e-06	Apold1	Rattus norvegicus apolipoprotein L domain containing 1 (Apold1), mRNA [NM_001003403]
A_44_P117148	1.99978	6.16715	1.03772e-07	3.68493e-06	Baz1a	Rattus norvegicus bromodomain adjacent to zinc finger domain, 1A (Baz1a), mRNA [NM_001170568]
A_44_P211679	4.61987	2.65631	1.03936e-07	3.68493e-06		445469 Rat lymphocyte Rattus norvegicus cDNA, mRNA sequence [BM299612]
A_44_P198759	2.19897	4.25508	1.04071e-07	3.68493e-06		NK cell receptor 2B4 [Source:UniProtKB/TrEMBL;Acc:Q9EQK9] [ENSRNOT00000006266]
A_44_P216760	1.08225	6.34497	1.05189e-07	3.71598e-06		AMGNNUC:SRCS1-00117-D9-A srcs1 (10883) Rattus norvegicus cDNA clone srcs1-00117-d9 5', mRNA sequence [CB720552]
A_43_P19848	2.06416	4.25426	1.05312e-07	3.71598e-06	RGD1309870	Rattus norvegicus hypothetical LOC289778 (RGD1309870), mRNA [NM_001106018]
A_43_P12689	-4.04866	4.83155	1.06652e-07	3.7503e-06	Defb1	Rattus norvegicus defensin beta 1 (Defb1), mRNA [NM_031810]
A_44_P469517	1.66352	7.4699	1.07226e-07	3.7605e-06		Q9KD22_BACHD (Q9KD22) BH1397 protein, partial (40%) [TC620297]
A_44_P945616	-1.43921	9.00784	1.07492e-07	3.7605e-06	Wnt5b	Rattus norvegicus wingless-type MMTV integration site family, member 5B (Wnt5b), mRNA [NM_001100489]
A_44_P201117	-1.25847	9.0344	1.07496e-07	3.7605e-06		Fibronectin type III domain-containing protein 5 Precursor [Source:UniProtKB/Swiss-Prot;Acc:Q8K3V5] [ENSRNOT00000047152]
A_44_P979645	2.41916	5.58619	1.08932e-07	3.79771e-06	Gpr132	Rattus norvegicus G protein-coupled receptor 132 (Gpr132), mRNA [NM_001170595]
A_44_P1003602	2.45854	4.72058	1.09576e-07	3.81366e-06	LOC300024	Ly6-A antigen Fragment [Source:UniProtKB/TrEMBL;Acc:Q63316] [ENSRNOT00000043055]
A_42_P629370	-1.44692	10.4247	1.10939e-07	3.8545e-06	Klf15	Rattus norvegicus Kruppel-like factor 15 (Klf15), mRNA [NM_053536]
A_44_P287345	4.2928	1.851	1.13433e-07	3.93335e-06		AA891911 EST195714 Normalized rat kidney, Bento Soares Rattus sp. cDNA clone RKIAI48 3' end, mRNA sequence [AA891911]
A_43_P20133	1.36783	6.22671	1.13594e-07	3.93335e-06	Skil	HSU70730 SnoN2 {Homo sapiens} (exp=-1; wgp=0; cg=0), partial (8%) [TC607960]
A_44_P700601	-1.49795	6.9771	1.15397e-07	3.98824e-06	Tmem61	RVL8568 Wackym-Soares normalized rat vestibular cDNA library Rattus norvegicus cDNA 5', mRNA sequence [DV717996]
A_44_P867917	-2.19579	6.51807	1.1557e-07	3.98824e-06	Slc25a18	Rattus norvegicus solute carrier family 25 (mitochondrial carrier), member 18 (Slc25a18), nuclear gene encoding mitochondrial protein, mRNA [NM_001044280]
A_44_P958894	2.84645	4.40392	1.17364e-07	4.03648e-06	LOC298795	Rattus norvegicus similar to 14-3-3 protein sigma (LOC298795), mRNA [NM_001013941]
A_43_P15259	1.90763	9.29942	1.20063e-07	4.10853e-06	Tnfrsf1a	Rattus norvegicus tumor necrosis factor receptor superfamily, member 1a (Tnfrsf1a), mRNA [NM_013091]
A_44_P795878	-2.43755	7.31966	1.20703e-07	4.12353e-06
A_44_P255817	4.52373	4.14092	1.21897e-07	4.15041e-06	Pram1	PREDICTED: Rattus norvegicus similar to PML-RAR alpha-regulated adaptor molecule-1 (predicted) (RGD1564330_predicted), mRNA [XM_343179]
A_43_P23251	-2.06208	6.5666	1.23261e-07	4.18288e-06	Pcdh20	Rattus norvegicus protocadherin 20 (Pcdh20), mRNA [NM_001107280]
A_44_P346959	1.14183	7.13584	1.24161e-07	4.20641e-06	Irf9	Rattus norvegicus interferon regulatory factor 9 (Irf9), mRNA [NM_001012041]
A_44_P823576	2.87248	5.72616	1.25218e-07	4.23097e-06		Q7TQ12_RAT (Q7TQ12) Aa1114, partial (9%) [TC632076]
A_44_P229661	1.096	8.96913	1.25997e-07	4.24745e-06		Rattus norvegicus similar to bA16L21.2.1 (novel DnaJ domain protein similar to Drosophila, C. elegans and Arabidopsis predicted proteins (isoform 1)) (LOC362526), mRNA [XM_342844]
A_44_P536613	2.27193	8.51647	1.26895e-07	4.27068e-06	Ch25h	Rattus norvegicus cholesterol 25-hydroxylase (Ch25h), mRNA [NM_001025415]
A_43_P15470	-1.59786	6.47272	1.27675e-07	4.28982e-06	Adrb1	Rattus norvegicus adrenergic, beta-1-, receptor (Adrb1), mRNA [NM_012701]
A_44_P543784	1.1364	4.91432	1.27941e-07	4.2917e-06	RGD1561758	Q4SID5_TETNG (Q4SID5) Chromosome 5 SCAF14581, whole genome shotgun sequence. (Fragment), partial (38%) [TC625876]
A_43_P11489	3.45792	10.9928	1.29035e-07	4.3213e-06	S100a4	Rattus norvegicus S100 calcium-binding protein A4 (S100a4), mRNA [NM_012618]
A_44_P1029408	1.32455	5.42254	1.29283e-07	4.32249e-06	Allc	Rattus norvegicus allantoicase (Allc), mRNA [NM_001013037]
A_44_P183488	1.09002	8.14639	1.30378e-07	4.35198e-06	Casp7	Rattus norvegicus caspase 7 (Casp7), mRNA [NM_022260]
A_44_P555727	-1.3498	9.55673	1.30807e-07	4.35917e-06	Col9a2	Rattus norvegicus collagen, type IX, alpha 2 (Col9a2), mRNA [NM_001108675]
A_44_P229719	-1.21713	6.20287	1.33034e-07	4.41177e-06	Slc25a34	Rattus norvegicus solute carrier family 25, member 34 (Slc25a34), mRNA [NM_001013936]
A_43_P11370	2.86678	8.95517	1.33757e-07	4.42852e-06	Plp2	Rattus norvegicus proteolipid protein 2 (colonic epithelium-enriched) (Plp2), mRNA [NM_207601]
A_44_P359684	2.11441	4.59783	1.36006e-07	4.4957e-06	Nfkbiz	Rattus norvegicus nuclear factor of kappa light polypeptide gene enhancer in B-cells inhibitor, zeta (Nfkbiz), mRNA [NM_001107095]
A_44_P645309	-1.48826	9.35605	1.37336e-07	4.52022e-06	Pip5k1b	Rattus norvegicus phosphatidylinositol-4-phosphate 5-kinase, type I, beta (Pip5k1b), mRNA [NM_001012743]
A_42_P567267	2.31021	11.345	1.38624e-07	4.55271e-06	Mt2A	Rattus norvegicus metallothionein 2A (Mt2A), mRNA [NM_001137564]
A_44_P464502	2.90916	9.66793	1.41782e-07	4.64894e-06	Gfap	Rattus norvegicus glial fibrillary acidic protein (Gfap), mRNA [NM_017009]
A_44_P405203	-1.20532	7.39697	1.43012e-07	4.68176e-06	Hebp2	Rattus norvegicus heme binding protein 2 (Hebp2), mRNA [NM_001107515]
A_44_P557634	-1.36355	4.75142	1.44557e-07	4.72474e-06	Znf710	Rattus norvegicus zinc finger protein 710 (Znf710), mRNA [NM_001134563]
A_44_P371317	-1.52514	7.14253	1.45855e-07	4.75955e-06	Htr7	5-hydroxytryptamine receptor 7 (5-HT-7)(5HT7)(5-HT-X)(Serotonin receptor 7)(GPRFO) [Source:UniProtKB/Swiss-Prot;Acc:P32305] [ENSRNOT00000025493]
A_44_P356738	1.87342	6.2966	1.47892e-07	4.81815e-06	LOC681353	DRABQD09 Rat DRG Library Rattus norvegicus cDNA clone DRABQD09 5', mRNA sequence [BG666629]
A_42_P473398	7.75172	4.13428	1.48124e-07	4.81815e-06	Cxcl1	Rattus norvegicus chemokine (C-X-C motif) ligand 1 (melanoma growth stimulating activity, alpha) (Cxcl1), mRNA [NM_030845]
A_43_P22739	2.63093	5.8569	1.49181e-07	4.83713e-06	RGD1565785	Rattus norvegicus similar to chromosome X open reading frame 21 (RGD1565785), mRNA [NM_001109318]
A_44_P1032296	2.91068	9.30929	1.49744e-07	4.84768e-06	Capg	Rattus norvegicus capping protein (actin filament), gelsolin-like (Capg), mRNA [NM_001013086]
A_44_P656575	-1.4703	8.65303	1.56934e-07	5.06436e-06	Tmem229a	Rattus norvegicus transmembrane protein 229A (Tmem229a), mRNA [NM_001109480]
A_44_P120736	-1.55486	5.84732	1.57215e-07	5.06541e-06	Hapln1	Rattus norvegicus hyaluronan and proteoglycan link protein 1 (Hapln1), mRNA [NM_019189]
A_44_P132392	2.36143	6.43095	1.57532e-07	5.0676e-06		AI011757 EST206208 Normalized rat ovary, Bento Soares Rattus sp. cDNA clone ROVAZ74 3' end, mRNA sequence [AI011757]
A_44_P174476	2.05646	8.38461	1.5781e-07	5.06855e-06	Fbln2	PREDICTED: Rattus norvegicus fibulin 2, transcript variant 2 (Fbln2), mRNA [XM_232197]
A_44_P230879	2.47195	5.78511	1.59701e-07	5.1132e-06		AI502035 UI-R-E0-dg-g-06-0-UI.s1 UI-R-E0 Rattus norvegicus cDNA clone UI-R-E0-dg-g-06-0-UI 3', mRNA sequence [AI502035]
A_44_P372261	6.12094	5.81243	1.61076e-07	5.14914e-06	Slpi	Rattus norvegicus secretory leukocyte peptidase inhibitor (Slpi), mRNA [NM_053372]
A_44_P792166	2.23848	8.75293	1.61361e-07	5.15017e-06	Angpt2	Rattus norvegicus angiopoietin 2 (Angpt2), mRNA [NM_134454]
A_42_P759993	2.42023	7.15396	1.61959e-07	5.15314e-06	Mefv	Rattus norvegicus Mediterranean fever (Mefv), mRNA [NM_031634]
A_44_P714659	-1.07674	12.3209	1.6424e-07	5.21757e-06		Q8R4D3_MOUSE (Q8R4D3) Brain stress early protein, partial (92%) [TC598866]
A_43_P12436	-2.48745	7.82499	1.65518e-07	5.24998e-06	Hes5	Rattus norvegicus hairy and enhancer of split 5 (Drosophila) (Hes5), mRNA [NM_024383]
A_44_P835675	2.37485	6.22076	1.66455e-07	5.27151e-06		Rattus norvegicus clone X5 mRNA sequence. [EF076770]
A_44_P381881	1.82368	9.41916	1.70347e-07	5.3864e-06	Stat3	Rattus norvegicus signal transducer and activator of transcription 3 (Stat3), mRNA [NM_012747]
A_44_P165892	-1.66141	7.47036	1.72074e-07	5.42286e-06	Timp4	Rattus norvegicus tissue inhibitor of metalloproteinase 4 (Timp4), mRNA [NM_001109393]
A_43_P15424	-1.1827	7.83087	1.72298e-07	5.42286e-06	Rapgef3	Rattus norvegicus Rap guanine nucleotide exchange factor (GEF) 3 (Rapgef3), mRNA [NM_021690]
A_44_P528997	-1.45673	8.28265	1.72797e-07	5.42466e-06		EST353279 Rat gene index, normalized rat, norvegicus, Bento Soares Rattus norvegicus cDNA clone RGIIJ93 5' end, mRNA sequence [AW921975]
A_44_P252935	3.42591	4.46599	1.74716e-07	5.47362e-06	Tlr1	Rattus norvegicus toll-like receptor 1 (Tlr1), mRNA [NM_001172120]
A_44_P1058570	1.62638	7.71248	1.81284e-07	5.65335e-06	Sigirr	Rattus norvegicus single immunoglobulin and toll-interleukin 1 receptor (TIR) domain (Sigirr), mRNA [NM_001024887]
A_42_P698409	2.43007	8.17167	1.84075e-07	5.72522e-06	Enpp3	Rattus norvegicus ectonucleotide pyrophosphatase/phosphodiesterase 3 (Enpp3), mRNA [NM_019370]
A_44_P530813	1.28437	8.16935	1.84245e-07	5.72522e-06	Casp3	Rattus norvegicus caspase 3 (Casp3), mRNA [NM_012922]
A_44_P105448	-1.41986	7.20492	1.84431e-07	5.72522e-06	Col4a5	PREDICTED: Rattus norvegicus collagen, type IV, alpha 5 (predicted) (Col4a5_predicted), mRNA [XM_343778]
A_44_P524844	-1.45807	8.80838	1.85501e-07	5.73734e-06	Nfix	Rattus norvegicus nuclear factor I/X (CCAAT-binding transcription factor) (Nfix), mRNA [NM_030866]
A_44_P685554	-1.57328	6.85116	1.85821e-07	5.73734e-06	Dcdc2	Rattus norvegicus doublecortin domain containing 2 (Dcdc2), mRNA [NM_001106110]
A_42_P802550	2.23594	8.16887	1.85947e-07	5.73734e-06	Pdlim1	Rattus norvegicus PDZ and LIM domain 1 (Pdlim1), mRNA [NM_017365]
A_44_P1039616	4.26464	7.3653	1.86771e-07	5.75407e-06	RGD1559482	Rattus norvegicus similar to immunoglobulin superfamily, member 7 (RGD1559482), mRNA [NM_001168285]
A_44_P181927	1.39238	5.3553	1.88173e-07	5.78851e-06		AI171644 EST217617 Normalized rat muscle, Bento Soares Rattus sp. cDNA clone RMUBN73 3' end, mRNA sequence [AI171644]
A_42_P750683	3.52073	6.96296	1.88896e-07	5.80201e-06	Cyr61	Rattus norvegicus cysteine-rich, angiogenic inducer, 61 (Cyr61), mRNA [NM_031327]
A_44_P923868	1.02688	6.90713	1.92612e-07	5.90725e-06		AGENCOURT_17837906 NIH_MGC_238 Rattus norvegicus cDNA clone IMAGE:7135499 5', mRNA sequence [CK597954]
A_44_P236453	-1.25193	9.20624	1.94431e-07	5.94515e-06	Mast3	Rattus norvegicus microtubule associated serine/threonine kinase 3 (Mast3), mRNA [NM_001134796]
A_44_P499634	-1.65392	10.498	1.952e-07	5.95973e-06	Aifm3	Rattus norvegicus apoptosis-inducing factor, mitochondrion-associated 3 (Aifm3), nuclear gene encoding mitochondrial protein, mRNA [NM_001013977]
A_43_P18270	-1.98548	4.65025	1.98556e-07	6.04411e-06	Egflam	Rattus norvegicus EGF-like, fibronectin type III and laminin G domains (Egflam), mRNA [NM_001108938]
A_44_P482335	2.12626	5.36961	1.98961e-07	6.0474e-06	Gys2	Rattus norvegicus glycogen synthase 2 (Gys2), mRNA [NM_013089]
A_44_P997940	-1.57332	8.26715	2.02752e-07	6.15345e-06	Nrn1l	Rattus norvegicus neuritin 1-like (Nrn1l), mRNA [NM_001135006]
A_44_P263117	-1.38155	7.8677	2.03526e-07	6.16778e-06	Etv5	Rattus norvegicus ets variant 5 (Etv5), mRNA [NM_001107082]
A_44_P191822	-1.98243	7.61149	2.04023e-07	6.17367e-06	Cml5	Rattus norvegicus camello-like 5 (Cml5), mRNA [NM_080884]
A_44_P543473	1.65635	8.61534	2.06573e-07	6.24157e-06		IASPP_MOUSE (Q5I1X5) RelA-associated inhibitor (Inhibitor of ASPP protein) (Protein iASPP) (PPP1R13B-like protein) (NFkB-interacting protein 1), partial (14%) [TC592211]
A_44_P482715	-1.74393	5.60619	2.09503e-07	6.30323e-06	Thsd7b	Putative uncharacterized protein Fragment [Source:UniProtKB/TrEMBL;Acc:A9CMC0] [ENSRNOT00000005212]
A_44_P840837	-1.71172	6.425	2.12497e-07	6.36398e-06	Lgi3	Rattus norvegicus leucine-rich repeat LGI family, member 3 (Lgi3), mRNA [NM_001107277]
A_43_P16750	-1.62717	12.8027	2.13398e-07	6.38159e-06	Prodh	Rattus norvegicus proline dehydrogenase (Prodh), nuclear gene encoding mitochondrial protein, mRNA [NM_001135778]
A_44_P876045	-1.60556	5.61361	2.20033e-07	6.57039e-06		UI-R-BO0-aib-b-06-0-UI.r1 UI-R-BO0 Rattus norvegicus cDNA clone UI-R-BO0-aib-b-06-0-UI 5', mRNA sequence [BF567493]
A_44_P876210	-1.86667	8.06243	2.21958e-07	6.59889e-06		AMGNNUC:SRPB2-00094-D9-A srpb2 (10220) Rattus norvegicus cDNA clone srpb2-00094-d9 5', mRNA sequence [CB764169]
A_44_P187005	-1.40084	7.07066	2.22576e-07	6.60697e-06	Abcb9	Rattus norvegicus ATP-binding cassette, sub-family B (MDR/TAP), member 9 (Abcb9), mRNA [NM_022238]
A_44_P620106	2.61043	8.71688	2.22878e-07	6.60697e-06	Tgfbi	Rattus norvegicus transforming growth factor, beta induced (Tgfbi), mRNA [NM_053802]
A_44_P900646	1.66859	10.9284	2.23951e-07	6.62914e-06		Q25J86_MACFA (Q25J86) Brain cDNA, clone: QflA-17877, partial (17%) [TC627022]
A_44_P306524	-1.26159	8.05899	2.25936e-07	6.66853e-06	Slc30a3	Rattus norvegicus solute carrier family 30 (zinc transporter), member 3 (Slc30a3), mRNA [NM_001013243]
A_42_P608780	3.89171	4.66908	2.26899e-07	6.68728e-06	Gdf15	Rattus norvegicus growth differentiation factor 15 (Gdf15), mRNA [NM_019216]
A_44_P978840	-1.71022	8.93732	2.2817e-07	6.71506e-06		RVL11758 Wackym-Soares normalized rat vestibular cDNA library Rattus norvegicus cDNA 5', mRNA sequence [DV720702]
A_43_P21660	-1.29289	8.6718	2.31965e-07	6.80708e-06	Unc84a	Rattus norvegicus unc-84 homolog A (C. elegans) (Unc84a), mRNA [NM_001007147]
A_44_P172701	-1.18067	8.58402	2.34175e-07	6.86208e-06	Cspg5	Rattus norvegicus chondroitin sulfate proteoglycan 5 (Cspg5), transcript variant 2, mRNA [NM_133652]
A_42_P738549	3.8124	6.70078	2.37166e-07	6.93973e-06	Napsa	Rattus norvegicus napsin A aspartic peptidase (Napsa), mRNA [NM_031670]
A_44_P777689	1.42368	8.06076	2.37658e-07	6.94418e-06	Tmem2	Rattus norvegicus transmembrane protein 2 (Tmem2), mRNA [NM_001107596]
A_44_P635178	1.58884	11.4732	2.38279e-07	6.95235e-06	Fam129b	Rattus norvegicus family with sequence similarity 129, member B (Fam129b), mRNA [NM_001109885]
A_44_P695589	-1.04728	6.46887	2.39384e-07	6.97461e-06		RVL16327 Wackym-Soares normalized rat vestibular cDNA library Rattus norvegicus cDNA 5', mRNA sequence [DV724285]
A_44_P153774	1.01304	6.22058	2.4275e-07	7.06259e-06	Plce1	Rattus norvegicus phospholipase C, epsilon 1 (Plce1), mRNA [NM_053758]
A_44_P848951	1.01455	8.70471	2.44016e-07	7.08934e-06		Q6AYB9_RAT (Q6AYB9) HMT1 hnRNP methyltransferase-like 1, partial (4%) [TC619513]
A_44_P951025	-1.58533	9.97195	2.45982e-07	7.13345e-06
A_44_P103127	1.61222	10.1993	2.46584e-07	7.13345e-06		DRABAD11 Rat DRG Library Rattus norvegicus cDNA clone DRABAD11 5', mRNA sequence [BG664185]
A_44_P1055780	5.69907	5.9212	2.48655e-07	7.18317e-06	S100a8	Rattus norvegicus S100 calcium binding protein A8 (S100a8), mRNA [NM_053822]
A_44_P781948	-2.54526	8.7877	2.49695e-07	7.20302e-06	Coch	cochlin [Source:RefSeq peptide;Acc:NP_001102180] [ENSRNOT00000007365]
A_44_P277264	1.28749	5.62513	2.50686e-07	7.21547e-06	Skil	PREDICTED: Rattus norvegicus SKI-like oncogene, transcript variant 1 (Skil), mRNA [XM_001057072]
A_43_P10006	1.49061	10.7591	2.50834e-07	7.21547e-06	Map2k3	Rattus norvegicus mitogen activated protein kinase kinase 3 (Map2k3), mRNA [NM_001100674]
A_44_P484320	-1.38935	8.21007	2.51716e-07	7.23063e-06		BE103471 UI-R-BX0-arc-e-02-0-UI.s1 UI-R-BX0 Rattus norvegicus cDNA clone UI-R-BX0-arc-e-02-0-UI 3', mRNA sequence [BE103471]
A_44_P519251	4.66021	4.18195	2.52293e-07	7.23701e-06	Cd14	Rattus norvegicus CD14 molecule (Cd14), mRNA [NM_021744]
A_44_P867229	-1.19103	12.4789	2.54596e-07	7.29282e-06		Q6P5B8_MOUSE (Q6P5B8) BTB/POZ domain containing protein 3, isoform 1, partial (18%) [TC593936]
A_44_P470892	-1.06656	7.99095	2.58148e-07	7.38418e-06
A_43_P13426	1.93158	7.27508	2.5862e-07	7.38734e-06	Ceacam10	Rattus norvegicus carcinoembryonic antigen-related cell adhesion molecule 10 (Ceacam10), mRNA [NM_173339]
A_44_P578061	3.87651	2.27776	2.65453e-07	7.57191e-06	RGD1308694	Rattus norvegicus similar to hypothetical protein MGC47256 (RGD1308694), mRNA [NM_001106456]
A_44_P431092	-1.0061	8.30948	2.67591e-07	7.62223e-06	Cyp2d4	Cytochrome P450 2D18 (EC 1.14.14.1)(CYPIID18)(P450 2D-29/2D-35) [Source:UniProtKB/Swiss-Prot;Acc:Q64680] [ENSRNOT00000011880]
A_44_P868262	-1.07438	9.53912	2.71261e-07	7.71599e-06		AGENCOURT_114822772 NIH_MGC_433 Rattus norvegicus cDNA clone IMAGE:9099047 5', mRNA sequence [EV779977]
A_44_P752355	-1.45646	6.66946	2.87168e-07	8.10067e-06
A_44_P348922	2.20599	7.52342	2.88907e-07	8.13847e-06	Cebpb	Rattus norvegicus CCAAT/enhancer binding protein (C/EBP), beta (Cebpb), mRNA [NM_024125]
A_43_P20506	-1.97553	5.79586	2.93786e-07	8.25311e-06		CB545830 AMGNNUC:MRPE4-00028-H9-A mrpe4 (10380) Rattus norvegicus cDNA clone mrpe4-00028-h9 5', mRNA sequence [CB545830]
A_44_P297722	1.13219	5.40682	2.96237e-07	8.31052e-06	Yipf6	Rattus norvegicus Yip1 domain family, member 6 (Yipf6), mRNA [NM_001025747]
A_44_P463980	2.11171	7.3956	3.01896e-07	8.44604e-06		Rattus norvegicus similar to fragilis (LOC289685), mRNA [XM_223483]
A_43_P14910	-2.50101	8.61559	3.13666e-07	8.71556e-06	Ddc	Rattus norvegicus dopa decarboxylase (aromatic L-amino acid decarboxylase) (Ddc), mRNA [NM_012545]
A_44_P194404	-1.15261	10.2387	3.18545e-07	8.83232e-06	Pitpnm1	Rattus norvegicus phosphatidylinositol transfer protein, membrane-associated 1 (Pitpnm1), mRNA [NM_001008369]
A_44_P216395	1.78873	9.51913	3.18765e-07	8.83232e-06	Gadd45a	Rattus norvegicus growth arrest and DNA-damage-inducible, alpha (Gadd45a), mRNA [NM_024127]
A_44_P359869	2.9745	4.13513	3.19168e-07	8.83232e-06		BF398047 UI-R-BS2-beg-f-10-0-UI.s1 UI-R-BS2 Rattus norvegicus cDNA clone UI-R-BS2-beg-f-10-0-UI 3', mRNA sequence [BF398047]
A_44_P469129	4.22343	5.49121	3.20163e-07	8.84787e-06		PREDICTED: Rattus norvegicus immune activating receptor CD300d1-like (LOC100361539), mRNA [XM_002727839]
A_44_P1025102	2.46884	6.32933	3.22644e-07	8.90435e-06	Plscr1	Rattus norvegicus phospholipid scramblase 1 (Plscr1), mRNA [NM_057194]
A_42_P601850	-1.25736	12.6987	3.27343e-07	9.02183e-06	Shroom2	Rattus norvegicus shroom family member 2 (Shroom2), mRNA [NM_001047893]
A_43_P20827	-2.13018	4.06079	3.32623e-07	9.15499e-06	RGD1566243	Rattus norvegicus similar to protein of unknown function (RGD1566243), mRNA [NM_001134635]
A_44_P1031421	1.39749	6.81878	3.33273e-07	9.16053e-06	Akap13	Rattus norvegicus A kinase (PRKA) anchor protein 13 (Akap13), mRNA [NM_001106271]
A_44_P294675	3.78488	5.19697	3.37139e-07	9.25432e-06	Slfn3	Rattus norvegicus schlafen 3 (Slfn3), mRNA [NM_053687]
A_44_P320799	-1.76801	6.95477	3.38436e-07	9.27743e-06	Gucy1a3	Rattus norvegicus guanylate cyclase 1, soluble, alpha 3 (Gucy1a3), mRNA [NM_017090]
A_44_P995504	-1.44028	12.4895	3.41195e-07	9.30313e-06	LOC100125362	Rattus norvegicus hypothetical protein LOC100125362 (LOC100125362), mRNA [NM_001103354]
A_44_P792703	-2.83605	5.03945	3.41198e-07	9.30313e-06
A_44_P519144	1.66961	5.29113	3.42121e-07	9.31584e-06		EST231379 Normalized rat ovary, Bento Soares Rattus sp. cDNA clone ROVCI13 3' end, mRNA sequence [AI234817]
A_44_P206595	-1.47696	5.27984	3.42729e-07	9.31996e-06	Zdhhc8	Rattus norvegicus zinc finger, DHHC-type containing 8 (Zdhhc8), mRNA [NM_001039021]
A_44_P450455	-1.20138	8.09187	3.44332e-07	9.35106e-06	Tbc1d30	PREDICTED: Rattus norvegicus similar to CG3996-PA (predicted) (RGD1305255_predicted), mRNA [XM_235191]
A_42_P521210	-2.03834	7.12462	3.47722e-07	9.43056e-06	Thbs2	Rattus norvegicus thrombospondin 2 (Thbs2), mRNA [NM_001169138]
A_44_P244781	2.17225	3.46943	3.59352e-07	9.73304e-06		AI411057 EST239351 Normalized rat kidney, Bento Soares Rattus sp. cDNA clone RKIEP60 3' end, mRNA sequence [AI411057]
A_42_P591344	2.16976	7.86833	3.66176e-07	9.88919e-06	Itgb2	Rattus norvegicus integrin, beta 2 (Itgb2), mRNA [NM_001037780]
A_44_P468141	4.67726	4.11517	3.66572e-07	9.88919e-06	Plaur	Rattus norvegicus plasminogen activator, urokinase receptor (Plaur), transcript variant 1, mRNA [NM_134352]
A_44_P526866	1.05559	5.56622	3.75098e-07	1.01058e-05	Klf5	Rattus norvegicus Kruppel-like factor 5 (Klf5), mRNA [NM_053394]
A_44_P159419	1.62597	5.47292	3.88618e-07	1.04563e-05	Tmprss9	Rattus norvegicus transmembrane protease, serine 9 (Tmprss9), mRNA [NM_001047100]
A_44_P337300	2.0552	6.13625	3.98578e-07	1.06828e-05	Il4ra	Rattus norvegicus interleukin 4 receptor, alpha (Il4ra), mRNA [NM_133380]
A_44_P654498	4.16692	3.06372	3.98608e-07	1.06828e-05	LOC688459	Rattus norvegicus hypothetical protein LOC688459 (LOC688459), mRNA [NM_001109502]
A_44_P590876	1.30844	6.79897	4.0359e-07	1.08021e-05	Arhgap25	Rattus norvegicus Rho GTPase activating protein 25 (Arhgap25), mRNA [NM_001109247]
A_44_P274573	-1.4957	4.77762	4.15147e-07	1.10679e-05	Plxnd1	Rattus norvegicus plexin D1 (Plxnd1), mRNA [NM_001107881]
A_44_P148416	-1.3576	7.11093	4.22578e-07	1.12366e-05		CT058_MOUSE (Q9JMG4) Protein C20orf58 homolog, partial (91%) [TC594268]
A_44_P397472	1.67829	6.4256	4.25048e-07	1.12876e-05		BQ205131 UI-R-DZ1-cnh-f-09-0-UI.s1 NCI_CGAP_DZ1 Rattus norvegicus cDNA clone IMAGE:7345643 3', mRNA sequence [BQ205131]
A_44_P442359	1.74123	5.29914	4.25927e-07	1.12962e-05		AA926356 UI-R-A1-eu-g-02-0-UI.s1 UI-R-A1 Rattus norvegicus cDNA clone UI-R-A1-eu-g-02-0-UI 3' similar to gi [AA926356]
A_44_P147062	-1.67456	5.88242	4.27552e-07	1.13246e-05	Moxd1	Moxd1 protein Fragment [Source:UniProtKB/TrEMBL;Acc:Q5BJU1] [ENSRNOT00000061234]
A_44_P976703	1.36417	5.27812	4.31238e-07	1.14017e-05		UI-R-C4-ali-h-02-0-UI.r1 UI-R-C4 Rattus norvegicus cDNA clone UI-R-C4-ali-h-02-0-UI 5', mRNA sequence [BF564180]
A_44_P106221	3.64451	4.62596	4.3158e-07	1.14017e-05	Calca	Rattus norvegicus calcitonin-related polypeptide alpha (Calca), transcript variant 1, mRNA [NM_017338]
A_43_P11560	1.96261	3.61362	4.33008e-07	1.14214e-05	Aqp5	Rattus norvegicus aquaporin 5 (Aqp5), mRNA [NM_012779]
A_44_P1010482	1.41119	10.0774	4.33447e-07	1.14214e-05	Cd3eap	Rattus norvegicus CD3e molecule, epsilon associated protein (Cd3eap), mRNA [NM_001109416]
A_44_P962199	1.18318	5.48822	4.3627e-07	1.14809e-05
A_42_P522194	-1.30994	6.21323	4.37584e-07	1.15007e-05	Atp2a3	Rattus norvegicus ATPase, Ca++ transporting, ubiquitous (Atp2a3), mRNA [NM_012914]
A_42_P708480	-1.58091	10.5073	4.39332e-07	1.15318e-05	Slco1a4	Rattus norvegicus solute carrier organic anion transporter family, member 1a4 (Slco1a4), mRNA [NM_131906]
A_44_P463822	1.40592	6.00838	4.48656e-07	1.17604e-05	Homer3	Rattus norvegicus homer homolog 3 (Drosophila) (Homer3), mRNA [NM_053310]
A_44_P899616	3.45398	2.74388	4.49195e-07	1.17604e-05	Fam111a	Rattus norvegicus family with sequence similarity 111, member A (Fam111a), mRNA [NM_001109163]
A_43_P11365	1.49113	6.11228	4.57199e-07	1.19088e-05		JAK2_RAT (Q62689) Tyrosine-protein kinase JAK2 (Janus kinase 2) (JAK-2) , complete [TC574161]
A_44_P825084	1.30204	5.119	4.58654e-07	1.19315e-05
A_44_P518311	1.23713	7.65405	4.5928e-07	1.19325e-05	Rbpj	Rattus norvegicus recombination signal binding protein for immunoglobulin kappa J region (Rbpj), mRNA [NM_001106631]
A_44_P371091	1.68141	4.49885	4.60563e-07	1.19506e-05		BF283568 EST448159 Rat Gene Index, normalized rat, Rattus norvegicus cDNA Rattus norvegicus cDNA clone RGIEE07 3' sequence, mRNA sequence [BF283568]
A_44_P149161	-1.18492	5.58028	4.64718e-07	1.20368e-05	Psat1	Rattus norvegicus phosphoserine aminotransferase 1 (Psat1), mRNA [NM_198738]
A_44_P640345	1.06324	6.55887	4.65067e-07	1.20368e-05
A_44_P541397	2.88284	5.70771	4.67799e-07	1.20922e-05	Procr	Rattus norvegicus protein C receptor, endothelial (Procr), mRNA [NM_001025733]
A_44_P373272	-1.72756	7.82822	4.6938e-07	1.21024e-05	Prodh	Rattus norvegicus proline dehydrogenase (Prodh), nuclear gene encoding mitochondrial protein, mRNA [NM_001135778]
A_44_P794508	-1.48782	5.36092	4.7625e-07	1.22498e-05
A_44_P492373	-1.12129	8.96646	4.79997e-07	1.23294e-05	Rgs20	Rattus norvegicus regulator of G-protein signaling 20 (Rgs20), mRNA [NM_001127495]
A_43_P11820	1.52538	10.0079	4.86959e-07	1.24925e-05	Kcnj8	Rattus norvegicus potassium inwardly-rectifying channel, subfamily J, member 8 (Kcnj8), mRNA [NM_017099]
A_44_P484889	2.21072	7.20243	4.88167e-07	1.25078e-05	Ifitm3	Rattus norvegicus interferon induced transmembrane protein 3 (Ifitm3), mRNA [NM_001136124]
A_44_P1040926	-1.29076	6.27545	4.97624e-07	1.27026e-05	Akr1c19	Rattus norvegicus aldo-keto reductase family 1, member C19 (Akr1c19), mRNA [NM_001100576]
A_44_P625285	1.40091	7.60191	4.97641e-07	1.27026e-05		BP483351 Rattus norvegicus pancreatic islet Rattus norvegicus cDNA clone RBC05151 5', mRNA sequence [BP483351]
A_44_P375447	1.77669	9.42025	5.04219e-07	1.28544e-05		Rattus norvegicus similar to RIKEN cDNA 4933431D05 (LOC363424), mRNA [XM_343747]
A_44_P362714	1.45632	4.49053	5.0543e-07	1.28692e-05	Bach1	Rattus norvegicus BTB and CNC homology 1, basic leucine zipper transcription factor 1 (Bach1), mRNA [NM_001107113]
A_44_P493911	-1.29637	10.9603	5.07897e-07	1.29151e-05	Slc13a5	Rattus norvegicus solute carrier family 13 (sodium-dependent citrate transporter), member 5 (Slc13a5), mRNA [NM_170668]
A_43_P11654	1.00684	10.2133	5.08498e-07	1.29151e-05	Pnoc	Rattus norvegicus prepronociceptin (Pnoc), mRNA [NM_013007]
A_43_P15933	-1.09014	11.294	5.19531e-07	1.31789e-05	Chrm4	Rattus norvegicus cholinergic receptor, muscarinic 4 (Chrm4), mRNA [NM_031547]
A_44_P424452	-1.11085	7.85877	5.25813e-07	1.33217e-05	RGD1560171	PREDICTED: Rattus norvegicus similar to PRO0149 protein (predicted) (RGD1560171_predicted), mRNA [XM_346366]
A_42_P669639	-3.16184	3.79018	5.29321e-07	1.33939e-05	RGD1309821	Rattus norvegicus similar to KIAA1161 protein (RGD1309821), mRNA [NM_001108971]
A_44_P398257	-1.13008	4.79623	5.31083e-07	1.34219e-05
A_44_P233425	1.17691	7.01034	5.35898e-07	1.35268e-05	Nedd9	Rattus norvegicus neural precursor cell expressed, developmentally down-regulated 9 (Nedd9), mRNA [NM_001011922]
A_43_P15427	2.72973	4.99851	5.39287e-07	1.35955e-05	Sct	Secretin Precursor [Source:UniProtKB/Swiss-Prot;Acc:P11384] [ENSRNOT00000024094]
A_44_P664438	-1.34159	4.94013	5.42894e-07	1.36527e-05		RVL403 Wackym-Soares normalized rat vestibular cDNA library Rattus norvegicus cDNA 5', mRNA sequence [CX569427]
A_44_P1029892	-1.06339	11.6978	5.4914e-07	1.37915e-05	Tmem14a	Rattus norvegicus transmembrane protein 14A (Tmem14a), mRNA [NM_001108790]
A_42_P615374	-1.01907	8.69815	5.49767e-07	1.37915e-05	C1qtnf5	Rattus norvegicus C1q and tumor necrosis factor related protein 5 (C1qtnf5), mRNA [NM_001012123]
A_44_P354958	3.55632	2.83797	5.51566e-07	1.38196e-05		BF565770 UI-R-C4-akz-c-05-0-UI.r1 UI-R-C4 Rattus norvegicus cDNA clone UI-R-C4-akz-c-05-0-UI 5', mRNA sequence [BF565770]
A_44_P191022	-1.15974	6.02907	5.7679e-07	1.43459e-05	Phyh	Rattus norvegicus phytanoyl-CoA 2-hydroxylase (Phyh), mRNA [NM_053674]
A_44_P356551	-1.45693	9.59407	5.79963e-07	1.44072e-05	Jph3	Rattus norvegicus junctophilin 3 (Jph3), mRNA [NM_001107437]
A_43_P15145	1.49845	5.66588	5.84185e-07	1.44769e-05
A_44_P200647	2.12134	8.62942	5.91517e-07	1.46308e-05	Hmgb2	Rattus norvegicus high mobility group box 2 (Hmgb2), mRNA [NM_017187]
A_44_P192543	1.44208	6.96173	5.91832e-07	1.46308e-05	Fkbp11	Rattus norvegicus FK506 binding protein 11 (Fkbp11), mRNA [NM_001013105]
A_44_P915168	1.28832	11.1471	6.12074e-07	1.50899e-05	Zdhhc18	Rattus norvegicus zinc finger, DHHC domain containing 18 (Zdhhc18), mRNA [NM_001039339]
A_44_P807557	1.03516	8.87163	6.12623e-07	1.50899e-05
A_44_P535835	-1.14032	11.2483	6.28517e-07	1.54163e-05	Gprc5b	Rattus norvegicus G protein-coupled receptor, family C, group 5, member B (Gprc5b), mRNA [NM_001106304]
A_44_P471393	-1.37135	7.34137	6.28899e-07	1.54163e-05	Kcnq5l	Potassium voltage-gated channel KQT-like subfamily member 5 Fragment [Source:UniProtKB/TrEMBL;Acc:Q8K3W7] [ENSRNOT00000040034]
A_44_P191021	-1.20244	6.23063	6.29497e-07	1.54163e-05	Phyh	Rattus norvegicus phytanoyl-CoA 2-hydroxylase (Phyh), mRNA [NM_053674]
A_43_P10530	-1.57477	4.77815	6.29651e-07	1.54163e-05	Mfap4	Rattus norvegicus microfibrillar-associated protein 4 (Mfap4), mRNA [NM_001034124]
A_44_P535337	-1.1128	11.2488	6.43572e-07	1.57193e-05	Atp2b2	Rattus norvegicus ATPase, Ca++ transporting, plasma membrane 2 (Atp2b2), mRNA [NM_012508]
A_44_P475218	-1.39386	9.81866	6.45603e-07	1.57501e-05	Pip4k2c	Rattus norvegicus phosphatidylinositol-5-phosphate 4-kinase, type II, gamma (Pip4k2c), mRNA [NM_080480]
A_44_P849944	1.33473	4.73067	6.49591e-07	1.58284e-05		AW143823 EST294119 Normalized rat embryo, Bento Soares Rattus sp. cDNA clone RGICA88 5' end, mRNA sequence [AW143823]
A_42_P685287	1.69867	9.57394	6.55544e-07	1.59544e-05	Fxyd5	Rattus norvegicus FXYD domain-containing ion transport regulator 5 (Fxyd5), mRNA [NM_021909]
A_42_P809869	-1.16036	9.68883	6.63098e-07	1.61191e-05	Tst	Rattus norvegicus thiosulfate sulfurtransferase (Tst), nuclear gene encoding mitochondrial protein, mRNA [NM_012808]
A_44_P370335	1.0108	9.62244	6.67237e-07	1.61785e-05	Lyar	Rattus norvegicus Ly1 antibody reactive homolog (mouse) (Lyar), mRNA [NM_001011911]
A_44_P140244	5.14942	2.51261	6.67994e-07	1.61785e-05	Ptx3	Rattus norvegicus pentraxin related gene (Ptx3), mRNA [NM_001109536]
A_44_P518673	-1.20293	10.5932	6.70795e-07	1.61904e-05	Epb4.9	Rattus norvegicus erythrocyte protein band 4.9 (Epb4.9), mRNA [NM_001108385]
A_44_P108304	1.31437	6.28442	6.72925e-07	1.62226e-05	Slc41a2	Rattus norvegicus solute carrier family 41, member 2 (Slc41a2), mRNA [NM_001108742]
A_43_P11527	2.10273	8.9901	6.8821e-07	1.65324e-05	Adm	Rattus norvegicus adrenomedullin (Adm), mRNA [NM_012715]
A_44_P494632	2.53143	6.55995	6.92177e-07	1.6595e-05	Flnc	PREDICTED: Rattus norvegicus filamin C, gamma (actin binding protein 280) (predicted) (Flnc_predicted), mRNA [XM_342653]
A_44_P1047331	1.09307	8.46071	6.93994e-07	1.66127e-05	Trmt6	Rattus norvegicus tRNA methyltransferase 6 homolog (S. cerevisiae) (Trmt6), mRNA [NM_001107779]
A_44_P900209	1.14833	6.52383	6.97347e-07	1.66734e-05		AGENCOURT_31543064 NIH_MGC_269 Rattus norvegicus cDNA clone IMAGE:7462807 5', mRNA sequence [CV121387]
A_44_P262102	1.13113	7.20445	6.99958e-07	1.67162e-05	Pafah1b3	Rattus norvegicus platelet-activating factor acetylhydrolase, isoform 1b, subunit 3 (Pafah1b3), mRNA [NM_053654]
A_44_P1021853	1.69686	9.51251	7.09521e-07	1.6905e-05		BF289184 EST453775 Rat Gene Index, normalized rat, Rattus norvegicus cDNA Rattus norvegicus cDNA clone RGIHC06, mRNA sequence [BF289184]
A_44_P184505	2.08378	7.60673	7.16921e-07	1.70614e-05	Hbegf	Rattus norvegicus heparin-binding EGF-like growth factor (Hbegf), mRNA [NM_012945]
A_43_P17424	2.01047	8.5657	7.17977e-07	1.70666e-05	Chaf1b	Rattus norvegicus chromatin assembly factor 1, subunit B (p60) (Chaf1b), mRNA [NM_001024741]
A_43_P12559	-1.6632	9.70379	7.22175e-07	1.71456e-05	Camkk2	Rattus norvegicus calcium/calmodulin-dependent protein kinase kinase 2, beta (Camkk2), mRNA [NM_031338]
A_44_P279379	2.54829	3.13527	7.25395e-07	1.71829e-05	Krt25	Rattus norvegicus keratin 25 (Krt25), mRNA [NM_001008822]
A_42_P481167	-1.58282	9.49611	7.3028e-07	1.72785e-05	Gucy1a3	Guanylate cyclase soluble subunit alpha-3 (GCS-alpha-3)(EC 4.6.1.2)(Soluble guanylate cyclase large subunit)(GCS-alpha-1) [Source:UniProtKB/Swiss-Prot;Acc:P19686] [ENSRNOT00000017190]
A_44_P227065	2.46644	5.76814	7.36612e-07	1.74081e-05	Kif22	Rattus norvegicus kinesin family member 22 (Kif22), mRNA [NM_001009645]
A_44_P1008398	-1.02135	10.6867	7.41346e-07	1.74997e-05		Rattus norvegicus similar to amisyn (LOC362734), mRNA [XM_343057]
A_43_P10505	-1.0923	13.5526	7.42405e-07	1.75044e-05	Jph3	Rattus norvegicus junctophilin 3 (Jph3), mRNA [NM_001107437]
A_44_P166581	1.93222	6.4593	7.45915e-07	1.75669e-05	Ifitm7	PREDICTED: Rattus norvegicus interferon induced transmembrane protein 7 (Ifitm7), mRNA [XM_001054983]
A_42_P807697	1.86438	12.4827	7.49554e-07	1.76322e-05	Tyrobp	Rattus norvegicus Tyro protein tyrosine kinase binding protein (Tyrobp), mRNA [NM_212525]
A_44_P166406	1.00359	9.59615	7.66488e-07	1.79891e-05	Mrto4	Rattus norvegicus mRNA turnover 4 homolog (S. cerevisiae) (Mrto4), mRNA [NM_001106697]
A_44_P337656	-1.20734	7.5301	7.69709e-07	1.8042e-05	Epb4.9	Rattus norvegicus erythrocyte protein band 4.9 (Epb4.9), mRNA [NM_001108385]
A_44_P401083	-1.30736	6.32111	7.73949e-07	1.80875e-05	Abhd14b	Rattus norvegicus abhydrolase domain containing 14b (Abhd14b), mRNA [NM_001007664]
A_42_P583113	-1.37206	10.0768	7.7423e-07	1.80875e-05	Adra2c	Rattus norvegicus adrenergic, alpha-2C-, receptor (Adra2c), mRNA [NM_138506]
A_44_P379520	-1.51976	4.20805	7.78049e-07	1.8156e-05	Sdr-o	Retinol dehydrogenase similar protein Fragment [Source:UniProtKB/TrEMBL;Acc:Q8K3N9] [ENSRNOT00000005919]
A_44_P484607	2.98909	5.17455	7.80439e-07	1.81791e-05	Gipr	Rattus norvegicus gastric inhibitory polypeptide receptor (Gipr), mRNA [NM_012714]
A_43_P12401	1.20005	6.57226	7.80823e-07	1.81791e-05	Mepe	Rattus norvegicus matrix extracellular phosphoglycoprotein (Mepe), mRNA [NM_024142]
A_44_P402318	1.88105	4.13696	7.82834e-07	1.82051e-05		AA900368 UI-R-E0-cm-e-10-0-UI.s2 UI-R-E0 Rattus norvegicus cDNA clone UI-R-E0-cm-e-10-0-UI 3' similar to gi [AA900368]
A_42_P822726	2.82318	7.24443	8.05608e-07	1.86612e-05	Myo1g	Rattus norvegicus myosin IG (Myo1g), mRNA [NM_001134843]
A_42_P727022	-1.1116	11.2108	8.06107e-07	1.86612e-05	Rab40b	Rattus norvegicus Rab40b, member RAS oncogene family (Rab40b), mRNA [NM_001107076]
A_44_P579444	1.06145	6.11	8.13233e-07	1.87836e-05		Q4T5U0_TETNG (Q4T5U0) Chromosome undetermined SCAF9112, whole genome shotgun sequence. (Fragment), partial (7%) [TC584959]
A_44_P839137	1.36826	5.16386	8.33667e-07	1.9212e-05		Q5GS57_WOLTR (Q5GS57) DnaK suppressor protein, partial (12%) [TC590707]
A_44_P359121	-1.57859	8.65645	8.37719e-07	1.92836e-05	Dclk3	PREDICTED: Rattus norvegicus doublecortin-like kinase 3 (Dclk3), mRNA [XM_001076419]
A_44_P527325	2.05859	6.19253	8.54881e-07	1.96343e-05	Ryr1l	Ryanodine receptor type 1 Fragment [Source:UniProtKB/TrEMBL;Acc:Q9R272] [ENSRNOT00000027893]
A_42_P572521	2.58508	6.98827	8.58156e-07	1.96858e-05	C5ar1	Rattus norvegicus complement component 5a receptor 1 (C5ar1), mRNA [NM_053619]
A_44_P515410	-1.47483	8.04137	8.59052e-07	1.96858e-05	Nfix	Rattus norvegicus nuclear factor I/X (CCAAT-binding transcription factor) (Nfix), mRNA [NM_030866]
A_44_P1040532	1.88663	6.84106	8.61911e-07	1.97292e-05		RVL5189 Wackym-Soares normalized rat vestibular cDNA library Rattus norvegicus cDNA 5', mRNA sequence [DV715514]
A_44_P526017	1.25404	3.67989	8.6926e-07	1.98751e-05		DX26B_MOUSE (Q8BND4) Protein DDX26B, partial (8%) [TC638000]
A_44_P231283	1.39278	6.70214	8.9835e-07	2.04942e-05	Nupl1	Nucleoporin p58/p45 (Nucleoporin-like 1) [Source:UniProtKB/Swiss-Prot;Acc:P70581] [ENSRNOT00000017204]
A_44_P332328	3.82431	2.15913	9.04731e-07	2.06168e-05	Fga	Rattus norvegicus fibrinogen alpha chain (Fga), transcript variant 1, mRNA [NM_001008724]
A_44_P528988	3.51429	4.82135	9.1697e-07	2.0849e-05		UI-R-C0-gv-d-12-0-UI.s1 UI-R-C0 Rattus norvegicus cDNA clone UI-R-C0-gv-d-12-0-UI 3', mRNA sequence [AA964627]
A_44_P517419	-1.41051	9.7568	9.27344e-07	2.10615e-05		AW914966 EST346270 Normalized rat ovary, Bento Soares Rattus sp. cDNA clone RGIBM90 5' end, mRNA sequence [AW914966]
A_43_P19661	3.26742	2.2175	9.30134e-07	2.11013e-05	Tnc	Rattus norvegicus tenascin C (Tnc), mRNA [NM_053861]
A_42_P650571	1.25716	9.62088	9.52453e-07	2.15408e-05		TIMP1_RAT (P30120) Metalloproteinase inhibitor 1 precursor (TIMP-1), partial (70%) [TC609946]
A_43_P13272	-1.20904	11.4384	9.52676e-07	2.15408e-05	Agt	Rattus norvegicus angiotensinogen (serpin peptidase inhibitor, clade A, member 8) (Agt), mRNA [NM_134432]
A_43_P18454	-1.00715	5.97756	9.57905e-07	2.16351e-05	Vwa5b2	Rattus norvegicus von Willebrand factor A domain containing 5B2 (Vwa5b2), mRNA [NM_001134535]
A_42_P762508	2.77694	8.57289	9.68284e-07	2.17971e-05	Nptx2	Rattus norvegicus neuronal pentraxin 2 (Nptx2), mRNA [NM_001034199]
A_44_P855088	2.78824	4.55672	9.71751e-07	2.1851e-05		RUVA_THIDA (Q3SGT1) Holliday junction ATP-dependent DNA helicase ruvA , partial (7%) [TC602624]
A_44_P363814	-1.24477	7.88603	9.73805e-07	2.18731e-05	Unc84b	PREDICTED: Rattus norvegicus similar to SUN2 (predicted) (RGD1563141_predicted), mRNA [XM_235483]
A_43_P15106	4.17822	2.99162	9.7821e-07	2.19478e-05		E2f8 protein Fragment [Source:UniProtKB/TrEMBL;Acc:Q4FZV5] [ENSRNOT00000056074]
A_44_P279337	2.05843	5.0755	9.83878e-07	2.20508e-05		Rattus norvegicus mRNA stabilizer 2b1 splice variant mRNA, complete cds, alternatively spliced. [DQ119106]
A_44_P258114	-1.30821	9.23689	9.86229e-07	2.20792e-05	B4galt2	Rattus norvegicus UDP-Gal:betaGlcNAc beta 1,4- galactosyltransferase, polypeptide 2 (B4galt2), mRNA [NM_001107965]
A_43_P10791	-1.33272	8.02833	9.87838e-07	2.2091e-05		CB547648 AMGNNUC:NRHY5-00432-H7-A W Rat hypothalamus (10471) Rattus norvegicus cDNA clone nrhy5-00432-h7 5', mRNA sequence [CB547648]
A_44_P260740	1.90565	6.85622	9.93053e-07	2.21708e-05	Cbr3	Rattus norvegicus carbonyl reductase 3 (Cbr3), mRNA [NM_001107110]
A_44_P867355	2.26873	9.69997	1.00192e-06	2.23324e-05		RIKEN cDNA 2200002D01 gene Gene [Source:MGI Symbol;Acc:MGI:1919525] [ENSRNOT00000027998]
A_42_P577938	-1.44072	4.77344	1.00956e-06	2.24781e-05	Atg9a	Rattus norvegicus ATG9 autophagy related 9 homolog A (S. cerevisiae) (Atg9a), mRNA [NM_001014218]
A_44_P546901	-1.55851	5.00246	1.01383e-06	2.25485e-05	Ar	Rattus norvegicus androgen receptor (Ar), mRNA [NM_012502]
A_44_P966101	-1.32482	5.05899	1.0152e-06	2.25544e-05
A_43_P19712	2.37982	2.58582	1.01803e-06	2.25927e-05	Gpr65	Rattus norvegicus G-protein coupled receptor 65 (Gpr65), mRNA [NM_001106751]
A_44_P652971	-1.30916	6.35437	1.01996e-06	2.2611e-05	Zfhx4	PREDICTED: Rattus norvegicus zinc finger homeodomain 4 (predicted) (Zfhx4_predicted), mRNA [XM_226964]
A_43_P14228	1.66321	13.1016	1.0218e-06	2.26271e-05	Cotl1	Rattus norvegicus coactosin-like 1 (Dictyostelium) (Cotl1), mRNA [NM_001108452]
A_43_P12540	-1.10617	10.8897	1.02459e-06	2.26644e-05	Dgkz	Rattus norvegicus diacylglycerol kinase zeta (Dgkz), mRNA [NM_031143]
A_44_P229376	1.23033	5.65578	1.02646e-06	2.26668e-05	Sdad1	Rattus norvegicus SDA1 domain containing 1 (Sdad1), mRNA [NM_001006958]
A_44_P189363	4.46709	2.62482	1.02718e-06	2.26668e-05	Esm1	Rattus norvegicus endothelial cell-specific molecule 1 (Esm1), mRNA [NM_022604]
A_44_P347662	1.86284	4.63801	1.02804e-06	2.26668e-05	Prkab2	Rattus norvegicus protein kinase, AMP-activated, beta 2 non-catalytic subunit (Prkab2), mRNA [NM_022627]
A_44_P412710	-1.09931	7.19182	1.0354e-06	2.28046e-05	Adhfe1	Rattus norvegicus alcohol dehydrogenase, iron containing, 1 (Adhfe1), nuclear gene encoding mitochondrial protein, mRNA [NM_001025423]
A_42_P602511	2.99463	6.9368	1.05378e-06	2.31322e-05	Kcnn4	Rattus norvegicus potassium intermediate/small conductance calcium-activated channel, subfamily N, member 4 (Kcnn4), mRNA [NM_023021]
A_44_P274362	2.17148	4.88059	1.05482e-06	2.31322e-05		BC058646 Rai17 protein {Mus musculus} (exp=-1; wgp=0; cg=0), partial (4%) [TC621912]
A_44_P264915	1.04925	11.3061	1.07964e-06	2.36004e-05	B4galnt4	Rattus norvegicus beta-1,4-N-acetyl-galactosaminyl transferase 4 (B4galnt4), mRNA [NM_001107562]
A_44_P730197	-1.46707	5.43527	1.08379e-06	2.36406e-05
A_44_P321176	-1.40747	6.01889	1.0933e-06	2.38225e-05	Hr	Rattus norvegicus hairless (Hr), mRNA [NM_024364]
A_44_P438117	2.99766	3.53304	1.0951e-06	2.38363e-05	Rgs1	Rattus norvegicus regulator of G-protein signaling 1 (Rgs1), mRNA [NM_019336]
A_42_P550914	2.13198	7.03892	1.09947e-06	2.39058e-05	Ltb	Rattus norvegicus lymphotoxin beta (TNF superfamily, member 3) (Ltb), mRNA [NM_212507]
A_44_P219628	-1.00007	4.80608	1.10783e-06	2.39854e-05	Ggt1	Rattus norvegicus gamma-glutamyltransferase 1 (Ggt1), mRNA [NM_053840]
A_44_P227083	-1.04281	8.55162	1.11052e-06	2.40181e-05	Klhl5	Rattus norvegicus kelch-like 5 (Drosophila) (Klhl5), mRNA [NM_001047093]
A_44_P188901	1.06067	7.83209	1.12114e-06	2.41966e-05		AI170643 EST216577 Normalized rat muscle, Bento Soares Rattus sp. cDNA clone RMUAZ36 3' end, mRNA sequence [AI170643]
A_44_P335241	-1.05383	11.7353	1.12387e-06	2.42298e-05	Aldh3b1	Rattus norvegicus aldehyde dehydrogenase 3 family, member B1 (Aldh3b1), mRNA [NM_001006998]
A_44_P185449	-1.11345	5.43193	1.13378e-06	2.43662e-05	Cnnm3	Rattus norvegicus cyclin M3 (Cnnm3), mRNA [NM_001106901]
A_44_P405130	-1.87615	5.23347	1.1395e-06	2.44632e-05	Cubn	Rattus norvegicus cubilin (intrinsic factor-cobalamin receptor) (Cubn), mRNA [NM_053332]
A_44_P931922	1.58383	5.32695	1.15137e-06	2.46921e-05
A_44_P431774	1.77802	8.45711	1.17707e-06	2.51938e-05	Csrnp1	Rattus norvegicus cysteine-serine-rich nuclear protein 1 (Csrnp1), mRNA [NM_001108786]
A_42_P761436	1.32656	6.79992	1.17724e-06	2.51938e-05	Npw	Rattus norvegicus neuropeptide W (Npw), mRNA [NM_153294]
A_44_P236770	2.346	4.23721	1.18459e-06	2.52453e-05		FM067318 etcmkid Rattus norvegicus cDNA clone etcmkidP0035J24 5', mRNA sequence [FM067318]
A_42_P607092	2.70371	7.66223	1.19069e-06	2.53487e-05	Glipr1	Rattus norvegicus GLI pathogenesis-related 1 (Glipr1), mRNA [NM_001011987]
A_42_P814235	1.89134	9.96329	1.20914e-06	2.57148e-05	P2ry6	Rattus norvegicus pyrimidinergic receptor P2Y, G-protein coupled, 6 (P2ry6), mRNA [NM_057124]
A_44_P959399	1.05714	8.44429	1.23477e-06	2.61865e-05	Sar1a	Rattus norvegicus SAR1 homolog A (S. cerevisiae) (Sar1a), mRNA [NM_001007739]
A_44_P229677	2.53963	9.55884	1.23703e-06	2.61986e-05	LOC363337	Rattus norvegicus similar to RIKEN cDNA 1700081O22 (LOC363337), mRNA [NM_001014221]
A_44_P271368	-1.16094	9.41564	1.24235e-06	2.6284e-05		AGENCOURT_111275508 NIH_MGC_420 Rattus norvegicus cDNA clone IMAGE:9034432 5', mRNA sequence [EV769565]
A_44_P869212	1.80192	6.85217	1.25895e-06	2.65526e-05
A_44_P475051	1.01205	11.3413	1.26161e-06	2.65812e-05	Tpm1	Rattus norvegicus tropomyosin 1, alpha (Tpm1), transcript variant 6, mRNA [NM_019131]
A_44_P461025	-1.09596	6.20959	1.26373e-06	2.65983e-05		FM115768 etnohea Rattus norvegicus cDNA clone etnoheaP0033G19 5', mRNA sequence [FM115768]
A_44_P476810	-1.39944	8.49929	1.26528e-06	2.66036e-05	Kctd4	Rattus norvegicus potassium channel tetramerisation domain containing 4 (Kctd4), mRNA [NM_001109650]
A_44_P484393	1.04562	7.59135	1.27373e-06	2.67535e-05	Ptma	Rattus norvegicus prothymosin alpha (Ptma), mRNA [NM_021740]
A_44_P492104	2.01306	9.25665	1.27614e-06	2.67766e-05	Fermt3	Rattus norvegicus fermitin family homolog 3 (Drosophila) (Fermt3), mRNA [NM_001127543]
A_44_P156830	1.15158	6.18841	1.28168e-06	2.68651e-05	Ripk1	Rattus norvegicus receptor (TNFRSF)-interacting serine-threonine kinase 1 (Ripk1), mRNA [NM_001107350]
A_43_P18374	1.94779	3.93185	1.28706e-06	2.68951e-05	Plek2	Rattus norvegicus pleckstrin 2 (Plek2), mRNA [NM_001114180]
A_44_P917327	-1.05854	10.7497	1.32131e-06	2.75544e-05	Lrtm2	Rattus norvegicus leucine-rich repeats and transmembrane domains 2 (Lrtm2), mRNA [NM_001109430]
A_44_P159271	2.79422	4.18363	1.32527e-06	2.75804e-05	Prr15	Rattus norvegicus proline rich 15 (Prr15), mRNA [NM_001104527]
A_44_P1060286	2.9293	10.3059	1.32736e-06	2.75958e-05	S100a4	Rattus norvegicus S100 calcium-binding protein A4 (S100a4), mRNA [NM_012618]
A_44_P184297	1.78749	3.98685	1.32967e-06	2.76157e-05	Runx2	Rattus norvegicus runt related transcription factor 2 (Runx2), mRNA [NM_053470]
A_44_P387680	1.2255	5.91541	1.33363e-06	2.76698e-05		Rattus norvegicus cDNA clone IMAGE:7457557. [BC098052]
A_44_P248133	1.80948	8.48801	1.34858e-06	2.79516e-05	Tagln2	Rattus norvegicus transgelin 2 (Tagln2), mRNA [NM_001013127]
A_42_P816645	1.42405	8.10753	1.38751e-06	2.87292e-05	Gnb4	Rattus norvegicus guanine nucleotide binding protein beta 4 subunit mRNA, partial cds. [AF022085]
A_44_P579071	4.27333	4.33472	1.40727e-06	2.89822e-05
A_44_P365286	-1.22386	7.55791	1.40826e-06	2.89822e-05	Aldh1a1	Rattus norvegicus aldehyde dehydrogenase 1 family, member A1 (Aldh1a1), mRNA [NM_022407]
A_42_P704967	1.17648	6.99335	1.41262e-06	2.90427e-05	Arid5a	Rattus norvegicus AT rich interactive domain 5A (Mrf1 like) (Arid5a), mRNA [NM_001034934]
A_44_P201178	-1.0446	8.48555	1.42975e-06	2.93517e-05	Inpp5j	Rattus norvegicus inositol polyphosphate-5-phosphatase J (Inpp5j), mRNA [NM_133562]
A_44_P886440	-1.3507	7.73196	1.43053e-06	2.93517e-05		RVL13494 Wackym-Soares normalized rat vestibular cDNA library Rattus norvegicus cDNA 5', mRNA sequence [DV722143]
A_44_P306439	2.59938	7.99342	1.44583e-06	2.95764e-05	Fcgr3a	Rattus norvegicus Fc fragment of IgG, low affinity IIIa, receptor (Fcgr3a), mRNA [NM_207603]
A_44_P849046	2.63069	6.6621	1.44942e-06	2.95959e-05	Rab32	Rattus norvegicus RAB32, member RAS oncogene family (Rab32), mRNA [NM_001108902]
A_44_P192000	3.49941	3.63277	1.45114e-06	2.95959e-05	Sbsn	Rattus norvegicus suprabasin (Sbsn), mRNA [NM_001044231]
A_44_P837716	1.75905	8.09444	1.49615e-06	3.04209e-05		glycoprotein, alpha-galactosyltransferase 1 [Source:RefSeq peptide;Acc:NP_663707] [ENSRNOT00000050442]
A_43_P12115	-1.53274	5.63476	1.49755e-06	3.04209e-05	Prom1	Rattus norvegicus prominin 1 (Prom1), transcript variant 1, mRNA [NM_021751]
A_43_P11833	-1.25313	8.39762	1.5118e-06	3.06797e-05	Clcn2	Rattus norvegicus chloride channel 2 (Clcn2), mRNA [NM_017137]
A_44_P838313	-1.0414	11.0424	1.51505e-06	3.07151e-05		Q4MHP7_BACCE (Q4MHP7) Cytochrome d ubiquinol oxidase, subunit II (Fragment) , partial (8%) [TC599821]
A_44_P1020422	2.55388	9.73627	1.52401e-06	3.08447e-05	Nes	Rattus norvegicus nestin (Nes), mRNA [NM_012987]
A_44_P182136	-1.14001	10.2787	1.52447e-06	3.08447e-05		UI-R-C2p-rj-c-12-0-UI.s1 UI-R-C2p Rattus norvegicus cDNA clone UI-R-C2p-rj-c-12-0-UI 3', mRNA sequence [AI556689]
A_44_P318767	-1.05626	4.56044	1.52874e-06	3.09006e-05		RAB30, member RAS oncogene family [Source:RefSeq peptide;Acc:NP_001015012] [ENSRNOT00000055380]
A_43_P11985	5.53407	2.39595	1.53912e-06	3.10795e-05	Ccl20	Rattus norvegicus chemokine (C-C motif) ligand 20 (Ccl20), mRNA [NM_019233]
A_44_P380002	-1.30074	4.79377	1.54373e-06	3.11419e-05	Psd2	Rattus norvegicus pleckstrin and Sec7 domain containing 2 (Psd2), mRNA [NM_001107395]
A_44_P391057	1.90807	8.20924	1.55314e-06	3.1239e-05	Angptl4	Rattus norvegicus angiopoietin-like 4 (Angptl4), mRNA [NM_199115]
A_44_P135238	-1.11216	7.44306	1.55835e-06	3.12733e-05	Wnt7a	Rattus norvegicus wingless-type MMTV integration site family, member 7A (Wnt7a), mRNA [NM_001100473]
A_44_P745827	2.01773	6.34247	1.55945e-06	3.12733e-05
A_44_P347149	-1.87238	4.09429	1.5715e-06	3.14665e-05	Aass	Rattus norvegicus aminoadipate-semialdehyde synthase (Aass), nuclear gene encoding mitochondrial protein, mRNA [NM_001100963]
A_44_P869379	-1.24477	10.5202	1.57217e-06	3.14665e-05
A_44_P1048043	1.46819	9.5649	1.57467e-06	3.14856e-05	Pabpc4	Rattus norvegicus poly(A) binding protein, cytoplasmic 4 (Pabpc4), mRNA [NM_001100538]
A_44_P1054991	-1.73032	5.58722	1.58005e-06	3.15314e-05	Gli1	Zinc finger transcription factor GLI Fragment [Source:UniProtKB/TrEMBL;Acc:Q91WY6] [ENSRNOT00000009803]
A_44_P411912	1.88383	5.97839	1.58443e-06	3.15879e-05	Ceacam10	Rattus norvegicus carcinoembryonic antigen-related cell adhesion molecule 10 (Ceacam10), mRNA [NM_173339]
A_44_P885189	-1.10587	11.7518	1.60337e-06	3.19342e-05	Lrrc4	Rattus norvegicus leucine rich repeat containing 4 (Lrrc4), mRNA [NM_001037336]
A_44_P121308	-1.88916	6.62696	1.6057e-06	3.19495e-05	Rasgrf2	Rattus norvegicus RAS protein-specific guanine nucleotide-releasing factor 2 (Rasgrf2), mRNA [NM_053721]
A_43_P20963	-2.22033	6.56663	1.63123e-06	3.23944e-05	RGD1566180	Rattus norvegicus RGD1566180 (RGD1566180), mRNA [NM_001110489]
A_44_P405793	-1.09451	5.77085	1.64182e-06	3.2499e-05	Npas2	Rattus norvegicus neuronal PAS domain protein 2 (Npas2), mRNA [NM_001108214]
A_44_P730251	1.51129	8.20816	1.64209e-06	3.2499e-05	Slc25a24	Rattus norvegicus solute carrier family 25 (mitochondrial carrier, phosphate carrier), member 24 (Slc25a24), nuclear gene encoding mitochondrial protein, mRNA [NM_001127544]
A_44_P156211	1.22921	7.57015	1.64287e-06	3.2499e-05	Itpkc	Rattus norvegicus inositol 1,4,5-trisphosphate 3-kinase C (Itpkc), mRNA [NM_178094]
A_44_P965692	-1.07245	8.83438	1.65525e-06	3.2712e-05		CHIO_RAT (Q03070) Beta-chimaerin (Beta-chimerin) (Rho-GTPase-activating protein 3), complete [TC586523]
A_44_P764689	2.64712	4.86129	1.66883e-06	3.29251e-05
A_44_P914868	2.31295	6.30366	1.67799e-06	3.30653e-05		AGENCOURT_28542706 NIH_MGC_248 Rattus norvegicus cDNA clone IMAGE:7374382 5', mRNA sequence [CO567020]
A_42_P454907	-1.98765	4.50884	1.68383e-06	3.31484e-05	Cdh23	Rattus norvegicus cadherin 23 (otocadherin) (Cdh23), mRNA [NM_053644]
A_44_P136526	-1.44111	15.3083	1.69666e-06	3.33687e-05		AW918520 EST349824 Rat gene index, normalized rat, norvegicus, Bento Soares Rattus norvegicus cDNA clone RGIEU30 5' end, mRNA sequence [AW918520]
A_44_P669066	2.15268	6.34566	1.70867e-06	3.35726e-05		PE2R2_RAT (Q62928) Prostaglandin E2 receptor, EP2 subtype (Prostanoid EP2 receptor) (PGE receptor, EP2 subtype), complete [TC578855]
A_43_P11261	1.87247	9.15089	1.71294e-06	3.3624e-05		AHNAK nucleoprotein 2 Gene [Source:MGI Symbol;Acc:MGI:2144831] [ENSRNOT00000051326]
A_44_P463843	-2.76673	3.81461	1.73366e-06	3.3998e-05	Adh1	Rattus norvegicus alcohol dehydrogenase 1 (class I) (Adh1), mRNA [NM_019286]
A_44_P225323	3.40439	3.14657	1.74573e-06	3.4169e-05
A_43_P20953	-1.18883	6.13915	1.7495e-06	3.42101e-05	Arhgap20	Rattus norvegicus Rho GTPase activating protein 20 (Arhgap20), mRNA [NM_213629]
A_44_P508683	1.91388	5.9947	1.75617e-06	3.42776e-05		Rattus norvegicus similar to hypothetical protein FLJ11127 (LOC310190), mRNA [XM_226886]
A_44_P1014659	2.031	4.40663	1.75632e-06	3.42776e-05	Plek2	Rattus norvegicus pleckstrin 2 (Plek2), mRNA [NM_001114180]
A_44_P632287	1.71743	7.90027	1.76945e-06	3.44833e-05		BE110241 UI-R-CA0-axk-g-01-0-UI.s1 UI-R-CA0 Rattus norvegicus cDNA clone UI-R-CA0-axk-g-01-0-UI 3', mRNA sequence [BE110241]
A_43_P17467	-1.08223	7.63373	1.77056e-06	3.44833e-05	Ankrd55	PREDICTED: Rattus norvegicus similar to hypothetical protein FLJ11795 (predicted) (RGD1307735_predicted), mRNA [XM_342195]
A_44_P262382	2.6892	4.13459	1.78189e-06	3.46112e-05	Batf3	Rattus norvegicus basic leucine zipper transcription factor, ATF-like 3 (Batf3), mRNA [NM_021865]
A_43_P10269	-1.51466	11.007	1.7961e-06	3.48539e-05	Itm2a	Rattus norvegicus integral membrane protein 2A (Itm2a), mRNA [NM_001025712]
A_44_P715240	2.69028	7.29144	1.83023e-06	3.54151e-05	Pilra	PREDICTED: Rattus norvegicus similar to paired immunoglobin-like type 2 receptor alpha (predicted) (RGD1562847_predicted), mRNA [XM_213732]
A_42_P712949	-1.08248	10.4011	1.83223e-06	3.54201e-05		Tetraspanin-17 (Tspan-17)(F-box only protein 23) [Source:UniProtKB/Swiss-Prot;Acc:Q4V8E0] [ENSRNOT00000024540]
A_44_P286471	1.28226	5.78188	1.86869e-06	3.59774e-05	Sec24a	Rattus norvegicus SEC24 family, member A (S. cerevisiae) (Sec24a), mRNA [NM_001105780]
A_44_P857191	1.2491	7.25606	1.87559e-06	3.60533e-05
A_44_P380157	-1.05778	10.5374	1.8841e-06	3.61829e-05	LOC691672	PREDICTED: Rattus norvegicus similar to Discs large homolog 5 (Placenta and prostate DLG) (Discs large protein P-dlg) (LOC691672), mRNA [XM_001079224]
A_44_P964633	-1.29929	9.01256	1.93426e-06	3.70763e-05		AGENCOURT_27531498 NIH_MGC_254 Rattus norvegicus cDNA clone IMAGE:7314983 5', mRNA sequence [CO393123]
A_43_P16515	1.33917	6.22735	1.93894e-06	3.71312e-05		Q6K0P5_RAT (Q6K0P5) PRP2, complete [TC579683]
A_44_P174374	-1.43111	6.9698	1.95573e-06	3.73824e-05	Ephx1	Rattus norvegicus epoxide hydrolase 1, microsomal (Ephx1), transcript variant 2, mRNA [NM_012844]
A_44_P640923	-1.13565	6.37677	2.00514e-06	3.82552e-05
A_44_P638225	-1.00861	9.4434	2.01622e-06	3.84307e-05
A_44_P583166	1.64495	5.52901	2.04062e-06	3.88594e-05		UI-R-CA0-bhw-d-01-0-UI.s1 UI-R-CA0 Rattus norvegicus cDNA clone UI-R-CA0-bhw-d-01-0-UI 3', mRNA sequence [BF402083]
A_44_P177169	1.95195	6.19596	2.05966e-06	3.91489e-05	Fgl2	Rattus norvegicus fibrinogen-like 2 (Fgl2), mRNA [NM_053455]
A_44_P1001551	2.51427	5.45806	2.09702e-06	3.98219e-05	Batf	Rattus norvegicus basic leucine zipper transcription factor, ATF-like (Batf), mRNA [NM_001106748]
A_43_P20593	-1.45544	5.70398	2.1042e-06	3.99211e-05	Slc25a29	Rattus norvegicus solute carrier family 25, member 29 (Slc25a29), nuclear gene encoding mitochondrial protein, mRNA [NM_001010958]
A_44_P312726	1.26468	8.22677	2.12089e-06	4.02002e-05	Tmod3	Rattus norvegicus tropomodulin 3 (Tmod3), mRNA [NM_001011997]
A_42_P501057	-1.2927	10.9719	2.12426e-06	4.02268e-05	Gls2	Rattus norvegicus glutaminase 2 (liver, mitochondrial) (Gls2), nuclear gene encoding mitochondrial protein, mRNA [NM_138904]
A_42_P671348	-1.29696	11.1543	2.14001e-06	4.045e-05	Hhatl	Rattus norvegicus hedgehog acyltransferase-like (Hhatl), mRNA [NM_001106868]
A_42_P686756	-1.57366	9.91461	2.15513e-06	4.06979e-05		RIKEN cDNA 1110032A04 gene Gene [Source:MGI Symbol;Acc:MGI:1913433] [ENSRNOT00000012422]
A_44_P822283	-1.12287	11.6062	2.16114e-06	4.07553e-05	Sort1	Rattus norvegicus sortilin 1 (Sort1), mRNA [NM_031767]
A_42_P684538	1.17538	12.888	2.16216e-06	4.07553e-05	Slc2a1	Rattus norvegicus solute carrier family 2 (facilitated glucose transporter), member 1 (Slc2a1), mRNA [NM_138827]
A_44_P156589	-1.1595	12.2845	2.23526e-06	4.19394e-05	Ngef	Rattus norvegicus neuronal guanine nucleotide exchange factor (Ngef), mRNA [NM_001136241]
A_44_P777928	-1.0815	5.37983	2.25353e-06	4.22046e-05
A_43_P11752	-1.23269	7.99485	2.2761e-06	4.25881e-05	Maob	Rattus norvegicus monoamine oxidase B (Maob), nuclear gene encoding mitochondrial protein, mRNA [NM_013198]
A_44_P480439	-1.08166	5.64997	2.28298e-06	4.26777e-05	Kazald1	Rattus norvegicus Kazal-type serine peptidase inhibitor domain 1 (Kazald1), mRNA [NM_001033064]
A_42_P793598	1.12641	7.70604	2.28868e-06	4.27451e-05	LOC378467	Rattus norvegicus promethin (LOC378467), mRNA [NM_194354]
A_44_P876408	-1.11878	11.2949	2.29202e-06	4.27683e-05	Lrrc4	Rattus norvegicus leucine rich repeat containing 4 (Lrrc4), mRNA [NM_001037336]
A_44_P120783	-1.34819	4.60036	2.3135e-06	4.3051e-05		AA818983 UI-R-A0-ao-e-04-0-UI.s1 UI-R-A0 Rattus norvegicus cDNA clone UI-R-A0-ao-e-04-0-UI 3' similar to dbj [AA818983]
A_44_P304024	1.83443	9.77571	2.32252e-06	4.31711e-05	Gmfg	Rattus norvegicus glia maturation factor, gamma (Gmfg), mRNA [NM_181091]
A_44_P190329	-1.0243	8.74922	2.3345e-06	4.32445e-05	Tmem229a	Rattus norvegicus transmembrane protein 229A (Tmem229a), mRNA [NM_001109480]
A_44_P987846	-1.2055	7.68123	2.34581e-06	4.33958e-05	Dpp8	Rattus norvegicus dipeptidylpeptidase 8 (Dpp8), mRNA [NM_001108159]
A_44_P375029	-2.20804	6.49532	2.35008e-06	4.33958e-05	Dact2	Rattus norvegicus dapper, antagonist of beta-catenin, homolog 2 (Xenopus laevis) (Dact2), mRNA [NM_001107464]
A_44_P482519	2.91261	4.95065	2.38454e-06	4.39319e-05	Itgb7	Rattus norvegicus integrin, beta 7 (Itgb7), mRNA [NM_013171]
A_42_P532103	2.28928	10.0602	2.38814e-06	4.39586e-05	Anxa2	Rattus norvegicus annexin A2 (Anxa2), mRNA [NM_019905]
A_44_P546123	2.89281	3.29922	2.39342e-06	4.39765e-05	Mcm5	Rattus norvegicus minichromosome maintenance complex component 5 (Mcm5), mRNA [NM_001106170]
A_44_P1020428	2.62293	7.26242	2.39797e-06	4.39896e-05	Nes	Rattus norvegicus nestin (Nes), mRNA [NM_012987]
A_44_P114927	1.74161	6.21852	2.39889e-06	4.39896e-05		AI599104 EST250807 Normalized rat embryo, Bento Soares Rattus sp. cDNA clone REMEA85 3' end, mRNA sequence [AI599104]
A_42_P471271	1.84518	10.4234	2.4031e-06	4.39896e-05	Ptpn6	Rattus norvegicus protein tyrosine phosphatase, non-receptor type 6 (Ptpn6), mRNA [NM_053908]
A_43_P11817	-1.32496	4.58293	2.40601e-06	4.39896e-05	Ghr	Rattus norvegicus growth hormone receptor (Ghr), mRNA [NM_017094]
A_44_P993328	2.26873	5.42653	2.40689e-06	4.39896e-05	Ms4a11	PREDICTED: Rattus norvegicus membrane-spanning 4-domains, subfamily A, member 11 (predicted) (Ms4a11_predicted), mRNA [XM_342028]
A_44_P1007347	1.90476	11.8166	2.40782e-06	4.39896e-05	Tgm2	Rattus norvegicus transglutaminase 2, C polypeptide (Tgm2), mRNA [NM_019386]
A_44_P1042360	2.3612	7.42122	2.41139e-06	4.39896e-05		Q5YIS0_RAT (Q5YIS0) Dendritic cell inhibitory receptor 3, complete [TC589208]
A_44_P1004392	-1.06846	10.0068	2.44434e-06	4.45109e-05	Sidt1	Rattus norvegicus SID1 transmembrane family, member 1 (Sidt1), mRNA [NM_001100653]
A_44_P228891	-1.17306	7.49984	2.44872e-06	4.45509e-05	Faah	Rattus norvegicus fatty acid amide hydrolase (Faah), mRNA [NM_024132]
A_44_P121374	1.25457	10.1278	2.4529e-06	4.45873e-05	Hsph1	Rattus norvegicus heat shock 105kDa/110kDa protein 1 (Hsph1), mRNA [NM_001011901]
A_43_P12940	1.27238	9.71579	2.46565e-06	4.47392e-05	Bak1	Rattus norvegicus BCL2-antagonist/killer 1 (Bak1), mRNA [NM_053812]
A_44_P468380	-1.74126	7.20003	2.47343e-06	4.48405e-05	Kcnip2	Rattus norvegicus Kv channel-interacting protein 2 (Kcnip2), transcript variant a, mRNA [NM_020094]
A_44_P577066	-1.21367	9.40108	2.50424e-06	4.53184e-05
A_42_P637189	-1.11109	12.1484	2.51495e-06	4.54719e-05	Apln	Rattus norvegicus apelin (Apln), mRNA [NM_031612]
A_42_P515405	1.55903	8.39293	2.52946e-06	4.56938e-05	Ier3	Rattus norvegicus immediate early response 3 (Ier3), mRNA [NM_212505]
A_43_P15432	-1.36576	5.30567	2.53975e-06	4.57986e-05	Cyth1	Rattus norvegicus cytohesin 1 (Cyth1), mRNA [NM_053910]
A_42_P517399	2.31102	10.8326	2.54559e-06	4.58633e-05	Emp3	Rattus norvegicus epithelial membrane protein 3 (Emp3), mRNA [NM_030847]
A_42_P631493	1.28659	11.3613	2.54962e-06	4.58955e-05	Csda	Rattus norvegicus cold shock domain protein A (Csda), mRNA [NM_031979]
A_44_P203532	-1.34865	8.5729	2.59236e-06	4.66236e-05	Slco1a4	Rattus norvegicus solute carrier organic anion transporter family, member 1a4 (Slco1a4), mRNA [NM_131906]
A_42_P475623	1.01292	8.52262	2.62657e-06	4.71973e-05	Klf5	Rattus norvegicus Kruppel-like factor 5 (Klf5), mRNA [NM_053394]
A_44_P389916	-1.17011	7.03624	2.6354e-06	4.73143e-05	Hnmt	Rattus norvegicus histamine N-methyltransferase (Hnmt), mRNA [NM_031044]
A_44_P538970	1.50253	7.78914	2.65039e-06	4.74997e-05	Ptpdc1	Rattus norvegicus protein tyrosine phosphatase domain containing 1 (Ptpdc1), mRNA [NM_001106104]
A_44_P1052607	-1.2327	10.1558	2.67069e-06	4.77795e-05	Aox1	Rattus norvegicus aldehyde oxidase 1 (Aox1), mRNA [NM_019363]
A_42_P704429	-1.06528	12.7096	2.69735e-06	4.8165e-05	Fgf13	Rattus norvegicus fibroblast growth factor 13 (Fgf13), mRNA [NM_053428]
A_44_P420640	1.0221	8.27328	2.80314e-06	4.9713e-05	LOC683983	Rattus norvegicus similar to Nucleoporin Nup43 (LOC683983), mRNA [NM_001128191]
A_44_P720354	1.03771	5.73652	2.80897e-06	4.97732e-05		AI010615 EST205066 Normalized rat muscle, Bento Soares Rattus sp. cDNA clone RMUAP13 3' end, mRNA sequence [AI010615]
A_44_P260072	2.05042	8.91143	2.81609e-06	4.9856e-05	Tbxas1	Rattus norvegicus thromboxane A synthase 1, platelet (Tbxas1), mRNA [NM_012687]
A_44_P697233	-1.07047	8.81677	2.85432e-06	5.03657e-05		NU2M_ACACA (Q37376) NADH-ubiquinone oxidoreductase chain 2 (NADH dehydrogenase subunit 2) , partial (4%) [TC592949]
A_44_P888200	-1.3785	8.0314	2.85476e-06	5.03657e-05	Hapln4	Rattus norvegicus hyaluronan and proteoglycan link protein 4 (Hapln4), mRNA [NM_001108398]
A_44_P671986	-1.16306	7.58029	2.89888e-06	5.09679e-05	Pak7	Rattus norvegicus p21 protein (Cdc42/Rac)-activated kinase 7 (Pak7), mRNA [NM_001107781]
A_44_P908874	-1.1587	5.85735	2.92862e-06	5.14463e-05
A_44_P361454	1.22773	5.91862	2.93793e-06	5.15655e-05	Lrrc2	Rattus norvegicus leucine rich repeat containing 2 (Lrrc2), mRNA [NM_001012001]
A_44_P276087	2.48216	4.53821	2.94289e-06	5.16081e-05	Ampd1	Rattus norvegicus adenosine monophosphate deaminase 1 (isoform M) (Ampd1), mRNA [NM_138876]
A_44_P398529	-2.11382	11.0968	2.97902e-06	5.20627e-05	RGD1306991	Rattus norvegicus similar to Protein C20orf103 precursor (RGD1306991), mRNA [NM_001014183]
A_44_P823561	-1.18192	10.015	3.05468e-06	5.32067e-05
A_44_P184938	-1.82254	5.14608	3.10081e-06	5.39139e-05	Rlbp1	Rattus norvegicus retinaldehyde binding protein 1 (Rlbp1), mRNA [NM_001106274]
A_44_P607859	1.02757	7.22687	3.13164e-06	5.43573e-05
A_43_P19327	1.70225	4.37222	3.13859e-06	5.43854e-05	Bach1	Rattus norvegicus BTB and CNC homology 1, basic leucine zipper transcription factor 1 (Bach1), mRNA [NM_001107113]
A_44_P504298	-1.85702	4.86951	3.14927e-06	5.4524e-05	Cdc42ep4	Rattus norvegicus CDC42 effector protein (Rho GTPase binding) 4 (Cdc42ep4), mRNA [NM_001107063]
A_44_P215157	-1.25802	11.7475	3.18184e-06	5.49946e-05	Lin7b	Rattus norvegicus lin-7 homolog b (C. elegans) (Lin7b), mRNA [NM_021758]
A_44_P503251	-1.62251	11.7007	3.20381e-06	5.53274e-05	Nov	Rattus norvegicus nephroblastoma overexpressed gene (Nov), mRNA [NM_030868]
A_44_P520475	1.01711	7.70206	3.22397e-06	5.55652e-05	Anp32e	Rattus norvegicus acidic (leucine-rich) nuclear phosphoprotein 32 family, member E (Anp32e), mRNA [NM_001013200]
A_44_P523114	-1.00996	9.85333	3.22575e-06	5.55652e-05		Q5BK04_RAT (Q5BK04) LOC363306 protein (Fragment), partial (78%) [TC629351]
A_44_P593735	1.60334	4.84365	3.23337e-06	5.56495e-05
A_44_P395788	-1.44828	5.67689	3.33289e-06	5.73139e-05	Wnt7a	Rattus norvegicus wingless-type MMTV integration site family, member 7A (Wnt7a), mRNA [NM_001100473]
A_44_P135424	-1.05019	5.22986	3.34185e-06	5.74196e-05		MKIAA1614 protein Fragment [Source:UniProtKB/TrEMBL;Acc:Q6ZPL5] [ENSRNOT00000004704]
A_44_P629790	1.05647	8.8034	3.3473e-06	5.74648e-05		Shultzomica04201 Rat lung airway and parenchyma cDNA libraries Rattus norvegicus cDNA clone Contig3728 5', mRNA sequence [CF110950]
A_44_P526676	1.77072	5.60662	3.3761e-06	5.78618e-05	Tyrobp	EST211808 Normalized rat embryo, Bento Soares Rattus sp. cDNA clone REMBO71 3' end, mRNA sequence [AI102519]
A_44_P961009	-1.06468	6.5775	3.38799e-06	5.80169e-05		FM069449 etnoaor Rattus norvegicus cDNA clone etnoaorP0003J15 5', mRNA sequence [FM069449]
A_44_P843798	1.02253	7.71013	3.41224e-06	5.83326e-05		EST294345 Normalized rat embryo, Bento Soares Rattus sp. cDNA clone RGICG11 5' end, mRNA sequence [AW144049]
A_44_P199038	-1.30799	5.9361	3.41501e-06	5.83326e-05	Zfp385d	Rattus norvegicus zinc finger protein 385D (Zfp385d), mRNA [NM_001013992]
A_43_P22638	2.11799	4.10437	3.47952e-06	5.93351e-05	Pappa	Rattus norvegicus pregnancy-associated plasma protein A (Pappa), mRNA [NM_001107939]
A_44_P555271	4.63125	3.16888	3.48388e-06	5.93598e-05	Mmp12	Rattus norvegicus matrix metallopeptidase 12 (Mmp12), mRNA [NM_053963]
A_44_P550337	-1.86936	5.51705	3.49334e-06	5.94217e-05	Shroom2	Rattus norvegicus shroom family member 2 (Shroom2), mRNA [NM_001047893]
A_43_P12257	5.53382	3.50221	3.56951e-06	6.05226e-05	Esm1	Rattus norvegicus endothelial cell-specific molecule 1 (Esm1), mRNA [NM_022604]
A_44_P290022	1.63768	8.34563	3.56993e-06	6.05226e-05	Lrg1	Rattus norvegicus leucine-rich alpha-2-glycoprotein 1 (Lrg1), mRNA [NM_001009717]
A_44_P514431	-1.0974	6.68231	3.588e-06	6.07666e-05		AW918233 EST349537 Rat gene index, normalized rat, norvegicus, Bento Soares Rattus norvegicus cDNA clone RGIEO19 5' end, mRNA sequence [AW918233]
A_42_P458060	-1.26709	7.28218	3.59028e-06	6.07666e-05	Myadml2	Rattus norvegicus myeloid-associated differentiation marker-like 2 (Myadml2), mRNA [NM_001128185]
A_44_P634618	-1.36927	8.67871	3.59745e-06	6.07871e-05		AGENCOURT_112388668 NIH_MGC_429 Rattus norvegicus cDNA clone IMAGE:9030518 5', mRNA sequence [EV776907]
A_44_P1053321	2.05072	9.2224	3.60913e-06	6.09339e-05	Gbp2	Rattus norvegicus guanylate binding protein 2 (Gbp2), mRNA [NM_133624]
A_44_P885018	3.38655	3.81766	3.61791e-06	6.10316e-05		Q4TFF5_TETNG (Q4TFF5) Chromosome undetermined SCAF4541, whole genome shotgun sequence. (Fragment), partial (5%) [TC584586]
A_44_P311136	2.19597	5.81481	3.64996e-06	6.15215e-05	Vav1	Rattus norvegicus vav 1 guanine nucleotide exchange factor (Vav1), mRNA [NM_012759]
A_44_P182485	-1.19335	5.39719	3.68724e-06	6.20985e-05	Sorbs3	Rattus norvegicus sorbin and SH3 domain containing 3 (Sorbs3), mRNA [NM_001005762]
A_43_P12552	-1.10166	6.70292	3.7024e-06	6.23023e-05	Ocln	Rattus norvegicus occludin (Ocln), mRNA [NM_031329]
A_44_P191632	-1.17016	9.63967	3.73884e-06	6.28118e-05	Odz2	Rattus norvegicus odz, odd Oz/ten-m homolog 2 (Drosophila) (Odz2), mRNA [NM_020088]
A_44_P773535	-1.42308	5.39851	3.74243e-06	6.28204e-05		AW914971 EST346275 Normalized rat ovary, Bento Soares Rattus sp. cDNA clone RGIBN04 5' end, mRNA sequence [AW914971]
A_42_P758222	2.12473	8.08437	3.74603e-06	6.28292e-05	Arg1	Rattus norvegicus arginase, liver (Arg1), mRNA [NM_017134]
A_44_P520190	-1.24491	5.845	3.81594e-06	6.39491e-05	Exoc2	Rattus norvegicus exocyst complex component 2 (Exoc2), mRNA [NM_134414]
A_43_P11460	2.92435	2.87545	3.83657e-06	6.41894e-05	Cela1	Rattus norvegicus chymotrypsin-like elastase family, member 1 (Cela1), mRNA [NM_012552]
A_44_P100301	-1.67603	4.24291	3.84782e-06	6.43249e-05	Selplg	Rattus norvegicus selectin P ligand (Selplg), mRNA [NM_001013230]
A_44_P139697	-1.03782	13.974	3.88031e-06	6.47619e-05	Atp2b2	Rattus norvegicus ATPase, Ca++ transporting, plasma membrane 2 (Atp2b2), mRNA [NM_012508]
A_44_P458851	-2.32268	7.84474	3.90646e-06	6.50916e-05	Col1a2	Rattus norvegicus collagen, type I, alpha 2 (Col1a2), mRNA [NM_053356]
A_44_P196591	-1.16901	5.71111	3.94914e-06	6.5642e-05	Sh3bp4	Rattus norvegicus SH3-domain binding protein 4 (Sh3bp4), mRNA [NM_022693]
A_44_P143478	1.74275	4.74335	3.95717e-06	6.5722e-05		AI411618 EST239912 Normalized rat ovary, Bento Soares Rattus sp. cDNA clone ROVES37 3' end, mRNA sequence [AI411618]
A_44_P390265	1.44661	7.39487	3.96211e-06	6.57504e-05		AA858718 UI-R-A0-be-b-04-0-UI.s1 UI-R-A0 Rattus norvegicus cDNA clone UI-R-A0-be-b-04-0-UI 3' similar to emb [AA858718]
A_43_P11439	-1.36936	7.28302	4.00479e-06	6.64046e-05	Atp1b2	Rattus norvegicus ATPase, Na+/K+ transporting, beta 2 polypeptide (Atp1b2), mRNA [NM_012507]
A_44_P359745	-1.66885	6.70107	4.01982e-06	6.65998e-05	Bcan	Rattus norvegicus brevican (Bcan), transcript variant 2, mRNA [NM_012916]
A_44_P139291	-2.07095	5.8022	4.03645e-06	6.6821e-05	Prodh	Rattus norvegicus proline dehydrogenase (Prodh), nuclear gene encoding mitochondrial protein, mRNA [NM_001135778]
A_43_P15529	-2.16494	15.184	4.07701e-06	6.72987e-05	Ptgds	Rattus norvegicus prostaglandin D2 synthase (brain) (Ptgds), mRNA [NM_013015]
A_43_P15533	2.80171	2.3524	4.07851e-06	6.72987e-05	Cebpe	Rattus norvegicus CCAAT/enhancer binding protein (C/EBP), epsilon (Cebpe), mRNA [NM_017095]
A_44_P233988	-1.22593	7.84657	4.11068e-06	6.772e-05	Tecpr1	Rattus norvegicus tectonin beta-propeller repeat containing 1 (Tecpr1), mRNA [NM_001037191]
A_44_P221077	1.37636	9.17528	4.16059e-06	6.84868e-05	Tmem100	Rattus norvegicus transmembrane protein 100 (Tmem100), mRNA [NM_001017479]
A_43_P14961	-1.13399	5.71035	4.21134e-06	6.90766e-05		AA850752 EST193520 Normalized rat ovary, Bento Soares Rattus sp. cDNA clone ROVAK38 3' end, mRNA sequence [AA850752]
A_43_P18345	1.35853	7.45893	4.22106e-06	6.91473e-05	LOC684534	TRAM2_MOUSE (Q924Z5) Translocation-associated membrane protein 2, partial (70%) [TC585813]
A_44_P437956	1.21863	6.08636	4.24548e-06	6.94897e-05	Stc1	Rattus norvegicus stanniocalcin 1 (Stc1), mRNA [NM_031123]
A_44_P767005	-2.2512	4.4376	4.25949e-06	6.95625e-05		Shultzomica00172 Rat lung airway and parenchyma cDNA libraries Rattus norvegicus cDNA clone Contig3086 5', mRNA sequence [CF106921]
A_42_P572948	-1.56782	6.36714	4.26024e-06	6.95625e-05	Prosapip1	Rattus norvegicus ProSAPiP1 protein (Prosapip1), mRNA [NM_172022]
A_44_P172982	1.02446	8.26754	4.26345e-06	6.95625e-05	Zyx	Rattus norvegicus zyxin (Zyx), mRNA [NM_053761]
A_44_P210492	-1.48361	8.95143	4.27568e-06	6.97062e-05	Syt2	Rattus norvegicus synaptotagmin II (Syt2), mRNA [NM_012665]
A_44_P373567	1.28491	4.53918	4.31629e-06	7.03121e-05		BE120139 UI-R-CA0-bap-a-07-0-UI.s1 UI-R-CA0 Rattus norvegicus cDNA clone UI-R-CA0-bap-a-07-0-UI 3', mRNA sequence [BE120139]
A_44_P206526	-1.50771	6.43621	4.34649e-06	7.07475e-05	Adamts2	Rattus norvegicus ADAM metallopeptidase with thrombospondin type 1 motif, 2 (Adamts2), mRNA [NM_001137622]
A_42_P657469	-1.00167	6.23728	4.40539e-06	7.14213e-05	Folh1	Rattus norvegicus folate hydrolase 1 (Folh1), mRNA [NM_057185]
A_43_P12995	-1.64843	10.1489	4.43768e-06	7.18876e-05	Kcns1	Rattus norvegicus potassium voltage-gated channel, delayed-rectifier, subfamily S, member 1 (Kcns1), mRNA [NM_053954]
A_42_P695042	1.47376	8.75815	4.44178e-06	7.18969e-05	Csf1	Rattus norvegicus colony stimulating factor 1 (macrophage) (Csf1), mRNA [NM_023981]
A_42_P687186	1.0854	10.3177	4.45213e-06	7.20074e-05	Sdc4	Rattus norvegicus syndecan 4 (Sdc4), mRNA [NM_012649]
A_44_P297463	1.27056	7.29869	4.48106e-06	7.23861e-05	Lcor	PREDICTED: Rattus norvegicus similar to Mblk1-related protein-2 (LOC679031), mRNA [XM_001054322]
A_42_P685320	-1.23003	9.49594	4.49305e-06	7.24967e-05	RGD1566130	Rattus norvegicus similar to mKIAA1940 protein (RGD1566130), mRNA [NM_001107871]
A_44_P1027971	1.76771	9.65881	4.50663e-06	7.26583e-05	Gpr84	Rattus norvegicus G protein-coupled receptor 84 (Gpr84), mRNA [NM_001109509]
A_44_P419757	-1.01026	10.0331	4.55893e-06	7.34435e-05		Rattus norvegicus similar to 2610042L04Rik protein (LOC367556), mRNA [XM_346210]
A_44_P536780	-1.35568	5.28166	4.56665e-06	7.35097e-05	Kcng2	Rattus norvegicus potassium voltage-gated channel, subfamily G, member 2 (Kcng2), mRNA [NM_001107372]
A_44_P261012	-1.04285	5.05265	4.59025e-06	7.38313e-05		BC046289 Sec22l3 protein {Mus musculus} (exp=-1; wgp=0; cg=0), complete [TC638555]
A_43_P16591	-1.04761	8.99079	4.62773e-06	7.43756e-05	Oxct1	Rattus norvegicus 3-oxoacid CoA transferase 1 (Oxct1), nuclear gene encoding mitochondrial protein, mRNA [NM_001127580]
A_44_P566471	2.26278	3.7426	4.63794e-06	7.44223e-05		EST452216 Rat Gene Index, normalized rat, Rattus norvegicus cDNA Rattus norvegicus cDNA clone RGIGI26, mRNA sequence [BF287625]
A_44_P524820	-1.21511	11.3582	4.64482e-06	7.44685e-05	Cabp1	Rattus norvegicus calcium binding protein 1 (Cabp1), transcript variant 1, mRNA [NM_133529]
A_44_P144564	-1.98289	4.25069	4.65355e-06	7.44969e-05	Chrm4	Rattus norvegicus cholinergic receptor, muscarinic 4 (Chrm4), mRNA [NM_031547]
A_44_P527809	1.10327	8.23381	4.71572e-06	7.54329e-05	Brunol6	Rattus norvegicus bruno-like 6, RNA binding protein (Drosophila) (Brunol6), mRNA [NM_001106827]
A_44_P1053404	1.68288	10.627	4.81474e-06	7.69566e-05	Fcer1g	Rattus norvegicus Fc fragment of IgE, high affinity I, receptor for; gamma polypeptide (Fcer1g), mRNA [NM_001131001]
A_43_P22351	-1.41011	6.0085	4.84181e-06	7.72682e-05	Slc46a3	Rattus norvegicus solute carrier family 46, member 3 (Slc46a3), mRNA [NM_001024968]
A_43_P13419	1.10802	10.7342	4.87175e-06	7.76852e-05	Ppp1r14b	Rattus norvegicus protein phosphatase 1, regulatory (inhibitor) subunit 14B (Ppp1r14b), mRNA [NM_172045]
A_44_P428420	1.90747	8.20153	4.91845e-06	7.83686e-05	Ctsz	Rattus norvegicus cathepsin Z (Ctsz), mRNA [NM_183330]
A_44_P114207	4.33409	4.76636	4.95396e-06	7.88728e-05	Hk3	Rattus norvegicus hexokinase 3 (white cell) (Hk3), nuclear gene encoding mitochondrial protein, mRNA [NM_022179]
A_44_P276811	-1.4727	8.0035	4.98246e-06	7.91412e-05	Matn4	Rattus norvegicus matrilin 4 (Matn4), mRNA [NM_001106539]
A_44_P582675	-1.32692	6.44293	4.99872e-06	7.93376e-05		EST352116 Rat gene index, normalized rat, norvegicus, Bento Soares Rattus norvegicus cDNA clone RGIHC82 5' end, mRNA sequence [AW920812]
A_44_P538357	-1.3199	5.83278	5.004e-06	7.93597e-05	Bmp4	Rattus norvegicus bone morphogenetic protein 4 (Bmp4), mRNA [NM_012827]
A_44_P187379	-1.49793	5.08082	5.04938e-06	7.9955e-05	RGD1564941	PREDICTED: Rattus norvegicus similar to ankyrin repeat domain 26 (predicted) (RGD1564941_predicted), mRNA [XM_344499]
A_42_P602724	4.07298	3.21419	5.06689e-06	8.01079e-05	Ubd	Rattus norvegicus ubiquitin D (Ubd), mRNA [NM_053299]
A_44_P545114	1.30066	4.86862	5.08661e-06	8.02331e-05		AA899814 UI-R-E0-df-h-09-0-UI.s1 UI-R-E0 Rattus norvegicus cDNA clone UI-R-E0-df-h-09-0-UI 3' similar to gi [AA899814]
A_44_P508554	2.73977	2.39892	5.09899e-06	8.03662e-05	Ncf2	Rattus norvegicus neutrophil cytosolic factor 2 (Ncf2), mRNA [NM_001100984]
A_44_P226575	-1.31422	7.65811	5.11303e-06	8.04837e-05	Neurod1	Rattus norvegicus neurogenic differentiation 1 (Neurod1), mRNA [NM_019218]
A_42_P525886	2.19643	5.68469	5.15923e-06	8.10107e-05	Crabp1	Rattus norvegicus cellular retinoic acid binding protein 1 (Crabp1), mRNA [NM_001105716]
A_44_P262392	1.20447	9.12069	5.16206e-06	8.10107e-05	Eif4ebp1	Rattus norvegicus eukaryotic translation initiation factor 4E binding protein 1 (Eif4ebp1), mRNA [NM_053857]
A_43_P16547	1.09095	11.2281	5.20041e-06	8.14492e-05	Rras	Rattus norvegicus Harvey rat sarcoma virus oncogene, subgroup R (Rras), mRNA [NM_001108481]
A_44_P301963	1.71375	9.46943	5.20203e-06	8.14492e-05	Psmb9	Rattus norvegicus proteasome (prosome, macropain) subunit, beta type 9 (large multifunctional peptidase 2) (Psmb9), mRNA [NM_012708]
A_44_P146833	-1.12688	8.77361	5.20364e-06	8.14492e-05	Grm3	Rattus norvegicus glutamate receptor, metabotropic 3 (Grm3), mRNA [NM_001105712]
A_44_P229670	-1.01171	10.6353	5.21357e-06	8.1542e-05	LOC686934	LOC301748 protein Fragment [Source:UniProtKB/TrEMBL;Acc:Q4QQT1] [ENSRNOT00000059076]
A_44_P363116	3.86327	4.12572	5.25115e-06	8.18429e-05	Cxcl3	Rattus norvegicus chemokine (C-X-C motif) ligand 3 (Cxcl3), mRNA [NM_138522]
A_44_P213470	-1.04173	6.03164	5.25287e-06	8.18429e-05	Zfp13	Rattus norvegicus zinc finger protein 13 (Zfp13), mRNA [NM_001105765]
A_44_P333038	1.76359	3.95744	5.31392e-06	8.26522e-05	Tchh	PREDICTED: Rattus norvegicus trichohyalin (predicted) (Thh_predicted), mRNA [XM_227373]
A_44_P858575	1.00401	5.25723	5.35353e-06	8.30271e-05		UI-R-C1-lc-c-05-0-UI.r1 UI-R-C1 Rattus norvegicus cDNA clone UI-R-C1-lc-c-05-0-UI 5', mRNA sequence [BF523622]
A_44_P455228	-1.70369	5.12991	5.35484e-06	8.30271e-05	Mgat5b	Rattus norvegicus mannosyl (alpha-1,6-)-glycoprotein beta-1,6-N-acetyl-glucosaminyltransferase, isozyme B (Mgat5b), mRNA [NM_001107068]
A_44_P541489	-1.1315	10.2074	5.43206e-06	8.39295e-05		Q5BK04_RAT (Q5BK04) LOC363306 protein (Fragment), partial (78%) [TC588864]
A_44_P451071	1.36758	10.2098	5.4885e-06	8.46732e-05	Prkcd	Rattus norvegicus protein kinase C, delta (Prkcd), mRNA [NM_133307]
A_44_P308416	4.02008	2.57613	5.5737e-06	8.59226e-05	Mt1a	RVL4254 Wackym-Soares normalized rat vestibular cDNA library Rattus norvegicus cDNA 5', mRNA sequence [DV714812]
A_44_P160321	1.28657	11.3688	5.57807e-06	8.59251e-05	RGD1309537	Rattus norvegicus similar to Myosin regulatory light chain 2-A, smooth muscle isoform (Myosin RLC-A) (RGD1309537), mRNA [NM_001135017]
A_44_P1037953	-2.12199	12.1076	5.61052e-06	8.63597e-05	Igf2	Rattus norvegicus insulin-like growth factor 2 (Igf2), mRNA [NM_031511]
A_44_P403458	-1.76879	6.73731	5.6449e-06	8.66926e-05	Neu4	Rattus norvegicus sialidase 4 (Neu4), mRNA [NM_001108234]
A_43_P17632	-1.09668	7.17455	5.65223e-06	8.67398e-05		calmodulin binding transcription activator 2 [Source:RefSeq peptide;Acc:NP_001099271] [ENSRNOT00000006014]
A_44_P457246	1.01453	8.03879	5.67831e-06	8.70746e-05	Lims1	Rattus norvegicus LIM and senescent cell antigen-like domains 1 (Lims1), mRNA [NM_001145456]
A_44_P593174	-1.04122	11.8238	5.71489e-06	8.74383e-05
A_44_P438473	1.3748	8.70569	5.76408e-06	8.80477e-05		Rattus norvegicus similar to mKIAA0369 protein (LOC361947), mRNA [XM_342247]
A_44_P336878	-1.0495	9.72043	5.86392e-06	8.93164e-05		BF289560 EST454151 Rat Gene Index, normalized rat, Rattus norvegicus cDNA Rattus norvegicus cDNA clone RGIHI50, mRNA sequence [BF289560]
A_42_P507857	1.0259	10.8075	5.88841e-06	8.95497e-05	Psmd9	Rattus norvegicus proteasome (prosome, macropain) 26S subunit, non-ATPase, 9 (Psmd9), mRNA [NM_130430]
A_44_P806532	-1.26951	5.01976	5.89026e-06	8.95497e-05	Dnai1	Rattus norvegicus dynein, axonemal, intermediate chain 1 (Dnai1), mRNA [NM_001024342]
A_44_P669519	2.12913	7.90263	5.89241e-06	8.95497e-05		PREDICTED: Rattus norvegicus rCG34863-like (LOC100364364), mRNA [XM_002724532]
A_44_P376074	-1.13278	11.7468	5.94691e-06	9.01707e-05		Q80U03_MOUSE (Q80U03) MKIAA0439 protein (Fragment), partial (4%) [TC615142]
A_44_P418672	1.79454	4.79712	5.95096e-06	9.01707e-05		AA998189 UI-R-C0-ib-a-09-0-UI.s1 UI-R-C0 Rattus norvegicus cDNA clone UI-R-C0-ib-a-09-0-UI 3', mRNA sequence [AA998189]
A_42_P652897	1.90475	6.349	6.00082e-06	9.0724e-05	Fas	Rattus norvegicus Fas (TNF receptor superfamily, member 6) (Fas), mRNA [NM_139194]
A_42_P633709	-1.9848	9.51279	6.10145e-06	9.20408e-05	Plk5	Rattus norvegicus polo-like kinase 5 (Plk5), mRNA [NM_001170557]
A_44_P436280	-1.17811	10.295	6.18064e-06	9.30976e-05	Pltp	Rattus norvegicus phospholipid transfer protein (Pltp), mRNA [NM_001168543]
A_44_P538967	-1.46081	4.10838	6.18806e-06	9.31406e-05	Bdh2	Rattus norvegicus 3-hydroxybutyrate dehydrogenase, type 2 (Bdh2), mRNA [NM_001106473]
A_43_P20080	-1.02924	7.96354	6.20024e-06	9.32552e-05	Wwc1	Q922W3_MOUSE (Q922W3) Wwc1 protein (Fragment), partial (26%) [TC623857]
A_44_P182020	1.68499	7.90573	6.21186e-06	9.3361e-05	Psmb8	Rattus norvegicus proteasome (prosome, macropain) subunit, beta type 8 (large multifunctional peptidase 7) (Psmb8), mRNA [NM_080767]
A_42_P464434	-2.43424	9.40911	6.2214e-06	9.34355e-05		Rattus norvegicus similar to Hypothetical protein FLJ25422 (LOC294789), mRNA [XM_215498]
A_43_P22732	-1.07375	8.01435	6.24512e-06	9.37227e-05		BF286666 EST451257 Rat Gene Index, normalized rat, Rattus norvegicus cDNA Rattus norvegicus cDNA clone RGIFR85, mRNA sequence [BF286666]
A_43_P18111	-1.33005	7.44118	6.28926e-06	9.43023e-05	Exd2	Rattus norvegicus exonuclease 3'-5' domain containing 2 (Exd2), mRNA [NM_001108715]
A_42_P721973	1.96569	4.84076	6.29299e-06	9.43023e-05		AA900367 UI-R-E0-cm-e-08-0-UI.s2 UI-R-E0 Rattus norvegicus cDNA clone UI-R-E0-cm-e-08-0-UI 3' similar to gi [AA900367]
A_44_P898436	-1.5686	6.07358	6.30848e-06	9.43958e-05	Lrrc17	Rattus norvegicus leucine rich repeat containing 17 (Lrrc17), mRNA [NM_001025155]
A_44_P775952	-1.02851	10.0582	6.34442e-06	9.48639e-05	LOC688744	PREDICTED: Rattus norvegicus hypothetical protein LOC688744 (LOC688744), mRNA [XM_002729280]
A_44_P353618	4.34482	6.18874	6.41031e-06	9.5567e-05	S100a9	Rattus norvegicus S100 calcium binding protein A9 (S100a9), mRNA [NM_053587]
A_44_P791030	-1.42291	8.28649	6.46112e-06	9.61858e-05	Cecr6	PREDICTED: Rattus norvegicus cat eye syndrome chromosome region, candidate 6 homolog (human) (Cecr6), mRNA [XM_575656]
A_44_P565432	-1.1056	11.4904	6.48013e-06	9.63984e-05
A_44_P411505	1.6536	10.3466	6.49326e-06	9.6453e-05	Ccnd1	Rattus norvegicus cyclin D1 (Ccnd1), mRNA [NM_171992]
A_44_P476971	1.0248	7.46443	6.59195e-06	9.77056e-05		AW920949 EST352253 Rat gene index, normalized rat, norvegicus, Bento Soares Rattus norvegicus cDNA clone RGIHK16 5' end, mRNA sequence [AW920949]
A_44_P318861	1.89718	7.04028	6.611e-06	9.79167e-05		Q69ZF2_MOUSE (Q69ZF2) MKIAA1607 protein (Fragment), partial (26%) [TC603060]
A_44_P885548	-1.13872	8.55965	6.6423e-06	9.82748e-05
A_44_P368306	-1.15922	6.90706	6.64481e-06	9.82748e-05	Extl1	Rattus norvegicus exostoses (multiple)-like 1 (Extl1), mRNA [NM_001107985]
A_44_P637872	-1.52696	6.59978	6.65867e-06	9.83371e-05		O41021_PBCV1 (O41021) A312aR protein, partial (19%) [TC597010]
A_42_P508442	-1.37426	10.7255	6.70362e-06	9.89294e-05	Scn1a	Rattus norvegicus sodium channel, voltage-gated, type I, alpha (Scn1a), mRNA [NM_030875]
A_44_P465660	1.22991	9.48359	6.70945e-06	9.89378e-05	Anxa4	Rattus norvegicus annexin A4 (Anxa4), mRNA [NM_024155]
A_44_P112641	-1.68827	5.3085	6.71394e-06	9.89378e-05	Fn3krp	Rattus norvegicus fructosamine-3-kinase-related protein (Fn3krp), mRNA [NM_001107077]
A_44_P451568	1.39001	5.30972	6.74663e-06	9.92051e-05	Myo1e	Rattus norvegicus myosin IE (Myo1e), mRNA [NM_173101]
A_44_P1002336	2.3723	4.78138	6.86558e-06	0.000100809	Mdfic	Rattus norvegicus MyoD family inhibitor domain containing (Mdfic), mRNA [NM_001105668]
A_44_P1030098	1.70748	8.13426	6.88041e-06	0.000100954	Cdc45l	Rattus norvegicus CDC45 cell division cycle 45-like (S. cerevisiae) (Cdc45l), mRNA [NM_001105866]
A_44_P335402	1.53148	7.77206	6.88608e-06	0.000100964	Mocos	Rattus norvegicus molybdenum cofactor sulfurase (Mocos), mRNA [NM_001108425]
A_44_P248484	-1.01944	11.3342	6.91755e-06	0.000101353		LOC301748 protein Fragment [Source:UniProtKB/TrEMBL;Acc:Q4QQT1] [ENSRNOT00000046075]
A_44_P170823	-1.17166	10.3326	6.95631e-06	0.000101848	Dennd5a	Rattus norvegicus DENN/MADD domain containing 5A (Dennd5a), mRNA [NM_001107546]
A_44_P742499	1.99007	3.76897	7.00569e-06	0.000102479		Q5H5V0_XANOR (Q5H5V0) Membrane-fusion protein, partial (10%) [TC590656]
A_44_P540660	1.02588	9.35285	7.00946e-06	0.000102479	Ccdc50	Rattus norvegicus coiled-coil domain containing 50 (Ccdc50), mRNA [NM_182736]
A_43_P16145	-1.42904	4.85629	7.04746e-06	0.000102746		Otoferlin (Fer-1-like protein 2) [Source:UniProtKB/Swiss-Prot;Acc:Q9ERC5] [ENSRNOT00000013712]
A_44_P504192	-1.13815	10.285	7.05178e-06	0.000102746	Chst2	PREDICTED: Rattus norvegicus carbohydrate sulfotransferase 2 (predicted) (Chst2_predicted), mRNA [XM_345970]
A_44_P470976	-1.17465	6.60734	7.05294e-06	0.000102746	Rhobtb2	Rattus norvegicus Rho-related BTB domain containing 2 (Rhobtb2), mRNA [NM_001013133]
A_42_P527788	-1.06128	6.55654	7.08747e-06	0.000103175	Susd2	Rattus norvegicus sushi domain containing 2 (Susd2), mRNA [NM_001106381]
A_44_P290570	1.64571	7.26067	7.10318e-06	0.00010333	Zfand2a	Rattus norvegicus zinc finger, AN1-type domain 2A (Zfand2a), mRNA [NM_001008363]
A_44_P260655	-1.2475	9.22095	7.13132e-06	0.000103666
A_44_P703930	-1.63666	4.95429	7.20073e-06	0.0001046
A_44_P439796	1.27046	5.25757	7.29673e-06	0.000105844		Q9QZV0_RAT (Q9QZV0) Ad1-antigen (Fragment), partial (95%) [TC624154]
A_44_P351209	1.16851	8.85345	7.34405e-06	0.000106455	Phlda1	Rattus norvegicus pleckstrin homology-like domain, family A, member 1 (Phlda1), mRNA [NM_017180]
A_44_P494723	-1.10185	9.22013	7.37639e-06	0.000106765		Rattus norvegicus similar to RIKEN cDNA 4930503E14 (LOC363381), mRNA [XM_343716]
A_44_P949064	-1.13865	7.93054	7.38112e-06	0.000106765
A_43_P16635	-1.34693	7.97476	7.39752e-06	0.00010685	Lrrc4b	Leucine-rich repeat-containing protein 4B Precursor (Protein NGL-3) [Source:UniProtKB/Swiss-Prot;Acc:P0CC10] [ENSRNOT00000026259]
A_44_P824812	2.03429	3.51393	7.44633e-06	0.000107479
A_44_P488535	1.36354	6.3582	7.52511e-06	0.000108386		LRAGE030933 Liver regeneration after partial hepatectomy Rattus norvegicus cDNA, mRNA sequence [DW393513]
A_44_P715059	-1.25742	11.3959	7.5439e-06	0.00010858
A_44_P100068	-1.22918	6.7549	7.61483e-06	0.000109369	Olr59	Rattus norvegicus olfactory receptor 59 (Olr59), mRNA [NM_173293]
A_44_P261450	1.70218	9.66155	7.76303e-06	0.000111263	Nfkbia	Rattus norvegicus nuclear factor of kappa light polypeptide gene enhancer in B-cells inhibitor, alpha (Nfkbia), mRNA [NM_001105720]
A_44_P634789	2.83398	3.32061	7.80056e-06	0.000111722		FM090556 etnofat Rattus norvegicus cDNA clone etnofatP0017A12 5', mRNA sequence [FM090556]
A_44_P746233	-1.08753	10.0235	7.8663e-06	0.000112456		Q8N662_HUMAN (Q8N662) C6orf65 protein, partial (68%) [TC588160]
A_44_P159254	-1.47734	5.43179	7.86866e-06	0.000112456
A_44_P1052798	1.18862	8.94714	7.87388e-06	0.000112456	Ate1	Rattus norvegicus arginyltransferase 1 (Ate1), mRNA [NM_001106300]
A_44_P976842	-1.67549	7.15486	7.90236e-06	0.000112784		RVL8950 Wackym-Soares normalized rat vestibular cDNA library Rattus norvegicus cDNA 5', mRNA sequence [DV718343]
A_44_P874677	2.39242	5.05439	7.91559e-06	0.000112894	RGD1359349	Rattus norvegicus similar to hypothetical protein MGC34760 (RGD1359349), mRNA [NM_001007738]
A_42_P532117	3.88679	2.26019	7.92424e-06	0.000112938	Retn	Rattus norvegicus resistin (Retn), mRNA [NM_144741]
A_44_P176003	1.10239	7.0356	8.06751e-06	0.00011482	Hn1l	Rattus norvegicus hematological and neurological expressed 1-like (Hn1l), mRNA [NM_001013182]
A_44_P426079	-1.08245	9.64558	8.14827e-06	0.00011562	Kcnc1	Rattus norvegicus potassium voltage gated channel, Shaw-related subfamily, member 1 (Kcnc1), mRNA [NM_012856]
A_42_P547246	1.52998	4.30183	8.15208e-06	0.00011562	Myoc	Rattus norvegicus myocilin (Myoc), mRNA [NM_030865]
A_44_P1056682	-1.00314	8.43337	8.16104e-06	0.000115667	LOC498368	Rattus norvegicus similar to RIKEN cDNA 0610040J01 (LOC498368), mRNA [NM_001017500]
A_44_P275029	1.54478	7.41929	8.20618e-06	0.000116226	Mvp	Rattus norvegicus major vault protein (Mvp), mRNA [NM_022715]
A_43_P17277	-1.23155	7.74414	8.21431e-06	0.00011626	Gjc2	Rattus norvegicus gap junction protein, gamma 2 (Gjc2), mRNA [NM_001100784]
A_44_P585834	1.45198	5.37614	8.2365e-06	0.000116483
A_44_P318318	3.38415	2.80599	8.31738e-06	0.000117474	Mmp3	Rattus norvegicus matrix metallopeptidase 3 (Mmp3), mRNA [NM_133523]
A_44_P472674	-1.01177	10.2969	8.32514e-06	0.000117503		AW143016 EST293311 Normalized rat brain, Bento Soares Rattus sp. cDNA clone RGIBB65 5' end, mRNA sequence [AW143016]
A_44_P369612	2.09733	7.42912	8.3985e-06	0.000118292	LOC305633	Rattus norvegicus similar to Antxr2 protein, mRNA (cDNA clone IMAGE:7322598). [BC088294]
A_43_P11786	1.76764	5.20284	8.46596e-06	0.000118961	Pim1	Rattus norvegicus pim-1 oncogene (Pim1), mRNA [NM_017034]
A_44_P641058	1.39248	8.99274	8.46929e-06	0.000118961	Rbpj	Rattus norvegicus recombination signal binding protein for immunoglobulin kappa J region (Rbpj), mRNA [NM_001106631]
A_43_P12961	1.30518	11.2431	8.5109e-06	0.000119295	Eif4ebp1	Rattus norvegicus eukaryotic translation initiation factor 4E binding protein 1 (Eif4ebp1), mRNA [NM_053857]
A_44_P265058	1.18792	7.17061	8.5353e-06	0.000119395	Gmnn	Rattus norvegicus geminin (Gmnn), mRNA [NM_001106112]
A_44_P854417	-1.33257	6.64162	8.63178e-06	0.000120496		Rattus norvegicus cDNA clone IMAGE:7302159. [BC086388]
A_44_P466255	1.09947	7.85997	8.65034e-06	0.000120673	LOC690517	PREDICTED: Rattus norvegicus similar to Ornithine decarboxylase (ODC) (LOC690517), mRNA [XM_001074661]
A_44_P304842	-1.11589	6.12537	8.66837e-06	0.000120842	Tle1	Rattus norvegicus transducin-like enhancer of split 1 (E(sp1) homolog, Drosophila) (Tle1), mRNA [NM_001173433]
A_44_P402641	1.36386	7.01407	8.69236e-06	0.000121093	Ugt1a2	Rattus norvegicus UDP glucuronosyltransferase 1 family, polypeptide A2 (Ugt1a2), mRNA [NM_201423]
A_44_P194591	-1.40359	5.22973	8.70355e-06	0.000121167	RGD1563354	PREDICTED: Rattus norvegicus similar to hypothetical protein D630003M21 (predicted) (RGD1563354_predicted), mRNA [XM_230799]
A_43_P14162	3.37738	9.63919	8.7557e-06	0.000121809	A2m	Rattus norvegicus alpha-2-macroglobulin (A2m), mRNA [NM_012488]
A_44_P939143	-1.06391	9.55312	8.84332e-06	0.000122945	LOC690576	PREDICTED: Rattus norvegicus similar to Discs large homolog 5 (Placenta and prostate DLG) (Discs large protein P-dlg) (LOC690576), mRNA [XM_001074851]
A_44_P248090	-1.75656	5.20672	8.9234e-06	0.000123889	Thbs2	Rattus norvegicus thrombospondin 2 (Thbs2), mRNA [NM_001169138]
A_44_P640421	1.53705	4.04022	8.96556e-06	0.000124305		AF131197 receptor tyrosine kinase EphA1 {Mus musculus} (exp=-1; wgp=0; cg=0), partial (8%) [TC603034]
A_43_P21071	-1.33772	6.55348	9.02111e-06	0.000124821		Q7TSJ9_MOUSE (Q7TSJ9) Tro protein, partial (18%) [TC628063]
A_44_P744421	2.58576	4.60535	9.16206e-06	0.000126227	Arhgap30	Rattus norvegicus Rho GTPase activating protein 30 (Arhgap30), mRNA [NM_001109077]
A_44_P994686	-1.9443	8.79629	9.16605e-06	0.000126227	Tnnt2	Rattus norvegicus troponin T type 2 (cardiac) (Tnnt2), mRNA [NM_012676]
A_44_P240881	-1.13885	6.75425	9.24191e-06	0.0001271	Art3	Rattus norvegicus ADP-ribosyltransferase 3 (Art3), mRNA [NM_001012034]
A_44_P363252	1.26654	8.27893	9.28074e-06	0.000127376	Set	Rattus norvegicus SET nuclear oncogene (Set), mRNA [NM_001012504]
A_44_P508924	-1.01346	11.0807	9.33534e-06	0.000127953	LOC691594	PREDICTED: Rattus norvegicus similar to hypothetical protein LOC501396 (LOC691594), mRNA [XM_001078957]
A_44_P518127	1.75833	5.2542	9.38602e-06	0.000128475	Wwtr1	Rattus norvegicus WW domain containing transcription regulator 1 (Wwtr1), mRNA [NM_001024869]
A_44_P103913	1.60641	5.32136	9.3944e-06	0.000128504		AA944422 EST199921 Normalized rat embryo, Bento Soares Rattus sp. cDNA clone REMAJ01 3' end, mRNA sequence [AA944422]
A_43_P12936	-1.10786	8.61881	9.43429e-06	0.000128797	Sec14l2	Rattus norvegicus SEC14-like 2 (S. cerevisiae) (Sec14l2), mRNA [NM_053801]
A_44_P681660	1.54107	11.1154	9.43481e-06	0.000128797	Fn1	Rattus norvegicus fibronectin 1 (Fn1), mRNA [NM_019143]
A_44_P236761	1.64455	8.28836	9.46118e-06	0.000128984	Rasal3	Rattus norvegicus RAS protein activator like 3 (Rasal3), mRNA [NM_001134562]
A_44_P109584	-1.06651	4.77798	9.46762e-06	0.000128986	Nova1	RNA-binding protein Nova-1 Fragment (Neuro-oncological ventral antigen 1) [Source:UniProtKB/Swiss-Prot;Acc:Q80WA4] [ENSRNOT00000050372]
A_44_P176053	3.61243	5.01587	9.48844e-06	0.000129183	RGD1561778	Rattus norvegicus similar to dendritic cell-derived immunoglobulin(Ig)-like receptor 1, DIgR1 - mouse (RGD1561778), mRNA [NM_001168284]
A_43_P18944	-2.06302	4.68417	9.54966e-06	0.00012993	Stard8	Rattus norvegicus StAR-related lipid transfer (START) domain containing 8 (Stard8), mRNA [NM_001107849]
A_44_P555833	1.42061	4.32972	9.58333e-06	0.00013005		PREDICTED: Rattus norvegicus similar to CG11259-PA (predicted) (RGD1305415_predicted), mRNA [XR_009079]
A_44_P761639	1.24018	10.1488	9.60427e-06	0.000130199		Q99386_MOUSE (Q99386) ATPB2 GENE, partial (14%) [TC606031]
A_44_P397085	2.02323	4.57498	9.66119e-06	0.00013075	Fxyd5	AI407979 EST236269 Normalized rat placenta, Bento Soares Rattus sp. cDNA clone RPLDJ25 3' end, mRNA sequence [AI407979]
A_44_P322860	-1.26837	11.9019	9.6721e-06	0.000130811	Camkk1	Rattus norvegicus calcium/calmodulin-dependent protein kinase kinase 1, alpha (Camkk1), mRNA [NM_031662]
A_43_P11897	-1.15255	12.7115	9.71516e-06	0.000131231	Gabrd	Rattus norvegicus gamma-aminobutyric acid (GABA) A receptor, delta (Gabrd), mRNA [NM_017289]
A_42_P626447	-1.12994	6.90041	9.71604e-06	0.000131231	Csdc2	Rattus norvegicus cold shock domain containing C2, RNA binding (Csdc2), mRNA [NM_001170542]
A_44_P112527	1.03386	6.78979	9.79605e-06	0.000132224	LOC691521	Q80T91_MOUSE (Q80T91) MKIAA1781 protein (Fragment), partial (16%) [TC623996]
A_44_P515645	-2.09348	7.39815	9.85127e-06	0.000132794	Nat8l	Rattus norvegicus similar to putative N-acetyltransferase Camello 2 (LOC289727), mRNA [XM_223538]
A_44_P537113	-1.4082	5.12374	9.90276e-06	0.000133399	Fads6	Rattus norvegicus fatty acid desaturase domain family, member 6 (Fads6), mRNA [NM_001107064]
A_44_P392334	1.01195	9.05609	9.91781e-06	0.000133514	Ppp4r1	Rattus norvegicus protein phosphatase 4, regulatory subunit 1 (Ppp4r1), mRNA [NM_080907]
A_44_P319979	2.04509	4.21598	9.9436e-06	0.000133773		AA859954 UI-R-E0-ca-f-01-0-UI.s1 UI-R-E0 Rattus norvegicus cDNA clone UI-R-E0-ca-f-01-0-UI 3' similar to gb [AA859954]
A_44_P405443	-1.06684	5.62374	1.01396e-05	0.000136141	Manba	Rattus norvegicus mannosidase, beta A, lysosomal (Manba), mRNA [NM_001031655]
A_44_P141594	1.02116	11.3894	1.0161e-05	0.000136338	Sin3b	Rattus norvegicus SIN3 homolog B, transcription regulator (yeast) (Sin3b), mRNA [NM_001115038]
A_44_P233557	1.32815	6.27952	1.01692e-05	0.000136358	Micalcl	Rattus norvegicus MICAL C-terminal like (Micalcl), mRNA [NM_182669]
A_44_P253380	1.21769	7.58629	1.02245e-05	0.000136919	RGD1563738	Rattus norvegicus similar to RIKEN cDNA 1700081O22 (LOC367059), mRNA [XM_345920]
A_44_P269095	-1.00135	5.36854	1.02904e-05	0.000137693	Sardh	Rattus norvegicus sarcosine dehydrogenase (Sardh), nuclear gene encoding mitochondrial protein, mRNA [NM_053664]
A_44_P405302	-2.30915	5.20248	1.02958e-05	0.000137693	Cpxm2	Rattus norvegicus carboxypeptidase X (M14 family), member 2 (Cpxm2), mRNA [NM_001106306]
A_44_P508239	2.02933	4.05082	1.03116e-05	0.000137815	Shmt1	Rattus norvegicus serine hydroxymethyltransferase 1 (soluble) (Shmt1), nuclear gene encoding mitochondrial protein, mRNA [NM_001047842]
A_44_P385066	1.26987	5.2268	1.03767e-05	0.00013851	Mybph	Rattus norvegicus myosin binding protein H (Mybph), mRNA [NM_031813]
A_44_P118342	1.13535	5.58646	1.03773e-05	0.00013851		AA819521 UI-R-A0-bf-e-02-0-UI.s1 UI-R-A0 Rattus norvegicus cDNA clone UI-R-A0-bf-e-02-0-UI 3' similar to emb [AA819521]
A_44_P489468	-1.60888	8.78441	1.04331e-05	0.000139074	Myh11	Rattus norvegicus myosin, heavy chain 11, smooth muscle (Myh11), mRNA [NM_001170600]
A_42_P598365	-2.05368	9.40955	1.04499e-05	0.000139134	Colec12	Rattus norvegicus collectin sub-family member 12 (Colec12), mRNA [NM_001025721]
A_44_P288498	-1.01704	8.83297	1.06634e-05	0.000141681		kelch repeat and BTB (POZ) domain containing 4 [Source:RefSeq peptide;Acc:NP_001101216] [ENSRNOT00000012876]
A_43_P10594	-1.47229	4.6426	1.0741e-05	0.000142433	RGD1305679	Rattus norvegicus similar to 9530008L14Rik protein (RGD1305679), mRNA [NM_001014144]
A_42_P473314	1.19697	10.6042	1.07941e-05	0.000143045	RT1-DMa	Rattus norvegicus RT1 class II, locus DMa (RT1-DMa), mRNA [NM_198741]
A_44_P267985	-1.0218	5.64313	1.08014e-05	0.000143048	Zfp238	Rattus norvegicus zinc finger protein 238 (Zfp238), mRNA [NM_022678]
A_44_P761444	-1.03959	6.90234	1.08102e-05	0.000143071		Q4T4Q2_TETNG (Q4T4Q2) Chromosome undetermined SCAF9565, whole genome shotgun sequence. (Fragment), partial (9%) [TC622940]
A_44_P268864	-1.23183	9.64967	1.09343e-05	0.000144433	Mgll	Rattus norvegicus monoglyceride lipase (Mgll), mRNA [NM_138502]
A_43_P12059	-1.00366	9.2751	1.09668e-05	0.000144769	Rnase4	Rattus norvegicus ribonuclease, RNase A family 4 (Rnase4), mRNA [NM_020082]
A_44_P469113	1.50175	6.77128	1.0979e-05	0.000144836	Slfn2	Rattus norvegicus schlafen 2 (Slfn2), mRNA [NM_001107031]
A_44_P256301	-1.47939	8.38911	1.10674e-05	0.000145648	Grem1	Rattus norvegicus gremlin 1, cysteine knot superfamily, homolog (Xenopus laevis) (Grem1), mRNA [NM_019282]
A_44_P548126	2.57713	5.0821	1.10691e-05	0.000145648	Socs3	Rattus norvegicus suppressor of cytokine signaling 3 (Socs3), mRNA [NM_053565]
A_43_P14503	-1.30661	6.55905	1.11066e-05	0.000145953
A_44_P102168	1.07259	4.43884	1.11234e-05	0.000146079		BM986634 EST594228 Rat gene index, normalized rat, norvegicus Rattus norvegicus cDNA clone RGOAD72 3' end, mRNA sequence [BM986634]
A_43_P12783	-1.95982	11.7191	1.12888e-05	0.000147796	Col1a2	Rattus norvegicus collagen, type I, alpha 2 (Col1a2), mRNA [NM_053356]
A_43_P12586	1.56276	6.38457	1.12904e-05	0.000147796	Ptgis	Rattus norvegicus prostaglandin I2 (prostacyclin) synthase (Ptgis), mRNA [NM_031557]
A_44_P546244	-1.13946	9.78554	1.14757e-05	0.000149838		Rattus norvegicus similar to RIKEN cDNA 4930503E14 (LOC301188), mRNA [XM_236868]
A_44_P317388	1.32133	10.1436	1.14985e-05	0.000150039	Mcam	Rattus norvegicus melanoma cell adhesion molecule (Mcam), transcript variant 1, mRNA [NM_023983]
A_44_P469889	1.35762	6.4985	1.16144e-05	0.000151262		AI408677 EST236968 Normalized rat ovary, Bento Soares Rattus sp. cDNA clone ROVEQ92 3' end, mRNA sequence [AI408677]
A_42_P824217	1.65229	6.27876	1.16688e-05	0.000151873	Dapp1	Rattus norvegicus dual adaptor of phosphotyrosine and 3-phosphoinositides (Dapp1), mRNA [NM_001108568]
A_43_P10016	-1.45679	8.18665	1.18434e-05	0.000153474
A_44_P111816	1.59711	5.45625	1.18445e-05	0.000153474	Adcy4	Rattus norvegicus adenylate cyclase 4 (Adcy4), mRNA [NM_019285]
A_42_P762814	1.0464	10.9469	1.18967e-05	0.000154023	Dynlt1	Rattus norvegicus dynein light chain Tctex-type 1 (Dynlt1), mRNA [NM_031318]
A_44_P407636	-1.91909	5.35542	1.19357e-05	0.000154361		PREDICTED: Rattus norvegicus similar to fatty aldehyde dehydrogenase-like (LOC688800), mRNA [XM_001068348]
A_42_P840999	-1.34376	8.08779	1.19733e-05	0.00015475	Dlgap3	Rattus norvegicus discs, large (Drosophila) homolog-associated protein 3 (Dlgap3), mRNA [NM_173138]
A_44_P236255	-1.5974	9.96897	1.20401e-05	0.000155318	Calb1	Rattus norvegicus calbindin 1 (Calb1), mRNA [NM_031984]
A_44_P184273	-1.88635	12.2798	1.20619e-05	0.000155502	Atp1a1	Rattus norvegicus ATPase, Na+/K+ transporting, alpha 1 polypeptide (Atp1a1), mRNA [NM_012504]
A_44_P558125	-1.01852	6.55548	1.20837e-05	0.000155684	Bai1	Rattus norvegicus brain-specific angiogenesis inhibitor 1 (Bai1), mRNA [NM_001170597]
A_44_P702685	-1.11814	8.14969	1.2125e-05	0.000156117		AGENCOURT_26746252 NIH_MGC_254 Rattus norvegicus cDNA clone IMAGE:7316256 5', mRNA sequence [CO402564]
A_44_P583957	-1.64785	4.47314	1.22972e-05	0.000158067		Q7TPJ2_RAT (Q7TPJ2) Ac2-224, partial (14%) [TC605833]
A_44_P604492	-1.10745	6.71624	1.23028e-05	0.000158067		EST346302 Normalized rat ovary, Bento Soares Rattus sp. cDNA clone RGIBN31 5' end, mRNA sequence [AW914998]
A_44_P451916	1.35109	6.8635	1.23412e-05	0.000158401	Tap1	Rattus norvegicus transporter 1, ATP-binding cassette, sub-family B (MDR/TAP) (Tap1), mRNA [NM_032055]
A_44_P465329	-1.53065	9.80076	1.24005e-05	0.000159061	Mal	Rattus norvegicus mal, T-cell differentiation protein (Mal), mRNA [NM_012798]
A_44_P533794	2.31009	6.41944	1.24584e-05	0.000159704	Tnfrsf1b	Rattus norvegicus tumor necrosis factor receptor superfamily, member 1b (Tnfrsf1b), mRNA [NM_130426]
A_44_P336075	-1.21942	11.2965	1.25517e-05	0.000160598	Rasl10a	Rattus norvegicus RAS-like, family 10, member A (Rasl10a), mRNA [NM_001108862]
A_44_P196146	-1.34778	4.81046	1.25931e-05	0.000161025	Aplnr	Rattus norvegicus apelin receptor (Aplnr), mRNA [NM_031349]
A_43_P19741	-2.79155	4.37803	1.26285e-05	0.000161377	Crygn	Rattus norvegicus crystallin, gamma N (Crygn), mRNA [NM_001106573]
A_44_P554454	1.12262	8.75754	1.27973e-05	0.000163126	Txnrd1	Rattus norvegicus thioredoxin reductase 1 (Txnrd1), mRNA [NM_031614]
A_44_P1054993	-1.5835	7.1023	1.28917e-05	0.000164227	Gli1	PREDICTED: Rattus norvegicus GLI-Kruppel family member GLI1 (Gli1), mRNA [XM_345832]
A_44_P130898	1.76024	7.28438	1.29193e-05	0.000164399	Ly86	Rattus norvegicus lymphocyte antigen 86 (Ly86), mRNA [NM_001106128]
A_42_P690223	1.19981	11.4991	1.29214e-05	0.000164399	Chd7	Rattus norvegicus chromodomain helicase DNA binding protein 7 (Chd7), mRNA [NM_001107906]
A_44_P962711	2.12879	5.2574	1.29341e-05	0.000164458
A_43_P19157	-1.17534	10.5532	1.29478e-05	0.000164529	Chst2	BC051963 Chst2 protein {Mus musculus} (exp=-1; wgp=0; cg=0), partial (40%) [TC604300]
A_43_P21980	2.57477	4.04196	1.29842e-05	0.000164787		AMGNNUC:SRPB2-00220-F12-A srpb2 (10220) Rattus norvegicus cDNA clone srpb2-00220-f12 5', mRNA sequence [CB547254]
A_44_P825997	-1.05123	8.29085	1.30485e-05	0.000165397		AMGNNUC:NRHY5-00149-D8-A W Rat hypothalamus (10471) Rattus norvegicus cDNA clone nrhy5-00149-d8 5', mRNA sequence [CB796946]
A_44_P217648	-1.94053	7.68654	1.30996e-05	0.000165942	Mmd2	Rattus norvegicus monocyte to macrophage differentiation-associated 2 (Mmd2), mRNA [NM_001037217]
A_44_P410348	1.50041	5.27555	1.31632e-05	0.000166644	Nlrc4	Rattus norvegicus NLR family, CARD domain containing 4 (Nlrc4), mRNA [NM_001106707]
A_44_P781967	-2.00719	8.20346	1.32324e-05	0.000167416
A_44_P777483	1.85017	7.57756	1.3246e-05	0.000167484	LOC683626	Rattus norvegicus similar to limb-bud and heart (LOC683626), mRNA [NM_001129880]
A_43_P17643	-1.4004	7.49298	1.33805e-05	0.000168976	Btbd2	BC000564 BTBD2 protein {Homo sapiens} (exp=-1; wgp=0; cg=0), partial (66%) [TC647741]
A_44_P192908	1.50329	5.3206	1.34794e-05	0.000170014		BQ211314 UI-R-DY1-cok-i-04-0-UI.s1 NCI_CGAP_DY1 Rattus norvegicus cDNA clone IMAGE:7336494 3', mRNA sequence [BQ211314]
A_44_P1018447	1.0662	6.63193	1.35069e-05	0.000170256	Micall2	PREDICTED: Rattus norvegicus similar to FLJ23471 protein (predicted) (RGD1307875_predicted), mRNA [XM_221956]
A_43_P17837	-1.06902	8.61386	1.36532e-05	0.00017196	Sesn1	Rattus norvegicus sestrin 1 (Sesn1), mRNA [NM_001106396]
A_44_P965553	-1.25809	8.73294	1.3659e-05	0.00017196		CR754507 Rattus norvegicus muscle Sprague-Dawley Rattus norvegicus cDNA clone GP0AAA16ZH02, mRNA sequence [CR754507]
A_44_P1053105	-1.06043	11.8246	1.37524e-05	0.000172816	Tecr	Rattus norvegicus trans-2,3-enoyl-CoA reductase (Tecr), mRNA [NM_138549]
A_44_P426107	2.94735	6.43109	1.38532e-05	0.000173767	Akr1b8	Rattus norvegicus aldo-keto reductase family 1, member B8 (Akr1b8), mRNA [NM_173136]
A_44_P298268	-1.93333	10.1188	1.38536e-05	0.000173767	Lkap	Rattus norvegicus limkain b1 (Lkap), mRNA [NM_133421]
A_44_P659506	-1.02238	8.17228	1.39333e-05	0.00017456	Gal3st4	Rattus norvegicus galactose-3-O-sulfotransferase 4 (Gal3st4), mRNA [NM_001109064]
A_44_P955901	-1.14735	5.79998	1.3934e-05	0.00017456		AW142944 EST293235 Normalized rat muscle, Bento Soares Rattus sp. cDNA clone RGIAZ93 5' end, mRNA sequence [AW142944]
A_44_P343859	1.60638	7.77636	1.39483e-05	0.000174632	Csf1	Rattus norvegicus colony stimulating factor 1 (macrophage) (Csf1), mRNA [NM_023981]
A_42_P676553	1.82997	4.61996	1.39605e-05	0.000174678	Tnni3	Rattus norvegicus troponin I type 3 (cardiac) (Tnni3), mRNA [NM_017144]
A_44_P1021644	1.90244	10.2105	1.40073e-05	0.000175156	Col4a1	Rattus norvegicus collagen, type IV, alpha 1 (Col4a1), mRNA [NM_001135009]
A_44_P272186	1.27052	5.69034	1.40307e-05	0.000175341	RGD1564541	Rattus norvegicus similar to hypothetical protein FLJ22965 (RGD1564541), mRNA [NM_001107950]
A_43_P21945	-1.39934	4.47703	1.40434e-05	0.000175392	Ppl	Rattus norvegicus periplakin (Ppl), mRNA [NM_001106976]
A_44_P527024	-1.61132	11.8657	1.41015e-05	0.000175902	Col11a2	Rattus norvegicus collagen, type XI, alpha 2 (Col11a2), mRNA [NM_212528]
A_44_P175530	1.71752	6.92226	1.41796e-05	0.000176768	Plek	Rattus norvegicus pleckstrin (Plek), mRNA [NM_001025750]
A_42_P489764	-2.05766	10.5916	1.42271e-05	0.000177144	Gjb2	Rattus norvegicus gap junction protein, beta 2 (Gjb2), mRNA [NM_001004099]
A_44_P424396	1.45525	4.73211	1.43042e-05	0.000177859	Etv6	Rattus norvegicus ets variant 6 (Etv6), mRNA [NM_001037353]
A_43_P12274	2.60143	6.28409	1.44985e-05	0.00018006	Lst1	Rattus norvegicus leukocyte specific transcript 1 (Lst1), mRNA [NM_022634]
A_44_P355073	-1.27879	4.74035	1.45489e-05	0.000180333		PURA1_MOUSE (P28650) Adenylosuccinate synthetase isozyme 1 (Adenylosuccinate synthetase, muscle isozyme) (IMP--aspartate ligase 1) (AdSS 1) (AMPSase 1) , complete [TC587757]
A_44_P175681	-1.16869	7.83878	1.46149e-05	0.000180978	Gramd3	Rattus norvegicus GRAM domain containing 3 (Gramd3), mRNA [NM_001014011]
A_44_P349733	-1.04003	11.9255	1.47583e-05	0.000182416		PREDICTED: Rattus norvegicus hypothetical protein LOC100363441 (LOC100363441), mRNA [XM_002726885]
A_44_P250030	-1.43499	5.49341	1.47991e-05	0.000182705	Bmp6	Rattus norvegicus bone morphogenetic protein 6 (Bmp6), mRNA [NM_013107]
A_44_P109993	-1.09044	11.3652	1.49711e-05	0.000184716		Rattus norvegicus similar to hypothetical protein, clone 2-25 (LOC306338), mRNA [XM_224713]
A_44_P960755	1.37635	5.94977	1.5029e-05	0.000185318
A_42_P738337	-1.0639	12.6081	1.50687e-05	0.000185497	Grin2c	Rattus norvegicus Sprague-Dawley N-methyl-D-aspartate receptor NMDAR2C subunit mRNA, complete cds. [U08259]
A_43_P19532	-1.09859	9.43971	1.51235e-05	0.000186033	Dpp10	Rattus norvegicus dipeptidylpeptidase 10 (Dpp10), mRNA [NM_001012205]
A_44_P335232	1.29308	9.13902	1.52902e-05	0.000187686		BC044883 OCIA domain containing 2 {Mus musculus} (exp=-1; wgp=0; cg=0), partial (18%) [TC592683]
A_44_P515717	-1.39178	5.71217	1.53963e-05	0.00018882	Cdh12	PREDICTED: Rattus norvegicus cadherin 12 (Cdh12), mRNA [XM_001062023]
A_44_P328090	-1.58144	4.75966	1.54665e-05	0.000189567	Wnt5b	Rattus norvegicus wingless-type MMTV integration site family, member 5B (Wnt5b), mRNA [NM_001100489]
A_44_P1050595	2.83304	4.92698	1.55442e-05	0.000190377	Cela1	Chymotrypsin-like elastase family member 1 Precursor (EC 3.4.21.36)(Elastase-1) [Source:UniProtKB/Swiss-Prot;Acc:P00773] [ENSRNOT00000006351]
A_44_P288691	-1.0104	8.70777	1.56358e-05	0.000191068		BC028884 Fbxo44 protein {Mus musculus} (exp=-1; wgp=0; cg=0), partial (71%) [TC613530]
A_42_P606504	1.1175	5.29068	1.57574e-05	0.000192142	Stk35	Rattus norvegicus serine/threonine kinase 35 (Stk35), mRNA [NM_001107773]
A_44_P952357	-1.30621	8.63656	1.58377e-05	0.000192842
A_42_P489681	1.02982	8.64584	1.59033e-05	0.000193294		Rattus norvegicus cDNA clone IMAGE:7193711. [BC085903]
A_43_P12905	2.3708	4.77833	1.60218e-05	0.000194388	Bik	Rattus norvegicus BCL2-interacting killer (apoptosis-inducing) (Bik), mRNA [NM_053704]
A_44_P377670	1.26199	6.33165	1.60472e-05	0.000194579		copine III [Source:RefSeq peptide;Acc:NP_001101387] [ENSRNOT00000008281]
A_44_P259125	-1.18853	11.0453	1.61452e-05	0.000195632	Nkiras1	Rattus norvegicus NFKB inhibitor interacting Ras-like 1 (Nkiras1), mRNA [NM_001107252]
A_44_P457548	1.32634	6.50563	1.61532e-05	0.000195632	Parp9	Rattus norvegicus poly (ADP-ribose) polymerase family, member 9 (Parp9), mRNA [NM_001103351]
A_44_P1058966	1.47073	7.38672	1.61985e-05	0.000196018	Apbb1ip	Rattus norvegicus amyloid beta (A4) precursor protein-binding, family B, member 1 interacting protein (Apbb1ip), mRNA [NM_001100577]
A_43_P10939	2.43231	7.74477	1.62071e-05	0.000196018		N5A9_RAT (Q6RIA2) HCV NS5A-transactivated protein 9 homolog, complete [TC624956]
A_44_P1042952	1.90877	8.22638	1.62167e-05	0.000196018	Hrk	Rattus norvegicus harakiri, BCL2 interacting protein (contains only BH3 domain) (Hrk), mRNA [NM_057130]
A_44_P447109	-1.03748	15.6882	1.62249e-05	0.000196018		AW143170 EST293466 Normalized rat brain, Bento Soares Rattus sp. cDNA clone RGIBE87 5' end, mRNA sequence [AW143170]
A_44_P988945	1.15083	5.88771	1.62472e-05	0.000196018		AA957187 UI-R-E1-fp-g-10-0-UI.s1 UI-R-E1 Rattus norvegicus cDNA clone UI-R-E1-fp-g-10-0-UI 3', mRNA sequence [AA957187]
A_44_P548203	1.26898	9.54101	1.62524e-05	0.000196018	Rbm3	Rattus norvegicus RNA binding motif (RNP1, RRM) protein 3 (Rbm3), mRNA [NM_053696]
A_44_P354573	1.25631	10.1254	1.63797e-05	0.000197321	Tax1bp3	Rattus norvegicus Tax1 (human T-cell leukemia virus type I) binding protein 3 (Tax1bp3), mRNA [NM_001025419]
A_43_P14973	-1.84418	6.60523	1.64867e-05	0.000198141	Mfap5	Rattus norvegicus microfibrillar associated protein 5 (Mfap5), mRNA [NM_001108644]
A_44_P597179	-1.23558	7.56259	1.65006e-05	0.000198192		AGENCOURT_26737633 NIH_MGC_255 Rattus norvegicus cDNA clone IMAGE:7317539 5', mRNA sequence [CO403017]
A_44_P109455	-1.64259	5.40761	1.66388e-05	0.000199617	Gstm2	Rattus norvegicus glutathione S-transferase mu 2 (Gstm2), mRNA [NM_177426]
A_44_P104630	1.67635	5.51607	1.6684e-05	0.000200041	Lat2	Rattus norvegicus linker for activation of T cells family, member 2 (Lat2), mRNA [NM_173840]
A_43_P20611	-1.56321	8.07498	1.678e-05	0.000200956	LOC691153	Rattus norvegicus hypothetical protein LOC691153 (LOC691153), mRNA [NM_001109627]
A_44_P276640	1.57997	4.97131	1.69378e-05	0.000202433	Hells	Rattus norvegicus helicase, lymphoid specific (Hells), mRNA [NM_001106371]
A_44_P349460	2.73713	1.98787	1.6943e-05	0.000202433	Aoah	PREDICTED: Rattus norvegicus similar to acyloxyacyl hydrolase (predicted) (RGD1560514_predicted), mRNA [XM_574041]
A_43_P11906	-1.02557	7.82047	1.73465e-05	0.000206367	Kcnab2	Rattus norvegicus potassium voltage-gated channel, shaker-related subfamily, beta member 2 (Kcnab2), mRNA [NM_017304]
A_43_P11672	3.79284	2.58996	1.73502e-05	0.000206367	Il1rl1	Rattus norvegicus interleukin 1 receptor-like 1 (Il1rl1), transcript variant 1, mRNA [NM_013037]
A_44_P175568	-1.26302	4.1684	1.73533e-05	0.000206367		Rattus norvegicus similar to T cell receptor V-alpha J-alpha (LOC364314), mRNA [XM_344339]
A_44_P422523	-1.27817	9.63304	1.74225e-05	0.00020707	Faim2	Rattus norvegicus Fas apoptotic inhibitory molecule 2 (Faim2), mRNA [NM_144756]
A_44_P659117	-1.83169	5.86095	1.74567e-05	0.000207332	Zic4	Rattus norvegicus Zic family member 4 (Zic4), mRNA [NM_001108176]
A_44_P976816	1.12311	5.68799	1.75244e-05	0.000207918	Ankrd57	Rattus norvegicus ankyrin repeat domain 57 (Ankrd57), mRNA [NM_001109364]
A_44_P754734	1.47734	6.00224	1.75387e-05	0.000207966
A_42_P518855	2.39006	3.73408	1.75981e-05	0.000208428	Bcl2a1d	Rattus norvegicus B-cell leukemia/lymphoma 2 related protein A1d (Bcl2a1d), mRNA [NM_133416]
A_44_P793931	1.35849	6.10793	1.7715e-05	0.00020957		MMETL1A enhancer-trap-locus-1 {Mus musculus} (exp=-1; wgp=0; cg=0), partial (9%) [TC645304]
A_44_P552764	-1.0075	8.64979	1.78553e-05	0.000211106	Tpp1	Rattus norvegicus tripeptidyl peptidase I (Tpp1), mRNA [NM_031357]
A_44_P720560	-1.11345	8.04898	1.7881e-05	0.000211288		AGENCOURT_17838282 NIH_MGC_238 Rattus norvegicus cDNA clone IMAGE:7132235 5', mRNA sequence [CK597214]
A_43_P10867	-1.26724	6.13792	1.79321e-05	0.000211609		CB547678 AMGNNUC:SRPB2-00292-E8-A srpb2 (10220) Rattus norvegicus cDNA clone srpb2-00292-e8 5', mRNA sequence [CB547678]
A_42_P515346	-1.03655	9.7657	1.82025e-05	0.000214342	Map1a	Rattus norvegicus microtubule-associated protein 1A (Map1a), mRNA [NM_030995]
A_44_P346963	-1.38627	4.56811	1.82597e-05	0.000214694		Rattus norvegicus similar to RIKEN cDNA A430107P09 gene (LOC364350), mRNA [XM_344373]
A_44_P184279	-2.1248	9.85135	1.83322e-05	0.000215371	Atp1a1	Rattus norvegicus ATPase, Na+/K+ transporting, alpha 1 polypeptide (Atp1a1), mRNA [NM_012504]
A_42_P553201	1.62587	8.95886	1.83634e-05	0.000215398	Acp5	Rattus norvegicus acid phosphatase 5, tartrate resistant (Acp5), mRNA [NM_019144]
A_44_P337455	-1.38483	9.32225	1.8386e-05	0.000215507	Tyro3	Rattus norvegicus TYRO3 protein tyrosine kinase (Tyro3), mRNA [NM_017092]
A_44_P419291	-1.31936	5.36688	1.87059e-05	0.00021913	Chn2	Rattus norvegicus chimerin (chimaerin) 2 (Chn2), mRNA [NM_032084]
A_44_P644162	-1.64377	8.27615	1.88129e-05	0.000220005		AGENCOURT_28622150 NIH_MGC_250 Rattus norvegicus cDNA clone IMAGE:7384459 5', mRNA sequence [CO570451]
A_44_P856083	-1.26102	7.24972	1.88683e-05	0.000220527		AMGNNUC:NRDG1-00150-F3-A nrdg1 (10855) Rattus norvegicus cDNA clone nrdg1-00150-f3 5', mRNA sequence [CB782652]
A_44_P134143	1.15669	7.0527	1.88857e-05	0.000220604	Hspb8	Rattus norvegicus heat shock protein B8 (Hspb8), mRNA [NM_053612]
A_44_P925373	-1.06759	8.21423	1.89931e-05	0.000221731		AA997357 UI-R-C0-hl-c-03-0-UI.s1 UI-R-C0 Rattus norvegicus cDNA clone UI-R-C0-hl-c-03-0-UI 3', mRNA sequence [AA997357]
A_44_P427089	-1.20613	9.16109	1.9049e-05	0.000222131		family with sequence similarity 131, member A Gene [Source:MGI Symbol;Acc:MGI:1925658] [ENSRNOT00000002372]
A_42_P640175	-1.24645	4.69812	1.90491e-05	0.000222131	Kcnc3	Rattus norvegicus potassium voltage gated channel, Shaw-related subfamily, member 3 (Kcnc3), mRNA [NM_053997]
A_44_P297114	-1.22511	5.84086	1.91826e-05	0.000223304	Nat15	Rattus norvegicus N-acetyltransferase 15 (GCN5-related, putative) (Nat15), mRNA [NM_001014226]
A_44_P314045	-1.17825	5.06491	1.92017e-05	0.000223399	LOC302085	PREDICTED: Rattus norvegicus similar to proteoglycan 4 (LOC302085), mRNA [XM_217530]
A_44_P492474	-1.14164	5.80614	1.92363e-05	0.000223444	Mmel1	Rattus norvegicus membrane metallo-endopeptidase-like 1 (Mmel1), mRNA [NM_001107997]
A_44_P165777	-1.29785	8.72666	1.94519e-05	0.000225538		Peripheral-type benzodiazepine receptor-associated protein 1 (PRAX-1)(RIMS-binding protein 1)(RIM-BP1) [Source:UniProtKB/Swiss-Prot;Acc:Q9JIR0] [ENSRNOT00000046668]
A_43_P22672	1.81875	5.8141	1.96829e-05	0.000227828	Exo1	Rattus norvegicus exonuclease 1 (Exo1), mRNA [NM_001107198]
A_44_P388720	1.20829	6.11815	1.98519e-05	0.000229428	Fstl3	Follistatin-related protein 3 Precursor (Follistatin-like 3)(Follistatin-related gene protein) [Source:UniProtKB/Swiss-Prot;Acc:Q99PW7] [ENSRNOT00000012578]
A_44_P598944	-1.217	7.57339	1.98549e-05	0.000229428		AW143747 EST294043 Normalized rat embryo, Bento Soares Rattus sp. cDNA clone RGIBZ44 5' end, mRNA sequence [AW143747]
A_44_P853384	1.2459	7.93984	1.99837e-05	0.000230656
A_44_P423938	-1.23211	6.49584	2.00591e-05	0.000231264	Nog	Rattus norvegicus noggin (Nog), mRNA [NM_012990]
A_44_P438620	-1.19656	7.1341	2.02244e-05	0.000233038	Herc3	Rattus norvegicus hect domain and RLD 3 (Herc3), mRNA [NM_001108631]
A_44_P283941	1.37851	10.879	2.03973e-05	0.000234898	Arhgdib	Rattus norvegicus Rho, GDP dissociation inhibitor (GDI) beta (Arhgdib), mRNA [NM_001009600]
A_44_P328758	-1.42127	4.6615	2.04746e-05	0.000235521	Acpl2	Rattus norvegicus acid phosphatase-like 2 (Acpl2), mRNA [NM_001007710]
A_44_P973186	1.54286	9.41074	2.04891e-05	0.000235555	Shc1	Rattus norvegicus SHC (Src homology 2 domain containing) transforming protein 1 (Shc1), transcript variant 1, mRNA [NM_001164060]
A_44_P109998	1.12388	9.51025	2.0607e-05	0.000236777		Q80TD3_MOUSE (Q80TD3) MKIAA1450 protein (Fragment), partial (8%) [TC610873]
A_42_P460340	-1.23043	10.9817	2.06572e-05	0.000237221	Mal2	Rattus norvegicus mal, T-cell differentiation protein 2 (Mal2), mRNA [NM_198786]
A_42_P538135	-1.19497	5.44393	2.06985e-05	0.000237315	Lhb	Rattus norvegicus luteinizing hormone beta (Lhb), transcript variant 1, mRNA [NM_012858]
A_44_P472989	1.98012	8.24833	2.07012e-05	0.000237315	Ptgs2	Rattus norvegicus cyclooxygenase isoform COX-2 (Cox2) mRNA, complete cds. [S67722]
A_43_P18241	2.39155	4.47758	2.07066e-05	0.000237315		Q6UNA2_MOUSE (Q6UNA2) MLF1-interacting protein brain isoform, partial (87%) [TC577882]
A_44_P527521	1.2494	6.39156	2.07165e-05	0.000237315	RGD1306058	Rattus norvegicus similar to RIKEN cDNA 1110007C09 (RGD1306058), mRNA [NM_001134572]
A_44_P1017035	2.05094	5.76272	2.08316e-05	0.000238049	Slc26a4	Rattus norvegicus solute carrier family 26, member 4 (Slc26a4), mRNA [NM_019214]
A_43_P19751	2.80997	3.17468	2.0872e-05	0.000238345	RGD1565975	PREDICTED: Rattus norvegicus RGD1565975 (predicted) (RGD1565975_predicted), mRNA [XM_238038]
A_44_P189909	-1.78324	7.67401	2.09778e-05	0.000239172	Tmem90b	Rattus norvegicus transmembrane protein 90B (Tmem90b), mRNA [NM_001025020]
A_44_P341847	-1.45943	8.57666	2.0985e-05	0.000239172	Cacng3	Rattus norvegicus calcium channel, voltage-dependent, gamma subunit 3 (Cacng3), mRNA [NM_080691]
A_44_P295210	2.31414	2.33909	2.12488e-05	0.000241836		potassium channel, subfamily U, member 1 Gene [Source:MGI Symbol;Acc:MGI:1202300] [ENSRNOT00000019935]
A_43_P12714	1.66478	4.64605	2.13141e-05	0.000242309	C3ar1	Rattus norvegicus complement component 3a receptor 1 (C3ar1), mRNA [NM_032060]
A_42_P841620	1.90486	6.72665	2.13311e-05	0.000242367		leukocyte immunoglobulin-like receptor, subfamily B (with TM and ITIM domains), member 3-like [Source:RefSeq peptide;Acc:NP_001032434] [ENSRNOT00000059323]
A_44_P548507	-1.2764	10.7967	2.16544e-05	0.00024522	Chn1	Rattus norvegicus chimerin (chimaerin) 1 (Chn1), mRNA [NM_032083]
A_44_P222521	-1.03705	10.774	2.17041e-05	0.000245646	Tmem59l	Transmembrane protein 59-like Precursor (Brain-specific membrane-anchored protein) [Source:UniProtKB/Swiss-Prot;Acc:Q5HZE8] [ENSRNOT00000038139]
A_44_P249990	-1.53075	8.51453	2.17605e-05	0.000246143	Mal2	Rattus norvegicus mal, T-cell differentiation protein 2 (Mal2), mRNA [NM_198786]
A_43_P11614	1.9381	8.99013	2.19926e-05	0.000248124	Anxa1	Rattus norvegicus annexin A1 (Anxa1), mRNA [NM_012904]
A_44_P149412	1.02185	8.83227	2.1996e-05	0.000248124	Ddx39	Rattus norvegicus DEAD (Asp-Glu-Ala-Asp) box polypeptide 39 (Ddx39), mRNA [NM_053563]
A_43_P23203	-1.14722	9.88087	2.243e-05	0.000251905	Abhd3	Rattus norvegicus abhydrolase domain containing 3 (Abhd3), mRNA [NM_001106162]
A_44_P647557	1.48681	5.36152	2.26013e-05	0.00025341		UI-R-CA0-axr-d-02-0-UI.s1 UI-R-CA0 Rattus norvegicus cDNA clone UI-R-CA0-axr-d-02-0-UI 3', mRNA sequence [BE115273]
A_44_P229887	-1.10562	7.42294	2.26361e-05	0.00025344	Acbd4	Rattus norvegicus acyl-Coenzyme A binding domain containing 4 (Acbd4), mRNA [NM_001012013]
A_44_P241139	-1.23784	9.05041	2.26624e-05	0.000253442	LOC688778	PREDICTED: Rattus norvegicus similar to fatty aldehyde dehydrogenase-like (LOC688778), mRNA [XM_001068253]
A_44_P387374	-1.04012	6.11964	2.26787e-05	0.000253442		PREDICTED: Rattus norvegicus similar to mKIAA0804 protein (predicted) (RGD1309443_predicted), mRNA [XM_221315]
A_42_P693096	2.67515	4.07187	2.27406e-05	0.000253856		Q6DRH6_BRARE (Q6DRH6) Twistnb-like, partial (5%) [TC581724]
A_44_P915091	-1.63161	4.45273	2.28394e-05	0.0002548
A_44_P405800	-1.10974	8.31512	2.28822e-05	0.000255017
A_44_P379878	-1.00684	9.49955	2.29687e-05	0.000255702	Fbxo34	Rattus norvegicus F-box protein 34 (Fbxo34), mRNA [NM_001107257]
A_44_P448181	-1.51591	9.17935	2.3014e-05	0.000255972	Clstn1	Calsyntenin-1 Precursor (Alcadein-alpha)(Alc-alpha) [Contains Soluble Alc-alpha(SAlc-alpha);CTF1-alpha(C-terminal fragment 1-alpha)] [Source:UniProtKB/Swiss-Prot;Acc:Q6Q0N0] [ENSRNOT00000022100]
A_43_P12200	-1.08537	7.40095	2.30492e-05	0.000256179	Slc26a1	Rattus norvegicus solute carrier family 26 (sulfate transporter), member 1 (Slc26a1), mRNA [NM_022287]
A_44_P229501	1.31656	8.06644	2.33483e-05	0.000258939	Rhoc	Rattus norvegicus ras homolog gene family, member C (Rhoc), mRNA [NM_001106461]
A_44_P247966	-1.14292	11.2004	2.34256e-05	0.000259513	Nell1	Rattus norvegicus NEL-like 1 (chicken) (Nell1), mRNA [NM_031069]
A_42_P596050	1.33979	7.89704	2.35962e-05	0.000260978	Pcdh21	Rattus norvegicus protocadherin 21 (Pcdh21), mRNA [NM_053572]
A_44_P550992	1.45597	10.8226	2.37533e-05	0.000262289	Igsf21	IGS21_MOUSE (Q7TNR6) Immunoglobulin superfamily member 21 precursor, partial (25%) [TC610920]
A_44_P344346	1.76611	10.0586	2.37869e-05	0.000262518	Arpc1b	Rattus norvegicus actin related protein 2/3 complex, subunit 1B (Arpc1b), mRNA [NM_019289]
A_42_P804822	3.48361	3.18712	2.38525e-05	0.000262939	Scn7a	Rattus norvegicus sodium channel, voltage-gated, type VII, alpha (Scn7a), mRNA [NM_031686]
A_44_P1011305	1.35526	6.28645	2.4055e-05	0.000264345	Mylk	Rattus norvegicus myosin light chain kinase (Mylk), mRNA [NM_001105874]
A_44_P210440	1.02678	9.38258	2.4069e-05	0.000264345	Akap13	Rattus norvegicus A kinase (PRKA) anchor protein 13 (Akap13), mRNA [NM_001106271]
A_44_P395315	-1.01877	5.76155	2.40823e-05	0.000264348	Gpt	Rattus norvegicus glutamic-pyruvate transaminase (alanine aminotransferase) (Gpt), mRNA [NM_031039]
A_44_P181145	1.01608	5.64966	2.41818e-05	0.000265298		Rattus norvegicus chromosome 20, major histocompatibility complex, assembled from 40 BACs, strain Brown Norway (BN/ssNHsd), RT1n haplotype; segment 4/11 [BX883045]
A_43_P19895	2.3382	4.45183	2.42145e-05	0.000265514	Trim55	Rattus norvegicus tripartite motif-containing 55 (Trim55), mRNA [NM_001012218]
A_43_P19065	-1.13478	4.87677	2.43243e-05	0.000266009	Pcnxl3	Q5DTP9_MOUSE (Q5DTP9) MKIAA4073 protein (Fragment), partial (39%) [TC601345]
A_44_P202988	1.11757	9.59233	2.45161e-05	0.000267525	Odc1	Rattus norvegicus ornithine decarboxylase 1 (Odc1), mRNA [NM_012615]
A_44_P227396	-1.08379	5.67385	2.46409e-05	0.000268744	Tceal1	Rattus norvegicus transcription elongation factor A (SII)-like 1 (Tceal1), mRNA [NM_001009675]
A_44_P435955	2.55438	2.39419	2.4662e-05	0.00026883	LOC685020	PREDICTED: Rattus norvegicus similar to cell surface receptor FDFACT (predicted) (RGD1561143_predicted), mRNA [XM_222031]
A_42_P778313	2.74652	3.23898	2.47222e-05	0.000268911	Pde6b	Rattus norvegicus phosphodiesterase 6B, cGMP-specific, rod, beta (Pde6b), mRNA [NM_001106024]
A_44_P391517	-1.09591	6.1678	2.50144e-05	0.000271461	Nkx3-1	Rattus norvegicus NK3 homeobox 1 (Nkx3-1), mRNA [NM_001034144]
A_44_P198620	1.38526	8.16029	2.51162e-05	0.000272156	Nos3	Rattus norvegicus nitric oxide synthase 3, endothelial cell (Nos3), mRNA [NM_021838]
A_44_P154245	1.54263	6.7403	2.51582e-05	0.000272347	Atp10d	PREDICTED: Rattus norvegicus similar to Probable phospholipid-transporting ATPase VD (ATPVD) (LOC360932), mRNA [XR_009136]
A_44_P365436	-1.3756	9.21627	2.52807e-05	0.000273094	Myl9	Rattus norvegicus myosin, light chain 9, regulatory (Myl9), mRNA [NM_001100885]
A_44_P729134	1.15501	9.32692	2.57804e-05	0.000277545
A_43_P11484	-1.35695	4.85252	2.58426e-05	0.000277692	Mme	Rattus norvegicus membrane metallo endopeptidase (Mme), mRNA [NM_012608]
A_43_P13004	2.78606	1.93408	2.59337e-05	0.000278524	Cdh17	Rattus norvegicus cadherin 17 (Cdh17), mRNA [NM_053977]
A_44_P149925	-1.60805	5.56841	2.59685e-05	0.000278751		transmembrane protein 125 [Source:RefSeq peptide;Acc:NP_001101437] [ENSRNOT00000009061]
A_44_P285547	-1.22325	6.07961	2.59876e-05	0.00027881	Cdh8	Rattus norvegicus cadherin 8 (Cdh8), mRNA [NM_053393]
A_44_P608078	1.41493	8.74113	2.61852e-05	0.00028034		SLAP1_RAT (P59622) SRC-like-adapter (Src-like-adapter protein 1), complete [TC591551]
A_44_P369206	-1.06937	8.01624	2.62323e-05	0.000280697	Rnase4	Rattus norvegicus ribonuclease, RNase A family 4 (Rnase4), mRNA [NM_020082]
A_44_P919148	-1.03302	6.98512	2.63303e-05	0.000281597
A_44_P951220	-1.50233	10.027	2.71735e-05	0.000289553		AGENCOURT_28539241 NIH_MGC_249 Rattus norvegicus cDNA clone IMAGE:7376829 5', mRNA sequence [CO564817]
A_44_P879099	2.66455	3.08486	2.72441e-05	0.000290153		AW915435 EST346739 Normalized rat embryo, Bento Soares Rattus sp. cDNA clone RGICV38 5' end, mRNA sequence [AW915435]
A_44_P238927	2.06555	3.75866	2.73939e-05	0.000291293	Kif18a	Rattus norvegicus kinesin family member 18A (Kif18a), mRNA [NM_001137642]
A_44_P746137	1.0518	8.78352	2.74188e-05	0.000291337		PREDICTED: Rattus norvegicus hypothetical protein LOC681371 (LOC681371), miscRNA [XR_085969]
A_44_P118630	-1.39276	11.448	2.75934e-05	0.000292803		Rat calbindin D28 mRNA, complete cds. [M31178]
A_44_P915303	2.05481	4.39394	2.77073e-05	0.000293706		Q3RV69_RALME (Q3RV69) Pili assembly chaperone:Bacterial pili assembly chaperone precursor, partial (9%) [TC585018]
A_44_P466757	1.37818	5.19235	2.77311e-05	0.000293805	Gramd2	PREDICTED: Rattus norvegicus similar to HCV NS3-transactivated protein 2 (predicted) (RGD1564007_predicted), mRNA [XM_217153]
A_44_P819950	1.22081	7.8359	2.80372e-05	0.000296193		AA924747 UI-R-A1-ed-h-01-0-UI.s1 UI-R-A1 Rattus norvegicus cDNA clone UI-R-A1-ed-h-01-0-UI 3' similar to gi [AA924747]
A_43_P10851	1.07689	9.07079	2.81711e-05	0.000297232	Sh3glb1	Rattus norvegicus SH3-domain GRB2-like endophilin B1 (Sh3glb1), mRNA [NM_001011929]
A_44_P477555	1.96565	5.17496	2.84113e-05	0.000299457	Ns5atp9	Rattus norvegicus NS5A (hepatitis C virus) transactivated protein 9 (Ns5atp9), mRNA [NM_201418]
A_44_P527075	-1.20855	5.23047	2.84465e-05	0.000299673	Hey1	Rattus norvegicus HES-related repressor protein 2 HERP2 mRNA, partial cds. [AY059383]
A_44_P835235	-1.56109	8.97153	2.87308e-05	0.000302113		SFXN5_RAT (Q8CFD0) Sideroflexin-5 (Tricarboxylate carrier BBG-TCC), complete [TC624992]
A_44_P590051	1.0092	6.17991	2.87374e-05	0.000302113		AE000571 H. pylori predicted coding region HP0579 {Helicobacter pylori 26695} (exp=0; wgp=1; cg=1), partial (7%) [TC593003]
A_44_P409022	1.05596	6.45085	2.89076e-05	0.000303589		AI178706 EST222387 Normalized rat placenta, Bento Soares Rattus sp. cDNA clone RPLCU55 3' end, mRNA sequence [AI178706]
A_44_P541011	-1.25002	6.59275	2.8953e-05	0.00030391	Nr2f1	Rattus norvegicus nuclear receptor subfamily 2, group F, member 1 (Nr2f1), mRNA [NM_031130]
A_44_P226881	-1.13124	9.97272	2.90615e-05	0.000304633	Pde2a	Rattus norvegicus phosphodiesterase 2A, cGMP-stimulated (Pde2a), transcript variant 2, mRNA [NM_031079]
A_42_P678430	1.4676	7.87901	2.90734e-05	0.000304633	Card9	Rattus norvegicus caspase recruitment domain family, member 9 (Card9), mRNA [NM_022303]
A_44_P367481	1.50323	7.54131	2.91114e-05	0.000304633	P2rx6	Rattus norvegicus purinergic receptor P2X, ligand-gated ion channel, 6 (P2rx6), mRNA [NM_012721]
A_42_P475233	-1.53024	5.9557	2.91115e-05	0.000304633	Tekt2	Rattus norvegicus tektin 2 (testicular) (Tekt2), mRNA [NM_001011977]
A_44_P222124	-1.27366	4.36776	2.91875e-05	0.00030522	Tssk3	Rattus norvegicus testis-specific serine kinase 3 (Tssk3), mRNA [NM_001007650]
A_44_P359777	-1.02451	7.44106	2.91976e-05	0.00030522		AGENCOURT_26623881 NIH_MGC_253 Rattus norvegicus cDNA clone IMAGE:7301399 5', mRNA sequence [CO384928]
A_44_P324783	-1.21272	9.12744	2.92498e-05	0.000305296		UI-R-BT1-akh-d-05-0-UI.r1 UI-R-BT1 Rattus norvegicus cDNA clone UI-R-BT1-akh-d-05-0-UI 5', mRNA sequence [BF563411]
A_43_P15565	-1.04131	8.24635	2.94465e-05	0.000306919	Cd200r1	Rattus norvegicus CD200 receptor 1 (Cd200r1), mRNA [NM_023953]
A_44_P757372	-1.87764	4.86224	2.95158e-05	0.000307287		Q3KY53_SIVCZ (Q3KY53) Envelope glycoprotein (Fragment), partial (9%) [TC589471]
A_44_P342187	1.00042	6.99879	2.96623e-05	0.000308654	S1pr2	Rattus norvegicus sphingosine-1-phosphate receptor 2 (S1pr2), mRNA [NM_017192]
A_43_P12079	2.34232	6.551	2.99209e-05	0.000310869	Ptges	Rattus norvegicus prostaglandin E synthase (Ptges), mRNA [NM_021583]
A_44_P592381	1.30048	6.39331	2.99975e-05	0.000311506	Edem1	PREDICTED: Rattus norvegicus similar to mKIAA0212 protein (predicted) (RGD1563633_predicted), mRNA [XM_238366]
A_43_P19673	-1.16654	5.43067	3.02062e-05	0.000313355	Lrba	Rattus norvegicus LPS-responsive vesicle trafficking, beach and anchor containing (Lrba), mRNA [NM_001108555]
A_44_P974651	-1.22368	8.53745	3.05178e-05	0.000316105		PREDICTED: Rattus norvegicus similar to Protein C20orf46 (predicted) (RGD1564048_predicted), mRNA [XM_575260]
A_44_P993359	1.05649	6.89261	3.06878e-05	0.000317382		MMU64033 Tera {Mus musculus} (exp=-1; wgp=0; cg=0), partial (13%) [TC591393]
A_44_P151433	-1.47755	4.33581	3.08959e-05	0.000319346	Pde8b	Rattus norvegicus phosphodiesterase 8B (Pde8b), mRNA [NM_199268]
A_44_P259908	-1.02135	11.4005	3.0909e-05	0.000319346	Glud1	Rattus norvegicus glutamate dehydrogenase 1 (Glud1), nuclear gene encoding mitochondrial protein, mRNA [NM_012570]
A_44_P521399	-1.04349	11.2182	3.09653e-05	0.000319765	Rasl10b	PREDICTED: Rattus norvegicus RAS-like, family 10, member B (predicted) (Rasl10b_predicted), mRNA [XM_220782]
A_44_P674035	1.24985	8.23566	3.10617e-05	0.000320486		AI104544 EST213833 Normalized rat heart, Bento Soares Rattus sp. cDNA clone RHECE89 3' end, mRNA sequence [AI104544]
A_44_P405066	-1.39097	11.0396	3.1091e-05	0.000320577	Scn1b	Rattus norvegicus sodium channel, voltage-gated, type I, beta (Scn1b), mRNA [NM_017288]
A_44_P513360	2.01044	7.14449	3.12539e-05	0.000322094		Cdkn3 proteinCyclin-dependent kinase inhibitor 3 (Predicted), isoform CRA_b ; [Source:UniProtKB/TrEMBL;Acc:B2RZ50] [ENSRNOT00000012985]
A_44_P667355	-2.36655	6.4145	3.15694e-05	0.000324689	LOC689986	Rattus norvegicus hypothetical protein LOC689986 (LOC689986), mRNA [NM_001109563]
A_43_P12624	1.23578	10.5677	3.15856e-05	0.000324692	Lxn	Rattus norvegicus latexin (Lxn), mRNA [NM_031655]
A_44_P238978	2.25112	4.27492	3.16956e-05	0.000325445	Cdt1	Rattus norvegicus chromatin licensing and DNA replication factor 1 (Cdt1), mRNA [NM_001106192]
A_44_P232508	2.16954	6.08554	3.17068e-05	0.000325445		Q2KYQ4_BORA1 (Q2KYQ4) Probable acetyltransferase , partial (11%) [TC585443]
A_43_P19558	-1.284	4.85043	3.21566e-05	0.000329399	RGD1564259	PREDICTED: Rattus norvegicus similar to OTTHUMP00000040155 (RGD1564259), miscRNA [XR_085689]
A_42_P633840	-1.0285	7.87132	3.22607e-05	0.0003303	Ttll1	Rattus norvegicus tubulin tyrosine ligase-like family, member 1 (Ttll1), mRNA [NM_001012200]
A_44_P163369	1.50663	6.46529	3.23566e-05	0.000331115	Artn	Rattus norvegicus artemin (Artn), mRNA [NM_053397]
A_44_P167719	-1.09394	11.645	3.24481e-05	0.000331885	Slc1a3	Rattus norvegicus solute carrier family 1 (glial high affinity glutamate transporter), member 3 (Slc1a3), mRNA [NM_019225]
A_44_P494221	-1.03022	7.90329	3.2558e-05	0.000332835	Gjc2	Rattus norvegicus gap junction protein, gamma 2 (Gjc2), mRNA [NM_001100784]
A_44_P1013314	1.65651	9.13855	3.2602e-05	0.000332891	Isg15	Rattus norvegicus ISG15 ubiquitin-like modifier (Isg15), mRNA [NM_001106700]
A_44_P131915	1.18022	5.37109	3.26117e-05	0.000332891		AI177503 EST221135 Normalized rat placenta, Bento Soares Rattus sp. cDNA clone RPLCA81 3' end, mRNA sequence [AI177503]
A_44_P961280	-1.07854	6.31082	3.2762e-05	0.000334179
A_44_P1017367	-1.1498	8.34384	3.27707e-05	0.000334179	Alb	Rattus norvegicus albumin (Alb), mRNA [NM_134326]
A_44_P343576	1.35845	5.09561	3.30391e-05	0.000336748		BM392037 UI-R-DO1-cmk-o-06-0-UI.s1 UI-R-DO1 Rattus norvegicus cDNA clone UI-R-DO1-cmk-o-06-0-UI 3', mRNA sequence [BM392037]
A_44_P1011335	1.07271	10.4426	3.33417e-05	0.000339324		Q9ET54_MOUSE (Q9ET54) Actin-associated protein palladin (Fragment), partial (56%) [TC581133]
A_44_P988486	1.09573	5.9107	3.34597e-05	0.000340355		AA963194 UI-R-E1-gh-d-08-0-UI.s1 UI-R-E1 Rattus norvegicus cDNA clone UI-R-E1-gh-d-08-0-UI 3', mRNA sequence [AA963194]
A_42_P628981	1.08902	8.95009	3.34943e-05	0.000340367	Prss23	Rattus norvegicus protease, serine, 23 (Prss23), mRNA [NM_001007691]
A_44_P762441	1.42772	5.22834	3.35944e-05	0.000341165		UI-R-BT1-aks-a-05-0-UI.r1 UI-R-BT1 Rattus norvegicus cDNA clone UI-R-BT1-aks-a-05-0-UI 5', mRNA sequence [BF563765]
A_44_P169574	-1.31723	4.16795	3.36185e-05	0.000341165		AI045802 UI-R-C0-jq-c-07-0-UI.s2 UI-R-C0 Rattus norvegicus cDNA clone UI-R-C0-jq-c-07-0-UI 3', mRNA sequence [AI045802]
A_43_P16707	2.43714	6.54413	3.3623e-05	0.000341165	Ccl6	C-C motif chemokine 6 Precursor (Small-inducible cytokine A6) [Source:UniProtKB/Swiss-Prot;Acc:Q68FP3] [ENSRNOT00000045867]
A_44_P421727	1.98574	5.24088	3.37267e-05	0.000342047		caspase recruitment domain family, member 11 Gene [Source:MGI Symbol;Acc:MGI:1916978] [ENSRNOT00000051382]
A_44_P326439	1.43482	3.77101	3.38147e-05	0.000342769	Ano6	Rattus norvegicus anoctamin 6 (Ano6), mRNA [NM_001108108]
A_43_P15444	-1.35765	4.57563	3.38795e-05	0.000343084	Smo	Rattus norvegicus smoothened homolog (Drosophila) (Smo), mRNA [NM_012807]
A_44_P382194	-1.002	8.27568	3.40864e-05	0.000344183	Pbxip1	Rattus norvegicus pre-B-cell leukemia homeobox interacting protein 1 (Pbxip1), mRNA [NM_001100976]
A_42_P806899	1.41672	9.7686	3.40892e-05	0.000344183	Kdm6b	Rattus norvegicus lysine (K)-specific demethylase 6B (Kdm6b), mRNA [NM_001108829]
A_44_P823317	-1.41211	6.07051	3.43729e-05	0.000346704		Q7TPJ2_RAT (Q7TPJ2) Ac2-224, partial (14%) [TC605833]
A_43_P18107	-1.09292	9.09845	3.45044e-05	0.000347509	Fry	Rattus norvegicus furry homolog (Drosophila) (Fry), mRNA [NM_001170398]
A_44_P683382	1.07706	6.95167	3.45152e-05	0.000347509	Tmem202	Rattus norvegicus transmembrane protein 202 (Tmem202), mRNA [NM_001109636]
A_44_P130582	-1.24036	5.90629	3.45209e-05	0.000347509	Prelp	Rattus norvegicus proline/arginine-rich end leucine-rich repeat protein (Prelp), mRNA [NM_053385]
A_44_P440514	1.07405	7.63659	3.472e-05	0.000348997	RT1-CE4	Rattus norvegicus RT1 class I, locus CE4 (RT1-CE4), mRNA [NM_001008842]
A_44_P440686	-1.21423	7.53915	3.59119e-05	0.000359979	Map3k10	PREDICTED: Rattus norvegicus mitogen activated protein kinase kinase kinase 10 (Map3k10), mRNA [XM_218368]
A_44_P475149	1.11975	4.75063	3.59185e-05	0.000359979	Bmp2k	Rattus norvegicus BMP-2 inducible kinase, mRNA (cDNA clone IMAGE:7316892), partial cds. [BC103651]
A_42_P565621	3.57909	6.64544	3.60405e-05	0.000361015	Slamf9	Rattus norvegicus SLAM family member 9 (Slamf9), mRNA [NM_001105971]
A_44_P528621	-1.23309	5.93509	3.60866e-05	0.000361015	Hadh	Rattus norvegicus hydroxyacyl-Coenzyme A dehydrogenase (Hadh), nuclear gene encoding mitochondrial protein, mRNA [NM_057186]
A_44_P700638	-1.38538	10.3017	3.61558e-05	0.00036147
A_44_P445369	-1.71363	6.3621	3.6646e-05	0.000365653	LOC360824	PREDICTED: Rattus norvegicus similar to CG9164-PA, isoform A (LOC360824), mRNA [XR_005545]
A_44_P182835	-1.06951	7.28156	3.69546e-05	0.000368552	RGD1308930	PREDICTED: Rattus norvegicus similar to Protein phosphatase 1, regulatory subunit 3D (Protein phosphatase 1, regulatory subunit 6) (Protein phosphatase 1 binding subunit R6) (RGD1308930), mRNA [XM_002725247]
A_44_P541562	-1.74191	6.55104	3.74058e-05	0.000371656	RGD1564127	PREDICTED: Rattus norvegicus similar to groucho protein GRG1-LDLZ2; Grg1-LDLZ2 (RGD1564127), mRNA [XM_345891]
A_44_P123156	2.36257	2.91108	3.76585e-05	0.000373381		AA894004 EST197807 Normalized rat placenta, Bento Soares Rattus sp. cDNA clone RPLAO48 3' end, mRNA sequence [AA894004]
A_43_P19101	-1.04321	5.45357	3.77304e-05	0.000373912		Putative uncharacterized protein Fragment [Source:UniProtKB/TrEMBL;Acc:B5DFM1] [ENSRNOT00000067712]
A_42_P582467	1.08005	11.784	3.78797e-05	0.000374664	Podxl	Rattus norvegicus podocalyxin-like (Podxl), mRNA [NM_138848]
A_42_P581001	1.83953	11.7136	3.79511e-05	0.000375188	S100a6	Rattus norvegicus S100 calcium binding protein A6 (S100a6), mRNA [NM_053485]
A_44_P542338	1.30289	4.40829	3.8166e-05	0.000376764		AA943537 EST199036 Normalized rat brain, Bento Soares Rattus sp. cDNA clone RBRAL19 3' end, mRNA sequence [AA943537]
A_44_P432355	1.42229	6.32726	3.83841e-05	0.000378734	Ugt1a2	Rattus norvegicus UDP glucuronosyltransferase 1 family, polypeptide A2 (Ugt1a2), mRNA [NM_201423]
A_44_P966220	-1.77854	5.02677	3.87269e-05	0.000381562
A_43_P16519	-1.21107	4.54582	3.87971e-05	0.00038207	Mpp2	Rattus norvegicus membrane protein, palmitoylated 2 (MAGUK p55 subfamily member 2) (Mpp2), mRNA [NM_053513]
A_44_P496643	1.22049	9.6325	3.9205e-05	0.000385715
A_44_P760780	3.02757	3.42363	3.9302e-05	0.000386296		PREDICTED: Rattus norvegicus minichromosome maintenance deficient 3 (S. cerevisiae) (predicted) (Mcm3_predicted), mRNA [XM_236988]
A_43_P19266	-1.3325	6.65266	3.94175e-05	0.000386872		Q5DWV2_RAT (Q5DWV2) Cadherin7, complete [TC603299]
A_44_P248193	1.40685	4.86587	3.994e-05	0.000391044		Rattus norvegicus reticuloendotheliosis oncogene (predicted) (Rel_predicted), mRNA [NM_001107243]
A_44_P997843	3.61514	2.70274	3.99693e-05	0.000391044	Csrp3	Rattus norvegicus cysteine and glycine-rich protein 3 (Csrp3), mRNA [NM_057144]
A_44_P932424	1.02975	7.44262	4.00258e-05	0.000391283
A_44_P228942	1.05972	9.52028	4.00632e-05	0.000391326	Runx1	Rattus norvegicus runt related transcription factor 1 (Runx1), mRNA [NM_017325]
A_42_P522899	1.81527	5.73708	4.0109e-05	0.000391586	Tgfb1	Rattus norvegicus transforming growth factor, beta 1 (Tgfb1), mRNA [NM_021578]
A_44_P171098	3.91379	2.55097	4.03149e-05	0.000392758	Gsg1	Rattus norvegicus germ cell associated 1 (Gsg1), mRNA [NM_001013166]
A_44_P913396	1.30442	5.69356	4.03253e-05	0.000392758	Ccdc103	Rattus norvegicus coiled-coil domain containing 103 (Ccdc103), mRNA [NM_001109049]
A_43_P20126	2.15752	4.60263	4.04383e-05	0.000393482	LOC684611	PREDICTED: Rattus norvegicus similar to centromere autoantigen H (LOC684611), mRNA [XM_001071235]
A_44_P523524	-1.27727	7.45885	4.07359e-05	0.000395623	Slc1a6	Rattus norvegicus solute carrier family 1 (high affinity aspartate/glutamate transporter), member 6 (Slc1a6), mRNA [NM_032065]
A_44_P741723	1.30708	8.15454	4.11168e-05	0.000398942	Il13ra1	Rattus norvegicus interleukin 13 receptor, alpha 1 (Il13ra1), mRNA [NM_145789]
A_44_P945829	-1.00426	8.6315	4.14365e-05	0.000401662
A_44_P392626	2.04578	5.68808	4.15055e-05	0.000401949		UI-R-DZ0-crl-m-01-0-UI.s1 UI-R-DZ0 Rattus norvegicus cDNA clone UI-R-DZ0-crl-m-01-0-UI 3', mRNA sequence [CB325377]
A_44_P889367	1.88784	4.65977	4.17651e-05	0.00040409		AGENCOURT_118864407 NIH_MGC_246 Rattus norvegicus cDNA clone IMAGE:8881982 5', mRNA sequence [EX489536]
A_44_P374886	-1.04625	7.02196	4.17662e-05	0.00040409	Cdh10	Rattus norvegicus cadherin 10 (Cdh10), mRNA [NM_001168631]
A_42_P723936	-1.05845	8.14852	4.18031e-05	0.000404255	Atp2b3	Rattus norvegicus ATPase, Ca++ transporting, plasma membrane 3 (Atp2b3), mRNA [NM_133288]
A_44_P957773	1.02092	9.14326	4.20599e-05	0.000406353		AA963699 UI-R-E1-gg-b-07-0-UI.s1 UI-R-E1 Rattus norvegicus cDNA clone UI-R-E1-gg-b-07-0-UI 3', mRNA sequence [AA963699]
A_44_P391220	-1.37923	4.87875	4.25061e-05	0.000410276		zinc finger protein 420 Gene [Source:MGI Symbol;Acc:MGI:2444666] [ENSRNOT00000032973]
A_44_P354480	1.48966	10.3382	4.27971e-05	0.000411914	Usp36	Rattus norvegicus ubiquitin specific peptidase 36 (Usp36), mRNA [NM_001107069]
A_44_P175637	-1.07065	6.55639	4.31764e-05	0.000414782	Gpr61	Rattus norvegicus G protein-coupled receptor 61 (Gpr61), mRNA [NM_001107715]
A_44_P606344	-1.12888	9.21953	4.32038e-05	0.00041485	Bend6	Rattus norvegicus BEN domain containing 6 (Bend6), mRNA [NM_001108792]
A_43_P20053	-1.01014	6.68812	4.32716e-05	0.000415306	Fut8	Rattus norvegicus fucosyltransferase 8 (alpha (1,6) fucosyltransferase) (Fut8), mRNA [NM_001002289]
A_44_P311827	-1.0206	6.10429	4.33699e-05	0.000416053		Slc26a8 protein Fragment [Source:UniProtKB/TrEMBL;Acc:B2GUX9] [ENSRNOT00000059264]
A_44_P226597	1.67292	8.41165	4.37786e-05	0.000418552	Pycard	Rattus norvegicus PYD and CARD domain containing (Pycard), mRNA [NM_172322]
A_44_P1027075	-1.11956	7.74792	4.4028e-05	0.000420192	Tmem38a	Rattus norvegicus transmembrane protein 38a (Tmem38a), mRNA [NM_001100175]
A_44_P470635	1.13996	11.956	4.41595e-05	0.000421054		Polypyrimidine tract-binding protein 1 (PTB)(Heterogeneous nuclear ribonucleoprotein I)(hnRNP I)(Pyrimidine-binding protein)(PYBP) [Source:UniProtKB/Swiss-Prot;Acc:Q00438] [ENSRNOT00000030357]
A_44_P995681	1.937	5.25243	4.43732e-05	0.000422517	Melk	Rattus norvegicus maternal embryonic leucine zipper kinase (Melk), mRNA [NM_001108662]
A_42_P504358	-1.09685	5.8961	4.44249e-05	0.000422793	RGD1305347	Rattus norvegicus similar to RIKEN cDNA 2610528J11 (RGD1305347), mRNA [NM_001108674]
A_44_P699523	1.37573	7.03541	4.51027e-05	0.000428045
A_44_P637687	-1.03475	9.77208	4.54203e-05	0.00043086
A_44_P379360	1.64936	5.17514	4.54465e-05	0.000430907	Fut7	Rattus norvegicus fucosyltransferase 7 (alpha (1,3) fucosyltransferase) (Fut7), mRNA [NM_199491]
A_44_P1040685	1.02393	11.7827	4.55024e-05	0.000431167	Ier5l	Rattus norvegicus immediate early response 5-like (Ier5l), mRNA [NM_001025041]
A_43_P15587	1.16141	6.65794	4.58349e-05	0.000433783	Map3k8	Rattus norvegicus mitogen-activated protein kinase kinase kinase 8 (Map3k8), mRNA [NM_053847]
A_44_P395839	-1.26579	4.56541	4.60129e-05	0.000434862	Sult1d1	Rattus norvegicus sulfotransferase family 1D, member 1 (Sult1d1), mRNA [NM_021769]
A_42_P619114	2.05925	6.51856	4.61102e-05	0.00043558	Dnajc22	Rattus norvegicus DnaJ (Hsp40) homolog, subfamily C, member 22 (Dnajc22), mRNA [NM_001014204]
A_44_P1042473	1.57889	9.1965	4.63185e-05	0.000437143	Lgals3bp	Rattus norvegicus lectin, galactoside-binding, soluble, 3 binding protein (Lgals3bp), mRNA [NM_139096]
A_44_P763188	-1.35802	4.97503	4.64773e-05	0.000438346
A_44_P338149	1.09282	5.41667	4.68342e-05	0.000440947	Hgd	Rattus norvegicus homogentisate 1, 2-dioxygenase (Hgd), mRNA [NM_001012145]
A_42_P768355	1.76605	6.47836	4.68513e-05	0.000440947	Hrk	Rattus norvegicus harakiri, BCL2 interacting protein (contains only BH3 domain) (Hrk), mRNA [NM_057130]
A_44_P229820	2.8154	3.29726	4.71889e-05	0.00044351	Itga5	Rattus norvegicus integrin, alpha 5 (fibronectin receptor, alpha polypeptide) (Itga5), mRNA [NM_001108118]
A_44_P481381	1.40435	7.76197	4.79482e-05	0.000449376	Add2	Rattus norvegicus adducin 2 (beta) (Add2), transcript variant 2, mRNA [NM_012491]
A_44_P293169	1.0625	7.1931	4.80987e-05	0.000450158	Mical1	Rattus norvegicus microtubule associated monoxygenase, calponin and LIM domain containing 1 (Mical1), mRNA [NM_001106397]
A_44_P1050054	1.4876	5.51854	4.81169e-05	0.000450158	Pygl	Rattus norvegicus phosphorylase, glycogen, liver (Pygl), mRNA [NM_022268]
A_44_P258124	-1.07616	4.90259	4.81941e-05	0.000450467		Rattus norvegicus smooth muscle myosin heavy chain 11 isoform SM1-like protein mRNA, partial sequence. [AY390384]
A_44_P302944	1.5207	6.24903	4.83084e-05	0.000451329	Rhox5	Rattus norvegicus reproductive homeobox 5 (Rhox5), mRNA [NM_022175]
A_43_P15993	1.57968	6.79625	4.83889e-05	0.000451873	Itgam	Rattus norvegicus integrin, alpha M (Itgam), mRNA [NM_012711]
A_44_P905727	1.79242	5.50857	4.90287e-05	0.000456336		Q9D6B0_MOUSE (Q9D6B0) 18 days pregnant adult female placenta and extra embryonic tissue cDNA, RIKEN full-length enriched library, clone:3830420G05 product:G protein-coupled receptor 97, full insert sequence, partial (13%) [TC628605]
A_42_P718390	1.09536	7.72501	4.90458e-05	0.000456336	Prrc1	Rattus norvegicus proline-rich coiled-coil 1 (Prrc1), mRNA [NM_001033887]
A_44_P534635	-1.11993	4.84832	4.91866e-05	0.000457438		dedicator of cytokinesis 4 Gene [Source:MGI Symbol;Acc:MGI:1918006] [ENSRNOT00000006709]
A_44_P495101	-1.05184	5.25837	4.94833e-05	0.000459359	LOC641316	Rattus norvegicus similar to aldehyde dehydrogenase 4 family, member A1 (LOC641316), nuclear gene encoding mitochondrial protein, mRNA [NM_001134698]
A_42_P465144	2.34253	4.45863	4.96913e-05	0.000460661	Dennd2d	Rattus norvegicus DENN/MADD domain containing 2D (Dennd2d), mRNA [NM_001107714]
A_44_P486477	2.172	6.27502	5.00184e-05	0.000462852		AA818699 UI-R-A0-az-c-05-0-UI.s1 UI-R-A0 Rattus norvegicus cDNA clone UI-R-A0-az-c-05-0-UI 3' similar to gb [AA818699]
A_44_P180299	-1.07692	8.62756	5.01741e-05	0.000463872		Rattus norvegicus similar to Klc2 protein (LOC309159), mRNA [XM_219696]
A_44_P1021621	1.18897	7.67462	5.0374e-05	0.000465087		BF566013 UI-R-BT1-ajx-a-06-0-UI.r1 UI-R-BT1 Rattus norvegicus cDNA clone UI-R-BT1-ajx-a-06-0-UI 5', mRNA sequence [BF566013]
A_44_P459144	2.75538	8.71832	5.05875e-05	0.000466425	Inhba	Rattus norvegicus inhibin beta-A (Inhba), mRNA [NM_017128]
A_44_P519487	1.49079	6.041	5.0871e-05	0.000468827	S100a6	UI-R-EA0-ckw-i-20-0-UI.s1 UI-R-EA0 Rattus norvegicus cDNA clone UI-R-EA0-ckw-i-20-0-UI 3', mRNA sequence [BQ196729]
A_43_P12413	1.63136	9.86303	5.13477e-05	0.00047194	Cyba	Rattus norvegicus cytochrome b-245, alpha polypeptide (Cyba), mRNA [NM_024160]
A_44_P449938	-3.48132	6.23841	5.14695e-05	0.000472634	Kcnj13	Rattus norvegicus potassium inwardly-rectifying channel, subfamily J, member 13 (Kcnj13), mRNA [NM_053608]
A_44_P172936	-1.19663	7.5898	5.15597e-05	0.00047325	Rnf112	Rattus norvegicus ring finger protein 112 (Rnf112), mRNA [NM_138613]
A_44_P274242	2.27412	3.63347	5.15912e-05	0.000473325		Rattus norvegicus similar to Siglec-G (LOC292844), mRNA [XM_214918]
A_42_P710324	-1.11031	9.35607	5.16803e-05	0.00047393	Nkiras1	Rattus norvegicus NFKB inhibitor interacting Ras-like 1 (Nkiras1), mRNA [NM_001107252]
A_44_P389072	1.40602	4.06297	5.18542e-05	0.000475311	Il13ra1	Rattus norvegicus interleukin 13 receptor, alpha 1 (Il13ra1), mRNA [NM_145789]
A_44_P953424	1.03017	4.49035	5.2044e-05	0.000476408
A_44_P735213	1.5946	4.58071	5.21524e-05	0.000476973
A_44_P292995	1.92621	1.87156	5.22197e-05	0.00047716	Trim55	Rattus norvegicus tripartite motif-containing 55 (Trim55), mRNA [NM_001012218]
A_44_P680949	-1.36833	8.44163	5.22724e-05	0.000477427		AW143235 EST293531 Normalized rat brain, Bento Soares Rattus sp. cDNA clone RGIBG30 5' end, mRNA sequence [AW143235]
A_44_P285498	-1.50958	6.33684	5.2315e-05	0.000477603	Camk2n2	Rattus norvegicus calcium/calmodulin-dependent protein kinase II inhibitor 2 (Camk2n2), mRNA [NM_021678]
A_44_P138015	-1.06855	7.91392	5.24925e-05	0.000478795
A_44_P329873	1.28983	4.42097	5.28035e-05	0.000481201		AA859361 UI-R-E0-cl-d-01-0-UI.s1 UI-R-E0 Rattus norvegicus cDNA clone UI-R-E0-cl-d-01-0-UI 3' similar to gb [AA859361]
A_44_P870348	-1.25334	6.57237	5.30139e-05	0.000482471	Slc35d3	Rattus norvegicus solute carrier family 35, member D3 (Slc35d3), mRNA [NM_001107522]
A_44_P175495	3.51512	3.72482	5.31379e-05	0.000483384	Cxcl11	Rattus norvegicus chemokine (C-X-C motif) ligand 11 (Cxcl11), mRNA [NM_182952]
A_43_P13111	1.24702	9.37519	5.31789e-05	0.000483541	Skap2	Rattus norvegicus src kinase associated phosphoprotein 2 (Skap2), mRNA [NM_130413]
A_44_P467591	-1.2052	7.90152	5.35272e-05	0.000486059	Neu2	Rattus norvegicus sialidase 2 (cytosolic sialidase) (Neu2), mRNA [NM_017130]
A_44_P128062	-1.19921	9.82268	5.3625e-05	0.000486513	Syt17	Rattus norvegicus synaptotagmin XVII (Syt17), mRNA [NM_138849]
A_43_P15022	1.26255	7.40821	5.36513e-05	0.000486536		AW916092 EST347396 Rat gene index, normalized rat, norvegicus, Bento Soares Rattus norvegicus cDNA clone RGIDF87 5' end, mRNA sequence [AW916092]
A_44_P420614	1.18386	5.18037	5.36928e-05	0.000486696		AA900426 UI-R-E0-dl-g-04-0-UI.s1 UI-R-E0 Rattus norvegicus cDNA clone UI-R-E0-dl-g-04-0-UI 3' similar to gi [AA900426]
A_44_P280252	1.6277	4.55037	5.43612e-05	0.000491879		AA800318 EST189815 Normalized rat heart, Bento Soares Rattus sp. cDNA clone RHEAN84 3' end, mRNA sequence [AA800318]
A_43_P11707	-1.38081	7.88295	5.44606e-05	0.000492166	Vamp1	Rattus norvegicus vesicle-associated membrane protein 1 (Vamp1), mRNA [NM_013090]
A_44_P475159	-1.04103	7.7739	5.44894e-05	0.000492166	Thy1	Rattus norvegicus Thy-1 cell surface antigen (Thy1), mRNA [NM_012673]
A_42_P468216	1.81352	10.9689	5.48298e-05	0.000494802	Ifi30	Rattus norvegicus interferon gamma inducible protein 30 (Ifi30), mRNA [NM_001030026]
A_44_P298049	2.15953	7.49695	5.52939e-05	0.00049877	Ncf1	Rattus norvegicus neutrophil cytosolic factor 1 (Ncf1), mRNA [NM_053734]
A_44_P525085	2.49524	4.70739	5.53492e-05	0.000499048		FFAR2_RAT (Q76EI6) Free fatty acid receptor 2 (G-protein coupled receptor 43), partial (28%) [TC635228]
A_44_P175739	-1.2198	4.98404	5.55416e-05	0.000500132		baculoviral IAP repeat-containing 7 (livin) Gene [Source:MGI Symbol;Acc:MGI:2676458] [ENSRNOT00000064112]
A_42_P670371	-1.58519	8.15659	5.56166e-05	0.000500132	Tmcc2	Rattus norvegicus similar to RIKEN cDNA 1110063G11 (LOC305095), mRNA [XM_223107]
A_44_P471901	1.54298	4.30474	5.56871e-05	0.000500545	Rod1	Rattus norvegicus ROD1 regulator of differentiation 1 (S. pombe) (Rod1), mRNA [NM_031346]
A_43_P10226	-1.03592	7.892	5.59425e-05	0.000502399	Lrrc49	Rattus norvegicus leucine rich repeat containing 49 (Lrrc49), mRNA [NM_001134469]
A_44_P234240	1.56186	5.72567	5.61765e-05	0.000503834
A_44_P421547	1.03647	8.89992	5.6355e-05	0.000505143	Cast	Rattus norvegicus calpastatin (Cast), transcript variant 1, mRNA [NM_053295]
A_44_P747637	-1.41818	6.14361	5.6372e-05	0.000505143
A_44_P1041539	1.15832	9.16748	5.64277e-05	0.000505283	Arhgap22	Rattus norvegicus Rho GTPase activating protein 22 (Arhgap22), mRNA [NM_001107297]
A_43_P21322	1.82743	7.34444	5.66966e-05	0.000506938	Hcls1	Rattus norvegicus hematopoietic cell specific Lyn substrate 1 (Hcls1), mRNA [NM_001011898]
A_44_P260181	1.03514	8.04729	5.69214e-05	0.000508503	Prss23	Rattus norvegicus protease, serine, 23 (Prss23), mRNA [NM_001007691]
A_44_P561155	1.01813	9.81075	5.70042e-05	0.000508836	Ascc2	Rattus norvegicus activating signal cointegrator 1 complex subunit 2 (Ascc2), mRNA [NM_001109091]
A_44_P321468	1.31313	4.41239	5.71276e-05	0.000509452		Rattus norvegicus similar to RIKEN cDNA 1700081O22 (LOC367677), mRNA [XM_346251]
A_44_P642946	1.07057	7.32266	5.72016e-05	0.000509666	LOC365985	Rattus norvegicus similar to adenylate kinase 5 isoform 1 (LOC365985), mRNA [NM_001108951]
A_44_P141351	-1.62935	12.18	5.72431e-05	0.000509814		Rattus norvegicus brain Ntab mRNA sequence. [AY035551]
A_44_P876363	1.13635	8.90819	5.77384e-05	0.000513776	Vav2	Rattus norvegicus vav 2 guanine nucleotide exchange factor (Vav2), mRNA [NM_001106563]
A_43_P19118	-1.22781	8.61721	5.81357e-05	0.000517086	LOC681849	LOC681849 protein Fragment [Source:UniProtKB/TrEMBL;Acc:Q569A0] [ENSRNOT00000007809]
A_44_P485388	1.02567	6.87116	5.84382e-05	0.00051955	Chd7	Rattus norvegicus chromodomain helicase DNA binding protein 7 (Chd7), mRNA [NM_001107906]
A_44_P208601	-1.05619	8.53981	5.88902e-05	0.000523113		Rattus norvegicus similar to KIAA1512 protein (LOC311570), mRNA [XM_230774]
A_44_P393696	1.39494	7.0689	5.96611e-05	0.000529559	LOC308990	Rattus norvegicus hypothetical protein LOC308990 (LOC308990), mRNA [NM_001025001]
A_44_P854356	-1.13286	6.33048	5.97613e-05	0.000530158	Hhip	PREDICTED: Rattus norvegicus similar to hedgehog-interacting protein (predicted) (RGD1564108_predicted), mRNA [XM_238042]
A_44_P930826	1.22563	4.86296	5.98465e-05	0.000530585
A_44_P606516	-1.34169	8.05089	5.98616e-05	0.000530585		Q8IW14_HUMAN (Q8IW14) Lipocalcin 12, partial (7%) [TC591743]
A_44_P257018	-1.0687	9.22758	6.00571e-05	0.000531692	A2bp1	Rattus norvegicus ataxin 2 binding protein 1 (A2bp1), mRNA [NM_001106974]
A_44_P189299	1.31773	10.0261	6.00647e-05	0.000531692	Ccnd1	Rattus norvegicus cyclin D1 (Ccnd1), mRNA [NM_171992]
A_42_P636761	-1.07967	9.45238	6.04424e-05	0.000534572	Gzmm	Rattus norvegicus granzyme M (lymphocyte met-ase 1) (Gzmm), mRNA [NM_057183]
A_44_P267487	1.07181	6.88471	6.05834e-05	0.000535347	Reep3	Rattus norvegicus receptor accessory protein 3 (Reep3), mRNA [NM_001106386]
A_42_P556888	-1.08585	6.3338	6.06351e-05	0.000535347	Chrd	Rattus norvegicus chordin (Chrd), mRNA [NM_057134]
A_44_P133581	-1.34328	5.35868	6.08818e-05	0.000537133		solute carrier family 9 (sodium/hydrogen exchanger), member 9 Gene [Source:MGI Symbol;Acc:MGI:2679732] [ENSRNOT00000011358]
A_44_P454227	1.098	4.20467	6.09043e-05	0.000537133	Npb	Rattus norvegicus neuropeptide B (Npb), mRNA [NM_153293]
A_43_P15995	1.30681	3.49713	6.09485e-05	0.000537184	Naip2	Rattus norvegicus mRNA for neuronal inhibitor of apoptosis (NAIP gene). [AJ271303]
A_44_P179622	1.23779	8.23286	6.14573e-05	0.000540968		BM986233 EST531687 Rat gene index, normalized rat, norvegicus Rattus norvegicus cDNA clone RGIAB50 3' end similar to 57-KDa calcium-binding protein MCaBP, mRNA sequence [BM986233]
A_44_P524359	1.71302	8.96601	6.1971e-05	0.000544784	Anxa1	Rattus norvegicus annexin A1 (Anxa1), mRNA [NM_012904]
A_44_P105634	-1.09252	6.37378	6.22751e-05	0.000547221	RGD1359378	Rattus norvegicus mesenchymal stem cell protein DSCD75 (RGD1359378), mRNA [NM_001007658]
A_44_P443976	-1.56363	6.12191	6.23285e-05	0.000547454	St3gal3	Rattus norvegicus ST3 beta-galactoside alpha-2,3-sialyltransferase 3 (St3gal3), mRNA [NM_031697]
A_44_P476956	1.49926	4.0457	6.3367e-05	0.00055419		AI012221 EST206672 Normalized rat placenta, Bento Soares Rattus sp. cDNA clone RPLAU15 3' end, mRNA sequence [AI012221]
A_44_P531414	1.53073	5.99923	6.45412e-05	0.000562496	Il18	Rattus norvegicus IFN-gamma-inducing factor IL-18 (Il18) mRNA, complete cds. [AY077842]
A_42_P544135	-1.01454	9.62501	6.49202e-05	0.00056526		PLF4_RAT (P06765) Platelet factor 4 precursor (PF-4) (CXCL4), partial (13%) [TC603491]
A_44_P989111	-1.06223	5.7273	6.50398e-05	0.000565666		Q91842_XENLA (Q91842) Xenopus laevis U2 snRNA gene, partial (6%) [TC590171]
A_42_P839585	-1.2264	8.817	6.51892e-05	0.000566723		Q5BI25_DROME (Q5BI25) LD12915p (Fragment), partial (6%) [TC598582]
A_44_P162099	-1.34086	9.19703	6.53005e-05	0.000567183	Glrb	Rattus norvegicus glycine receptor, beta (Glrb), mRNA [NM_053296]
A_44_P792646	1.45066	6.89578	6.53255e-05	0.000567183
A_44_P348654	1.23752	5.28016	6.63257e-05	0.000574355		BM986472 EST594066 Rat gene index, normalized rat, norvegicus Rattus norvegicus cDNA clone RGOAC54 3' end, mRNA sequence [BM986472]
A_44_P575006	1.02053	13.719	6.63487e-05	0.000574355
A_44_P472500	-1.11958	11.1926	6.65501e-05	0.000575855	Glud1	Rattus norvegicus glutamate dehydrogenase 1 (Glud1), nuclear gene encoding mitochondrial protein, mRNA [NM_012570]
A_44_P177938	-1.30734	8.0248	6.7056e-05	0.000579427		microtubule associated monoxygenase, calponin and LIM domain containing 2 [Source:RefSeq peptide;Acc:NP_001132980] [ENSRNOT00000055142]
A_43_P10581	1.16637	6.11564	6.70655e-05	0.000579427	Mafk	Rattus norvegicus v-maf musculoaponeurotic fibrosarcoma oncogene homolog K (avian) (Mafk), mRNA [NM_145673]
A_44_P883146	-1.22759	6.78325	6.71674e-05	0.000579506	Thtpa	Rattus norvegicus thiamine triphosphatase (Thtpa), mRNA [NM_001007682]
A_44_P258949	1.06318	9.75176	6.77328e-05	0.000583859	Pde4b	Rattus norvegicus phosphodiesterase 4B, cAMP specific (Pde4b), mRNA [NM_017031]
A_43_P23155	2.36066	4.34203	6.77847e-05	0.000584059	Mcm10	Rattus norvegicus minichromosome maintenance complex component 10 (Mcm10), mRNA [NM_001107366]
A_44_P402028	1.60243	3.81352	6.78458e-05	0.000584093		EST212167 Normalized rat embryo, Bento Soares Rattus sp. cDNA clone REMBU14 3' end, mRNA sequence [AI102878]
A_43_P10814	1.25268	10.1533	6.82091e-05	0.000586725	Ccrn4l	Rattus norvegicus CCR4 carbon catabolite repression 4-like (S. cerevisiae) (Ccrn4l), mRNA [NM_138526]
A_43_P15980	1.96828	6.62869	6.82572e-05	0.000586891	Angpt2	Rattus norvegicus angiopoietin 2 (Angpt2), mRNA [NM_134454]
A_44_P113974	1.06038	8.84514	6.90973e-05	0.000593115	Ccr5	Rattus norvegicus chemokine (C-C motif) receptor 5 (Ccr5), mRNA [NM_053960]
A_42_P558378	-1.12771	5.52156	6.93809e-05	0.000595048	Unc5a	Rattus norvegicus unc-5 homolog A (C. elegans) (Unc5a), mRNA [NM_022206]
A_44_P716637	-1.24702	4.4898	7.00799e-05	0.00059953	Msx2	Rattus norvegicus msh homeobox 2 (Msx2), mRNA [NM_012982]
A_44_P245472	1.04799	8.52905	7.05519e-05	0.000602929	Eif1a	Rattus norvegicus eukaryotic translation initiation factor 1A (Eif1a), mRNA [NM_001008773]
A_44_P1041312	1.47646	8.20977	7.06619e-05	0.000603496	Fes	Rattus norvegicus feline sarcoma oncogene (Fes), mRNA [NM_001108488]
A_44_P838882	-1.14886	8.50873	7.1867e-05	0.000610719		RVL18491 Wackym-Soares normalized rat vestibular cDNA library Rattus norvegicus cDNA 5', mRNA sequence [DV726212]
A_42_P783301	2.32457	3.97895	7.21647e-05	0.000612739	Itga5	Rattus norvegicus integrin, alpha 5 (fibronectin receptor, alpha polypeptide) (Itga5), mRNA [NM_001108118]
A_44_P382979	1.85335	7.02075	7.23779e-05	0.000613527	Gja5	Rattus norvegicus gap junction protein, alpha 5 (Gja5), mRNA [NM_019280]
A_44_P335377	-1.21529	7.10253	7.26899e-05	0.000615903	Fbxw5	Rattus norvegicus F-box and WD repeat domain containing 5 (Fbxw5), mRNA [NM_001025730]
A_43_P19145	-1.00417	9.06674	7.30582e-05	0.000618267	RGD1309676	Rattus norvegicus similar to RIKEN cDNA 5730469M10 (RGD1309676), mRNA [NM_001014140]
A_44_P890330	-1.27586	6.74399	7.32774e-05	0.000619864	Tmem229b	Rattus norvegicus transmembrane protein 229B (Tmem229b), mRNA [NM_001109359]
A_44_P364155	1.1602	6.63936	7.36952e-05	0.00062314		UI-R-BJ1-ave-g-12-0-UI.s10 UI-R-BJ1 Rattus norvegicus cDNA clone UI-R-BJ1-ave-g-12-0-UI 3', mRNA sequence [CK844105]
A_44_P466041	-1.152	7.80538	7.38365e-05	0.000623818	Thtpa	Rattus norvegicus thiamine triphosphatase (Thtpa), mRNA [NM_001007682]
A_42_P839593	2.63421	9.15845	7.41214e-05	0.000625189		AW142999 EST293291 Normalized rat ovary, Bento Soares Rattus sp. cDNA clone RGIBB31 5' end, mRNA sequence [AW142999]
A_44_P670043	-1.02618	8.2599	7.43595e-05	0.000626678
AT_ssR_RR_3	1.23689	7.63054	7.45104e-05	0.000627456		Unknown
A_44_P819221	-1.01847	6.42801	7.45133e-05	0.000627456		AI102271 EST211560 Normalized rat brain, Bento Soares Rattus sp. cDNA clone RBRCB42 3' end, mRNA sequence [AI102271]
A_44_P158798	1.3214	6.42072	7.49714e-05	0.000630273	Vcan	Rattus norvegicus versican (Vcan), transcript variant 2, mRNA [NM_053663]
A_44_P222898	1.40218	6.35515	7.52965e-05	0.000632464	Gpr84	Rattus norvegicus G protein-coupled receptor 84 (Gpr84), mRNA [NM_001109509]
A_44_P115030	1.10613	6.29273	7.53251e-05	0.000632464		BQ206691 UI-R-DZ1-cnj-o-06-0-UI.s1 NCI_CGAP_DZ1 Rattus norvegicus cDNA clone IMAGE:7346624 3', mRNA sequence [BQ206691]
A_44_P345738	1.03279	5.22861	7.55079e-05	0.000633217		BQ208844 UI-R-DY1-cns-a-18-0-UI.s1 NCI_CGAP_DY1 Rattus norvegicus cDNA clone IMAGE:7334012 3', mRNA sequence [BQ208844]
A_44_P776488	-1.07202	6.90961	7.57717e-05	0.000635168
A_44_P185673	1.06976	5.89967	7.59008e-05	0.000635989		BE115614 UI-R-BJ1-avw-h-12-0-UI.s1 UI-R-BJ1 Rattus norvegicus cDNA clone UI-R-BJ1-avw-h-12-0-UI 3', mRNA sequence [BE115614]
A_44_P182061	-1.02341	10.0205	7.67528e-05	0.0006426	Trappc2	Rattus norvegicus trafficking protein particle complex 2 (Trappc2), mRNA [NM_001024965]
A_42_P658005	-1.02272	8.65716	7.68484e-05	0.00064296	R3hdm1	Rattus norvegicus R3H domain containing 1 (R3hdm1), mRNA [NM_001134867]
A_44_P490315	1.04158	7.40937	7.70382e-05	0.000644196		Q70NW3_9BILA (Q70NW3) Cytochrome c oxidase subunit III, partial (8%) [TC609008]
A_42_P816427	1.2104	6.18004	7.75112e-05	0.000647355	Wisp1	Rattus norvegicus WNT1 inducible signaling pathway protein 1 (Wisp1), mRNA [NM_031716]
A_44_P806690	2.19496	2.73952	7.76396e-05	0.000648162	Mreg	PREDICTED: Rattus norvegicus similar to Whn-dependent transcript 2 (predicted) (RGD1562333_predicted), mRNA [XM_576585]
A_44_P853254	1.03566	9.50337	7.83042e-05	0.000652909		Q535A9_9GEMI (Q535A9) Replication associated protein, partial (11%) [TC600083]
A_44_P281435	-1.28031	7.82689	7.89988e-05	0.000657624	Ndrg3	Rattus norvegicus N-myc downstream regulated gene 3 (Ndrg3), mRNA [NM_001013923]
A_44_P558540	1.91086	5.00091	7.92713e-05	0.000658281	Tnfaip6	Rattus norvegicus tumor necrosis factor alpha induced protein 6 (Tnfaip6), mRNA [NM_053382]
A_44_P184484	1.93181	4.27151	7.94859e-05	0.000659795	Orc1l	Rattus norvegicus origin recognition complex, subunit 1-like (yeast) (Orc1l), mRNA [NM_177931]
A_44_P348023	-1.41623	5.59946	8.0494e-05	0.000666535		AW918397 EST349701 Rat gene index, normalized rat, norvegicus, Bento Soares Rattus norvegicus cDNA clone RGIER69 5' end, mRNA sequence [AW918397]
A_44_P466565	-1.27041	7.04203	8.06686e-05	0.000667439	Actr3b	Rattus norvegicus similar to actin-related protein 3-beta; actin-related protein 3-beta; actin-related protein Arp11; actin-related protein Arp11 (LOC362298), mRNA [XM_342611]
A_44_P351621	-1.19084	4.77912	8.18668e-05	0.000676529	Dnajb13	Rattus norvegicus DnaJ (Hsp40) related, subfamily B, member 13 (Dnajb13), mRNA [NM_001005885]
A_44_P372874	-1.02292	10.5272	8.28983e-05	0.000683243		Q6GQU2_MOUSE (Q6GQU2) Kelch-like 23, partial (12%) [TC588180]
A_44_P1020967	1.04742	6.62909	8.4123e-05	0.00069181		F178198S22 MMSET type II {Homo sapiens} (exp=-1; wgp=0; cg=0), partial (80%) [TC584999]
A_44_P807940	1.31379	7.80925	8.53314e-05	0.000699491
A_44_P184205	1.11478	6.36813	8.55937e-05	0.000701359		BF406830 UI-R-BJ2-bpp-f-02-0-UI.s1 UI-R-BJ2 Rattus norvegicus cDNA clone UI-R-BJ2-bpp-f-02-0-UI 3', mRNA sequence [BF406830]
A_44_P390247	-1.13303	4.905	8.71549e-05	0.000712598		BF286246 EST450837 Rat Gene Index, normalized rat, Rattus norvegicus cDNA Rattus norvegicus cDNA clone RGIFN50 5' sequence, mRNA sequence [BF286246]
A_44_P931158	-1.03226	5.47551	8.72253e-05	0.000712724		UI-R-BO1-ajg-g-07-0-UI.r1 UI-R-BO1 Rattus norvegicus cDNA clone UI-R-BO1-ajg-g-07-0-UI 5', mRNA sequence [BF563208]
A_44_P151482	1.2132	4.82524	8.84634e-05	0.000721685	Il22ra2	Rattus norvegicus interleukin 22 receptor, alpha 2 (Il22ra2), mRNA [NM_001003404]
A_44_P1037342	-1.22722	6.26665	8.92107e-05	0.000726274	Cyp3a9	Rattus norvegicus cytochrome P450, family 3, subfamily a, polypeptide 9 (Cyp3a9), mRNA [NM_147206]
A_44_P340236	1.98147	4.95197	9.0749e-05	0.000736632	Clec4a1	Rattus norvegicus C-type lectin domain family 4, member a1 (Clec4a1), mRNA [NM_001005890]
A_44_P997825	1.05302	8.33825	9.08427e-05	0.000736968	Ppp1r15a	Rattus norvegicus protein phosphatase 1, regulatory (inhibitor) subunit 15A (Ppp1r15a), mRNA [NM_133546]
A_44_P241439	-1.0969	9.73733	9.09399e-05	0.000737463	Nap1l2	Rattus norvegicus nucleosome assembly protein 1-like 2 (Nap1l2), mRNA [NM_001024789]
A_44_P855350	1.52248	7.80797	9.1424e-05	0.0007408
A_44_P458570	1.36127	6.99609	9.19022e-05	0.000744379	Fut4	Rattus norvegicus fucosyltransferase 4 (alpha (1,3) fucosyltransferase, myeloid-specific) (Fut4), mRNA [NM_022219]
A_42_P522171	-1.11213	6.12666	9.26866e-05	0.000749839		family with sequence similarity 171, member A2 Gene [Source:MGI Symbol;Acc:MGI:2448496] [ENSRNOT00000028563]
A_44_P123093	1.93823	5.25546	9.29238e-05	0.00075146		AF004811 moesin {Rattus norvegicus} (exp=-1; wgp=0; cg=0), partial (7%) [TC587025]
A_43_P17650	1.05759	5.45793	9.35728e-05	0.000756408	Skiv2l2	Rattus norvegicus superkiller viralicidic activity 2-like 2 (S. cerevisiae) (Skiv2l2), mRNA [NM_001034093]
A_44_P608485	-1.15769	11.5845	9.38132e-05	0.000757751	Robo3	Rattus norvegicus roundabout homolog 3 (Drosophila) (Robo3), mRNA [NM_001108135]
A_44_P508514	2.01894	5.04075	9.46195e-05	0.000763658	LOC100359550	PREDICTED: Rattus norvegicus protein S100-A11-like (LOC100359550), mRNA [XM_002727971]
A_44_P626204	-1.80332	6.88215	9.52036e-05	0.000767644	Lynx1	Rattus norvegicus Ly6/neurotoxin 1 (Lynx1), mRNA [NM_001130546]
A_44_P595964	-1.37764	7.2896	9.52263e-05	0.000767644		AMGNNUC:NRHY5-00200-H7-A W Rat hypothalamus (10471) Rattus norvegicus cDNA clone nrhy5-00200-h7 5', mRNA sequence [CB727827]
A_43_P10432	-1.25513	8.90876	9.5701e-05	0.000770756
A_44_P466267	1.28289	4.05304	9.6145e-05	0.00077284		Rattus norvegicus similar to gametogenetin protein 1 (LOC292765), mRNA [XM_214882]
A_43_P10209	-1.24899	5.57172	9.6354e-05	0.000773982	Dok4	Rattus norvegicus docking protein 4 (Dok4), mRNA [NM_001108438]
A_43_P18226	1.81672	8.88458	9.65812e-05	0.000775501	Myo1f	Rattus norvegicus myosin IF (Myo1f), mRNA [NM_001108076]
A_44_P732644	-1.444	5.89948	9.6931e-05	0.000777698
A_44_P370044	1.15074	5.25431	9.69821e-05	0.000777802	Lamc1	Rattus norvegicus laminin, gamma 1 (Lamc1), mRNA [NM_053966]
A_44_P959251	1.18747	11.1224	9.78309e-05	0.000782762
A_44_P501637	1.03806	6.7246	9.92529e-05	0.000791346	Man1a1	Rattus norvegicus mannosidase, alpha, class 1A, member 1 (Man1a1), mRNA [NM_001033656]
A_44_P145416	-1.68627	4.89742	9.96858e-05	0.000793867	Fkbp9	Rattus norvegicus FK506 binding protein 9 (Fkbp9), mRNA [NM_001007646]
A_44_P435037	1.57566	4.90382	9.99529e-05	0.000795682		AI232788 EST229476 Normalized rat kidney, Bento Soares Rattus sp. cDNA clone RKICG56 3' end, mRNA sequence [AI232788]
A_44_P165037	1.48996	9.06301	0.000101194	0.000803677		zinc finger protein, multitype 1 Gene [Source:MGI Symbol;Acc:MGI:1095400] [ENSRNOT00000068452]
A_44_P150089	-1.10991	6.50447	0.000101234	0.000803687	Eral1	Rattus norvegicus Era (G-protein)-like 1 (E. coli) (Eral1), mRNA [NM_001013229]
A_44_P227680	1.1527	7.39791	0.000101342	0.000804232		nag13e03.x1 NCI_CGAP_Emb2 Rattus norvegicus cDNA clone IMAGE:4176100 3' similar to TR:Q90506 Q90506 INITIATION FACTOR ;, mRNA sequence [BG153368]
A_44_P260036	2.9011	4.74922	0.000101672	0.00080622	Plau	Rattus norvegicus plasminogen activator, urokinase (Plau), mRNA [NM_013085]
A_44_P715283	2.17361	2.60651	0.000101795	0.000806461		AGENCOURT_31473389 NIH_MGC_251 Rattus norvegicus cDNA clone IMAGE:7389303 5', mRNA sequence [CV080648]
A_44_P712107	-1.01303	10.1621	0.00010306	0.000814379		Q6VTV4_NPVCD (Q6VTV4) Late expression factor 6, partial (8%) [TC591736]
A_44_P246799	-1.17278	5.6822	0.000103884	0.000820136		Q48LN2_PSE14 (Q48LN2) 3-oxoadipate enol-lactonase , partial (5%) [TC590475]
A_44_P480817	2.39781	2.273	0.000103891	0.000820136	Mmp19	Rattus norvegicus matrix metallopeptidase 19 (Mmp19), mRNA [NM_001107159]
A_44_P532557	-1.06444	5.5668	0.000104699	0.000824776	LOC304131	Rattus norvegicus similar to C21ORF7 (LOC304131), mRNA [NM_001013979]
A_44_P1056788	1.12115	9.9194	0.00010523	0.000828638	Sdf2l1	Rattus norvegicus stromal cell-derived factor 2-like 1 (Sdf2l1), mRNA [NM_001109433]
A_42_P486203	1.49968	4.21405	0.000106195	0.000835586	Agtr1a	Rattus norvegicus angiotensin II receptor, type 1a (Agtr1a), mRNA [NM_030985]
A_44_P159326	1.3384	6.30615	0.000106839	0.000838714		Rattus norvegicus similar to AW046014 protein (LOC363328), mRNA [XM_343667]
A_43_P22083	-1.24069	5.29116	0.000107674	0.000844292		PREDICTED: Rattus norvegicus similar to Emu2 (LOC685612), mRNA [XM_001064529]
A_44_P547045	-1.01615	10.2302	0.00010781	0.00084504	Herc3	Rattus norvegicus hect domain and RLD 3 (Herc3), mRNA [NM_001108631]
A_44_P851614	1.76439	4.53227	0.000108241	0.000847283		AA859669 UI-R-E0-bs-d-01-0-UI.s1 UI-R-E0 Rattus norvegicus cDNA clone UI-R-E0-bs-d-01-0-UI 3' similar to gb [AA859669]
A_44_P262113	-1.02793	10.654	0.000109673	0.000856351	Napa	Rattus norvegicus N-ethylmaleimide-sensitive factor attachment protein, alpha (Napa), mRNA [NM_080585]
A_44_P513568	-1.09973	6.29746	0.000110744	0.000862396
A_43_P11819	1.78479	8.00997	0.000110893	0.00086323	Ctsc	Rattus norvegicus cathepsin C (Ctsc), mRNA [NM_017097]
A_44_P1026848	2.69088	3.10494	0.000111498	0.000866829	Cryba4	Rattus norvegicus crystallin, beta A4 (Cryba4), mRNA [NM_031689]
A_44_P424087	1.33372	7.16093	0.000111525	0.000866829	Iqgap1	Rattus norvegicus IQ motif containing GTPase activating protein 1 (Iqgap1), mRNA [NM_001108489]
A_44_P468737	1.61071	4.19068	0.000111672	0.000867642	Rnf125	Rattus norvegicus ring finger protein 125 (Rnf125), mRNA [NM_001108424]
A_44_P382114	-1.08397	9.59688	0.000111721	0.000867689
A_44_P746420	1.86546	4.68051	0.000111835	0.00086824	Arl11	Rattus norvegicus ADP-ribosylation factor-like 11 (Arl11), mRNA [NM_001013433]
A_44_P461489	-1.52733	6.65458	0.000112623	0.000872984
A_44_P886246	2.31497	4.26426	0.000112654	0.000872984		Q7ZXT5_XENLA (Q7ZXT5) Alg5-prov protein, partial (6%) [TC613751]
A_44_P196370	-1.49593	9.52408	0.00011292	0.00087462	Omg	Rattus norvegicus oligodendrocyte-myelin glycoprotein (Omg), mRNA [NM_001005898]
A_44_P343734	1.04249	5.38863	0.00011342	0.000877544		AI169615 EST215501 Normalized rat kidney, Bento Soares Rattus sp. cDNA clone RKIBV28 3' end, mRNA sequence [AI169615]
A_42_P760354	-1.04859	9.26272	0.000114024	0.000880804	Pla2g2c	Rattus norvegicus 14 kDa phospholipase A2 mRNA, complete cds. [U07798]
A_44_P905623	1.55587	6.17204	0.000115333	0.000889308		UI-R-C3-sr-g-07-0-UI.r1 UI-R-C3 Rattus norvegicus cDNA clone UI-R-C3-sr-g-07-0-UI 5', mRNA sequence [BF523192]
A_44_P250412	1.6833	6.1092	0.000115911	0.000892753	Tmbim1	Rattus norvegicus transmembrane BAX inhibitor motif containing 1 (Tmbim1), mRNA [NM_001007713]
A_44_P653701	1.54949	6.16199	0.000115976	0.000892916	Mybl2	Rattus norvegicus myeloblastosis oncogene-like 2 (Mybl2), mRNA [NM_001106536]
A_42_P666951	1.31499	7.91575	0.000116165	0.000893698	Cd40	Rattus norvegicus CD40 molecule, TNF receptor superfamily member 5 (Cd40), mRNA [NM_134360]
A_44_P827919	-1.59647	6.48705	0.000116452	0.000894838
A_44_P190999	1.15259	4.70434	0.000116663	0.000895834		BF281299 EST445890 Rat Gene Index, normalized rat, Rattus norvegicus cDNA Rattus norvegicus cDNA clone RGIAC87 3' sequence, mRNA sequence [BF281299]
A_44_P600376	1.90073	4.35913	0.000117023	0.000897584		Rat Ig active kappa-chain mRNA VJC-region from immunocytoma IR2. [M14434]
A_42_P759427	-1.10275	8.1731	0.000117132	0.000898084	Strn4	Rattus norvegicus striatin, calmodulin binding protein 4 (Strn4), transcript variant 1, mRNA [NM_001107480]
A_44_P291552	-1.16532	5.123	0.000117998	0.000904045	Mfsd2	Rattus norvegicus major facilitator superfamily domain containing 2 (Mfsd2), mRNA [NM_001106683]
A_43_P10923	1.01239	10.1383	0.000118376	0.000906598	Scamp2	Rattus norvegicus secretory carrier membrane protein 2 (Scamp2), mRNA [NM_023955]
A_44_P824143	1.24976	5.10199	0.000119298	0.000911947		FM143057 etnokid Rattus norvegicus cDNA clone etnokidP0070E23 5', mRNA sequence [FM143057]
A_44_P516045	-1.20305	5.46547	0.000119993	0.00091623	Znf124	Rattus norvegicus zinc finger protein 124 (HZF-16) (Znf124), mRNA [NM_001108063]
A_44_P236830	-1.11317	8.17776	0.000120071	0.000916486	A2bp1	Rattus norvegicus ataxin 2 binding protein 1 (A2bp1), mRNA [NM_001106974]
A_44_P623953	-1.03235	6.5414	0.000121099	0.000923443	Wnt7a	Rattus norvegicus wingless-type MMTV integration site family, member 7A (Wnt7a), mRNA [NM_001100473]
A_43_P19763	1.36479	9.19384	0.000121367	0.000924648	Tlr2	Rattus norvegicus toll-like receptor 2 (Tlr2), mRNA [NM_198769]
A_44_P555261	-1.36559	6.06689	0.000121556	0.000925742	Aldh6a1	Rattus norvegicus aldehyde dehydrogenase 6 family, member A1 (Aldh6a1), nuclear gene encoding mitochondrial protein, mRNA [NM_031057]
A_44_P300612	-1.06679	7.50027	0.000122022	0.000928597	Dpp6	Rattus norvegicus dipeptidylpeptidase 6 (Dpp6), mRNA [NM_022850]
A_44_P996268	-1.45573	7.81586	0.000122966	0.000934385	Rasd2	Rattus norvegicus RASD family, member 2 (Rasd2), mRNA [NM_133568]
A_42_P509950	-1.54802	7.53962	0.000123051	0.000934686		EST350998 Rat gene index, normalized rat, norvegicus, Bento Soares Rattus norvegicus cDNA clone RGIGF73 5' end, mRNA sequence [AW919694]
A_42_P635228	2.05056	2.8789	0.000123422	0.000936455	Depdc1b	Rattus norvegicus DEP domain containing 1B (Depdc1b), mRNA [NM_001107651]
A_44_P208887	-1.37163	6.65674	0.000124813	0.000945956	Rpusd1	Rattus norvegicus RNA pseudouridylate synthase domain containing 1 (Rpusd1), mRNA [NM_001105774]
A_44_P852545	-1.11921	6.41351	0.0001255	0.000950805	Tmem196	Rattus norvegicus transmembrane protein 196 (Tmem196), mRNA [NM_001044269]
A_44_P1039128	2.87986	4.80036	0.000125564	0.000950942	Cxcl10	Rattus norvegicus chemokine (C-X-C motif) ligand 10 (Cxcl10), mRNA [NM_139089]
A_44_P731497	-1.07577	6.08302	0.000125872	0.000952565
A_42_P780613	1.46403	10.7007	0.000128537	0.000970212	Hs3st2	Rattus norvegicus heparan sulfate (glucosamine) 3-O-sulfotransferase 2 (Hs3st2), mRNA [NM_181370]
A_44_P132358	-1.55801	5.56762	0.000129452	0.000976032		XM_750378 rRNA assembly protein Mis3 {Aspergillus fumigatus Af293} (exp=-1; wgp=0; cg=0), partial (6%) [TC616854]
A_44_P986952	1.51549	8.84861	0.000130359	0.000981059		Q8KY36_STRCU (Q8KY36) RubW, partial (10%) [TC587769]
A_44_P491450	-1.16981	6.21264	0.000130622	0.000982315	Slco2b1	Rattus norvegicus solute carrier organic anion transporter family, member 2b1 (Slco2b1), mRNA [NM_080786]
A_44_P695547	1.51234	5.35237	0.000130949	0.000984048		Rattus norvegicus anti-NGF30 antibody light-chain mRNA, variable and constant regions, partial cds. [U39609]
A_43_P21180	-1.06887	10.5627	0.000131564	0.000988308		PREDICTED: Rattus norvegicus ELMO domain containing 1 (predicted) (Elmod1_predicted), mRNA [XR_008801]
A_44_P596646	-1.5444	4.19438	0.000131847	0.00098957	LOC296884	Rattus norvegicus hypothetical LOC296884 (LOC296884), mRNA [NM_001177442]
A_44_P427702	1.07661	4.30153	0.000131878	0.00098957	Txnrd1	AA955679 UI-R-E1-fc-h-07-0-UI.s1 UI-R-E1 Rattus norvegicus cDNA clone UI-R-E1-fc-h-07-0-UI 3' similar to gi [AA955679]
A_42_P807826	-1.06753	12.7974	0.000132614	0.000994363	Syne1	Rattus norvegicus candidate plasticity protein 2b (cPG2B) mRNA, complete cds. [AY597251]
A_44_P545553	-1.08859	10.1459	0.00013402	0.00100317	Dgkb	Rattus norvegicus diacylglycerol kinase, beta (Dgkb), mRNA [NM_019304]
A_42_P463998	-1.22449	6.41793	0.000134035	0.00100317	Abcc6	Rattus norvegicus ATP-binding cassette, sub-family C (CFTR/MRP), member 6 (Abcc6), mRNA [NM_031013]
A_44_P409645	-1.19099	9.52781	0.000134123	0.00100325	Ubl7	Rattus norvegicus ubiquitin-like 7 (bone marrow stromal cell-derived) (Ubl7), mRNA [NM_001004247]
A_44_P268134	1.51142	5.16627	0.000134144	0.00100325		UI-R-BS2-bes-d-01-0-UI.s1 UI-R-BS2 Rattus norvegicus cDNA clone UI-R-BS2-bes-d-01-0-UI 3', mRNA sequence [BF398778]
A_44_P450486	-1.28043	6.60038	0.000134401	0.00100443	Ttll1	Rattus norvegicus tubulin tyrosine ligase-like family, member 1 (Ttll1), mRNA [NM_001012200]
A_44_P1028477	1.16871	9.41151	0.000134611	0.0010049	Atf6	Rattus norvegicus activating transcription factor 6 (Atf6), mRNA [NM_001107196]
A_44_P353916	-1.016	4.76097	0.000134868	0.00100645	Aytl1b	Rattus norvegicus acyltransferase like 1B (Aytl1b), mRNA [NM_001025631]
A_44_P535156	1.17506	7.18748	0.000135585	0.00101143		AW253668 UI-R-BJ0-aer-h-07-0-UI.s1 UI-R-BJ0 Rattus norvegicus cDNA clone UI-R-BJ0-aer-h-07-0-UI 3', mRNA sequence [AW253668]
A_43_P11278	1.28924	5.2491	0.000135966	0.0010139	Hpgd	Rattus norvegicus hydroxyprostaglandin dehydrogenase 15 (NAD) (Hpgd), mRNA [NM_024390]
A_44_P205376	-1.06999	7.71688	0.000136558	0.00101795	Fjx1	Rattus norvegicus four jointed box 1 (Drosophila) (Fjx1), mRNA [NM_001108955]
A_44_P594701	-1.00387	6.94233	0.00013671	0.00101871		BP503270 Rattus norvegicus insulinoma RINm5F Rattus norvegicus cDNA clone RI01738 5', mRNA sequence [BP503270]
A_44_P823970	-1.00021	4.61647	0.000136843	0.00101932
A_44_P480313	-1.28863	5.88502	0.000136913	0.00101936	RGD1310964	Rattus norvegicus similar to RIKEN cDNA 9430031J16 (RGD1310964), mRNA [NM_001107132]
A_44_P530953	1.87836	4.28404	0.00013727	0.00102138	LOC100360657	PREDICTED: Rattus norvegicus hypothetical protein LOC100360657 (LOC100360657), mRNA [XM_002728820]
A_43_P10468	-1.21214	12.6391	0.000137777	0.00102375	Myl9	Myosin regulatory light polypeptide 9 (Myosin regulatory light chain 9)(Myosin regulatory light chain 2, smooth muscle isoform) [Source:UniProtKB/Swiss-Prot;Acc:Q64122] [ENSRNOT00000027445]
A_44_P150099	-1.29637	6.15759	0.000137788	0.00102375	Adam11	Rattus norvegicus ADAM metallopeptidase domain 11 (Adam11), mRNA [NM_001108300]
A_44_P321510	-1.01439	8.09293	0.000138022	0.00102475	LOC691431	Rattus norvegicus similar to mitochondrial carrier protein MGC4399 (LOC691431), nuclear gene encoding mitochondrial protein, mRNA [NM_001127574]
A_44_P362981	1.01522	14.2254	0.000138023	0.00102475	Fabp5	Rattus norvegicus fatty acid binding protein 5, epidermal (Fabp5), mRNA [NM_145878]
A_44_P509129	-1.24971	4.78599	0.000138074	0.00102475	Tex2	Tex2 protein Fragment [Source:UniProtKB/TrEMBL;Acc:Q5XI82] [ENSRNOT00000055114]
A_44_P686370	1.01021	5.22971	0.000140077	0.0010381
A_44_P1038296	2.26728	8.56408	0.000140708	0.00104127	Cd68	Rattus norvegicus Cd68 molecule (Cd68), mRNA [NM_001031638]
A_43_P19879	3.27724	3.27959	0.000140802	0.00104127	LOC689770	Rattus norvegicus similar to osteoclast inhibitory lectin (LOC689770), mRNA [NM_001142304]
A_44_P353854	-1.25356	6.09573	0.000140803	0.00104127		Rattus norvegicus similar to KIAA0614 protein (LOC304503), mRNA [XM_222205]
A_44_P513059	-1.23715	7.40783	0.000140828	0.00104127	Sfrp1	Secreted frizzled-related protein 1 Fragment (sFRP-1) [Source:UniProtKB/Swiss-Prot;Acc:Q9R168] [ENSRNOT00000024128]
A_44_P303933	1.07731	6.83127	0.000142181	0.00105065		BG153272 nag11c07.x1 NCI_CGAP_Emb2 Rattus norvegicus cDNA clone IMAGE:4175988 3' similar to SW:RSP4_RAT P38983 40S RIBOSOMAL PROTEIN SA ;, mRNA sequence [BG153272]
A_43_P12006	-1.05223	6.21241	0.000142361	0.00105122	Gjd2	Rattus norvegicus gap junction protein, delta 2 (Gjd2), mRNA [NM_019281]
A_44_P548842	-1.084	5.88978	0.000142911	0.00105451	Inpp5k	Rattus norvegicus inositol polyphosphate-5-phosphatase K (Inpp5k), mRNA [NM_001013859]
A_43_P15267	-1.06772	6.51127	0.000143973	0.00106047	Akt2	Rattus norvegicus v-akt murine thymoma viral oncogene homolog 2 (Akt2), mRNA [NM_017093]
A_44_P447810	-1.04226	6.85719	0.000143979	0.00106047	Doc2g	Rattus norvegicus double C2, gamma (Doc2g), mRNA [NM_001011937]
A_44_P394401	-1.19625	7.20649	0.000144903	0.00106421	Disp2	Rattus norvegicus dispatched homolog 2 (Drosophila) (Disp2), mRNA [NM_001107759]
A_44_P128147	1.10901	12.7998	0.000146458	0.00107331	Tf	Rattus norvegicus transferrin (Tf), mRNA [NM_001013110]
A_44_P518221	-1.30548	4.97547	0.000146796	0.00107463	Disp2	Rattus norvegicus dispatched homolog 2 (Drosophila) (Disp2), mRNA [NM_001107759]
A_44_P300212	-1.1843	8.19043	0.000147334	0.00107779	Fstl4	Rattus norvegicus follistatin-like 4 (Fstl4), mRNA [NM_001107000]
A_43_P12508	1.86131	4.26178	0.00014781	0.00108073	Ptger2	Rattus norvegicus prostaglandin E receptor 2 (subtype EP2) (Ptger2), mRNA [NM_031088]
A_44_P671098	1.89696	5.09704	0.000147842	0.00108073
A_44_P344599	1.40571	5.0496	0.000148959	0.00108773	Tead1	TEF-1 eta Fragment [Source:UniProtKB/TrEMBL;Acc:Q6QQU0] [ENSRNOT00000021020]
A_44_P440633	-1.04126	7.84356	0.000149215	0.00108906	Dlg3	Rattus norvegicus discs, large homolog 3 (Drosophila) (Dlg3), mRNA [NM_031639]
A_44_P196625	-1.25589	9.61713	0.000150066	0.00109424	Galnt9	Rattus norvegicus UDP-N-acetyl-alpha-D-galactosamine:polypeptide N-acetylgalactosaminyltransferase 9 (Galnt9), transcript variant A, mRNA [NM_001122644]
A_44_P742116	-1.00676	5.33304	0.000150502	0.00109625		AI454044 UI-R-BT0-qa-e-04-0-UI.s1 UI-R-BT0 Rattus norvegicus cDNA clone UI-R-BT0-qa-e-04-0-UI 3', mRNA sequence [AI454044]
A_44_P314219	1.63805	5.68002	0.000151485	0.00110262	Rassf4	Rattus norvegicus Ras association (RalGDS/AF-6) domain family member 4 (Rassf4), mRNA [NM_001024275]
A_44_P182479	-1.16868	9.82914	0.000151812	0.0011046	Kcnk4	Rattus norvegicus potassium channel, subfamily K, member 4 (Kcnk4), mRNA [NM_053804]
A_44_P563835	-1.08442	6.05514	0.000152202	0.00110665
A_44_P468258	1.06474	7.1985	0.000152301	0.00110698	Casp1	Rattus norvegicus caspase 1 (Casp1), mRNA [NM_012762]
A_44_P902933	-1.3355	6.15207	0.000152387	0.00110721		RVL16670 Wackym-Soares normalized rat vestibular cDNA library Rattus norvegicus cDNA 5', mRNA sequence [DV724602]
A_44_P438701	1.07901	5.39296	0.000152598	0.00110795	C1ql2	Rattus norvegicus complement component 1, q subcomponent-like 2 (C1ql2), mRNA [NM_001105949]
A_44_P552460	-1.01741	7.51746	0.000153856	0.0011155		RVL15208 Wackym-Soares normalized rat vestibular cDNA library Rattus norvegicus cDNA 5', mRNA sequence [DV723419]
A_44_P118880	-1.00355	9.60543	0.000154605	0.00111973	Kcnip4	Rattus norvegicus Kv channel interacting protein 4 (Kcnip4), mRNA [NM_181365]
A_44_P291037	-1.64761	5.19621	0.000154751	0.00112039	Coch	Rattus norvegicus coagulation factor C homolog, cochlin (Limulus polyphemus) (Coch), mRNA [NM_001108710]
A_44_P102401	-1.18729	7.51131	0.000155316	0.00112315	Rab15	Rattus norvegicus RAB15, member RAS oncogene family (Rab15), mRNA [NM_198749]
A_44_P292745	-1.05379	5.78818	0.000155352	0.00112315	Sfrp4	Rattus norvegicus secreted frizzled-related protein 4 (Sfrp4), mRNA [NM_053544]
A_44_P530196	2.18804	6.43843	0.000156547	0.00113011	RGD1566252	PREDICTED: Rattus norvegicus antigen identified by monoclonal antibody Ki-67 (predicted) (Mki67_predicted), mRNA [XM_225460]
A_44_P154270	1.05149	4.71663	0.00015702	0.001132	RGD1359349	Rattus norvegicus similar to hypothetical protein MGC34760 (RGD1359349), mRNA [NM_001007738]
A_44_P145408	-1.00718	6.0955	0.000157996	0.00113783		AMGNNUC:NRHY5-00123-H6-A W Rat hypothalamus (10471) Rattus norvegicus cDNA clone nrhy5-00123-h6 5', mRNA sequence [CB791980]
A_44_P341877	1.95202	3.62491	0.000158737	0.00114155	Has2	Rattus norvegicus hyaluronan synthase 2 (Has2), mRNA [NM_013153]
A_44_P477927	-1.08552	5.58412	0.000158884	0.00114176	Cntn6	Rattus norvegicus contactin 6 (Cntn6), mRNA [NM_013225]
A_42_P641587	-1.27853	5.49116	0.000159723	0.00114622	Gabrb2	Rat mRNA for GABA(A) receptor beta-2 subunit. [X15467]
A_44_P517012	1.64695	5.62193	0.0001613	0.0011551	Rac2	Rattus norvegicus ras-related C3 botulinum toxin substrate 2 (rho family, small GTP binding protein Rac2) (Rac2), mRNA [NM_001008384]
A_44_P291157	1.13123	5.53462	0.000161722	0.0011565		family with sequence similarity 126, member B (Fam126b), mRNA [Source:RefSeq DNA;Acc:NM_001025710] [ENSRNOT00000058623]
A_44_P471886	-1.10809	4.9835	0.000162673	0.00116126		UI-R-BO0-ahw-c-11-0-UI.r1 UI-R-BO0 Rattus norvegicus cDNA clone UI-R-BO0-ahw-c-11-0-UI 5', mRNA sequence [BF567963]
A_43_P17824	-1.15716	6.14111	0.000163113	0.00116359		nephrocystin 1 [Source:RefSeq peptide;Acc:NP_001099976] [ENSRNOT00000021198]
A_44_P116597	-1.22328	10.372	0.000164505	0.00117269	Cx3cl1	Rattus norvegicus chemokine (C-X3-C motif) ligand 1 (Cx3cl1), mRNA [NM_134455]
A_44_P183694	2.04679	6.43021	0.000164631	0.00117318		Rattus norvegicus pseudogene for annexin II [AB072614]
A_44_P306162	-1.51295	5.10605	0.000165726	0.00117934	Ugt8	Rattus norvegicus UDP glycosyltransferase 8 (Ugt8), mRNA [NM_019276]
A_44_P702052	-1.17785	6.09552	0.000166115	0.0011817
A_44_P208596	-1.3097	5.67062	0.000167554	0.00118863	Car7	Rattus norvegicus carbonic anhydrase 7 (Car7), mRNA [NM_001106165]
A_43_P11594	-1.02625	7.76777	0.000167556	0.00118863	Npy5r	Rattus norvegicus neuropeptide Y receptor Y5 (Npy5r), mRNA [NM_012869]
A_44_P493571	1.28286	5.10191	0.000167941	0.00119095		AA999013 UI-R-C0-ih-e-10-0-UI.s1 UI-R-C0 Rattus norvegicus cDNA clone UI-R-C0-ih-e-10-0-UI 3', mRNA sequence [AA999013]
A_43_P15577	-1.22192	8.34202	0.000169103	0.00119711	Rab11b	Rattus norvegicus RAB11B, member RAS oncogene family (Rab11b), mRNA [NM_032617]
A_44_P808472	1.09791	5.77853	0.000169546	0.00119899		Q3NBG0_9PROT (Q3NBG0) Formamidopyrimidine-DNA glycolase , partial (6%) [TC608910]
A_43_P23034	-1.36419	5.70998	0.000169659	0.00119937	Ttc30a1	Rattus norvegicus tetratricopeptide repeat domain 30A1 (Ttc30a1), mRNA [NM_001029918]
A_44_P807956	1.01224	4.30392	0.000169918	0.00120079
A_44_P169623	1.4414	8.29135	0.000170444	0.00120379		AGENCOURT_114816428 NIH_MGC_433 Rattus norvegicus cDNA clone IMAGE:9098281 5', mRNA sequence [EV780505]
A_43_P16487	-1.21269	5.6819	0.00017052	0.00120379	Fam57b	Rattus norvegicus family with sequence similarity 57, member B (Fam57b), mRNA [NM_001106296]
A_44_P272081	-1.12286	5.34589	0.000172977	0.0012168	Mkx	PREDICTED: Rattus norvegicus iroquois homeobox protein-like 1 (predicted) (Irxl1_predicted), mRNA [XM_214497]
A_42_P772136	1.52922	3.54	0.000173043	0.0012168	Fam60a	Rattus norvegicus family with sequence similarity 60, member A (Fam60a), transcript variant 1, mRNA [NM_001134711]
A_44_P276538	3.30309	2.26424	0.000173066	0.0012168	Lilrb4	Rattus norvegicus leukocyte immunoglobulin-like receptor, subfamily B, member 4 (Lilrb4), mRNA [NM_001013894]
A_42_P688422	-1.01662	9.21178	0.00017414	0.00122384	Dlk2	Rattus norvegicus delta-like 2 homolog (Drosophila) (Dlk2), mRNA [NM_001108202]
A_44_P180229	1.41317	7.71602	0.000174734	0.0012272		PREDICTED: Rattus norvegicus similar to Rasa4 protein (predicted) (RGD1565457_predicted), mRNA [XR_009137]
A_44_P1048380	1.11155	9.14089	0.000174739	0.0012272	Fam46a	Rattus norvegicus family with sequence similarity 46, member A (Fam46a), mRNA [NM_001106844]
A_44_P251023	-1.13294	8.45639	0.000175098	0.00122888	Slc39a10	Rattus norvegicus solute carrier family 39 (zinc transporter), member 10 (Slc39a10), mRNA [NM_001108796]
A_44_P424174	-1.0037	7.72916	0.000176466	0.00123636	Phyhip	Rattus norvegicus phytanoyl-CoA 2-hydroxylase interacting protein (Phyhip), mRNA [NM_001017376]
A_42_P781919	1.17881	13.3562	0.000177072	0.00123932	C1qb	Rattus norvegicus complement component 1, q subcomponent, B chain (C1qb), mRNA [NM_019262]
A_44_P326623	-1.0823	7.63193	0.00018063	0.00125885	Zer1	Rattus norvegicus zer-1 homolog (C. elegans) (Zer1), mRNA [NM_001100707]
A_44_P283886	-1.55119	6.4722	0.000180665	0.00125885	Tspyl3	Rattus norvegicus TSPY-like 3 (Tspyl3), mRNA [NM_001106527]
A_44_P184365	1.00126	6.05018	0.00018189	0.00126423		AI576132 UI-R-Y0-va-g-07-0-UI.s1 UI-R-Y0 Rattus norvegicus cDNA clone UI-R-Y0-va-g-07-0-UI 3', mRNA sequence [AI576132]
A_42_P739860	1.61226	10.1792	0.000182237	0.00126526	Dusp5	Rattus norvegicus dual specificity phosphatase 5 (Dusp5), mRNA [NM_133578]
A_44_P208138	2.9205	2.08208	0.000182774	0.00126792	F2	Rattus norvegicus coagulation factor II (thrombin) (F2), mRNA [NM_022924]
A_44_P527363	1.17864	6.83448	0.000183977	0.00127366	LOC679894	PREDICTED: Rattus norvegicus similar to THO complex subunit 2 (Tho2) (LOC679894), mRNA [XM_001054874]
A_44_P167205	1.00345	8.62285	0.000184333	0.00127526		AI229849 EST226544 Normalized rat embryo, Bento Soares Rattus sp. cDNA clone REMCN39 3' end, mRNA sequence [AI229849]
A_44_P426087	-1.07168	8.15421	0.000184729	0.00127757	Opcml	Rattus norvegicus opioid binding protein/cell adhesion molecule-like (Opcml), mRNA [NM_053848]
A_44_P1034668	-1.02339	9.4896	0.000185324	0.00128038	Shroom1	PREDICTED: Rattus norvegicus similar to KIAA1960 protein (predicted) (RGD1308066_predicted), mRNA [XM_213289]
A_44_P343553	1.29691	4.46973	0.000186137	0.00128425		Q7TPK7_RAT (Q7TPK7) Ac2-048, partial (9%) [TC641256]
A_44_P110120	3.02615	5.69605	0.000186756	0.00128809
A_44_P553420	-1.32469	5.89545	0.000188554	0.0012983		AGENCOURT_31481864 NIH_MGC_251 Rattus norvegicus cDNA clone IMAGE:7386874 5', mRNA sequence [CV077199]
A_44_P316364	1.4628	4.76048	0.000188716	0.00129898	Trim72	Rattus norvegicus tripartite motif-containing 72 (Trim72), mRNA [NM_001077675]
A_44_P900125	-1.02862	11.0168	0.000188902	0.00129938		RVL2988 Wackym-Soares normalized rat vestibular cDNA library Rattus norvegicus cDNA 5', mRNA sequence [DV713993]
A_44_P266400	-1.16486	5.78189	0.000189053	0.00129998		AW144471 EST294848 Normalized rat placenta, Bento Soares Rattus sp. cDNA clone RGIAF73 5' end, mRNA sequence [AW144471]
A_44_P424514	-1.04685	5.68777	0.000191272	0.00131258	Yipf2	Rattus norvegicus Yip1 domain family, member 2 (Yipf2), mRNA [NM_001014208]
A_43_P11540	-1.54193	5.48813	0.000191506	0.00131374	Adra2a	Rattus norvegicus adrenergic, alpha-2A-, receptor (Adra2a), mRNA [NM_012739]
A_43_P21358	-1.08813	6.04927	0.000191909	0.00131566	Nova1	PREDICTED: Rattus norvegicus neuro-oncological ventral antigen 1, transcript variant 2 (Nova1), mRNA [XM_234098]
A_44_P433783	1.60736	4.59216	0.000192185	0.00131619	Sfpi1	Rattus norvegicus SFFV proviral integration 1 (Sfpi1), mRNA [NM_001005892]
A_44_P119160	1.52531	5.54082	0.000193173	0.00132207	Papss2	Rattus norvegicus 3'-phosphoadenosine 5'-phosphosulfate synthase 2 (Papss2), mRNA [NM_001106375]
A_44_P289277	1.21944	5.72435	0.000195048	0.00133266		Q8R4C3_CRIGR (Q8R4C3) Csr1, partial (33%) [TC606932]
A_43_P23115	2.84375	5.15405	0.000197768	0.00134783	Inmt	Rattus norvegicus indolethylamine N-methyltransferase (Inmt), mRNA [NM_001109022]
A_44_P123158	2.43054	3.66602	0.000197797	0.00134783		AA965150 UI-R-C0-hc-h-05-0-UI.s1 UI-R-C0 Rattus norvegicus cDNA clone UI-R-C0-hc-h-05-0-UI 3', mRNA sequence [AA965150]
A_42_P768024	1.7069	5.39904	0.000198197	0.00134966	Spn	Rat mRNA for leukosialin. [Y00090]
A_42_P490296	-1.38165	10.0566	0.000198766	0.00135308	Itgb4	Rattus norvegicus integrin, beta 4 (Itgb4), mRNA [NM_013180]
A_44_P1039249	1.43551	7.96071	0.000199569	0.00135674	Dok3	Rattus norvegicus docking protein 3 (Dok3), mRNA [NM_001107336]
A_43_P13247	-1.19734	8.28387	0.000200063	0.00135964	Psd	Rattus norvegicus pleckstrin and Sec7 domain containing (Psd), mRNA [NM_134370]
A_44_P311209	-1.17633	5.30446	0.000200579	0.00136173	Extl3	Rattus norvegicus exostoses (multiple)-like 3 (Extl3), mRNA [NM_020097]
A_44_P361144	-1.03746	4.87902	0.000200704	0.00136173	Nacc2	Rattus norvegicus nucleus accumbens associated 2, BEN and BTB (POZ) domain containing (Nacc2), mRNA [NM_001100533]
A_44_P418305	1.39085	4.52373	0.000203362	0.00137656		BQ207009 UI-R-DZ1-cnm-j-24-0-UI.s1 NCI_CGAP_DZ1 Rattus norvegicus cDNA clone IMAGE:7347674 3', mRNA sequence [BQ207009]
A_44_P192336	1.49606	3.70763	0.000203966	0.00138019	Tspan9	Rattus norvegicus tetraspanin 9 (Tspan9), mRNA [NM_001107890]
A_44_P1019604	2.04604	5.28657	0.000205864	0.00139119	Ube2c	Rattus norvegicus ubiquitin-conjugating enzyme E2C (Ube2c), mRNA [NM_001106542]
A_44_P101700	1.40374	4.48239	0.000206584	0.0013942	Stx11	Rattus norvegicus syntaxin 11 (Stx11), mRNA [NM_001025638]
A_44_P684242	1.07762	7.33133	0.00020758	0.00139953
A_44_P226649	2.89806	2.77706	0.000207697	0.00139986	Slc6a5	Rattus norvegicus solute carrier family 6 (neurotransmitter transporter, glycine), member 5 (Slc6a5), mRNA [NM_203334]
A_43_P17577	-1.16593	6.32788	0.000207917	0.00140088	Vps11	Rattus norvegicus vacuolar protein sorting 11 homolog (S. cerevisiae) (Vps11), mRNA [NM_001108138]
A_44_P810132	-1.13626	8.49352	0.000208498	0.00140317	Tuba3a	Rattus norvegicus tubulin, alpha 3A (Tuba3a), mRNA [NM_001040008]
A_43_P19799	1.20985	5.10735	0.000208531	0.00140317	RGD1563222	Rattus norvegicus similar to RIKEN cDNA A930018P22 (RGD1563222), mRNA [NM_001108585]
A_44_P250579	1.495	7.8493	0.000210621	0.00141238		Rattus norvegicus similar to ARP2/3 complex 41 kDa subunit (P41-ARC) (Actin-related protein 2/3 complex subunit 1B) (LOC290282), mRNA [XM_214188]
A_44_P165039	1.37384	9.96768	0.000210663	0.00141238		zinc finger protein, multitype 1 Gene [Source:MGI Symbol;Acc:MGI:1095400] [ENSRNOT00000068452]
A_44_P187156	-1.21836	6.96901	0.000211315	0.00141563	Fgfr3	Rattus norvegicus fibroblast growth factor receptor 3 (Fgfr3), mRNA [NM_053429]
A_44_P504235	-1.18732	9.13809	0.000211355	0.00141563	Arhgef4	ARHG4_MOUSE (Q7TNR9) Rho guanine nucleotide exchange factor 4 (APC-stimulated guanine nucleotide exchange factor) (Asef), partial (75%) [TC596749]
A_44_P879764	1.83966	4.34995	0.000212382	0.00142204	B4galt1	Rattus norvegicus UDP-Gal:betaGlcNAc beta 1,4- galactosyltransferase, polypeptide 1 (B4galt1), mRNA [NM_053287]
A_43_P17596	-1.05281	8.44454	0.000212662	0.00142345	Magee1	Rattus norvegicus melanoma antigen, family E, 1 (Magee1), mRNA [NM_001079891]
A_43_P11961	1.00747	5.90718	0.00021344	0.00142819	Galr2	Rattus norvegicus galanin receptor 2 (Galr2), mRNA [NM_019172]
A_44_P190541	-1.27432	5.56092	0.000213543	0.0014284	Sgsm2	Rattus norvegicus small G protein signaling modulator 2 (Sgsm2), mRNA [NM_001107020]
A_44_P151156	4.48985	3.1861	0.00021374	0.00142925	Kng1	Rattus norvegicus kininogen 1 (Kng1), mRNA [NM_012696]
A_44_P452282	-1.32062	6.18367	0.000216077	0.00144346	Kcnj3	G protein-activated inward rectifier potassium channel 1 (GIRK1)(Potassium channel, inwardly rectifying subfamily J member 3)(Inward rectifier K(+) channel Kir3.1)(KGA)(KGB1) [Source:UniProtKB/Swiss-Prot;Acc:P63251] [ENSRNOT00000007335]
A_44_P199447	1.18219	5.88585	0.000217656	0.00145211	Elk3	Rattus norvegicus ELK3, member of ETS oncogene family (Elk3), mRNA [NM_001108743]
A_44_P358235	3.63388	2.82027	0.000219779	0.00146483	Ccr1	Rattus norvegicus chemokine (C-C motif) receptor 1 (Ccr1), mRNA [NM_020542]
A_44_P440600	1.10684	9.63413	0.000220436	0.00146769	Gng11	Rattus norvegicus guanine nucleotide binding protein (G protein), gamma 11 (Gng11), mRNA [NM_022396]
A_42_P521707	1.09698	6.73565	0.000220495	0.00146769	RT1-N3	Rattus norvegicus RT1 class Ib, locus N3 (RT1-N3), mRNA [NM_001008855]
A_43_P14040	-1.17098	6.60758	0.000221967	0.00147604	Sgk2	Rattus norvegicus serum/glucocorticoid regulated kinase 2 (Sgk2), mRNA [NM_134463]
A_44_P332729	2.42911	4.50116	0.000222873	0.00147787	Drd4	Rattus norvegicus dopamine receptor D4 (Drd4), mRNA [NM_012944]
A_44_P455174	-1.08385	5.02683	0.000223043	0.00147838	Jmjd8	Rattus norvegicus jumonji domain containing 8 (Jmjd8), mRNA [NM_001014116]
A_44_P420594	1.00377	5.56912	0.000223314	0.00147873		AA858525 UI-R-E0-bt-f-01-0-UI.s1 UI-R-E0 Rattus norvegicus cDNA clone UI-R-E0-bt-f-01-0-UI 3' similar to dbj [AA858525]
A_44_P261444	1.42465	6.15902	0.000223735	0.00148104		IKBA_RAT (Q63746) NF-kappa-B inhibitor alpha (I-kappa-B-alpha) (IkappaBalpha) (IKB-alpha) (RL/IF-1), complete [TC581959]
A_44_P792546	-1.00806	6.71226	0.000224327	0.00148351		O68376_BORBU (O68376) Vmp-like sequence protein VlsE (Fragment), partial (7%) [TC599515]
A_44_P530356	-1.15446	7.83501	0.00022447	0.00148398		AI502122 UI-R-C2p-rx-d-04-0-UI.s2 UI-R-C2p Rattus norvegicus cDNA clone UI-R-C2p-rx-d-04-0-UI 3', mRNA sequence [AI502122]
A_43_P12080	2.20972	3.91614	0.000224769	0.00148513	Mca32	Rattus norvegicus mast cell antigen 32 (Mca32), mRNA [NM_021585]
A_44_P625286	1.58023	5.72581	0.000224791	0.00148513		BP483351 Rattus norvegicus pancreatic islet Rattus norvegicus cDNA clone RBC05151 5', mRNA sequence [BP483351]
A_44_P579594	1.0265	6.13915	0.000225563	0.00148831	Dse	Rattus norvegicus dermatan sulfate epimerase (Dse), mRNA [NM_001108933]
A_44_P287250	-1.14137	8.07032	0.000230621	0.00151628	Oat	Rattus norvegicus ornithine aminotransferase (gyrate atrophy) (Oat), nuclear gene encoding mitochondrial protein, mRNA [NM_022521]
A_42_P598412	1.63383	8.93135	0.000230857	0.00151667	Apobec1	Rattus norvegicus apolipoprotein B mRNA editing enzyme, catalytic polypeptide 1 (Apobec1), mRNA [NM_012907]
A_44_P105069	2.67608	2.78675	0.000231106	0.00151703	Rab32	Rattus norvegicus RAB32, member RAS oncogene family (Rab32), mRNA [NM_001108902]
A_44_P643070	1.98542	2.99956	0.000231632	0.00151999		BG379319 UI-R-CS0-btu-d-06-0-UI.s1 UI-R-CS0 Rattus norvegicus cDNA clone UI-R-CS0-btu-d-06-0-UI 3', mRNA sequence [BG379319]
A_42_P676304	2.0912	9.11328	0.000232005	0.00152146	Ifitm1	Rattus norvegicus interferon induced transmembrane protein 1 (Ifitm1), mRNA [NM_001106314]
A_44_P415010	1.33302	5.96423	0.000232999	0.001527	Mcm2	Rattus norvegicus minichromosome maintenance complex component 2 (Mcm2), mRNA [NM_001107873]
A_44_P620369	1.4739	6.67172	0.000234258	0.00153426		AMGNNUC:SRCS1-00121-E6-A srcs1 (10883) Rattus norvegicus cDNA clone srcs1-00121-e6 5', mRNA sequence [CB797100]
A_44_P238421	-1.68598	10.9028	0.000236322	0.00154332	Col1a1	Rattus norvegicus collagen, type I, alpha 1 (Col1a1), mRNA [NM_053304]
A_44_P106167	-1.2042	5.62156	0.000237056	0.00154663	Dmrtc1a	Rattus norvegicus DMRT-like family C1a (Dmrtc1a), mRNA [NM_001025288]
A_44_P375269	1.27292	6.07312	0.000237432	0.00154849		AMGNNUC:NRHY5-00365-B6-A W Rat hypothalamus (10471) Rattus norvegicus cDNA clone nrhy5-00365-b6 5', mRNA sequence [CB546586]
A_44_P822041	2.21334	4.03791	0.000237494	0.00154849	LOC685108	PREDICTED: Rattus norvegicus similar to proteolipid protein 2 (LOC685108), mRNA [XM_001062327]
A_44_P157144	1.27658	8.04275	0.000238165	0.00155187	Recql4	Rattus norvegicus RecQ protein-like 4 (Recql4), mRNA [NM_001130494]
A_44_P782486	-1.17065	5.63956	0.000238331	0.001552	RGD1563612	PREDICTED: Rattus norvegicus similar to testhymin (predicted) (RGD1563612_predicted), mRNA [XM_575380]
A_42_P457003	-1.17709	10.2207	0.000238588	0.00155314	Pdgfra	Rattus norvegicus platelet derived growth factor receptor, alpha polypeptide (Pdgfra), mRNA [NM_012802]
A_44_P177434	-1.16853	11.3593	0.000241163	0.00156578	Gpm6a	Rattus norvegicus glycoprotein m6a (Gpm6a), mRNA [NM_178105]
A_43_P13117	1.38977	5.56246	0.00024122	0.00156578	Lcp2	Rattus norvegicus lymphocyte cytosolic protein 2 (Lcp2), mRNA [NM_130421]
A_44_P540690	1.07713	9.01555	0.000242644	0.00157202	Slc5a3	Rattus norvegicus solute carrier family 5 (inositol transporters), member 3 (Slc5a3), mRNA [NM_053715]
A_44_P118878	-1.04989	6.39525	0.000243726	0.00157657	Pcdhb7	Protocadherin-T3 Fragment [Source:UniProtKB/TrEMBL;Acc:Q9JIU3] [ENSRNOT00000027188]
A_42_P773945	2.15255	4.15758	0.000243809	0.00157657	B4galt1	Rattus norvegicus UDP-Gal:betaGlcNAc beta 1,4- galactosyltransferase, polypeptide 1 (B4galt1), mRNA [NM_053287]
A_43_P19662	-1.39176	5.33432	0.000248223	0.001596		CB547048 AMGNNUC:SRPB2-00047-G10-A srpb2 (10220) Rattus norvegicus cDNA clone srpb2-00047-g10 5', mRNA sequence [CB547048]
A_44_P466118	1.71364	6.28526	0.000249812	0.0016047	Slc11a1	Rattus norvegicus solute carrier family 11 (proton-coupled divalent metal ion transporters), member 1 (Slc11a1), mRNA [NM_001031658]
A_44_P126061	1.11349	8.46273	0.000250956	0.00161103	Oasl2	Rattus norvegicus 2'-5' oligoadenylate synthetase-like 2 (Oasl2), mRNA [NM_001009682]
A_44_P271658	2.79562	3.84165	0.000251215	0.00161125	Reg3b	Rattus norvegicus regenerating islet-derived 3 beta (Reg3b), mRNA [NM_053289]
A_44_P514186	1.58605	5.76252	0.000252212	0.00161604		BI275705 UI-R-CW0-bwm-g-01-0-UI.s1 UI-R-CW0 Rattus norvegicus cDNA clone UI-R-CW0-bwm-g-01-0-UI 3', mRNA sequence [BI275705]
A_43_P12955	1.42976	12.2358	0.000252791	0.00161822	LOC498276	Rattus norvegicus Fc gamma receptor II beta (LOC498276), mRNA [NM_001135992]
A_44_P992516	1.28993	8.33693	0.000253185	0.00161973	Hmha1	Rattus norvegicus histocompatibility (minor) HA-1 (Hmha1), mRNA [NM_001108067]
A_44_P341895	-1.31065	6.49183	0.000253352	0.00161978	Qrfpr	Rattus norvegicus pyroglutamylated RFamide peptide receptor (Qrfpr), mRNA [NM_198199]
A_44_P202940	2.03324	3.6646	0.000255378	0.00163121		AI171966 EST217960 Normalized rat muscle, Bento Soares Rattus sp. cDNA clone RMUBT25 3' end, mRNA sequence [AI171966]
A_42_P473425	1.12314	7.35818	0.000256447	0.00163701	Unc13d	Rattus norvegicus unc-13 homolog D (C. elegans) (Unc13d), mRNA [NM_138844]
A_43_P19462	-1.47291	6.5103	0.000257066	0.00163993	B3gnt1	Rattus norvegicus UDP-GlcNAc:betaGal beta-1,3-N-acetylglucosaminyltransferase 1 (B3gnt1), mRNA [NM_001106324]
A_44_P210568	1.27282	9.82725	0.000257383	0.00164093	Fn1	Rattus norvegicus fibronectin 1 (Fn1), mRNA [NM_019143]
A_44_P623516	-1.05433	7.90417	0.000258048	0.00164414	RGD1306151	Rattus norvegicus similar to hypothetical protein DKFZp761D0211 (RGD1306151), mRNA [NM_001108652]
A_44_P522244	1.2485	4.72544	0.000258796	0.00164839		AA892831 EST196634 Normalized rat kidney, Bento Soares Rattus sp. cDNA clone RKIAX78 3' end, mRNA sequence [AA892831]
A_44_P147764	1.04772	5.02131	0.000262334	0.00166728		BI286828 UI-R-CT0s-cam-d-03-0-UI.s1 UI-R-CT0s Rattus norvegicus cDNA clone UI-R-CT0s-cam-d-03-0-UI 3', mRNA sequence [BI286828]
A_44_P281882	1.01394	5.00332	0.000262789	0.00166965		RAN binding protein 2 Gene [Source:MGI Symbol;Acc:MGI:894323] [ENSRNOT00000001044]
A_44_P283561	1.61114	5.89946	0.000265088	0.00168321	Mgst1	Rattus norvegicus microsomal glutathione S-transferase 1 (Mgst1), mRNA [NM_134349]
A_43_P11785	1.03029	8.23507	0.000267341	0.00169383	Pde4d	Rattus norvegicus phosphodiesterase 4D, cAMP-specific (phosphodiesterase E3 dunce homolog, Drosophila) (Pde4d), transcript variant 5, mRNA [NM_017032]
A_44_P313767	-1.06403	5.40849	0.000267475	0.00169415	Tfrc	Rattus norvegicus transferrin receptor (Tfrc), mRNA [NM_022712]
A_43_P22577	1.01267	7.95071	0.000268649	0.00169947	RGD1563091	PREDICTED: Rattus norvegicus similar to OEF2 (predicted) (RGD1563091_predicted), mRNA [XM_575365]
A_44_P508534	-1.03977	4.18161	0.000269687	0.00170445		PREDICTED: Rattus norvegicus similar to WD-repeat protein 13 (LOC308401), mRNA [XR_009000]
A_44_P535568	-1.27672	5.6215	0.000274098	0.00172635	Gpc3	Rattus norvegicus glypican 3 (Gpc3), mRNA [NM_012774]
A_44_P461165	2.66488	3.64476	0.000274253	0.00172635	Samsn1	Rattus norvegicus SAM domain, SH3 domain and nuclear localization signals, 1 (Samsn1), mRNA [NM_130821]
A_44_P510881	-1.09548	4.77231	0.00027639	0.00173659		Q71RG1_HUMAN (Q71RG1) FP291, partial (91%) [TC622048]
A_44_P354008	-1.16772	7.19784	0.000280151	0.00175697		Q2TJI1_MOUSE (Q2TJI1) Protocadherin 9 isoform 2 (Fragment), partial (25%) [TC605626]
A_44_P482476	1.4647	8.79332	0.000281899	0.00176685	LOC498276	Rattus norvegicus Fc gamma receptor II beta (LOC498276), mRNA [NM_001135992]
A_44_P229481	-1.10864	5.09746	0.000283376	0.00177393		PAQR6_MOUSE (Q6TCG5) Progestin and adipoQ receptor family member 6 (Progestin and adipoQ receptor family member VI), partial (25%) [TC627440]
A_44_P379987	-1.13152	5.8362	0.000284873	0.00178221		Ttll11 protein [Source:UniProtKB/TrEMBL;Acc:B5DFG3] [ENSRNOT00000026269]
A_44_P436873	-1.04072	5.32914	0.00028585	0.00178667	Ogdhl	Rattus norvegicus oxoglutarate dehydrogenase-like (Ogdhl), nuclear gene encoding mitochondrial protein, mRNA [NM_001106062]
A_44_P427346	1.67906	4.55639	0.00028833	0.00180052	Sulf1	Rattus norvegicus sulfatase 1 (Sulf1), mRNA [NM_134378]
A_44_P489806	-1.27505	6.7904	0.000288612	0.0018014		Rattus norvegicus similar to MADS box transcription enhancer factor 2, polypeptide C (myocyte enhancer factor 2C) (LOC365630), mRNA [XM_345133]
A_44_P161233	1.07773	8.12586	0.000288647	0.0018014	Il18	Rattus norvegicus interleukin 18 (Il18), mRNA [NM_019165]
A_44_P343037	-1.00519	4.56716	0.000290671	0.00181015		CB546385 AMGNNUC:NRHY4-00134-A12-A W Rat hypothalamus (10464) Rattus norvegicus cDNA clone nrhy4-00134-a12 5', mRNA sequence [CB546385]
A_44_P473653	-1.55108	4.74952	0.000293741	0.00182481
A_44_P132960	1.37608	6.20743	0.000294624	0.00182807	S100a3	Rattus norvegicus S100 calcium binding protein A3 (S100a3), mRNA [NM_053681]
A_43_P16493	2.42268	4.21221	0.000295661	0.00183294	Pmp2	Rattus norvegicus peripheral myelin protein 2 (Pmp2), mRNA [NM_001109514]
A_44_P845409	2.40169	3.78102	0.000295679	0.00183294		AW913993 EST294771 Rat gene index, normalized rat, norvegicus, Bento Soares Rattus norvegicus cDNA clone RGIZA25 5' end, mRNA sequence [AW913993]
A_43_P12932	-1.01987	8.81319	0.000295786	0.00183305	Stx1a	Rattus norvegicus syntaxin 1A (brain) (Stx1a), mRNA [NM_053788]
A_44_P158957	-1.09153	5.68109	0.00030202	0.00186204	Zfp853	PREDICTED: Rattus norvegicus similar to hypothetical protein DKFZp434J1015.1 - human (fragment) (predicted) (RGD1563095_predicted), mRNA [XM_221915]
A_44_P354415	2.76275	2.36374	0.000302059	0.00186204	Trem1	Rattus norvegicus triggering receptor expressed on myeloid cells 1 (Trem1), mRNA [NM_001106885]
A_44_P1052046	1.21295	6.39542	0.000302171	0.00186204
A_43_P15593	-1.13165	6.73877	0.00030373	0.00186945	Chrm1	Rattus norvegicus cholinergic receptor, muscarinic 1 (Chrm1), mRNA [NM_080773]
A_44_P381715	-1.09584	5.60244	0.000303768	0.00186945	Kcnt2	Rattus norvegicus potassium channel, subfamily T, member 2 (Kcnt2), mRNA [NM_198762]
A_43_P11983	1.84503	6.94222	0.000305612	0.00187909	Rgs9	Rattus norvegicus regulator of G-protein signaling 9 (Rgs9), mRNA [NM_019224]
A_44_P527480	1.98686	5.50963	0.000308763	0.00189561	Ccna2	Rattus norvegicus cyclin A2 (Ccna2), mRNA [NM_053702]
A_44_P262645	-1.60847	6.15339	0.000309758	0.00189944	Lass1	Rattus norvegicus LAG1 homolog, ceramide synthase 1 (Lass1), mRNA [NM_001044230]
A_44_P867246	1.08689	11.3415	0.000311143	0.00190735	RT1-CE16	Rattus norvegicus RT1 class I, locus CE16 (RT1-CE16), mRNA [NM_001008839]
A_44_P839581	2.30191	7.49417	0.00031176	0.00191056
A_44_P338002	-1.05864	4.75442	0.000315474	0.00192811
A_44_P600722	-1.20573	4.03567	0.000318489	0.00194362		RIKEN cDNA 4922505G16 gene Gene [Source:MGI Symbol;Acc:MGI:3603828] [ENSRNOT00000055219]
A_44_P653402	1.35518	4.56338	0.000319016	0.00194567		Shultzomica07487 Rat lung airway and parenchyma cDNA libraries Rattus norvegicus cDNA clone NA4853 5', mRNA sequence [CF114236]
A_42_P703664	1.33069	4.9839	0.000319317	0.00194634	Srxn1	Rattus norvegicus sulfiredoxin 1 homolog (S. cerevisiae) (Srxn1), mRNA [NM_001047858]
A_44_P497302	-1.1025	4.4549	0.00032094	0.00195332	St6galnac2	Rattus norvegicus ST6 (alpha-N-acetyl-neuraminyl-2,3-beta-galactosyl-1,3)-N-acetylgalactosaminide alpha-2,6-sialyltransferase 2 (St6galnac2), mRNA [NM_001031652]
A_44_P198935	1.08355	5.8206	0.000321559	0.00195551	Vasp	Rattus norvegicus vasodilator-stimulated phosphoprotein (Vasp), mRNA [NM_001108475]
A_44_P456792	1.26905	5.27703	0.00032192	0.00195695	Lamc1	Rattus norvegicus laminin, gamma 1 (Lamc1), mRNA [NM_053966]
A_44_P390746	1.06804	5.57478	0.000322205	0.0019581		AW143482 EST293882 Normalized rat embryo, Bento Soares Rattus sp. cDNA clone RGIBV80 5' end, mRNA sequence [AW143482]
A_44_P405232	-1.9913	3.86488	0.000323278	0.00196403	Tmem119	Rattus norvegicus transmembrane protein 119 (Tmem119), mRNA [NM_001107155]
A_42_P516379	1.2057	9.33766	0.000325146	0.00197362		Shultzomica00133 Rat lung airway and parenchyma cDNA libraries Rattus norvegicus cDNA clone Contig2296 5', mRNA sequence [CF106882]
A_42_P632813	-1.12841	6.5567	0.000326653	0.00198041	Epn3	Rattus norvegicus epsin 3 (Epn3), mRNA [NM_001024791]
A_44_P475702	-1.28296	6.40552	0.000327286	0.00198306	Golga7b	PREDICTED: Rattus norvegicus similar to golgi autoantigen, golgin subfamily a, 7 (LOC309378), mRNA [XM_219889]
A_44_P240973	-1.33986	4.22575	0.00033016	0.00199751	Kit	Rattus norvegicus v-kit Hardy-Zuckerman 4 feline sarcoma viral oncogene homolog (Kit), mRNA [NM_022264]
A_44_P655638	-1.09563	7.41058	0.000331692	0.00200387
A_44_P557673	-1.18175	7.47594	0.000340334	0.00204753	Lgi2	Rattus norvegicus leucine-rich repeat LGI family, member 2 (Lgi2), mRNA [NM_001107219]
A_44_P900802	-1.082	5.96142	0.000342103	0.00205514
A_44_P423365	1.57511	4.42358	0.000342264	0.0020555		AW143634 EST293930 Normalized rat embryo, Bento Soares Rattus sp. cDNA clone RGIBX04 5' end, mRNA sequence [AW143634]
A_43_P19656	-1.0001	7.109	0.000342537	0.00205654	Mgat4b	Rattus norvegicus mannosyl (alpha-1,3-)-glycoprotein beta-1,4-N-acetylglucosaminyltransferase, isozyme B (Mgat4b), mRNA [NM_001127533]
A_44_P123550	1.34438	5.29304	0.000344908	0.00206833	Trdn	Rattus norvegicus triadin (Trdn), mRNA [NM_021666]
A_44_P717057	1.18585	5.36827	0.000347416	0.00208215
A_44_P555580	-1.26263	5.03289	0.000348867	0.00208867	Ttll9	Rattus norvegicus tubulin tyrosine ligase-like family, member 9 (Ttll9), mRNA [NM_001014051]
A_44_P274061	1.02349	9.66868	0.000349079	0.00208904	RT1-CE3	Rattus norvegicus RT1 class I, locus CE3 (RT1-CE3), mRNA [NM_001008841]
A_44_P175349	1.09121	9.39471	0.000354372	0.00211328	Crispld2	Rattus norvegicus cysteine-rich secretory protein LCCL domain containing 2 (Crispld2), mRNA [NM_138518]
A_44_P126597	-1.01346	7.59705	0.000356121	0.00212247	Paqr4	Rattus norvegicus progestin and adipoQ receptor family member IV (Paqr4), mRNA [NM_001017377]
A_44_P160813	1.26402	3.99195	0.000357537	0.00212904		Q6TXG7_RAT (Q6TXG7) LRRGT00032, partial (46%) [TC583027]
A_44_P344492	-1.0062	5.42785	0.000360011	0.00214127	Stat4	Rattus norvegicus signal transducer and activator of transcription 4 (Stat4), mRNA [NM_001012226]
A_44_P446375	1.01387	7.62326	0.000363377	0.00215626	Atad2	Rattus norvegicus ATPase family, AAA domain containing 2 (Atad2), mRNA [NM_001134879]
A_44_P466417	1.10136	6.64586	0.000366383	0.00217031	Irf2	Rattus norvegicus interferon regulatory factor 2 (Irf2), mRNA [NM_001047086]
A_44_P482629	-1.04722	10.0491	0.00036861	0.00217907	Pcsk2	Rattus norvegicus proprotein convertase subtilisin/kexin type 2 (Pcsk2), mRNA [NM_012746]
A_44_P454177	-1.01506	5.92934	0.000374089	0.00220826	Rab40c	Rattus norvegicus Rab40c, member RAS oncogene family (Rab40c), mRNA [NM_182675]
A_43_P17055	-1.11197	4.03918	0.000376471	0.00221911	Aatk	Rattus norvegicus apoptosis-associated tyrosine kinase (Aatk), mRNA [NM_001168703]
A_44_P243126	-1.04134	6.67633	0.000379538	0.00223396		Homeobox protein cut-like 1 Fragment (CCAAT displacement protein)(CDP)(CDP2) [Source:UniProtKB/Swiss-Prot;Acc:P53565] [ENSRNOT00000059486]
A_42_P566264	1.04061	8.30195	0.000380812	0.00224081	Mfng	Rattus norvegicus MFNG O-fucosylpeptide 3-beta-N-acetylglucosaminyltransferase (Mfng), mRNA [NM_199110]
A_44_P506064	2.18552	3.27645	0.000384702	0.00226141	Aldh1l2	PREDICTED: Rattus norvegicus aldehyde dehydrogenase 1 family, member L2 (predicted) (Aldh1l2_predicted), mRNA [XM_235005]
A_44_P115953	1.14174	4.20541	0.000402848	0.00235688		AA956850 UI-R-E1-fo-c-01-0-UI.s1 UI-R-E1 Rattus norvegicus cDNA clone UI-R-E1-fo-c-01-0-UI 3', mRNA sequence [AA956850]
A_44_P423651	1.86662	6.89555	0.000406628	0.00237627	Prss12	Rattus norvegicus protease, serine, 12 neurotrypsin (motopsin) (Prss12), mRNA [NM_053504]
A_43_P22707	1.03354	7.00862	0.000407666	0.00237893
A_43_P12890	-1.00125	5.85579	0.000408512	0.0023825	Akap1	Rattus norvegicus A kinase (PRKA) anchor protein 1 (Akap1), nuclear gene encoding mitochondrial protein, mRNA [NM_053665]
A_43_P12791	1.40615	10.2654	0.00041332	0.00240367	Cd93	Rattus norvegicus CD93 molecule (Cd93), mRNA [NM_053383]
A_43_P18473	-1.62395	5.80933	0.000414195	0.00240738	Mmp17	Rattus norvegicus matrix metallopeptidase 17 (Mmp17), mRNA [NM_001105925]
A_44_P121586	-1.46405	5.40282	0.000414549	0.00240875	Tpte	Rattus norvegicus transmembrane phosphatase with tensin homology (Tpte), mRNA [NM_001108877]
A_44_P100050	-1.13029	5.74798	0.00041492	0.00240954	Fgf14	Rattus norvegicus fibroblast growth factor 14 (Fgf14), mRNA [NM_022223]
A_44_P276153	1.17855	4.03591	0.000415802	0.00241329	Ntf4	Rattus norvegicus neurotrophin 4 (Ntf4), mRNA [NM_013184]
A_44_P375658	-1.5836	5.2262	0.000419304	0.00243153	Rbm11	Rattus norvegicus RNA binding motif protein 11 (Rbm11), mRNA [NM_001105898]
A_44_P464045	1.54947	5.46368	0.000420637	0.00243649	Arl11	Rattus norvegicus ADP-ribosylation factor-like 11 (Arl11), mRNA [NM_001013433]
A_44_P978012	-1.00366	10.0698	0.0004242	0.00245434
A_44_P1071663	1.18637	6.0055	0.000424724	0.00245668	Gnb4	Rattus norvegicus guanine nucleotide binding protein (G protein), beta polypeptide 4 (Gnb4), mRNA [NM_001013910]
A_44_P625348	-1.04805	10.3431	0.000429511	0.00247594		AGENCOURT_111274758 NIH_MGC_420 Rattus norvegicus cDNA clone IMAGE:9035868 5', mRNA sequence [EV769460]
A_44_P714296	2.54655	4.33102	0.000430785	0.00248258		Q7TQ12_RAT (Q7TQ12) Aa1114, partial (9%) [TC599738]
A_44_P543744	-1.00307	4.83782	0.000431184	0.00248348	Vps39	Rattus norvegicus vacuolar protein sorting 39 homolog (S. cerevisiae) (Vps39), mRNA [NM_001012186]
A_43_P18529	-1.43922	6.56423	0.000431635	0.00248471	Plcl2	Rattus norvegicus phospholipase C-like 2 (Plcl2), mRNA [NM_001106880]
A_43_P11514	1.15604	8.97356	0.000436099	0.00250683	Tpm4	Rattus norvegicus tropomyosin 4 (Tpm4), mRNA [NM_012678]
A_44_P550397	-1.04195	5.11166	0.000439466	0.00252192		Hepatic leukemia factor [Source:UniProtKB/Swiss-Prot;Acc:Q64709] [ENSRNOT00000055664]
A_43_P10020	1.71369	10.9493	0.000440112	0.00252392	Lyz2	Rattus norvegicus lysozyme 2 (Lyz2), mRNA [NM_012771]
A_44_P917653	-1.24784	7.41777	0.000440466	0.00252482	Tuba8	Rattus norvegicus tubulin, alpha 8 (Tuba8), mRNA [NM_001024339]
A_44_P515281	3.13784	3.39661	0.00044061	0.00252494	Dnmt3l	Rattus norvegicus DNA (cytosine-5-)-methyltransferase 3-like (Dnmt3l), mRNA [NM_001003964]
A_44_P534374	-1.16429	7.20158	0.000441035	0.00252598	Extl2	Rattus norvegicus exostoses (multiple)-like 2 (Extl2), mRNA [NM_001100704]
A_44_P542887	1.00132	10.1967	0.000442737	0.00253499	Taf1d	Rattus norvegicus TATA box binding protein (TBP)-associated factor, RNA polymerase I, D, 41kDa (Taf1d), mRNA [NM_001014207]
A_44_P976358	-1.07983	7.64302	0.000444142	0.00254077
A_43_P11879	2.40631	4.85185	0.000444616	0.00254218	Htr2b	Rattus norvegicus 5-hydroxytryptamine (serotonin) receptor 2B (Htr2b), mRNA [NM_017250]
A_44_P501794	-1.08845	6.37536	0.000451154	0.00257228	Cyp46a1	Rattus norvegicus cytochrome P450, family 46, subfamily a, polypeptide 1 (Cyp46a1), mRNA [NM_001108723]
A_44_P252816	-1.04334	6.54285	0.000453214	0.00257976	Pah	Rattus norvegicus phenylalanine hydroxylase (Pah), mRNA [NM_012619]
A_44_P415115	-1.3927	7.47429	0.000454888	0.00258785		Rattus norvegicus similar to RIKEN cDNA 1100001I23 (LOC366602), mRNA [XM_345660]
A_44_P489826	1.86567	4.58327	0.000458101	0.00260163	Pde4d	Rattus norvegicus phosphodiesterase 4D, cAMP-specific (phosphodiesterase E3 dunce homolog, Drosophila) (Pde4d), transcript variant 3, mRNA [NM_001113332]
A_44_P268837	-1.02013	10.4056	0.000458204	0.00260163	Ndrg3	Rattus norvegicus N-myc downstream regulated gene 3 (Ndrg3), mRNA [NM_001013923]
A_44_P848376	1.67617	3.94787	0.000459867	0.00261035	Fpgs	Rattus norvegicus folylpolyglutamate synthase (Fpgs), nuclear gene encoding mitochondrial protein, mRNA [NM_001146125]
A_44_P103918	1.70243	4.58929	0.000461257	0.00261678		AA944422 EST199921 Normalized rat embryo, Bento Soares Rattus sp. cDNA clone REMAJ01 3' end, mRNA sequence [AA944422]
A_42_P771346	1.03125	9.64982	0.00046384	0.0026279	Acvrl1	Rattus norvegicus activin A receptor type II-like 1 (Acvrl1), mRNA [NM_022441]
A_44_P1024907	-1.1178	7.4263	0.000467141	0.0026437		ICAM5_MOUSE (Q60625) Intercellular adhesion molecule 5 precursor (ICAM-5) (Telencephalin), partial (27%) [TC624400]
A_44_P526357	1.19824	5.24045	0.000467169	0.0026437		AI179356 EST223053 Normalized rat spleen, Bento Soares Rattus sp. cDNA clone RSPCG04 3' end, mRNA sequence [AI179356]
A_44_P346782	-1.39702	8.74426	0.00047079	0.00265903	Ncdn	Rattus norvegicus neurochondrin (Ncdn), mRNA [NM_053543]
A_44_P238921	-1.16856	4.78885	0.000471083	0.00265922	Pcdha2	Rattus norvegicus protocadherin alpha 2 (Pcdha2), mRNA [NM_199504]
A_43_P11462	1.03463	9.77338	0.000481552	0.00270782	Ets1	Rat proto-oncogene (Ets-1) mRNA, complete cds. [L20681]
A_44_P182601	1.46966	5.64254	0.000482121	0.00270885	RGD1561143	PREDICTED: Rattus norvegicus similar to cell surface receptor FDFACT (predicted) (RGD1561143_predicted), mRNA [XM_222031]
A_44_P436336	-1.02161	9.10061	0.000484523	0.00271928	Mageh1	Rattus norvegicus melanoma antigen, family H, 1 (Mageh1), mRNA [NM_001013250]
A_44_P253001	-1.48843	8.22301	0.000491445	0.00275056	RGD1563700	PREDICTED: Rattus norvegicus similar to RIKEN cDNA A430107P09 gene (RGD1563700), mRNA [XM_002728244]
A_42_P767077	1.23773	8.55143	0.000499548	0.00279054	Gja4	Rattus norvegicus gap junction protein, alpha 4 (Gja4), mRNA [NM_021654]
A_44_P373295	1.05372	4.60284	0.000504159	0.00281015		BF557098 UI-R-E1-gp-b-04-0-UI.r1 UI-R-E1 Rattus norvegicus cDNA clone UI-R-E1-gp-b-04-0-UI 5', mRNA sequence [BF557098]
A_42_P524009	-1.0189	10.971	0.000506442	0.00281853		AW143180 EST293476 Normalized rat brain, Bento Soares Rattus sp. cDNA clone RGIBF05 5' end, mRNA sequence [AW143180]
A_44_P506614	1.98374	3.44077	0.000506745	0.00281853
A_44_P856007	1.12635	5.90527	0.000506839	0.00281853	Iqgap1	Rattus norvegicus IQ motif containing GTPase activating protein 1 (Iqgap1), mRNA [NM_001108489]
A_44_P412647	1.46645	4.54757	0.000514833	0.00285172	Gins2	Rattus norvegicus GINS complex subunit 2 (Psf2 homolog) (Gins2), mRNA [NM_001106190]
A_44_P269709	1.60202	5.03213	0.00051786	0.00285994	Rab20	Rattus norvegicus RAB20, member RAS oncogene family (Rab20), mRNA [NM_001109535]
A_44_P179986	-1.29697	4.3436	0.000519014	0.00286553	Hpd	Rattus norvegicus 4-hydroxyphenylpyruvate dioxygenase (Hpd), mRNA [NM_017233]
A_44_P443896	-1.00098	11.6692	0.00052175	0.00287752		CB547681 AMGNNUC:NRHY4-00077-H2-A W Rat hypothalamus (10464) Rattus norvegicus cDNA clone nrhy4-00077-h2 5', mRNA sequence [CB547681]
A_42_P718022	1.21321	6.28529	0.000522597	0.00288142	Tnni2	Rattus norvegicus troponin I type 2 (skeletal, fast) (Tnni2), mRNA [NM_017185]
A_44_P405679	-1.1687	6.17554	0.000524596	0.00288932		Rap1gap protein Fragment [Source:UniProtKB/TrEMBL;Acc:Q5EB70] [ENSRNOT00000066783]
A_44_P229555	-1.13734	4.8782	0.000528735	0.00290662	Prr16	Rattus norvegicus proline rich 16 (Prr16), mRNA [NM_001108432]
A_44_P426608	1.08662	5.44738	0.000528988	0.00290722	Wdhd1	Rattus norvegicus WD repeat and HMG-box DNA binding protein 1 (Wdhd1), mRNA [NM_001107255]
[truncated: 614 more rows]
