# Supplementary material for: Spatial and Temporal Gene Expression Differences in Core and Periinfarct Areas in Experimental Stroke: A Microarray Analysis
Source: PLoS One. 2012 Dec 17;7(12):e52121. doi: 10.1371/journal.pone.0052121 (PMC3524135; doi:10.1371/journal.pone.0052121)
Supplement: Table S2 — Differentially expressed genes in the periinfarct at 24 h. (XLS) [file pone.0052121.s002.xls]

## Sheet: I_Peri24h vs H
PI 24h	Differentially expressed genes in the periinfarct at 24h
Probe	logFC	A	pvalue	adjpvalue	Symbol	Description
A_44_P1042876	7.02074	9.4591	1.51275e-22	3.08525e-18	Hspa1b	Rattus norvegicus heat shock 70kD protein 1B (mapped) (Hspa1b), mRNA [NM_212504]
A_42_P543774	4.60676	6.16046	7.94226e-19	8.09912e-15	Trib3	Rattus sp. mRNA for kinase, complete cds. [AB020967]
A_44_P154571	4.52388	7.63574	2.27031e-18	1.54343e-14	LOC689410	PREDICTED: Rattus norvegicus hypothetical protein LOC689410 (LOC689410), mRNA [XM_001070689]
A_44_P269903	3.84835	10.3939	5.38649e-18	2.74644e-14		Rattus norvegicus similar to Myosin IXb (Unconventional myosin-9b) (LOC367499), mRNA [XM_346173]
A_44_P483089	3.86794	9.964	7.84288e-18	3.1604e-14	LOC690782	PREDICTED: Rattus norvegicus hypothetical protein LOC690782 (LOC690782), mRNA [XM_001075604]
A_44_P109342	6.35039	7.39421	9.80375e-18	3.1604e-14	Hspa1a	Rattus norvegicus heat shock 70kD protein 1A (Hspa1a), mRNA [NM_031971]
A_44_P262888	3.9318	9.70188	1.08472e-17	3.1604e-14	LOC363366	Rattus norvegicus similar to RIKEN cDNA 1700081O22 (LOC363366), mRNA [XM_343700]
A_44_P685364	5.8404	2.09418	1.42494e-17	3.63272e-14		integrin beta 1 binding protein 3 Gene [Source:MGI Symbol;Acc:MGI:1916814] [ENSRNOT00000066348]
A_44_P215680	3.55888	8.72394	1.95864e-17	4.43849e-14	LOC690042	PREDICTED: Rattus norvegicus hypothetical protein LOC690042 (LOC690042), mRNA [XM_001060929]
A_44_P407606	3.90556	9.40165	2.629e-17	5.36184e-14		similar to RIKEN cDNA 1700081O22 (LOC363337), mRNA [Source:RefSeq DNA;Acc:NM_001014221] [ENSRNOT00000041051]
A_44_P307718	4.7893	1.58221	3.09571e-17	5.73973e-14		BF281946 EST446537 Rat Gene Index, normalized rat, Rattus norvegicus cDNA Rattus norvegicus cDNA clone RGIBX53, mRNA sequence [BF281946]
A_44_P422144	3.37493	10.2946	8.8502e-17	1.38988e-13	LOC501370	PREDICTED: Rattus norvegicus hypothetical LOC501362 (LOC501362), mRNA [XM_576775]
A_44_P171155	3.49635	10.432	8.85925e-17	1.38988e-13	LOC363337	Rattus norvegicus similar to RIKEN cDNA 1700081O22 (LOC363337), mRNA [NM_001014221]
A_44_P274624	3.62119	8.74303	1.36558e-16	1.98936e-13	LOC690974	PREDICTED: Rattus norvegicus hypothetical protein LOC690974 (LOC690974), mRNA [XM_001076357]
A_44_P328646	3.49512	9.90202	1.64483e-16	2.23642e-13		Rattus norvegicus similar to RIKEN cDNA 4933431D05 (LOC367511), mRNA [XM_346182]
A_44_P447781	3.05113	12.7854	2.60025e-16	3.31451e-13		similar to RIKEN cDNA 1700081O22 (LOC363337), mRNA [Source:RefSeq DNA;Acc:NM_001014221] [ENSRNOT00000041051]
A_44_P255728	3.3312	10.309	2.86058e-16	3.39771e-13	LOC363337	Rattus norvegicus similar to RIKEN cDNA 1700081O22 (LOC363337), mRNA [NM_001014221]
A_44_P358865	3.11087	10.4211	2.99871e-16	3.39771e-13		AGENCOURT_12599767 NICHD_Rr_Pit1 Rattus norvegicus cDNA clone IMAGE:6922330 5', mRNA sequence [CB568706]
A_44_P683445	4.29124	6.54508	3.57026e-16	3.83239e-13	LOC686147	PREDICTED: Rattus norvegicus hypothetical protein LOC686147 (LOC686147), mRNA [XM_001066698]
A_44_P135786	3.25674	10.6919	3.95474e-16	4.03285e-13	LOC363337	Rattus norvegicus similar to RIKEN cDNA 1700081O22 (LOC363337), mRNA [NM_001014221]
A_44_P149896	2.9798	12.723	4.31831e-16	4.19391e-13	LOC363337	Rattus norvegicus similar to RIKEN cDNA 1700081O22 (LOC363337), mRNA [NM_001014221]
A_44_P964460	3.59645	5.50978	5.07918e-16	4.70863e-13	Itk	Rattus norvegicus IL2-inducible T-cell kinase (Itk), mRNA [NM_001108825]
A_44_P448051	3.76875	4.88501	6.49263e-16	5.75727e-13	Vpreb3	Rattus norvegicus pre-B lymphocyte 3 (Vpreb3), mRNA [NM_001108930]
A_44_P337930	2.75355	11.8347	6.82185e-16	5.79715e-13		Rattus norvegicus similar to RIKEN cDNA 4933431D05 (LOC287855), mRNA [XM_221162]
A_44_P501724	3.36594	8.63901	8.79563e-16	7.17548e-13	LOC501370	Rattus norvegicus cDNA clone IMAGE:6889638, partial cds. [BC059164]
A_44_P248495	3.41411	9.93845	1.18178e-15	9.27018e-13		Rattus norvegicus similar to RIKEN cDNA 1700081O22 (LOC317101), mRNA [XM_229809]
A_44_P431533	3.60714	7.92423	1.36783e-15	1.03322e-12	LOC501370	PREDICTED: Rattus norvegicus hypothetical LOC501362 (LOC501362), mRNA [XM_576775]
A_44_P440944	4.00118	10.033	1.44071e-15	1.0494e-12	LOC690042	PREDICTED: Rattus norvegicus hypothetical protein LOC690042 (LOC690042), mRNA [XM_001060929]
A_44_P328654	3.39609	9.99297	1.54551e-15	1.08692e-12	LOC100363529	PREDICTED: Rattus norvegicus rCG41835-like (LOC100363529), mRNA [XM_002730166]
A_44_P142709	3.84438	7.08062	1.69992e-15	1.15566e-12
A_43_P11636	1.65267	13.5033	1.9567e-15	1.24854e-12	Hspe1	Rattus norvegicus heat shock protein 1 (chaperonin 10) (Hspe1), mRNA [NM_012966]
A_44_P185294	2.87424	11.5241	1.95897e-15	1.24854e-12		Rattus norvegicus similar to RIKEN cDNA 1700081O22 (LOC363336), mRNA [XM_343674]
A_44_P960576	2.27982	8.24428	2.71595e-15	1.67854e-12		Q8JZP8_MOUSE (Q8JZP8) Zfp689 protein, partial (14%) [TC620925]
A_44_P302479	3.24219	10.1416	3.56222e-15	2.08168e-12		Rattus norvegicus similar to RIKEN cDNA 4933431D05 (LOC363424), mRNA [XM_343747]
A_44_P855953	4.14868	5.97998	3.57239e-15	2.08168e-12		Q4S5J5_TETNG (Q4S5J5) Chromosome 9 SCAF14729, whole genome shotgun sequence. (Fragment), partial (4%) [TC610206]
A_44_P157024	3.24205	9.66062	3.87481e-15	2.19519e-12
A_44_P575816	2.86894	11.1855	4.66145e-15	2.56947e-12	LOC501370	Rattus norvegicus cDNA clone IMAGE:6889638, partial cds. [BC059164]
A_44_P128747	2.84571	12.5685	6.27549e-15	3.36812e-12		Rattus norvegicus similar to RIKEN cDNA 1700081O22 (LOC363422), mRNA [XM_343745]
A_43_P14894	5.04219	2.259	7.53767e-15	3.94182e-12	Nppb	Rattus norvegicus natriuretic peptide precursor B (Nppb), mRNA [NM_031545]
A_44_P455011	2.96201	11.24	7.99199e-15	4.04026e-12		PREDICTED: Rattus norvegicus hypothetical protein LOC689762 (LOC689762), mRNA [XM_001071912]
A_44_P485499	4.66207	2.78694	8.12212e-15	4.04026e-12	Tex21	Rattus norvegicus testis expressed gene 21 (Tex21), mRNA [NM_001025658]
A_44_P133335	2.8327	12.4788	8.58114e-15	4.16696e-12		Rattus norvegicus similar to RIKEN cDNA 4933431D05 (LOC301906), mRNA [XM_217507]
A_44_P124121	2.96195	11.6027	9.56846e-15	4.43895e-12	LOC363337	Rattus norvegicus similar to RIKEN cDNA 1700081O22 (LOC363337), mRNA [NM_001014221]
A_44_P236187	1.91552	7.02653	9.57655e-15	4.43895e-12	Lgals7	Rattus norvegicus lectin, galactoside-binding, soluble, 7 (Lgals7), mRNA [NM_022582]
A_44_P232076	2.93195	10.9583	1.06818e-14	4.84121e-12	LOC690429	PREDICTED: Rattus norvegicus similar to RIKEN cDNA 5031410I06 (LOC690429), mRNA [XM_001074433]
A_44_P534585	2.90335	10.4181	1.12971e-14	5.00879e-12		Rattus norvegicus similar to RIKEN cDNA 4933431D05 (LOC367673), mRNA [XM_346249]
A_44_P464295	3.21938	10.7254	1.18438e-14	5.13945e-12	LOC301977	PREDICTED: Rattus norvegicus similar to spermatogenesis associated glutamate (E)-rich protein 4d (LOC301977), mRNA [XM_217510]
A_44_P650885	2.6534	6.3156	1.23268e-14	5.23759e-12	Mthfd2	Rattus norvegicus methylenetetrahydrofolate dehydrogenase (NADP+ dependent) 2, methenyltetrahydrofolate cyclohydrolase (Mthfd2), nuclear gene encoding mitochondrial protein, mRNA [NM_001109398]
A_44_P361327	3.08322	11.104	1.26225e-14	5.25379e-12
A_44_P183016	2.92569	11.0635	1.86321e-14	7.60002e-12		Rattus norvegicus similar to RIKEN cDNA 4933431D05 (LOC363360), mRNA [XM_343695]
A_44_P311917	3.31957	10.3368	2.00015e-14	7.99864e-12	LOC680758	PREDICTED: Rattus norvegicus similar to spermatogenesis associated glutamate (E)-rich protein 4d (LOC680758), mRNA [XM_001058748]
A_44_P276916	2.95423	9.40791	2.36012e-14	9.19402e-12		Rattus norvegicus cDNA clone IMAGE:6889638, partial cds. [BC059164]
A_44_P423574	-1.97388	9.22133	2.38923e-14	9.19402e-12	RGD1310827	Rattus norvegicus similar to RIKEN cDNA 1200009O22; EST AI316813 (RGD1310827), mRNA [NM_001034010]
A_44_P398641	3.04231	12.6901	3.11708e-14	1.17727e-11		Rattus norvegicus similar to RIKEN cDNA 4933431D05 (LOC301986), mRNA [XM_217515]
A_44_P787936	2.25625	9.22128	3.53253e-14	1.30992e-11	Stat3	Rattus norvegicus signal transducer and activator of transcription 3 (Stat3), mRNA [NM_012747]
A_44_P446946	2.87668	4.35538	4.50081e-14	1.63918e-11		AI231792 EST228480 Normalized rat heart, Bento Soares Rattus sp. cDNA clone RHECO33 3' end, mRNA sequence [AI231792]
A_44_P177726	4.60421	6.99716	7.59784e-14	2.71856e-11	Gfap	Rattus norvegicus glial fibrillary acidic protein epsilon (Gfap) mRNA, partial cds, alternatively spliced. [EF094477]
A_44_P128737	3.15494	9.54028	9.26011e-14	3.25621e-11
A_44_P546234	4.30778	6.30407	1.10107e-13	3.80615e-11
A_44_P315947	4.1176	1.85221	1.27255e-13	4.32563e-11	F7	Rattus norvegicus coagulation factor VII (serum prothrombin conversion accelerator) (F7), mRNA [NM_152846]
A_44_P518358	4.11211	6.27055	1.35696e-13	4.53693e-11		Rattus norvegicus similar to RIKEN cDNA 4933431D05 (LOC363398), mRNA [XM_343728]
A_44_P655056	2.07396	6.07612	1.57611e-13	5.18464e-11
A_42_P668072	1.43101	9.77388	1.62292e-13	5.25388e-11	Smad1	Rattus norvegicus SMAD family member 1 (Smad1), mRNA [NM_013130]
A_44_P941132	1.20673	12.2268	1.66587e-13	5.30865e-11	Chordc1	Rattus norvegicus cysteine and histidine-rich domain (CHORD)-containing 1 (Chordc1), mRNA [NM_001108128]
A_42_P807866	2.2805	11.1718	2.00609e-13	6.2945e-11	Ril	Rattus norvegicus reversion induced LIM gene (Ril), mRNA [NM_017062]
A_44_P173437	2.60486	11.1901	2.49202e-13	7.70072e-11		PREDICTED: Rattus norvegicus similar to spermatogenesis associated glutamate (E)-rich protein 4d (LOC689541), mRNA [XM_001071141]
A_44_P295414	2.89801	11.3666	2.65961e-13	8.09593e-11		Rattus norvegicus similar to RIKEN cDNA 4933431D05 (LOC363371), mRNA [XM_343706]
A_42_P714311	6.27486	6.60907	3.51265e-13	1.05354e-10	Ccl3	Rattus norvegicus chemokine (C-C motif) ligand 3 (Ccl3), mRNA [NM_013025]
A_44_P535742	1.4646	13.3332	4.30487e-13	1.27243e-10	Hspd1	Rattus norvegicus heat shock protein 1 (chaperonin) (Hspd1), nuclear gene encoding mitochondrial protein, mRNA [NM_022229]
A_44_P121796	3.35877	10.2692	6.35831e-13	1.85254e-10		Rattus norvegicus similar to RIKEN cDNA 4933431D05 (LOC363429), mRNA [XM_343751]
A_44_P295430	2.66622	12.1533	6.86327e-13	1.9715e-10		PREDICTED: Rattus norvegicus hypothetical protein LOC689418 (LOC689418), mRNA [XM_001070729]
A_44_P839432	2.40026	6.17239	7.00239e-13	1.98352e-10
A_42_P576953	3.80755	8.5432	1.17137e-12	3.27262e-10	Pla1a	Rattus norvegicus phospholipase A1 member A (Pla1a), mRNA [NM_138882]
A_43_P11871	2.15665	6.42599	1.26221e-12	3.47875e-10	Padi3	Rattus norvegicus peptidyl arginine deiminase, type III (Padi3), mRNA [NM_017230]
A_44_P485305	2.84191	10.5134	1.28111e-12	3.48376e-10		Rattus norvegicus similar to RIKEN cDNA 4933431D05 (LOC296782), mRNA [XM_216075]
A_44_P1047158	2.53599	8.56555	1.41125e-12	3.78716e-10	Tnip2	Rattus norvegicus TNFAIP3 interacting protein 2 (Tnip2), mRNA [NM_001024771]
A_44_P423566	-2.1424	10.1597	1.91702e-12	5.05172e-10	RGD1310827	Rattus norvegicus similar to RIKEN cDNA 1200009O22; EST AI316813 (RGD1310827), mRNA [NM_001034010]
A_44_P443367	2.96162	10.8171	1.93202e-12	5.05172e-10		Rattus norvegicus similar to RIKEN cDNA 4933431D05 (LOC363305), mRNA [XM_343646]
A_44_P389590	-3.11361	6.43395	2.01669e-12	5.20638e-10	Cilp	Rattus norvegicus cartilage intermediate layer protein, nucleotide pyrophosphohydrolase (Cilp), mRNA [NM_001108161]
A_42_P638620	6.59658	7.14064	2.57746e-12	6.57091e-10	Lcn2	Rattus norvegicus lipocalin 2 (Lcn2), mRNA [NM_130741]
A_42_P772878	2.64571	10.4642	2.65613e-12	6.68787e-10	Bag3	Rattus norvegicus Bcl2-associated athanogene 3 (Bag3), mRNA [NM_001011936]
A_44_P992908	5.61272	10.382	2.73407e-12	6.80016e-10	Hspb1	Rattus norvegicus heat shock protein 1 (Hspb1), mRNA [NM_031970]
A_44_P1029107	1.24788	9.33044	2.99411e-12	7.35722e-10	Twistnb	Rattus norvegicus TWIST neighbor (Twistnb), mRNA [NM_001108707]
A_44_P1057331	1.36582	9.12141	3.64746e-12	8.85595e-10	Stk40	Rattus norvegicus serine/threonine kinase 40 (Stk40), mRNA [NM_183056]
A_44_P917278	-2.48553	5.768	3.88922e-12	9.33184e-10
A_44_P242958	-2.18853	6.38109	4.15445e-12	9.85232e-10	Ttpa	Rattus norvegicus tocopherol (alpha) transfer protein (Ttpa), mRNA [NM_013048]
A_44_P422152	3.6985	10.496	4.21438e-12	9.87958e-10		Rattus norvegicus similar to RIKEN cDNA 4933431D05 (LOC363395), mRNA [XM_343725]
A_44_P513866	1.58729	12.2011	4.6241e-12	1.07169e-09		mitochondrial ribosomal protein S6 Gene [Source:MGI Symbol;Acc:MGI:2153111] [ENSRNOT00000002752]
A_44_P1028549	2.28964	7.56031	4.72468e-12	1.08269e-09	Casp4	Rattus norvegicus caspase 4, apoptosis-related cysteine peptidase (Casp4), mRNA [NM_053736]
A_44_P585834	2.79904	5.37614	5.46239e-12	1.23784e-09
A_42_P618217	3.23567	5.74026	6.34316e-12	1.42164e-09	Fgf21	Rattus norvegicus fibroblast growth factor 21 (Fgf21), mRNA [NM_130752]
A_44_P233557	2.56435	6.27952	7.48258e-12	1.64894e-09	Micalcl	Rattus norvegicus MICAL C-terminal like (Micalcl), mRNA [NM_182669]
A_42_P681722	2.01287	7.80831	7.53935e-12	1.64894e-09		UI-R-BS1-azm-c-07-0-UI.s1 UI-R-BS1 Rattus norvegicus cDNA clone UI-R-BS1-azm-c-07-0-UI 3', mRNA sequence [BE117898]
A_44_P807649	1.28511	9.98504	7.59991e-12	1.64894e-09		GP1_CHLRE (Q9FPQ6) Vegetative cell wall protein gp1 precursor (Hydroxyproline-rich glycoprotein 1), partial (5%) [TC610375]
A_44_P114352	3.49957	8.75242	7.83076e-12	1.68114e-09	LOC363337	Rattus norvegicus similar to RIKEN cDNA 1700081O22 (LOC363337), mRNA [NM_001014221]
A_42_P543226	1.74791	9.11226	8.06524e-12	1.71344e-09		AGENCOURT_27552711 NIH_MGC_254 Rattus norvegicus cDNA clone IMAGE:7314137 5', mRNA sequence [CO399392]
A_44_P1056383	1.22289	9.53476	9.17658e-12	1.92945e-09	RGD1311269	Rattus norvegicus similar to hypothetical protein FLJ37953 (RGD1311269), transcript variant 1, mRNA [NM_001170473]
A_44_P351963	2.29137	10.5904	9.58678e-12	1.99513e-09		Rattus norvegicus cDNA clone IMAGE:6889638, partial cds. [BC059164]
A_44_P255734	2.65535	8.22712	1.0336e-11	2.12931e-09		Rattus norvegicus similar to RIKEN cDNA 1700081O22 (LOC317091), mRNA [XM_229800]
A_44_P121556	1.17764	7.51657	1.06274e-11	2.16746e-09	RGD1305222	Rattus norvegicus similar to RIKEN cDNA 1810029B16 (RGD1305222), mRNA [NM_001169102]
A_42_P603700	4.1511	9.53094	1.1452e-11	2.31252e-09	Aspg	Rattus norvegicus asparaginase homolog (S. cerevisiae) (Aspg), mRNA [NM_144750]
A_44_P208720	3.33131	9.86338	1.23491e-11	2.46922e-09	LOC501362	PREDICTED: Rattus norvegicus hypothetical LOC501362 (LOC501362), mRNA [XM_576775]
A_42_P741027	1.73601	11.4901	1.31801e-11	2.6098e-09	Jun	Rattus norvegicus Jun oncogene (Jun), mRNA [NM_021835]
A_44_P508906	2.88404	11.7816	1.44541e-11	2.83454e-09		Rattus norvegicus similar to RIKEN cDNA 4933431D05 (LOC363312), mRNA [XM_343652]
A_44_P276674	4.62569	2.24289	1.46205e-11	2.83986e-09	LOC686038	PREDICTED: Rattus norvegicus similar to Discs large homolog 5 (Placenta and prostate DLG) (Discs large protein P-dlg) (LOC686038), mRNA [XM_001066294]
A_44_P242305	1.26676	8.04732	1.52253e-11	2.92369e-09	Ahctf1	Q8VD55_MOUSE (Q8VD55) Transcription factor ELYS, partial (10%) [TC599228]
A_42_P458530	4.1813	7.59028	1.53388e-11	2.92369e-09	Ripk3	Rattus norvegicus receptor-interacting serine-threonine kinase 3 (Ripk3), mRNA [NM_139342]
A_44_P531758	1.89347	13.3393	1.56095e-11	2.93197e-09	Cryab	Rattus norvegicus crystallin, alpha B (Cryab), mRNA [NM_012935]
A_42_P624309	-2.40424	5.4254	1.56698e-11	2.93197e-09	Ltc4s	Rattus norvegicus leukotriene C4 synthase (Ltc4s), mRNA [NM_053639]
A_44_P441833	1.28747	7.09249	1.61188e-11	2.98857e-09		AI009003 EST203454 Normalized rat embryo, Bento Soares Rattus sp. cDNA clone REMBH04 3' end, mRNA sequence [AI009003]
A_44_P308662	2.91062	6.86735	1.64684e-11	3.02588e-09	Ret	Rattus norvegicus ret proto-oncogene (Ret), transcript variant 1, mRNA [NM_012643]
A_44_P163957	2.13409	10.7391	1.71593e-11	3.1011e-09		Rattus norvegicus LOC363343 (LOC363343), mRNA [XM_343681]
A_43_P14036	3.0614	9.35018	1.71819e-11	3.1011e-09	Ifi27l2b	Rattus norvegicus interferon, alpha-inducible protein 27 like 2B (Ifi27l2b), mRNA [NM_206846]
A_44_P290394	-1.54739	10.7324	1.88387e-11	3.37031e-09	Slc27a1	Rattus norvegicus solute carrier family 27 (fatty acid transporter), member 1 (Slc27a1), mRNA [NM_053580]
A_44_P519144	2.558	5.29113	2.00203e-11	3.55055e-09		EST231379 Normalized rat ovary, Bento Soares Rattus sp. cDNA clone ROVCI13 3' end, mRNA sequence [AI234817]
A_44_P279379	4.04477	3.13527	2.25474e-11	3.96426e-09	Krt25	Rattus norvegicus keratin 25 (Krt25), mRNA [NM_001008822]
A_44_P497310	-2.21392	5.75803	2.62688e-11	4.53424e-09	Atp13a4	PREDICTED: Rattus norvegicus similar to 9330174J19Rik protein (predicted) (RGD1306927_predicted), mRNA [XM_221355]
A_44_P837980	1.41025	10.1358	2.63552e-11	4.53424e-09
A_44_P231283	2.22293	6.70214	2.64562e-11	4.53424e-09	Nupl1	Nucleoporin p58/p45 (Nucleoporin-like 1) [Source:UniProtKB/Swiss-Prot;Acc:P70581] [ENSRNOT00000017204]
A_44_P809374	4.35233	6.02282	2.72436e-11	4.63028e-09	Clcf1	Rattus norvegicus cardiotrophin-like cytokine factor 1 (Clcf1), mRNA [NM_207615]
A_44_P291196	-2.43012	9.10514	3.22019e-11	5.42775e-09	Btbd17	Rattus norvegicus BTB (POZ) domain containing 17 (Btbd17), mRNA [NM_001134534]
A_44_P393235	7.00168	3.91577	3.32499e-11	5.55846e-09	Has1	Rattus norvegicus hyaluronan synthase 1 (Has1), mRNA [NM_172323]
A_44_P1038028	3.9045	8.9992	3.79906e-11	6.29934e-09	Tnfrsf12a	Rattus norvegicus tumor necrosis factor receptor superfamily, member 12a (Tnfrsf12a), mRNA [NM_181086]
A_44_P1000653	8.14547	6.17143	3.83537e-11	6.30826e-09	Serpina3n	Rattus norvegicus serine (or cysteine) peptidase inhibitor, clade A, member 3N (Serpina3n), mRNA [NM_031531]
A_43_P12832	1.12919	10.5812	3.97131e-11	6.4796e-09	Nol3	Rattus norvegicus nucleolar protein 3 (apoptosis repressor with CARD domain) (Nol3), mRNA [NM_053516]
A_43_P11472	5.0387	8.72452	4.06171e-11	6.57449e-09	Hmox1	Rattus norvegicus heme oxygenase (decycling) 1 (Hmox1), mRNA [NM_012580]
A_44_P562669	-2.38894	10.8149	4.53264e-11	7.27899e-09		RVL8768 Wackym-Soares normalized rat vestibular cDNA library Rattus norvegicus cDNA 5', mRNA sequence [DV718178]
A_44_P454719	1.21616	11.9054	4.7004e-11	7.48943e-09		BC028256 Erbb2ip protein {Mus musculus} (exp=-1; wgp=0; cg=0), partial (63%) [TC602209]
A_44_P592086	3.60542	4.10942	4.79945e-11	7.56786e-09		Q5FY69_PIG (Q5FY69) Sodium/glucose cotransporter, partial (10%) [TC594597]
A_43_P12451	3.24954	8.94969	4.82384e-11	7.56786e-09	Slc16a3	Rattus norvegicus solute carrier family 16, member 3 (monocarboxylic acid transporter 4) (Slc16a3), mRNA [NM_030834]
A_44_P466345	3.97034	2.09768	5.27851e-11	8.21795e-09	LOC100362386	PREDICTED: Rattus norvegicus rCG56785-like (LOC100362386), mRNA [XM_002728146]
A_44_P491796	9.73054	9.48845	5.3645e-11	8.28856e-09	Spp1	Rattus norvegicus secreted phosphoprotein 1 (Spp1), mRNA [NM_012881]
A_44_P239300	-2.52014	4.79286	5.57393e-11	8.48361e-09	RGD1307119	Rattus norvegicus hypothetical LOC303743 (RGD1307119), mRNA [NM_001013975]
A_44_P121374	2.04363	10.1278	6.72477e-11	1.01594e-08	Hsph1	Rattus norvegicus heat shock 105kDa/110kDa protein 1 (Hsph1), mRNA [NM_001011901]
A_44_P489683	4.49595	1.90721	6.91139e-11	1.03645e-08	Ptprh	PREDICTED: Rattus norvegicus protein tyrosine phosphatase, receptor type, H (Ptprh), mRNA [XM_574357]
A_42_P493380	2.77807	8.05034	7.44858e-11	1.10886e-08	Myc	Rattus norvegicus myelocytomatosis oncogene (Myc), mRNA [NM_012603]
A_44_P1007215	2.37747	9.52496	7.7197e-11	1.13681e-08	Upp1	Rattus norvegicus uridine phosphorylase 1 (Upp1), mRNA [NM_001030025]
A_42_P693821	6.42322	4.31039	7.74781e-11	1.13681e-08	Fosl1	Rattus norvegicus fos-like antigen 1 (Fosl1), mRNA [NM_012953]
A_44_P367421	-1.24746	11.3053	8.4229e-11	1.22704e-08		RVL20684 Wackym-Soares normalized rat vestibular cDNA library Rattus norvegicus cDNA 5', mRNA sequence [DV728079]
A_44_P164990	1.75184	6.79877	8.61908e-11	1.24671e-08		RNAJ4858 Sox11 protein {Rattus norvegicus} (exp=-1; wgp=0; cg=0), complete [TC576516]
A_44_P329389	1.67277	9.48178	8.85194e-11	1.26248e-08		RVL24274 Wackym-Soares normalized rat vestibular cDNA library Rattus norvegicus cDNA 5', mRNA sequence [DY472907]
A_44_P527325	3.11666	6.19253	9.5973e-11	1.35928e-08	Ryr1l	Ryanodine receptor type 1 Fragment [Source:UniProtKB/TrEMBL;Acc:Q9R272] [ENSRNOT00000027893]
A_44_P268610	-1.13787	10.3586	9.69319e-11	1.3634e-08	RGD1559896	Rattus norvegicus similar to RIKEN cDNA 2310022B05 (RGD1559896), mRNA [NM_001109134]
A_44_P461154	5.82019	11.0962	9.83019e-11	1.3732e-08	Timp1	Rattus norvegicus TIMP metallopeptidase inhibitor 1 (Timp1), mRNA [NM_053819]
A_44_P1036339	1.34032	8.9036	1.04967e-10	1.45633e-08	LOC689842	PREDICTED: Rattus norvegicus similar to Nucleolar GTP-binding protein 1 (Chronic renal failure gene protein) (GTP-binding protein NGB) (LOC689842), mRNA [XR_006738]
A_43_P12900	1.31492	8.88273	1.10106e-10	1.51731e-08	Gtpbp4	Rattus norvegicus GTP binding protein 4 (Gtpbp4), mRNA [NM_053689]
A_44_P212850	1.98421	8.4137	1.14352e-10	1.56525e-08	Fgf2	Rattus norvegicus fibroblast growth factor 2 (Fgf2), mRNA [NM_019305]
A_44_P254984	-2.70509	5.88731	1.22439e-10	1.66476e-08	Pnlip	Rattus norvegicus pancreatic lipase (Pnlip), mRNA [NM_013161]
A_44_P981783	-2.14872	7.15451	1.31843e-10	1.78076e-08		UI-R-C3-sj-b-12-0-UI.r1 UI-R-C3 Rattus norvegicus cDNA clone UI-R-C3-sj-b-12-0-UI 5', mRNA sequence [BF542492]
A_44_P333374	-1.32529	6.65415	1.36793e-10	1.83545e-08	RGD1560736	PREDICTED: Rattus norvegicus similar to solute carrier family 9 (sodium/hydrogen exchanger), isoform 9 (RGD1560736), mRNA [XM_002729941]
A_44_P286236	-3.80503	4.17299	1.40768e-10	1.87645e-08	RGD1310827	Rattus norvegicus similar to RIKEN cDNA 1200009O22; EST AI316813 (RGD1310827), mRNA [NM_001034010]
A_44_P515912	2.0784	5.84843	1.43053e-10	1.89452e-08	Mthfd2	Rattus norvegicus methylenetetrahydrofolate dehydrogenase (NADP+ dependent) 2, methenyltetrahydrofolate cyclohydrolase (Mthfd2), nuclear gene encoding mitochondrial protein, mRNA [NM_001109398]
A_44_P103127	2.24722	10.1993	1.47004e-10	1.93429e-08		DRABAD11 Rat DRG Library Rattus norvegicus cDNA clone DRABAD11 5', mRNA sequence [BG664185]
A_43_P12698	5.75295	10.6032	1.59177e-10	2.08103e-08	Lgals3	Rattus norvegicus lectin, galactoside-binding, soluble, 3 (Lgals3), mRNA [NM_031832]
A_42_P557394	2.35511	7.67608	1.62919e-10	2.1164e-08	Isg20	Rattus norvegicus interferon stimulated exonuclease gene 20 (Isg20), mRNA [NM_001008510]
A_44_P995716	-1.01442	7.44993	1.69718e-10	2.19075e-08	Ccna1	Rattus norvegicus cyclin A1 (Ccna1), mRNA [NM_001011949]
A_44_P247219	-1.71376	6.85988	1.81409e-10	2.32694e-08	Cited4	Rattus norvegicus Cbp/p300-interacting transactivator, with Glu/Asp-rich carboxy-terminal domain, 4 (Cited4), mRNA [NM_053699]
A_44_P469584	4.75814	8.4834	1.84301e-10	2.347e-08	Cd14	Rattus norvegicus CD14 molecule (Cd14), mRNA [NM_021744]
A_44_P1029956	1.31737	13.1854	1.85793e-10	2.347e-08	Cnn3	Rattus norvegicus calponin 3, acidic (Cnn3), mRNA [NM_019359]
A_44_P365379	2.99916	11.7963	1.86425e-10	2.347e-08	Gadd45g	Rattus norvegicus growth arrest and DNA-damage-inducible, gamma (Gadd45g), mRNA [NM_001077640]
A_44_P227983	2.49	4.75216	1.98914e-10	2.48886e-08		AW253723 UI-R-BJ0-aes-e-11-0-UI.s1 UI-R-BJ0 Rattus norvegicus cDNA clone UI-R-BJ0-aes-e-11-0-UI 3', mRNA sequence [AW253723]
A_42_P640792	-2.02489	11.9305	2.0153e-10	2.50622e-08	Gjb6	Rattus norvegicus gap junction protein, beta 6 (Gjb6), mRNA [NM_053388]
A_43_P11621	5.09638	7.69261	2.12174e-10	2.6226e-08	Cd44	Rattus norvegicus Cd44 molecule (Cd44), mRNA [NM_012924]
A_44_P1047331	1.58425	8.46071	2.15947e-10	2.65316e-08	Trmt6	Rattus norvegicus tRNA methyltransferase 6 homolog (S. cerevisiae) (Trmt6), mRNA [NM_001107779]
A_44_P251051	1.88911	4.98297	2.18708e-10	2.67099e-08	Slc16a14	Rattus norvegicus solute carrier family 16, member 14 (monocarboxylic acid transporter 14) (Slc16a14), mRNA [NM_001108229]
A_44_P1027866	1.22022	9.3592	2.20737e-10	2.67973e-08	Nup93	Rattus norvegicus nucleoporin 93 (Nup93), mRNA [NM_001011925]
A_44_P452245	6.51295	3.08107	2.23847e-10	2.70117e-08	Serpine1	Rattus norvegicus serine (or cysteine) peptidase inhibitor, clade E, member 1 (Serpine1), mRNA [NM_012620]
A_44_P972303	1.22654	13.2534	2.36388e-10	2.81938e-08		Q7TPJ2_RAT (Q7TPJ2) Ac2-224, partial (15%) [TC608100]
A_44_P490484	1.58745	8.5111	2.45724e-10	2.91368e-08		UI-R-C1-jx-h-09-0-UI.s1 UI-R-C1 Rattus norvegicus cDNA clone UI-R-C1-jx-h-09-0-UI 3', mRNA sequence [AI044674]
A_44_P871389	-1.04473	7.4857	2.54603e-10	2.98426e-08	Sspn	Rattus norvegicus sarcospan (Sspn), mRNA [NM_001109255]
A_42_P598934	2.87984	8.10391	2.57693e-10	3.00323e-08	Lrrfip1	Rattus norvegicus leucine rich repeat (in FLII) interacting protein 1 (Lrrfip1), mRNA [NM_001014269]
A_44_P287301	1.0337	11.2318	2.59586e-10	3.00811e-08	Bcl6	Rattus norvegicus B-cell CLL/lymphoma 6 (Bcl6), mRNA [NM_001107084]
A_42_P543877	-1.59305	6.96572	2.65441e-10	3.05858e-08	Tlcd1	Rattus norvegicus TLC domain containing 1 (Tlcd1), mRNA [NM_001013858]
A_43_P17213	-1.81888	7.12376	2.84485e-10	3.24358e-08	Abhd1	Rattus norvegicus abhydrolase domain containing 1 (Abhd1), mRNA [NM_001008520]
A_42_P797466	-1.79191	5.40035	2.84678e-10	3.24358e-08		predicted gene 996 Gene [Source:MGI Symbol;Acc:MGI:2685842] [ENSRNOT00000040995]
A_44_P210173	3.28507	7.02492	2.88847e-10	3.2728e-08	Tnfrsf12a	Rattus norvegicus tumor necrosis factor receptor superfamily, member 12a (Tnfrsf12a), mRNA [NM_181086]
A_44_P555253	1.36124	13.1413	2.97099e-10	3.3477e-08	Dnaja1	Rattus norvegicus DnaJ (Hsp40) homolog, subfamily A, member 1 (Dnaja1), mRNA [NM_022934]
A_43_P15024	2.14081	7.84216	3.11335e-10	3.48883e-08	Sypl2	Rattus norvegicus synaptophysin-like 2 (Sypl2), mRNA [NM_001108563]
A_44_P166581	2.76853	6.4593	3.1592e-10	3.52087e-08	Ifitm7	PREDICTED: Rattus norvegicus interferon induced transmembrane protein 7 (Ifitm7), mRNA [XM_001054983]
A_44_P399810	-2.12633	4.92533	3.21216e-10	3.56044e-08		BI277499 UI-R-CY0-bxq-h-04-0-UI.s1 UI-R-CY0 Rattus norvegicus cDNA clone UI-R-CY0-bxq-h-04-0-UI 3', mRNA sequence [BI277499]
A_44_P521532	-1.47974	8.01137	3.31762e-10	3.65746e-08	Sspn	Rattus norvegicus sarcospan (Sspn), mRNA [NM_001109255]
A_44_P881475	3.81817	8.2788	3.39549e-10	3.70327e-08		AA874941 UI-R-E0-ci-d-06-0-UI.s1 UI-R-E0 Rattus norvegicus cDNA clone UI-R-E0-ci-d-06-0-UI 3' similar to gi [AA874941]
A_44_P312095	3.57139	3.23336	3.5094e-10	3.80714e-08	LOC691259	Rattus norvegicus hypothetical protein LOC691259 (LOC691259), mRNA [NM_001109632]
A_44_P1028012	2.90552	12.13	3.54866e-10	3.82936e-08		Q6MG61_RAT (Q6MG61) Chloride intracellular channel 1, complete [TC579587]
A_44_P490490	1.54807	7.97123	3.71645e-10	3.98932e-08		UI-R-C1-jx-h-09-0-UI.s1 UI-R-C1 Rattus norvegicus cDNA clone UI-R-C1-jx-h-09-0-UI 3', mRNA sequence [AI044674]
A_44_P899877	1.55723	7.67105	3.82933e-10	4.08896e-08		Q8NEX1_HUMAN (Q8NEX1) Ells2 (Fragment), partial (12%) [TC595213]
A_44_P399249	2.82516	4.59461	3.87814e-10	4.11952e-08	Tgm1	Rattus norvegicus transglutaminase 1, K polypeptide (Tgm1), mRNA [NM_031659]
A_44_P375447	2.46887	9.42025	4.00113e-10	4.22813e-08		Rattus norvegicus similar to RIKEN cDNA 4933431D05 (LOC363424), mRNA [XM_343747]
A_44_P379772	1.81307	6.90344	4.08466e-10	4.29416e-08	Fbxo17	Rattus norvegicus F-box protein 17 (Fbxo17), mRNA [NM_001013064]
A_42_P677628	1.39174	12.6608	4.13525e-10	4.32505e-08	Klf6	Rattus norvegicus Kruppel-like factor 6 (Klf6), mRNA [NM_031642]
A_43_P10785	-1.01732	10.5687	4.32241e-10	4.49759e-08	Cmbl	Rattus norvegicus carboxymethylenebutenolidase homolog (Pseudomonas) (Cmbl), mRNA [NM_001008770]
A_42_P735417	2.98056	9.25362	4.58095e-10	4.71861e-08	Fcgr2b	Rattus norvegicus Fc fragment of IgG, low affinity IIb, receptor (CD32) (Fcgr2b), mRNA [NM_175756]
A_44_P283518	-1.66865	8.89904	4.62328e-10	4.7213e-08	Slc27a1	Rattus norvegicus solute carrier family 27 (fatty acid transporter), member 1 (Slc27a1), mRNA [NM_053580]
A_44_P460754	3.59777	4.25054	4.66208e-10	4.7305e-08		AA859861 UI-R-E0-cc-a-12-0-UI.s1 UI-R-E0 Rattus norvegicus cDNA clone UI-R-E0-cc-a-12-0-UI 3' similar to gb [AA859861]
A_44_P351723	-1.68141	9.05811	4.70107e-10	4.74646e-08	Cldn10	Rattus norvegicus claudin 10 (Cldn10), mRNA [NM_001106058]
A_44_P187379	-2.35528	5.08082	4.72661e-10	4.74873e-08	RGD1564941	PREDICTED: Rattus norvegicus similar to ankyrin repeat domain 26 (predicted) (RGD1564941_predicted), mRNA [XM_344499]
A_44_P537780	4.23736	6.75328	4.78353e-10	4.78235e-08		AA996504 UI-R-C0-he-b-07-0-UI.s1 UI-R-C0 Rattus norvegicus cDNA clone UI-R-C0-he-b-07-0-UI 3', mRNA sequence [AA996504]
A_44_P337311	2.45136	6.67781	4.89297e-10	4.86791e-08	Thbs4	Thrombospondin-4 Precursor [Source:UniProtKB/Swiss-Prot;Acc:P49744] [ENSRNOT00000017078]
A_44_P184817	-1.57189	7.92319	4.93453e-10	4.88542e-08	Selenbp1	Rattus norvegicus selenium binding protein 1 (Selenbp1), mRNA [NM_080892]
A_44_P822749	2.15371	7.57881	4.96534e-10	4.89218e-08		REU19209 type I immunoglobulin light chain {Leucoraja erinacea} (exp=-1; wgp=0; cg=0), partial (7%) [TC609599]
A_42_P695401	9.13265	7.07106	5.0822e-10	4.98324e-08	Ccl2	Rattus norvegicus chemokine (C-C motif) ligand 2 (Ccl2), mRNA [NM_031530]
A_44_P900646	2.19918	10.9284	5.18631e-10	5.06099e-08		Q25J86_MACFA (Q25J86) Brain cDNA, clone: QflA-17877, partial (17%) [TC627022]
A_44_P883893	-1.54799	9.02685	5.29477e-10	5.14223e-08	Acss1	Rattus norvegicus acyl-CoA synthetase short-chain family member 1 (Acss1), nuclear gene encoding mitochondrial protein, mRNA [NM_001106524]
A_43_P12051	-1.384	9.31006	5.37545e-10	5.19584e-08	Cyp4f1	Rattus norvegicus cytochrome P450, family 4, subfamily f, polypeptide 1 (Cyp4f1), mRNA [NM_019623]
A_44_P253208	2.86376	7.45461	5.70313e-10	5.48658e-08	Adamts9	Rattus norvegicus a disintegrin-like and metalloprotease (reprolysin type) with thrombospondin type 1 motif, 9 (Adamts9), mRNA [NM_001107877]
A_44_P791908	1.83592	6.36166	5.88879e-10	5.63858e-08	RGD1560859	PREDICTED: Rattus norvegicus similar to 2300003P22Rik protein (predicted) (RGD1560859_predicted), mRNA [XR_008965]
A_42_P578953	1.97741	7.77542	5.93424e-10	5.65555e-08		Rattus norvegicus LOC362113 (LOC362113), mRNA [XM_342416]
A_44_P463980	2.80862	7.3956	6.03794e-10	5.72762e-08		Rattus norvegicus similar to fragilis (LOC289685), mRNA [XM_223483]
A_42_P772157	1.78544	8.83156	6.72154e-10	6.34657e-08	Il6ra	Rattus norvegicus interleukin 6 receptor, alpha (Il6ra), mRNA [NM_017020]
A_44_P515197	6.48506	3.5386	7.00809e-10	6.58123e-08	Cxcl2	Rattus norvegicus chemokine (C-X-C motif) ligand 2 (Cxcl2), mRNA [NM_053647]
A_44_P309215	2.01777	8.25276	7.03461e-10	6.58123e-08	Tnip2	Rattus norvegicus TNFAIP3 interacting protein 2 (Tnip2), mRNA [NM_001024771]
A_44_P229677	3.61211	9.55884	7.43227e-10	6.92151e-08	LOC363337	Rattus norvegicus similar to RIKEN cDNA 1700081O22 (LOC363337), mRNA [NM_001014221]
A_44_P932360	1.1348	7.07702	7.58343e-10	7.03018e-08	Nat13	Rattus norvegicus N-acetyltransferase 13 (Nat13), mRNA [NM_001105881]
A_44_P637299	-1.04351	9.7802	7.79349e-10	7.19223e-08	Gdf11	PREDICTED: Rattus norvegicus growth differentiation factor 11 (Gdf11), mRNA [XM_343148]
A_44_P221260	1.13462	7.66674	8.3175e-10	7.64124e-08		HMOX2_RAT (P23711) Heme oxygenase 2 (HO-2) , partial (16%) [TC612118]
A_44_P1059795	1.39822	12.6484	8.58196e-10	7.84884e-08	Eif2s2	Rattus norvegicus eukaryotic translation initiation factor 2, subunit 2 beta (Eif2s2), mRNA [NM_199380]
A_44_P321468	2.3589	4.41239	9.09687e-10	8.28262e-08		Rattus norvegicus similar to RIKEN cDNA 1700081O22 (LOC367677), mRNA [XM_346251]
A_43_P19260	-1.48852	7.07659	9.50729e-10	8.61783e-08		maestro Gene [Source:MGI Symbol;Acc:MGI:2152817] [ENSRNOT00000030613]
A_44_P955901	-1.86682	5.79998	9.60242e-10	8.66555e-08		AW142944 EST293235 Normalized rat muscle, Bento Soares Rattus sp. cDNA clone RGIAZ93 5' end, mRNA sequence [AW142944]
A_43_P20995	2.6335	6.86488	9.71887e-10	8.70107e-08	Rai14	Rattus norvegicus retinoic acid induced 14 (Rai14), mRNA [NM_001011947]
A_44_P248619	-1.94447	7.04068	1.02652e-09	9.14231e-08	Plxnb1	Rattus norvegicus plexin B1 (Plxnb1), mRNA [NM_001108188]
A_43_P12403	3.27836	5.81224	1.04986e-09	9.30956e-08	Fgr	Rattus norvegicus Gardner-Rasheed feline sarcoma viral (v-fgr) oncogene homolog (Fgr), mRNA [NM_024145]
A_44_P286788	3.63159	8.38164	1.08102e-09	9.46404e-08	Ncf4	Rattus norvegicus neutrophil cytosolic factor 4 (Ncf4), mRNA [NM_001127304]
A_44_P468380	-2.53593	7.20003	1.08121e-09	9.46404e-08	Kcnip2	Rattus norvegicus Kv channel-interacting protein 2 (Kcnip2), transcript variant a, mRNA [NM_020094]
A_43_P17681	1.16371	7.47195	1.09379e-09	9.53326e-08	Jmjd6	Rattus norvegicus jumonji domain containing 6 (Jmjd6), mRNA [NM_001012143]
A_44_P365269	-1.7944	5.73334	1.12391e-09	9.75409e-08	Jph4	Rattus norvegicus junctophilin 4 (Jph4), mRNA [NM_001003711]
A_43_P13297	3.09869	11.2386	1.14976e-09	9.93617e-08	Mt1a	Rattus norvegicus metallothionein 1a (Mt1a), mRNA [NM_138826]
A_44_P634946	1.25537	8.9326	1.18044e-09	1.014e-07	Mdm2	Rattus norvegicus Mdm2 p53 binding protein homolog (mouse) (Mdm2), mRNA [NM_001108099]
A_44_P380182	2.14168	5.30065	1.18329e-09	1.014e-07	Mthfd2	Rattus norvegicus methylenetetrahydrofolate dehydrogenase (NADP+ dependent) 2, methenyltetrahydrofolate cyclohydrolase (Mthfd2), nuclear gene encoding mitochondrial protein, mRNA [NM_001109398]
A_44_P1028007	2.75358	12.2479	1.19498e-09	1.01973e-07	Clic1	Rattus norvegicus chloride intracellular channel 1 (Clic1), mRNA [NM_001002807]
A_44_P278810	1.25083	9.82236	1.20069e-09	1.02033e-07		small nuclear ribonucleoprotein polypeptide A' Gene [Source:MGI Symbol;Acc:MGI:1916231] [ENSRNOT00000016758]
A_44_P792845	4.75182	2.70594	1.21309e-09	1.02315e-07		S78518 DNA-binding protein {Mus sp.} (exp=-1; wgp=0; cg=0), partial (17%) [TC619180]
A_44_P776556	1.79882	9.13571	1.21403e-09	1.02315e-07	Chac1	Rattus norvegicus ChaC, cation transport regulator homolog 1 (E. coli) (Chac1), mRNA [NM_001173437]
A_44_P1037041	3.37705	8.00573	1.2224e-09	1.02596e-07	Map3k6	Rattus norvegicus mitogen-activated protein kinase kinase kinase 6 (Map3k6), mRNA [NM_001107909]
A_42_P621642	2.93952	10.124	1.25481e-09	1.04884e-07	Lsp1	Rattus norvegicus lymphocyte-specific protein 1 (Lsp1), mRNA [NM_001025420]
A_44_P309081	1.61863	7.92961	1.29547e-09	1.07841e-07	Hspa2	Rattus norvegicus heat shock protein 2 (Hspa2), mRNA [NM_021863]
A_44_P1036534	-1.10301	12.8379	1.30958e-09	1.08572e-07	Paqr4	Rattus norvegicus progestin and adipoQ receptor family member IV (Paqr4), mRNA [NM_001017377]
A_44_P365653	-1.29148	8.09668	1.33648e-09	1.10355e-07	Idh2	Rattus norvegicus isocitrate dehydrogenase 2 (NADP+), mitochondrial (Idh2), nuclear gene encoding mitochondrial protein, mRNA [NM_001014161]
A_44_P332790	5.36043	4.23649	1.37748e-09	1.13281e-07	Trh	Rattus norvegicus thyrotropin releasing hormone (Trh), mRNA [NM_013046]
A_44_P372251	-1.6599	10.0921	1.43846e-09	1.17349e-07	Bcan	Rattus norvegicus brevican (Bcan), transcript variant 2, mRNA [NM_012916]
A_44_P715234	-1.16635	7.04121	1.63883e-09	1.3211e-07		PURA_METCA (Q606N8) Adenylosuccinate synthetase (IMP--aspartate ligase) (AdSS) (AMPSase) , partial (4%) [TC594104]
A_44_P622866	1.01493	8.56368	1.64801e-09	1.32328e-07		Q44374_9RHIZ (Q44374) OphC, partial (7%) [TC581203]
A_43_P20544	-2.33154	6.97415	1.6614e-09	1.32879e-07	Ephb3	Rattus norvegicus Eph receptor B3 (Ephb3), mRNA [NM_001105868]
A_42_P627998	2.14933	10.3315	1.7212e-09	1.37125e-07	Igfbp3	Rattus norvegicus insulin-like growth factor binding protein 3 (Igfbp3), mRNA [NM_012588]
A_44_P501843	1.12895	9.61088	1.72887e-09	1.372e-07	Shmt2	Rattus norvegicus serine hydroxymethyltransferase 2 (mitochondrial) (Shmt2), nuclear gene encoding mitochondrial protein, mRNA [NM_001008322]
A_44_P808557	1.90794	8.59294	1.77492e-09	1.40308e-07
A_44_P215393	-1.73066	9.49497	1.78191e-09	1.40317e-07	Fam107a	Rattus norvegicus family with sequence similarity 107, member A (Fam107a), mRNA [NM_001025129]
A_44_P380265	3.82238	2.15083	1.79902e-09	1.41119e-07	RGD1560570	Rattus norvegicus similar to RIKEN cDNA 1700081O22 (LOC302091), mRNA [XM_229665]
A_43_P15259	2.31092	9.29942	1.83398e-09	1.4331e-07	Tnfrsf1a	Rattus norvegicus tumor necrosis factor receptor superfamily, member 1a (Tnfrsf1a), mRNA [NM_013091]
A_43_P11634	1.7022	9.26436	1.85224e-09	1.44185e-07	Gfra1	Rattus norvegicus GDNF family receptor alpha 1 (Gfra1), mRNA [NM_012959]
A_42_P762829	3.32489	11.7239	1.90133e-09	1.47444e-07	Cebpd	Rattus norvegicus CCAAT/enhancer binding protein (C/EBP), delta (Cebpd), mRNA [NM_013154]
A_42_P663722	4.12603	2.39541	1.92036e-09	1.48355e-07	Slc30a2	Rattus norvegicus solute carrier family 30 (zinc transporter), member 2 (Slc30a2), transcript variant 2, mRNA [NM_012890]
A_43_P15062	1.19994	6.92876	1.95219e-09	1.50245e-07		PREDICTED: Rattus norvegicus ribosomal protein L3-like (predicted) (Rpl3l_predicted), mRNA [XM_213231]
A_44_P462661	3.93538	7.63343	1.99899e-09	1.51819e-07	Il1rn	Rattus norvegicus interleukin 1 receptor antagonist (Il1rn), mRNA [NM_022194]
A_44_P233702	3.38788	2.04432	2.0004e-09	1.51819e-07	Clcf1	Rattus norvegicus cardiotrophin-like cytokine factor 1 (Clcf1), mRNA [NM_207615]
A_44_P837560	2.06715	10.4922	2.00242e-09	1.51819e-07		Q5XIQ2_RAT (Q5XIQ2) Potassium channel modulatory factor 1 (Predicted), partial (7%) [TC586302]
A_44_P484889	2.86606	7.20243	2.01884e-09	1.52497e-07	Ifitm3	Rattus norvegicus interferon induced transmembrane protein 3 (Ifitm3), mRNA [NM_001136124]
A_42_P602822	2.17949	6.45879	2.03743e-09	1.53151e-07	Ret	Rattus norvegicus ret proto-oncogene (Ret), transcript variant 2, mRNA [NM_001110099]
A_43_P12247	-1.03294	9.97327	2.04251e-09	1.53151e-07	Aldh1l1	Rattus norvegicus aldehyde dehydrogenase 1 family, member L1 (Aldh1l1), mRNA [NM_022547]
A_42_P614175	3.4848	7.58821	2.06649e-09	1.54381e-07	Gal	Rattus norvegicus galanin prepropeptide (Gal), mRNA [NM_033237]
A_42_P787216	1.6168	9.28696	2.12972e-09	1.58524e-07	Dclk1	Rattus norvegicus activity and neurotransmitter-induced early gene protein 4 (ania-4) mRNA, complete cds. [AF030089]
A_44_P356526	-1.26517	10.51	2.14974e-09	1.58855e-07	Acss1	Rattus norvegicus acyl-CoA synthetase short-chain family member 1 (Acss1), nuclear gene encoding mitochondrial protein, mRNA [NM_001106524]
A_44_P352513	-1.92828	4.89253	2.19407e-09	1.61545e-07	Sspn	Rattus norvegicus sarcospan (Sspn), mRNA [NM_001109255]
A_44_P356738	2.27404	6.2966	2.23144e-09	1.63705e-07	LOC681353	DRABQD09 Rat DRG Library Rattus norvegicus cDNA clone DRABQD09 5', mRNA sequence [BG666629]
A_44_P357879	1.69254	4.48051	2.25676e-09	1.6497e-07	Tnpo1	PREDICTED: Rattus norvegicus transportin 1 (Tnpo1), mRNA [XM_219500]
A_44_P359548	1.24711	7.92941	2.27851e-09	1.65965e-07		UI-R-C3-sp-f-07-0-UI.r1 UI-R-C3 Rattus norvegicus cDNA clone UI-R-C3-sp-f-07-0-UI 5', mRNA sequence [BF542749]
A_44_P1058980	1.0256	9.6424	2.29044e-09	1.66241e-07	Utp3	Rattus norvegicus UTP3, small subunit (SSU) processome component, homolog (S. cerevisiae) (Utp3), mRNA [NM_001012036]
A_44_P391296	8.29163	5.10056	2.36091e-09	1.70748e-07	Ccl7	Rattus norvegicus chemokine (C-C motif) ligand 7 (Ccl7), mRNA [NM_001007612]
A_43_P15427	3.52178	4.99851	2.55687e-09	1.84266e-07	Sct	Secretin Precursor [Source:UniProtKB/Swiss-Prot;Acc:P11384] [ENSRNOT00000024094]
A_43_P17059	-2.39294	5.23626	2.5906e-09	1.8604e-07	Crlf1	Rattus norvegicus cytokine receptor-like factor 1 (Crlf1), mRNA [NM_001106074]
A_44_P291264	5.36408	4.38376	2.62671e-09	1.87971e-07	Sele	Rattus norvegicus selectin E (Sele), mRNA [NM_138879]
A_43_P12384	3.64259	5.6553	2.65984e-09	1.89677e-07	Birc3	Rattus norvegicus baculoviral IAP repeat-containing 3 (Birc3), mRNA [NM_023987]
A_44_P885072	1.11941	7.86688	2.67112e-09	1.89817e-07	Smad5	Mothers against decapentaplegic homolog 5 (Mothers against DPP homolog 5)(SMAD 5)(Smad5) [Source:UniProtKB/Swiss-Prot;Acc:Q9R1V3] [ENSRNOT00000016704]
A_44_P653647	1.40722	8.84851	2.72896e-09	1.93254e-07	Tmem117	PREDICTED: Rattus norvegicus similar to RIKEN cDNA B930062P21 gene (predicted) (RGD1562562_predicted), mRNA [XM_576330]
A_44_P900924	2.77875	6.73938	2.78297e-09	1.96397e-07	Rhbdf2	Rattus norvegicus rhomboid 5 homolog 2 (Drosophila) (Rhbdf2), mRNA [NM_001107067]
A_44_P822333	-1.45835	8.89142	2.98421e-09	2.09872e-07		UI-R-FS0-crt-g-10-0-UI.s1 UI-R-FS0 Rattus norvegicus cDNA clone UI-R-FS0-crt-g-10-0-UI 3', mRNA sequence [CB327622]
A_44_P1022002	7.49812	5.44657	3.04176e-09	2.13184e-07	Ccl7	Rattus norvegicus chemokine (C-C motif) ligand 7 (Ccl7), mRNA [NM_001007612]
A_44_P107541	-2.64454	4.63803	3.09316e-09	2.16045e-07	Siglec5	Rattus norvegicus sialic acid binding Ig-like lectin 5 (Siglec5), mRNA [NM_001106249]
A_44_P445938	1.30317	10.2964	3.10797e-09	2.16338e-07	P4ha2	Rattus norvegicus prolyl 4-hydroxylase, alpha polypeptide II (P4ha2), mRNA [NM_001108275]
A_43_P11616	4.78269	7.22859	3.22977e-09	2.24052e-07	Atf3	Rattus norvegicus activating transcription factor 3 (Atf3), mRNA [NM_012912]
A_44_P577889	1.36485	7.07167	3.25291e-09	2.24878e-07
A_44_P290457	3.53626	4.10679	3.26374e-09	2.24878e-07	Ptprh	Brain-enriched membrane-associated protein tyrosine phosphatase (BEM)-2Protein tyrosine phosphatase, receptor type, H Precursor (EC 3.1.3.48); [Source:UniProtKB/TrEMBL;Acc:Q64642] [ENSRNOT00000024492]
A_44_P1050809	-1.83752	7.69639	3.28458e-09	2.25552e-07	MGC114464	Rattus norvegicus similar to expressed sequence AI836003 (MGC114464), mRNA [NM_001024909]
A_42_P755894	-1.45482	9.42279	3.32117e-09	2.273e-07		UI-R-E1-fu-g-10-0-UI.r1 UI-R-E1 Rattus norvegicus cDNA clone UI-R-E1-fu-g-10-0-UI 5', mRNA sequence [BF556567]
A_44_P212551	3.81086	3.36469	3.37847e-09	2.30448e-07	Ccl4	Rattus norvegicus chemokine (C-C motif) ligand 4 (Ccl4), mRNA [NM_053858]
A_44_P895399	2.33561	6.33601	3.43892e-09	2.33789e-07		AW916109 EST347413 Rat gene index, normalized rat, norvegicus, Bento Soares Rattus norvegicus cDNA clone RGIDI14 5' end, mRNA sequence [AW916109]
A_44_P537113	-2.12124	5.12374	3.49951e-09	2.37118e-07	Fads6	Rattus norvegicus fatty acid desaturase domain family, member 6 (Fads6), mRNA [NM_001107064]
A_43_P13367	1.23739	12.995	3.56853e-09	2.40994e-07	Rnh1	Rattus norvegicus ribonuclease/angiogenin inhibitor 1 (Rnh1), mRNA [NM_139105]
A_44_P372061	-1.04982	8.3031	3.62384e-09	2.43364e-07	Cyp2d4	Rattus norvegicus cytochrome P450, family 2, subfamily d, polypeptide 4 (Cyp2d4), mRNA [NM_138515]
A_44_P1024341	4.24533	8.19879	3.62749e-09	2.43364e-07		UI-R-DY1-cnr-n-04-0-UI.s1 UI-R-DY1 Rattus norvegicus cDNA clone UI-R-DY1-cnr-n-04-0-UI 3', mRNA sequence [BQ208035]
A_44_P260475	-1.42483	6.79684	3.74732e-09	2.50579e-07	Hdac11	Rattus norvegicus histone deacetylase 11 (Hdac11), mRNA [NM_001106610]
A_44_P114774	-1.14331	6.58503	3.85048e-09	2.56636e-07	Appl2	Rattus norvegicus adaptor protein, phosphotyrosine interaction, PH domain and leucine zipper containing 2 (Appl2), mRNA [NM_001108741]
A_44_P161411	1.28978	6.51114	3.87071e-09	2.57144e-07		Shultzomica06421 Rat lung airway and parenchyma cDNA libraries Rattus norvegicus cDNA clone CP1750 5', mRNA sequence [CF113170]
A_44_P252441	-1.01502	10.231	3.96983e-09	2.62872e-07	St3gal2	Rattus norvegicus ST3 beta-galactoside alpha-2,3-sialyltransferase 2 (St3gal2), mRNA [NM_031695]
A_44_P274976	4.02847	3.683	4.05926e-09	2.67924e-07	Aldh1l2	RVL7682 Wackym-Soares normalized rat vestibular cDNA library Rattus norvegicus cDNA 5', mRNA sequence [DV717216]
A_42_P770556	-1.06381	12.0846	4.10297e-09	2.69593e-07	Ppm1b	Rattus norvegicus protein phosphatase 1B, magnesium dependent, beta isoform (Ppm1b), mRNA [NM_033096]
A_44_P794508	-1.86796	5.36092	4.11098e-09	2.69593e-07
A_42_P656837	-1.27395	8.67536	4.1723e-09	2.72737e-07	Plcd4	Rattus norvegicus phospholipase C, delta 4 (Plcd4), mRNA [NM_080688]
A_44_P823194	1.14354	6.75655	4.20994e-09	2.74319e-07
A_44_P337351	-1.4512	10.7839	4.25432e-09	2.76328e-07	Cxcl12	Rattus norvegicus chemokine (C-X-C motif) ligand 12 (stromal cell-derived factor 1) (Cxcl12), transcript variant 3, mRNA [NM_001033883]
A_44_P902033	1.15778	6.54602	4.37266e-09	2.81326e-07
A_44_P210178	1.53488	10.4992	4.55014e-09	2.9e-07	Carhsp1	Rattus norvegicus calcium regulated heat stable protein 1 (Carhsp1), mRNA [NM_152790]
A_44_P1022458	3.86133	7.89841	4.841e-09	3.07577e-07	Tubb6	Rattus norvegicus tubulin, beta 6 (Tubb6), mRNA [NM_001025675]
A_44_P202201	-2.14467	10.4903	4.96531e-09	3.14495e-07	Grp	Rattus norvegicus gastrin releasing peptide (Grp), mRNA [NM_133570]
A_44_P730996	1.13201	6.60457	5.01515e-09	3.16669e-07		Q98IM1_RHILO (Q98IM1) Mlr2342 protein, partial (4%) [TC614774]
A_44_P113691	-1.31374	11.6674	5.14589e-09	3.22682e-07	Slc6a1	Rattus norvegicus solute carrier family 6 (neurotransmitter transporter, GABA), member 1 (Slc6a1), mRNA [NM_024371]
A_42_P817417	2.31933	7.11763	5.14943e-09	3.22682e-07	PVR	Rattus norvegicus poliovirus receptor (PVR), mRNA [NM_017076]
A_44_P212964	2.3579	9.06348	5.15786e-09	3.22682e-07	Plac8	Rattus norvegicus placenta-specific 8 (Plac8), mRNA [NM_001108353]
A_44_P312726	1.7039	8.22677	5.36866e-09	3.34352e-07	Tmod3	Rattus norvegicus tropomodulin 3 (Tmod3), mRNA [NM_001011997]
A_44_P293226	-1.21905	7.38084	5.37717e-09	3.34352e-07	Slc25a23	Rattus norvegicus solute carrier family 25 (mitochondrial carrier; phosphate carrier), member 23 (Slc25a23), nuclear gene encoding mitochondrial protein, mRNA [NM_001106873]
A_42_P737278	1.701	7.57101	5.41335e-09	3.35476e-07		Q8A8D0_BACTN (Q8A8D0) Two-component system sensor histidine kinase, partial (3%) [TC603266]
A_43_P10931	1.43396	10.9966	5.42814e-09	3.35476e-07	Gpr68	Rattus norvegicus G protein-coupled receptor 68 (Gpr68), mRNA [NM_001108049]
A_44_P975868	4.88978	3.59777	5.59571e-09	3.44787e-07		O08779_RAT (O08779) CD44 protein, complete [TC575730]
A_44_P526017	1.60328	3.67989	5.6784e-09	3.4674e-07		DX26B_MOUSE (Q8BND4) Protein DDX26B, partial (8%) [TC638000]
A_44_P121446	1.14217	6.77868	5.73214e-09	3.48976e-07	Tmed5	Rattus norvegicus transmembrane emp24 protein transport domain containing 5 (Tmed5), mRNA [NM_001007619]
A_44_P825084	1.60747	5.119	5.75681e-09	3.49435e-07
A_44_P120736	-1.81616	5.84732	5.78562e-09	3.49454e-07	Hapln1	Rattus norvegicus hyaluronan and proteoglycan link protein 1 (Hapln1), mRNA [NM_019189]
A_44_P193966	-1.0348	11.0685	5.79139e-09	3.49454e-07	Acsl6	Rattus norvegicus acyl-CoA synthetase long-chain family member 6 (Acsl6), mRNA [NM_130739]
A_42_P700288	2.07234	8.93282	5.81142e-09	3.49628e-07	Trim47	Rattus norvegicus tripartite motif-containing 47 (Trim47), mRNA [NM_001109585]
A_44_P159540	-1.07174	5.78334	5.9353e-09	3.5603e-07	Dhrs11	Rattus norvegicus dehydrogenase/reductase (SDR family) member 11 (Dhrs11), mRNA [NM_001014119]
A_44_P348435	-1.21598	12.7433	6.20797e-09	3.71295e-07		PHAR1_RAT (P62024) Phosphatase and actin regulator 1, complete [TC575054]
A_44_P323304	-1.12147	10.8466	6.33663e-09	3.77881e-07	Pygb	Rattus norvegicus phosphorylase, glycogen; brain (Pygb), mRNA [NM_013188]
A_44_P840118	3.94554	2.56071	6.38619e-09	3.79727e-07		ALG13_CRYNE (Q5KLF2) UDP-N-acetylglucosamine transferase subunit ALG13 (Asparagine linked glycosylation protein 13) , partial (11%) [TC644908]
A_44_P562744	1.38643	6.73934	6.61178e-09	3.91998e-07
A_44_P766678	2.36549	8.88241	6.99631e-09	4.12398e-07		BF557813 UI-R-C0-gw-g-05-0-UI.r1 UI-R-C0 Rattus norvegicus cDNA clone UI-R-C0-gw-g-05-0-UI 5', mRNA sequence [BF557813]
A_42_P698409	2.83589	8.17167	7.06346e-09	4.15156e-07	Enpp3	Rattus norvegicus ectonucleotide pyrophosphatase/phosphodiesterase 3 (Enpp3), mRNA [NM_019370]
A_44_P359150	1.12997	9.04021	7.10731e-09	4.16533e-07	G3bp1	Rattus norvegicus GTPase activating protein (SH3 domain) binding protein 1 (G3bp1), mRNA [NM_133565]
A_42_P829301	2.89634	8.29979	7.1988e-09	4.20686e-07	Slc1a5	Rattus norvegicus solute carrier family 1 (neutral amino acid transporter), member 5 (Slc1a5), mRNA [NM_175758]
A_44_P1031063	3.0707	6.19664	7.25069e-09	4.22508e-07	Ccdc109b	PREDICTED: Rattus norvegicus similar to hypothetical protein FLJ20647 (predicted) (RGD1305326_predicted), mRNA [XM_215707]
A_44_P975347	1.62061	9.55972	7.38652e-09	4.29197e-07
A_44_P464502	3.34272	9.66793	7.45042e-09	4.3168e-07	Gfap	Rattus norvegicus glial fibrillary acidic protein (Gfap), mRNA [NM_017009]
A_44_P482335	2.48219	5.36961	7.65723e-09	4.42392e-07	Gys2	Rattus norvegicus glycogen synthase 2 (Gys2), mRNA [NM_013089]
A_44_P180127	2.13132	9.32867	7.67868e-09	4.42392e-07	Igfbp3	Rattus norvegicus insulin-like growth factor binding protein 3 (Igfbp3), mRNA [NM_012588]
A_44_P871726	-1.25136	7.01722	7.75301e-09	4.45416e-07	Zfp157	Rattus norvegicus zinc finger protein 157 (Zfp157), mRNA [NM_001170404]
A_44_P258114	-1.65803	9.23689	8.06948e-09	4.62295e-07	B4galt2	Rattus norvegicus UDP-Gal:betaGlcNAc beta 1,4- galactosyltransferase, polypeptide 2 (B4galt2), mRNA [NM_001107965]
A_42_P608780	4.56082	4.66908	8.15516e-09	4.65895e-07	Gdf15	Rattus norvegicus growth differentiation factor 15 (Gdf15), mRNA [NM_019216]
A_44_P234657	-1.27409	8.0666	8.22298e-09	4.66646e-07		UI-R-CZ0-byh-g-09-0-UI.s1 UI-R-CZ0 Rattus norvegicus cDNA clone UI-R-CZ0-byh-g-09-0-UI 3', mRNA sequence [BI278528]
A_43_P12586	2.28579	6.38457	8.23334e-09	4.66646e-07	Ptgis	Rattus norvegicus prostaglandin I2 (prostacyclin) synthase (Ptgis), mRNA [NM_031557]
A_44_P311998	1.05586	11.7332	8.24129e-09	4.66646e-07	Ppan	Rattus norvegicus peter pan homolog (Drosophila) (Ppan), mRNA [NM_001011980]
A_44_P474722	3.59817	5.33274	8.25982e-09	4.66646e-07		AI043958 UI-R-C0-jk-h-12-0-UI.s1 UI-R-C0 Rattus norvegicus cDNA clone UI-R-C0-jk-h-12-0-UI 3', mRNA sequence [AI043958]
A_44_P951025	-1.86398	9.97195	8.31414e-09	4.68417e-07
A_44_P328062	-1.93202	7.18522	8.44834e-09	4.74666e-07	Edn3	Rattus norvegicus endothelin 3 (Edn3), mRNA [NM_001077650]
A_42_P501972	1.14646	9.83332	8.51173e-09	4.76914e-07	Ppp2r1b	Rattus norvegicus protein phosphatase 2 (formerly 2A), regulatory subunit A, beta isoform (Ppp2r1b), mRNA [NM_001025418]
A_44_P187005	-1.63628	7.07066	8.58871e-09	4.79909e-07	Abcb9	Rattus norvegicus ATP-binding cassette, sub-family B (MDR/TAP), member 9 (Abcb9), mRNA [NM_022238]
A_44_P869850	1.22701	9.59647	8.64373e-09	4.81663e-07
A_44_P185878	1.03539	7.86954	9.09724e-09	5.05554e-07		UI-R-A0-au-e-04-0-UI.r1 UI-R-A0 Rattus norvegicus cDNA clone UI-R-A0-au-e-04-0-UI 5', mRNA sequence [BF548298]
A_44_P456738	1.62148	7.78472	9.16763e-09	5.08081e-07	Txnrd1	Rattus norvegicus thioredoxin reductase 1 (Txnrd1), mRNA [NM_031614]
A_43_P15470	-1.80777	6.47272	9.36903e-09	5.17836e-07	Adrb1	Rattus norvegicus adrenergic, beta-1-, receptor (Adrb1), mRNA [NM_012701]
A_44_P876210	-2.17002	8.06243	9.521e-09	5.24813e-07		AMGNNUC:SRPB2-00094-D9-A srpb2 (10220) Rattus norvegicus cDNA clone srpb2-00094-d9 5', mRNA sequence [CB764169]
A_44_P273509	5.06546	4.31371	9.61622e-09	5.28633e-07		AI169327 EST215162 Normalized rat kidney, Bento Soares Rattus sp. cDNA clone RKIBQ31 3' end, mRNA sequence [AI169327]
A_44_P295680	2.73453	7.82333	1.00159e-08	5.48464e-07		AI385133 UI-R-A0-ay-f-02-0-UI.s1 UI-R-A0 Rattus norvegicus cDNA clone UI-R-A0-ay-f-02-0-UI 3', mRNA sequence [AI385133]
A_44_P809514	-2.75625	3.77675	1.00307e-08	5.48464e-07		Q9MGM5_DROMA (Q9MGM5) NADH dehydrogenase subunit 6, partial (7%) [TC645860]
A_44_P371635	2.24846	5.21117	1.01846e-08	5.53655e-07	Tnfaip6	Rattus norvegicus tumor necrosis factor alpha induced protein 6 (Tnfaip6), mRNA [NM_053382]
A_44_P229661	1.23438	8.96913	1.02071e-08	5.53655e-07		Rattus norvegicus similar to bA16L21.2.1 (novel DnaJ domain protein similar to Drosophila, C. elegans and Arabidopsis predicted proteins (isoform 1)) (LOC362526), mRNA [XM_342844]
A_44_P150471	-1.15595	10.2592	1.02419e-08	5.54068e-07	Gpr88	Rattus norvegicus G-protein coupled receptor 88 (Gpr88), mRNA [NM_031696]
A_43_P20305	-1.43095	5.34384	1.03858e-08	5.5979e-07		biregional cell adhesion molecule-related/down-regulated by oncogenes (Cdon) binding protein [Source:RefSeq peptide;Acc:NP_001101787] [ENSRNOT00000002790]
A_44_P761444	-1.5005	6.90234	1.04026e-08	5.5979e-07		Q4T4Q2_TETNG (Q4T4Q2) Chromosome undetermined SCAF9565, whole genome shotgun sequence. (Fragment), partial (9%) [TC622940]
A_42_P515346	-1.54713	9.7657	1.04742e-08	5.62161e-07	Map1a	Rattus norvegicus microtubule-associated protein 1A (Map1a), mRNA [NM_030995]
A_42_P525170	-1.54644	11.2902	1.06346e-08	5.69274e-07	Abcd2	Rattus norvegicus ATP-binding cassette, sub-family D (ALD), member 2 (Abcd2), mRNA [NM_033352]
A_44_P450019	-1.07085	8.44119	1.07111e-08	5.71764e-07	Tp53bp2
A_42_P695042	2.01045	8.75815	1.07372e-08	5.71764e-07	Csf1	Rattus norvegicus colony stimulating factor 1 (macrophage) (Csf1), mRNA [NM_023981]
A_44_P230879	2.80922	5.78511	1.0876e-08	5.76612e-07		AI502035 UI-R-E0-dg-g-06-0-UI.s1 UI-R-E0 Rattus norvegicus cDNA clone UI-R-E0-dg-g-06-0-UI 3', mRNA sequence [AI502035]
A_44_P527089	4.98015	5.59817	1.08848e-08	5.76612e-07	Calca	Rat alpha-type calcitonin gene-related peptide mRNA, complete cds. [M11597]
A_44_P703394	-2.68686	3.8793	1.09567e-08	5.78916e-07
A_44_P172701	-1.36699	8.58402	1.10677e-08	5.8327e-07	Cspg5	Rattus norvegicus chondroitin sulfate proteoglycan 5 (Cspg5), transcript variant 2, mRNA [NM_133652]
A_42_P712949	-1.39949	10.4011	1.12048e-08	5.88977e-07		Tetraspanin-17 (Tspan-17)(F-box only protein 23) [Source:UniProtKB/Swiss-Prot;Acc:Q4V8E0] [ENSRNOT00000024540]
A_42_P602724	5.58401	3.21419	1.14598e-08	5.9929e-07	Ubd	Rattus norvegicus ubiquitin D (Ubd), mRNA [NM_053299]
A_44_P163816	-1.29751	8.83803	1.15231e-08	6.01056e-07	Lrrc57	Rattus norvegicus leucine rich repeat containing 57 (Lrrc57), mRNA [NM_001012354]
A_44_P588937	1.13585	7.70522	1.15802e-08	6.02498e-07		Q7R6V2_PLAYO (Q7R6V2) Gag polyprotein (Fragment), partial (6%) [TC597968]
A_42_P577431	4.12492	9.26814	1.16168e-08	6.02864e-07	Bcl3	Rattus norvegicus B-cell CLL/lymphoma 3 (Bcl3), mRNA [NM_001109422]
A_43_P15253	2.47211	8.31043	1.18246e-08	6.12089e-07	Icam1	Rattus norvegicus intercellular adhesion molecule 1 (Icam1), mRNA [NM_012967]
A_44_P343859	2.34181	7.77636	1.19882e-08	6.17421e-07	Csf1	Rattus norvegicus colony stimulating factor 1 (macrophage) (Csf1), mRNA [NM_023981]
A_44_P579444	1.30686	6.11	1.21474e-08	6.23255e-07		Q4T5U0_TETNG (Q4T5U0) Chromosome undetermined SCAF9112, whole genome shotgun sequence. (Fragment), partial (7%) [TC584959]
A_42_P490804	1.06477	10.6922	1.21626e-08	6.23255e-07	Nop58	Rattus norvegicus nucleolar protein NOP58 (Nop58), mRNA [NM_021754]
A_44_P326147	3.0754	4.51732	1.2623e-08	6.44702e-07		PREDICTED: Rattus norvegicus similar to biliverdin reductase B (flavin reductase (NADPH)) (LOC307495), mRNA [XR_005580]
A_44_P351972	1.64452	5.39576	1.26629e-08	6.44702e-07		PREDICTED: Rattus norvegicus similar to RIKEN cDNA 5031410I06 (LOC689036), mRNA [XM_001069272]
A_44_P773535	-1.90715	5.39851	1.26759e-08	6.44702e-07		AW914971 EST346275 Normalized rat ovary, Bento Soares Rattus sp. cDNA clone RGIBN04 5' end, mRNA sequence [AW914971]
A_42_P723936	-1.65717	8.14852	1.27873e-08	6.47562e-07	Atp2b3	Rattus norvegicus ATPase, Ca++ transporting, plasma membrane 3 (Atp2b3), mRNA [NM_133288]
A_44_P189363	5.55753	2.62482	1.27957e-08	6.47562e-07	Esm1	Rattus norvegicus endothelial cell-specific molecule 1 (Esm1), mRNA [NM_022604]
A_44_P607347	-1.45624	6.66487	1.29357e-08	6.53026e-07		SECR_RAT (P11384) Secretin precursor, partial (12%) [TC595334]
A_44_P702685	-1.60874	8.14969	1.31225e-08	6.60823e-07		AGENCOURT_26746252 NIH_MGC_254 Rattus norvegicus cDNA clone IMAGE:7316256 5', mRNA sequence [CO402564]
A_44_P354958	4.27173	2.83797	1.31981e-08	6.62233e-07		BF565770 UI-R-C4-akz-c-05-0-UI.r1 UI-R-C4 Rattus norvegicus cDNA clone UI-R-C4-akz-c-05-0-UI 5', mRNA sequence [BF565770]
A_44_P153774	1.16565	6.22058	1.32154e-08	6.62233e-07	Plce1	Rattus norvegicus phospholipase C, epsilon 1 (Plce1), mRNA [NM_053758]
A_44_P431049	1.5452	6.58856	1.32751e-08	6.63594e-07	Rrad	Rattus norvegicus Ras-related associated with diabetes (Rrad), mRNA [NM_053338]
A_44_P315742	1.16514	5.97514	1.34418e-08	6.70281e-07	Hspa9	Rattus norvegicus heat shock protein 9 (Hspa9), nuclear gene encoding mitochondrial protein, mRNA [NM_001100658]
A_44_P397472	1.98621	6.4256	1.34996e-08	6.71521e-07		BQ205131 UI-R-DZ1-cnh-f-09-0-UI.s1 NCI_CGAP_DZ1 Rattus norvegicus cDNA clone IMAGE:7345643 3', mRNA sequence [BQ205131]
A_44_P807058	2.40697	8.15943	1.35433e-08	6.72057e-07	Emp1	Rattus norvegicus epithelial membrane protein 1 (Emp1), mRNA [NM_012843]
A_43_P23003	3.28656	3.03659	1.38879e-08	6.87486e-07	Abca4	Rattus norvegicus ATP-binding cassette, sub-family A (ABC1), member 4 (Abca4), mRNA [NM_001107721]
A_44_P622886	1.1518	11.298	1.40119e-08	6.9135e-07		JAK2_RAT (Q62689) Tyrosine-protein kinase JAK2 (Janus kinase 2) (JAK-2) , complete [TC574161]
A_43_P11370	3.19194	8.95517	1.40338e-08	6.9135e-07	Plp2	Rattus norvegicus proteolipid protein 2 (colonic epithelium-enriched) (Plp2), mRNA [NM_207601]
A_44_P511184	1.03183	9.64039	1.46144e-08	7.18216e-07	Ccar1	Rattus norvegicus cell division cycle and apoptosis regulator 1 (Ccar1), mRNA [NM_001108535]
A_44_P444039	-2.28607	5.78622	1.50759e-08	7.39116e-07	Acss1	Rattus norvegicus acyl-CoA synthetase short-chain family member 1 (Acss1), nuclear gene encoding mitochondrial protein, mRNA [NM_001106524]
A_44_P443465	-1.12317	7.06195	1.51651e-08	7.41706e-07		hepatocyte cell adhesion molecule Gene [Source:MGI Symbol;Acc:MGI:1920177] [ENSRNOT00000012248]
A_44_P253380	1.71969	7.58629	1.55373e-08	7.58094e-07	RGD1563738	Rattus norvegicus similar to RIKEN cDNA 1700081O22 (LOC367059), mRNA [XM_345920]
A_44_P452370	4.76646	2.39554	1.59137e-08	7.7276e-07		Bq135360 [Source:UniProtKB/TrEMBL;Acc:Q7TP01] [ENSRNOT00000016254]
A_44_P359745	-2.22185	6.70107	1.60718e-08	7.78585e-07	Bcan	Rattus norvegicus brevican (Bcan), transcript variant 2, mRNA [NM_012916]
A_44_P330828	4.50851	4.08277	1.67586e-08	8.08017e-07	MGC105649	Rattus norvegicus hypothetical LOC302884 (MGC105649), mRNA [NM_001008518]
A_44_P213174	-1.84226	7.79234	1.67988e-08	8.08045e-07		peptidase domain containing associated with muscle regeneration 1 [Source:RefSeq peptide;Acc:NP_001101225] [ENSRNOT00000007242]
A_44_P183488	1.20112	8.14639	1.71196e-08	8.21537e-07	Casp7	Rattus norvegicus caspase 7 (Casp7), mRNA [NM_022260]
A_44_P280965	1.70605	9.08045	1.71907e-08	8.23016e-07	Mcl1	Rattus norvegicus myeloid cell leukemia sequence 1 (Mcl1), mRNA [NM_021846]
A_42_P744495	1.80669	12.0467	1.72565e-08	8.2423e-07	Cd63	Rattus norvegicus Cd63 molecule (Cd63), mRNA [NM_017125]
A_44_P361454	1.59873	5.91862	1.73937e-08	8.28842e-07	Lrrc2	Rattus norvegicus leucine rich repeat containing 2 (Lrrc2), mRNA [NM_001012001]
A_44_P385633	3.03823	5.14418	1.78058e-08	8.46502e-07		AI230395 EST227090 Normalized rat embryo, Bento Soares Rattus sp. cDNA clone REMCW05 3' end, mRNA sequence [AI230395]
A_44_P850592	-1.00134	6.12833	1.80409e-08	8.53698e-07		AGENCOURT_11468960 NICHD_Rr_Pit1 Rattus norvegicus cDNA clone IMAGE:6890057 5', mRNA sequence [CB312819]
A_44_P1056949	-1.47986	9.00274	1.82918e-08	8.63567e-07	Timp4	Rattus norvegicus tissue inhibitor of metalloproteinase 4 (Timp4), mRNA [NM_001109393]
A_44_P593735	2.09216	4.84365	1.87913e-08	8.85102e-07
A_44_P854874	-1.51557	5.6966	1.88449e-08	8.85579e-07		Q47VB2_COLP3 (Q47VB2) Membrane protein, partial (5%) [TC625314]
A_44_P465931	2.62091	10.0767	1.90893e-08	8.94081e-07	Clic1	Rattus norvegicus chloride intracellular channel 1 (Clic1), mRNA [NM_001002807]
A_44_P808918	-2.13287	6.11821	1.91135e-08	8.94081e-07		Q2FSD0_METHJ (Q2FSD0) Methyltransferase small, partial (5%) [TC626086]
A_44_P295210	3.39389	2.33909	1.9284e-08	8.99995e-07		potassium channel, subfamily U, member 1 Gene [Source:MGI Symbol;Acc:MGI:1202300] [ENSRNOT00000019935]
A_43_P11820	1.7879	10.0079	1.94903e-08	9.07544e-07	Kcnj8	Rattus norvegicus potassium inwardly-rectifying channel, subfamily J, member 8 (Kcnj8), mRNA [NM_017099]
A_44_P250264	-1.28752	9.11695	2.00546e-08	9.31694e-07	Gpr37l1	Rattus norvegicus G protein-coupled receptor 37-like 1 (Gpr37l1), mRNA [NM_145784]
A_44_P492373	-1.31058	8.96646	2.03708e-08	9.44233e-07	Rgs20	Rattus norvegicus regulator of G-protein signaling 20 (Rgs20), mRNA [NM_001127495]
A_43_P11489	3.77759	10.9928	2.04216e-08	9.4444e-07	S100a4	Rattus norvegicus S100 calcium-binding protein A4 (S100a4), mRNA [NM_012618]
A_44_P1057055	5.25501	3.72591	2.06037e-08	9.50707e-07	Ccl12	Rattus norvegicus chemokine (C-C motif) ligand 12 (Ccl12), mRNA [NM_001105822]
A_44_P169124	4.91433	2.77936	2.10549e-08	9.69333e-07		BF558918 UI-R-A1-eq-h-06-0-UI.r1 UI-R-A1 Rattus norvegicus cDNA clone UI-R-A1-eq-h-06-0-UI 5', mRNA sequence [BF558918]
A_44_P731356	3.17742	7.34203	2.12085e-08	9.7231e-07		TECT1_MOUSE (Q8BZ64) Tectonic-1 precursor, partial (4%) [TC630192]
A_43_P11104	3.18252	4.04599	2.14156e-08	9.7801e-07
A_44_P403458	-2.37194	6.73731	2.14352e-08	9.7801e-07	Neu4	Rattus norvegicus sialidase 4 (Neu4), mRNA [NM_001108234]
A_44_P1003602	2.65706	4.72058	2.16249e-08	9.84466e-07	LOC300024	Ly6-A antigen Fragment [Source:UniProtKB/TrEMBL;Acc:Q63316] [ENSRNOT00000043055]
A_44_P232897	3.10772	7.58409	2.17946e-08	9.89981e-07	Procr	Rattus norvegicus protein C receptor, endothelial (Procr), mRNA [NM_001025733]
A_44_P1053321	2.67466	9.2224	2.18521e-08	9.90385e-07	Gbp2	Rattus norvegicus guanylate binding protein 2 (Gbp2), mRNA [NM_133624]
A_43_P19848	2.22295	4.25426	2.23746e-08	1.01182e-06	RGD1309870	Rattus norvegicus hypothetical LOC289778 (RGD1309870), mRNA [NM_001106018]
A_44_P635423	4.8264	9.70084	2.38457e-08	1.07358e-06		EST291162 Normalized rat brain, Bento Soares Rattus sp. cDNA clone RGIBD16 5' end similar to interleukin-3 receptor B subunit, mRNA sequence [AW141130]
A_44_P476960	2.72737	5.73111	2.39258e-08	1.07482e-06		AA900854 UI-R-E0-dk-a-11-0-UI.s1 UI-R-E0 Rattus norvegicus cDNA clone UI-R-E0-dk-a-11-0-UI 3' similar to gi [AA900854]
A_44_P1058570	1.79288	7.71248	2.42728e-08	1.08801e-06	Sigirr	Rattus norvegicus single immunoglobulin and toll-interleukin 1 receptor (TIR) domain (Sigirr), mRNA [NM_001024887]
A_43_P15933	-1.269	11.294	2.43424e-08	1.08874e-06	Chrm4	Rattus norvegicus cholinergic receptor, muscarinic 4 (Chrm4), mRNA [NM_031547]
A_42_P685287	2.00183	9.57394	2.44239e-08	1.08999e-06	Fxyd5	Rattus norvegicus FXYD domain-containing ion transport regulator 5 (Fxyd5), mRNA [NM_021909]
A_44_P119370	-1.20292	7.93552	2.45267e-08	1.0913e-06	RGD1309651	PREDICTED: Rattus norvegicus similar to 1190005I06Rik protein (predicted) (RGD1309651_predicted), mRNA [XM_341702]
A_44_P731165	1.38324	7.495	2.45603e-08	1.0913e-06		Q3MCR4_ANAVT (Q3MCR4) ABC-3, partial (5%) [TC625702]
A_44_P930234	1.8743	7.08251	2.46422e-08	1.09256e-06	Baz1a	Rattus norvegicus bromodomain adjacent to zinc finger domain, 1A (Baz1a), mRNA [NM_001170568]
A_42_P665879	1.08257	13.7733	2.5136e-08	1.10797e-06	Atf5	Cyclic AMP-dependent transcription factor ATF-5 (cAMP-dependent transcription factor ATF-5)(Activating transcription factor 5)(Transcription factor ATFx) [Source:UniProtKB/Swiss-Prot;Acc:Q6P788] [ENSRNOT00000027260]
A_44_P210868	-1.67135	5.83999	2.51664e-08	1.10797e-06	Sptbn5	PREDICTED: Rattus norvegicus spectrin, beta, non-erythrocytic 5 (Sptbn5), mRNA [XM_238278]
A_44_P1019710	1.29068	9.05338	2.5207e-08	1.10797e-06	Slc39a6	Rattus norvegicus solute carrier family 39 (zinc transporter), member 6 (Slc39a6), mRNA [NM_001024745]
A_44_P330971	2.75472	8.71409	2.54332e-08	1.11311e-06		BC102211 ADFP protein {Bos taurus} (exp=-1; wgp=0; cg=0), partial (30%) [TC609048]
A_44_P484320	-1.55323	8.21007	2.5719e-08	1.12321e-06		BE103471 UI-R-BX0-arc-e-02-0-UI.s1 UI-R-BX0 Rattus norvegicus cDNA clone UI-R-BX0-arc-e-02-0-UI 3', mRNA sequence [BE103471]
A_44_P417453	-1.42122	8.00757	2.61466e-08	1.13944e-06	RGD1307067	Rattus norvegicus LOC362840 (RGD1307067), mRNA [NM_001173974]
A_43_P15051	-1.37658	7.42369	2.64853e-08	1.14754e-06	Enpp6	Rattus norvegicus ectonucleotide pyrophosphatase/phosphodiesterase 6, mRNA (cDNA clone MGC:188080 IMAGE:7128690), complete cds. [BC158772]
A_44_P184297	2.18151	3.98685	2.64963e-08	1.14754e-06	Runx2	Rattus norvegicus runt related transcription factor 2 (Runx2), mRNA [NM_053470]
A_43_P19945	1.16298	6.76127	2.65012e-08	1.14754e-06	RGD1308601	Rattus norvegicus similar to hypothetical protein (RGD1308601), mRNA [NM_001107374]
A_44_P511042	-1.42435	5.45016	2.69982e-08	1.16659e-06	RGD1304810	Rattus norvegicus similar to 6430573F11Rik protein (RGD1304810), mRNA [NM_001107314]
A_44_P715425	1.21347	7.08858	2.71742e-08	1.17139e-06
A_44_P543342	-2.38829	4.82345	2.72242e-08	1.17139e-06	Slc22a8	Rattus norvegicus solute carrier family 22 (organic anion transporter), member 8 (Slc22a8), mRNA [NM_031332]
A_44_P160841	3.60766	5.73048	2.74735e-08	1.1791e-06	Calcb	Rattus norvegicus calcitonin-related polypeptide, beta (Calcb), mRNA [NM_138513]
A_44_P255341	-1.03449	7.69948	2.80605e-08	1.19477e-06	Ipo9	Rattus norvegicus importin 9 (Ipo9), mRNA [NM_001107180]
A_44_P952357	-1.84579	8.63656	2.82192e-08	1.19902e-06
A_44_P166406	1.1844	9.59615	2.83803e-08	1.20336e-06	Mrto4	Rattus norvegicus mRNA turnover 4 homolog (S. cerevisiae) (Mrto4), mRNA [NM_001106697]
A_44_P279002	1.06842	8.77699	2.85929e-08	1.20986e-06	Prpf40a	Rattus norvegicus PRP40 pre-mRNA processing factor 40 homolog A (S. cerevisiae) (Prpf40a), mRNA [NM_001106480]
A_44_P112597	-1.35005	6.48523	2.87711e-08	1.21237e-06	2008-09-01	Rattus norvegicus septin 8 (Sept8), mRNA [NM_001107002]
A_44_P236453	-1.37342	9.20624	2.90495e-08	1.21906e-06	Mast3	Rattus norvegicus microtubule associated serine/threonine kinase 3 (Mast3), mRNA [NM_001134796]
A_44_P389916	-1.47723	7.03624	2.95629e-08	1.23552e-06	Hnmt	Rattus norvegicus histamine N-methyltransferase (Hnmt), mRNA [NM_031044]
A_44_P519620	1.84497	10.6323	2.96288e-08	1.23574e-06	Litaf	Rattus norvegicus lipopolysaccharide-induced TNF factor (Litaf), mRNA [NM_001105735]
A_44_P379520	-1.79111	4.20805	2.97311e-08	1.23748e-06	Sdr-o	Retinol dehydrogenase similar protein Fragment [Source:UniProtKB/TrEMBL;Acc:Q8K3N9] [ENSRNOT00000005919]
A_42_P630463	-1.22389	7.74869	3.02643e-08	1.25711e-06	Abcb9	Rattus norvegicus ATP-binding cassette, sub-family B (MDR/TAP), member 9 (Abcb9), mRNA [NM_022238]
A_44_P263117	-1.51594	7.8677	3.03899e-08	1.25976e-06	Etv5	Rattus norvegicus ets variant 5 (Etv5), mRNA [NM_001107082]
A_44_P184938	-2.31759	5.14608	3.10358e-08	1.28392e-06	Rlbp1	Rattus norvegicus retinaldehyde binding protein 1 (Rlbp1), mRNA [NM_001106274]
A_44_P514939	2.89865	8.04722	3.16814e-08	1.30798e-06	Tspo	Rattus norvegicus translocator protein (Tspo), mRNA [NM_012515]
A_44_P142724	3.25589	7.52006	3.25719e-08	1.34203e-06		PREDICTED: Rattus norvegicus minichromosome maintenance deficient 3 (S. cerevisiae) (predicted) (Mcm3_predicted), mRNA [XM_236988]
A_44_P217707	-1.1606	4.58826	3.26586e-08	1.34289e-06		Rattus norvegicus similar to Alpha-mannosidase IIx (Mannosyl-oligosaccharide 1,3-1,6-alpha-mannosidase) (MAN IIx) (Mannosidase alpha class 2A member 2) (LOC308757), mRNA [XM_218816]
A_44_P367465	-1.60908	7.24306	3.37201e-08	1.3782e-06	Fzd9	Rattus norvegicus frizzled homolog 9 (Drosophila) (Fzd9), mRNA [NM_153305]
A_44_P1032296	3.12835	9.30929	3.39528e-08	1.38494e-06	Capg	Rattus norvegicus capping protein (actin filament), gelsolin-like (Capg), mRNA [NM_001013086]
A_44_P619150	1.20346	9.30952	3.41178e-08	1.38889e-06		Q7TSZ6_MOUSE (Q7TSZ6) Karyopherin (Importin) beta 1, partial (5%) [TC608141]
A_44_P517734	-1.57064	5.79602	3.43102e-08	1.39394e-06	Cmbl	Rattus norvegicus carboxymethylenebutenolidase homolog (Pseudomonas) (Cmbl), mRNA [NM_001008770]
A_44_P556579	-1.13171	5.7558	3.44532e-08	1.39697e-06	H1fx	PREDICTED: Rattus norvegicus similar to Gene model 461 (predicted) (RGD1565596_predicted), mRNA [XM_575600]
A_44_P686355	-1.40495	6.4404	3.51054e-08	1.42058e-06
A_44_P632287	2.10072	7.90027	3.5586e-08	1.43718e-06		BE110241 UI-R-CA0-axk-g-01-0-UI.s1 UI-R-CA0 Rattus norvegicus cDNA clone UI-R-CA0-axk-g-01-0-UI 3', mRNA sequence [BE110241]
A_43_P19532	-1.53068	9.43971	3.57119e-08	1.43941e-06	Dpp10	Rattus norvegicus dipeptidylpeptidase 10 (Dpp10), mRNA [NM_001012205]
A_44_P911233	1.04072	9.85054	3.64402e-08	1.46587e-06		IKAROS family zinc finger 4 Gene [Source:MGI Symbol;Acc:MGI:1343139] [ENSRNOT00000019738]
A_44_P427089	-1.70446	9.16109	3.65178e-08	1.4661e-06		family with sequence similarity 131, member A Gene [Source:MGI Symbol;Acc:MGI:1925658] [ENSRNOT00000002372]
A_44_P991864	1.89555	5.7562	3.71741e-08	1.48323e-06	Ece1	Rattus norvegicus endothelin converting enzyme 1 (Ece1), mRNA [NM_053596]
A_44_P373272	-1.95987	7.82822	3.75676e-08	1.49065e-06	Prodh	Rattus norvegicus proline dehydrogenase (Prodh), nuclear gene encoding mitochondrial protein, mRNA [NM_001135778]
A_44_P850331	-1.2492	4.68227	3.78613e-08	1.49938e-06		UI-R-C2p-ol-e-12-0-UI.r1 UI-R-C2p Rattus norvegicus cDNA clone UI-R-C2p-ol-e-12-0-UI 5', mRNA sequence [BF554752]
A_42_P626447	-1.52516	6.90041	3.83041e-08	1.51398e-06	Csdc2	Rattus norvegicus cold shock domain containing C2, RNA binding (Csdc2), mRNA [NM_001170542]
A_42_P602482	1.16122	6.15678	3.8398e-08	1.51475e-06	Krit1	Rattus norvegicus KRIT1, ankyrin repeat containing (Krit1), mRNA [NM_001108618]
A_44_P346959	1.20835	7.13584	3.86628e-08	1.51932e-06	Irf9	Rattus norvegicus interferon regulatory factor 9 (Irf9), mRNA [NM_001012041]
A_44_P746233	-1.44613	10.0235	3.97014e-08	1.55603e-06		Q8N662_HUMAN (Q8N662) C6orf65 protein, partial (68%) [TC588160]
A_44_P762441	2.08842	5.22834	3.97495e-08	1.55603e-06		UI-R-BT1-aks-a-05-0-UI.r1 UI-R-BT1 Rattus norvegicus cDNA clone UI-R-BT1-aks-a-05-0-UI 5', mRNA sequence [BF563765]
A_42_P651962	1.35135	11.5558	4.04364e-08	1.57686e-06	Hspd1	Rattus norvegicus heat shock protein 1 (chaperonin) (Hspd1), nuclear gene encoding mitochondrial protein, mRNA [NM_022229]
A_43_P11965	1.13632	8.98025	4.17464e-08	1.62175e-06	Arl4a	Rattus norvegicus ADP-ribosylation factor-like 4A (Arl4a), mRNA [NM_019186]
A_44_P513827	-2.83283	4.43772	4.23851e-08	1.64343e-06	Hs3st6	Rattus norvegicus heparan sulfate (glucosamine) 3-O-sulfotransferase 6 (Hs3st6), mRNA [NM_001109450]
A_44_P987846	-1.48329	7.68123	4.41541e-08	1.69654e-06	Dpp8	Rattus norvegicus dipeptidylpeptidase 8 (Dpp8), mRNA [NM_001108159]
A_44_P493284	1.00959	11.7969	4.42539e-08	1.69654e-06	St13	Rattus norvegicus suppression of tumorigenicity 13 (St13), mRNA [NM_031122]
A_44_P546901	-1.82855	5.00246	4.44092e-08	1.6993e-06	Ar	Rattus norvegicus androgen receptor (Ar), mRNA [NM_012502]
A_44_P218967	-1.30791	4.78756	4.53098e-08	1.72728e-06		Q94QG1_9PERC (Q94QG1) NADH hydrogenase subunit 5, partial (3%) [TC599942]
A_44_P431452	1.11212	13.6906	4.59903e-08	1.7457e-06
A_44_P335232	1.78127	9.13902	4.60783e-08	1.7457e-06		BC044883 OCIA domain containing 2 {Mus musculus} (exp=-1; wgp=0; cg=0), partial (18%) [TC592683]
A_44_P227994	-1.65189	14.0055	4.61355e-08	1.7457e-06	Itpka	Rattus norvegicus inositol 1,4,5-trisphosphate 3-kinase A (Itpka), mRNA [NM_031045]
A_43_P20506	-2.16455	5.79586	4.66361e-08	1.75812e-06		CB545830 AMGNNUC:MRPE4-00028-H9-A mrpe4 (10380) Rattus norvegicus cDNA clone mrpe4-00028-h9 5', mRNA sequence [CB545830]
A_44_P1007831	-1.21345	6.75423	4.71035e-08	1.7718e-06	Znf710	Rattus norvegicus zinc finger protein 710 (Znf710), mRNA [NM_001134563]
A_44_P535835	-1.29981	11.2483	4.71728e-08	1.7718e-06	Gprc5b	Rattus norvegicus G protein-coupled receptor, family C, group 5, member B (Gprc5b), mRNA [NM_001106304]
A_44_P443751	2.45604	6.85096	4.75389e-08	1.78227e-06	Pdpn	Rattus norvegicus podoplanin (Pdpn), mRNA [NM_019358]
A_44_P867355	2.65094	9.69997	4.7736e-08	1.78638e-06		RIKEN cDNA 2200002D01 gene Gene [Source:MGI Symbol;Acc:MGI:1919525] [ENSRNOT00000027998]
A_44_P535337	-1.26694	11.2488	4.96652e-08	1.85517e-06	Atp2b2	Rattus norvegicus ATPase, Ca++ transporting, plasma membrane 2 (Atp2b2), mRNA [NM_012508]
A_42_P802550	2.38159	8.16887	5.16273e-08	1.92142e-06	Pdlim1	Rattus norvegicus PDZ and LIM domain 1 (Pdlim1), mRNA [NM_017365]
A_44_P557634	-1.43265	4.75142	5.27057e-08	1.95798e-06	Znf710	Rattus norvegicus zinc finger protein 710 (Znf710), mRNA [NM_001134563]
A_44_P640923	-1.3728	6.37677	5.29611e-08	1.96389e-06
A_44_P949064	-1.48593	7.93054	5.41507e-08	2.00436e-06
A_44_P372254	6.18224	7.5923	5.45641e-08	2.016e-06	Slpi	Rattus norvegicus secretory leukocyte peptidase inhibitor (Slpi), mRNA [NM_053372]
A_44_P592221	2.33129	6.08111	5.48612e-08	2.02332e-06	Sox7	Rattus norvegicus SRY (sex determining region Y)-box 7 (Sox7), mRNA [NM_001106045]
A_43_P19776	3.25273	2.3393	5.58228e-08	2.05182e-06	LOC681325	Rattus norvegicus hypothetical protein LOC681325 (LOC681325), mRNA [NM_001109439]
A_43_P12436	-2.62357	7.82499	5.60546e-08	2.05617e-06	Hes5	Rattus norvegicus hairy and enhancer of split 5 (Drosophila) (Hes5), mRNA [NM_024383]
A_44_P787598	2.96562	7.3422	5.72449e-08	2.09607e-06		AW915403 EST346707 Normalized rat embryo, Bento Soares Rattus sp. cDNA clone RGICV05 5' end, mRNA sequence [AW915403]
A_44_P165892	-1.75334	7.47036	5.76861e-08	2.10844e-06	Timp4	Rattus norvegicus tissue inhibitor of metalloproteinase 4 (Timp4), mRNA [NM_001109393]
A_44_P791030	-1.83448	8.28649	5.87459e-08	2.13951e-06	Cecr6	PREDICTED: Rattus norvegicus cat eye syndrome chromosome region, candidate 6 homolog (human) (Cecr6), mRNA [XM_575656]
A_44_P876408	-1.35512	11.2949	5.95981e-08	2.16455e-06	Lrrc4	Rattus norvegicus leucine rich repeat containing 4 (Lrrc4), mRNA [NM_001037336]
A_43_P21660	-1.38306	8.6718	5.9646e-08	2.16455e-06	Unc84a	Rattus norvegicus unc-84 homolog A (C. elegans) (Unc84a), mRNA [NM_001007147]
A_44_P598944	-1.68271	7.57339	6.10774e-08	2.20128e-06		AW143747 EST294043 Normalized rat embryo, Bento Soares Rattus sp. cDNA clone RGIBZ44 5' end, mRNA sequence [AW143747]
A_44_P902442	-1.11723	12.3193	6.10897e-08	2.20128e-06
A_42_P591344	2.37226	7.86833	6.19125e-08	2.22699e-06	Itgb2	Rattus norvegicus integrin, beta 2 (Itgb2), mRNA [NM_001037780]
A_44_P495101	-1.54665	5.25837	6.30766e-08	2.26109e-06	LOC641316	Rattus norvegicus similar to aldehyde dehydrogenase 4 family, member A1 (LOC641316), nuclear gene encoding mitochondrial protein, mRNA [NM_001134698]
A_42_P572948	-1.96408	6.36714	6.3082e-08	2.26109e-06	Prosapip1	Rattus norvegicus ProSAPiP1 protein (Prosapip1), mRNA [NM_172022]
A_44_P390495	3.2072	4.34676	6.34288e-08	2.26953e-06	Gch1	Rattus norvegicus GTP cyclohydrolase 1 (Gch1), mRNA [NM_024356]
A_44_P255608	-1.64469	9.32784	6.42351e-08	2.29435e-06	Necab3	Rattus norvegicus N-terminal EF-hand calcium binding protein 3 (Necab3), mRNA [NM_001098724]
A_44_P359684	2.19282	4.59783	6.48269e-08	2.31144e-06	Nfkbiz	Rattus norvegicus nuclear factor of kappa light polypeptide gene enhancer in B-cells inhibitor, zeta (Nfkbiz), mRNA [NM_001107095]
A_43_P23115	4.64023	5.15405	6.54554e-08	2.32572e-06	Inmt	Rattus norvegicus indolethylamine N-methyltransferase (Inmt), mRNA [NM_001109022]
A_44_P314045	-1.61971	5.06491	6.57566e-08	2.32831e-06	LOC302085	PREDICTED: Rattus norvegicus similar to proteoglycan 4 (LOC302085), mRNA [XM_217530]
A_44_P423365	2.69038	4.42358	6.6034e-08	2.33341e-06		AW143634 EST293930 Normalized rat embryo, Bento Soares Rattus sp. cDNA clone RGIBX04 5' end, mRNA sequence [AW143634]
A_44_P899425	-1.1572	14.8998	6.61295e-08	2.33341e-06		OSBL1_RAT (Q8K4M9) Oxysterol-binding protein-related protein 1 (OSBP-related protein 1) (ORP-1), complete [TC590188]
A_42_P581001	2.64793	11.7136	6.63666e-08	2.33773e-06	S100a6	Rattus norvegicus S100 calcium binding protein A6 (S100a6), mRNA [NM_053485]
A_44_P703930	-2.11067	4.95429	6.70671e-08	2.35834e-06
A_44_P448320	-2.12901	5.12357	6.75598e-08	2.3675e-06		Putative uncharacterized protein Fragment [Source:UniProtKB/TrEMBL;Acc:Q4V7D5] [ENSRNOT00000014921]
A_42_P456277	1.12262	7.24491	6.83904e-08	2.39249e-06		Jarid1a protein Fragment [Source:UniProtKB/TrEMBL;Acc:Q499M6] [ENSRNOT00000056198]
A_44_P515717	-1.88035	5.71217	6.96484e-08	2.42817e-06	Cdh12	PREDICTED: Rattus norvegicus cadherin 12 (Cdh12), mRNA [XM_001062023]
A_44_P525307	-1.96135	4.79243	7.01364e-08	2.44101e-06		PREDICTED: Rattus norvegicus similar to T-box brain gene 1 (LOC680427), mRNA [XM_001056898]
A_44_P670516	-1.69784	7.12777	7.05642e-08	2.44799e-06		RVL24215 Wackym-Soares normalized rat vestibular cDNA library Rattus norvegicus cDNA 5', mRNA sequence [DY472854]
A_43_P11985	6.49931	2.39595	7.0577e-08	2.44799e-06	Ccl20	Rattus norvegicus chemokine (C-C motif) ligand 20 (Ccl20), mRNA [NM_019233]
A_42_P686756	-1.88241	9.91461	7.17144e-08	2.48322e-06		RIKEN cDNA 1110032A04 gene Gene [Source:MGI Symbol;Acc:MGI:1913433] [ENSRNOT00000012422]
A_44_P241616	1.27586	9.28381	7.23646e-08	2.49991e-06	Ogfrl1	Rattus norvegicus opioid growth factor receptor-like 1 (Ogfrl1), mRNA [NM_001025708]
A_44_P440633	-1.65279	7.84356	7.24416e-08	2.49991e-06	Dlg3	Rattus norvegicus discs, large homolog 3 (Drosophila) (Dlg3), mRNA [NM_031639]
A_43_P15904	2.44302	9.46778	7.28291e-08	2.50904e-06	Fcgr1a	Rattus norvegicus Fc fragment of IgG, high affinity Ia, receptor (CD64) (Fcgr1a), mRNA [NM_001100836]
A_42_P517399	2.78643	10.8326	7.42592e-08	2.55023e-06	Emp3	Rattus norvegicus epithelial membrane protein 3 (Emp3), mRNA [NM_030847]
A_44_P192543	1.60302	6.96173	7.4275e-08	2.55023e-06	Fkbp11	Rattus norvegicus FK506 binding protein 11 (Fkbp11), mRNA [NM_001013105]
A_44_P286471	1.51834	5.78188	7.47214e-08	2.56125e-06	Sec24a	Rattus norvegicus SEC24 family, member A (S. cerevisiae) (Sec24a), mRNA [NM_001105780]
A_44_P362958	-1.45036	5.42224	7.53e-08	2.57675e-06	Grid1	Rattus norvegicus glutamate receptor, ionotropic, delta 1 (Grid1), mRNA [NM_024378]
A_43_P16529	1.7491	10.1266	7.55223e-08	2.58003e-06	Gadd45b	Rattus norvegicus growth arrest and DNA-damage-inducible, beta (Gadd45b), mRNA [NM_001008321]
A_44_P625285	1.54141	7.60191	7.57933e-08	2.58496e-06		BP483351 Rattus norvegicus pancreatic islet Rattus norvegicus cDNA clone RBC05151 5', mRNA sequence [BP483351]
A_42_P637189	-1.33706	12.1484	7.61738e-08	2.5936e-06	Apln	Rattus norvegicus apelin (Apln), mRNA [NM_031612]
A_44_P652925	-1.05572	7.74909	7.63465e-08	2.59514e-06		RATLNKP5 link protein (0.8 kd) {Rattus sp.} (exp=-1; wgp=0; cg=0), partial (68%) [TC584043]
A_42_P648200	1.05301	8.95602	7.70433e-08	2.61447e-06	Pak1ip1	Rattus norvegicus PAK1 interacting protein 1 (Pak1ip1), mRNA [NM_001037356]
A_44_P398729	2.02365	6.45461	7.76329e-08	2.63011e-06	Sbno2	Rattus norvegicus strawberry notch homolog 2 (Drosophila) (Sbno2), mRNA [NM_001108068]
A_43_P18764	-1.07105	7.65057	7.79611e-08	2.6348e-06	Nudt14	Rattus norvegicus nudix (nucleoside diphosphate linked moiety X)-type motif 14 (Nudt14), mRNA [NM_001106760]
A_44_P370838	-1.38084	6.6359	7.80299e-08	2.6348e-06	Rftn2	PREDICTED: Rattus norvegicus similar to 3222401M22Rik protein (predicted) (RGD1307304_predicted), mRNA [XM_343571]
A_43_P14162	4.37543	9.63919	7.84835e-08	2.64137e-06	A2m	Rattus norvegicus alpha-2-macroglobulin (A2m), mRNA [NM_012488]
A_44_P395788	-1.76876	5.67689	7.8871e-08	2.64568e-06	Wnt7a	Rattus norvegicus wingless-type MMTV integration site family, member 7A (Wnt7a), mRNA [NM_001100473]
A_44_P370335	1.12745	9.62244	7.90375e-08	2.64691e-06	Lyar	Rattus norvegicus Ly1 antibody reactive homolog (mouse) (Lyar), mRNA [NM_001011911]
A_44_P216395	1.9181	9.51913	7.95593e-08	2.66002e-06	Gadd45a	Rattus norvegicus growth arrest and DNA-damage-inducible, alpha (Gadd45a), mRNA [NM_024127]
A_44_P342520	-1.15996	9.78747	7.98881e-08	2.66664e-06	Nkain4	Rattus norvegicus Na+/K+ transporting ATPase interacting 4 (Nkain4), mRNA [NM_001106550]
A_44_P1027075	-1.61373	7.74792	8.00886e-08	2.66682e-06	Tmem38a	Rattus norvegicus transmembrane protein 38a (Tmem38a), mRNA [NM_001100175]
A_43_P12540	-1.26213	10.8897	8.01551e-08	2.66682e-06	Dgkz	Rattus norvegicus diacylglycerol kinase zeta (Dgkz), mRNA [NM_031143]
A_44_P997940	-1.64728	8.26715	8.06123e-08	2.67767e-06	Nrn1l	Rattus norvegicus neuritin 1-like (Nrn1l), mRNA [NM_001135006]
A_42_P497225	-1.40331	9.0151	8.14955e-08	2.7026e-06	Mfge8	Rattus norvegicus milk fat globule-EGF factor 8 protein (Mfge8), transcript variant 2, mRNA [NM_012811]
A_44_P670852	-1.68282	7.46751	8.19373e-08	2.70918e-06		Q2U7S0_ASPOR (Q2U7S0) Predicted protein, partial (10%) [TC607043]
A_44_P320292	-1.40744	7.14946	8.19804e-08	2.70918e-06	Efhd1	Rattus norvegicus EF-hand domain family, member D1 (Efhd1), mRNA [NM_001109310]
A_43_P12961	1.68417	11.2431	8.20923e-08	2.70918e-06	Eif4ebp1	Rattus norvegicus eukaryotic translation initiation factor 4E binding protein 1 (Eif4ebp1), mRNA [NM_053857]
A_44_P482715	-1.82688	5.60619	8.25167e-08	2.71879e-06	Thsd7b	Putative uncharacterized protein Fragment [Source:UniProtKB/TrEMBL;Acc:A9CMC0] [ENSRNOT00000005212]
A_44_P945986	-1.51808	10.6206	8.26569e-08	2.71901e-06	Slc25a18	Rattus norvegicus solute carrier family 25 (mitochondrial carrier), member 18 (Slc25a18), nuclear gene encoding mitochondrial protein, mRNA [NM_001044280]
A_44_P336075	-1.61139	11.2965	8.35992e-08	2.74558e-06	Rasl10a	Rattus norvegicus RAS-like, family 10, member A (Rasl10a), mRNA [NM_001108862]
A_44_P1024907	-1.93973	7.4263	8.38522e-08	2.74837e-06		ICAM5_MOUSE (Q60625) Intercellular adhesion molecule 5 precursor (ICAM-5) (Telencephalin), partial (27%) [TC624400]
A_43_P18091	1.15664	9.04584	8.39707e-08	2.74837e-06	Brp16	Rattus norvegicus brain protein 16 (Brp16), mRNA [NM_001007707]
A_44_P990376	4.03476	9.45088	8.4672e-08	2.76107e-06	Gpnmb	Rattus norvegicus glycoprotein (transmembrane) nmb (Gpnmb), mRNA [NM_133298]
A_44_P471393	-1.51951	7.34137	8.48007e-08	2.76107e-06	Kcnq5l	Potassium voltage-gated channel KQT-like subfamily member 5 Fragment [Source:UniProtKB/TrEMBL;Acc:Q8K3W7] [ENSRNOT00000040034]
A_44_P536613	2.31746	8.51647	8.48831e-08	2.76107e-06	Ch25h	Rattus norvegicus cholesterol 25-hydroxylase (Ch25h), mRNA [NM_001025415]
A_44_P194404	-1.23132	10.2387	8.58656e-08	2.78858e-06	Pitpnm1	Rattus norvegicus phosphatidylinositol transfer protein, membrane-associated 1 (Pitpnm1), mRNA [NM_001008369]
A_44_P519834	1.02936	10.081	8.65531e-08	2.80644e-06	Ptpn1	Rattus norvegicus protein tyrosine phosphatase, non-receptor type 1 (Ptpn1), mRNA [NM_012637]
A_42_P550344	1.05258	9.45554	8.78989e-08	2.84555e-06	Tle3	Rattus norvegicus transducin-like enhancer of split 3 (E(sp1) homolog, Drosophila) (Tle3), mRNA [NM_053400]
A_44_P884577	-1.19298	7.92285	8.88874e-08	2.87299e-06		Q9IE95_9HIV1 (Q9IE95) Gp41 (Fragment), partial (6%) [TC619426]
A_43_P20133	1.38368	6.22671	8.99116e-08	2.9015e-06	Skil	HSU70730 SnoN2 {Homo sapiens} (exp=-1; wgp=0; cg=0), partial (8%) [TC607960]
A_44_P914438	2.13062	8.76432	9.064e-08	2.92038e-06	Cdkn1a	Rattus norvegicus cyclin-dependent kinase inhibitor 1A (Cdkn1a), mRNA [NM_080782]
A_44_P792166	2.30195	8.75293	9.19319e-08	2.95734e-06	Angpt2	Rattus norvegicus angiopoietin 2 (Angpt2), mRNA [NM_134454]
A_44_P156589	-1.37163	12.2845	9.40369e-08	3.01059e-06	Ngef	Rattus norvegicus neuronal guanine nucleotide exchange factor (Ngef), mRNA [NM_001136241]
A_43_P11365	1.61607	6.11228	9.41779e-08	3.01059e-06		JAK2_RAT (Q62689) Tyrosine-protein kinase JAK2 (Janus kinase 2) (JAK-2) , complete [TC574161]
A_44_P519487	2.15364	6.041	9.44478e-08	3.0145e-06	S100a6	UI-R-EA0-ckw-i-20-0-UI.s1 UI-R-EA0 Rattus norvegicus cDNA clone UI-R-EA0-ckw-i-20-0-UI 3', mRNA sequence [BQ196729]
A_43_P10006	1.56502	10.7591	9.5106e-08	3.02907e-06	Map2k3	Rattus norvegicus mitogen activated protein kinase kinase 3 (Map2k3), mRNA [NM_001100674]
A_44_P869379	-1.44234	10.5202	9.52704e-08	3.02907e-06
A_44_P371172	-1.47828	14.8417	9.53499e-08	3.02907e-06	Snap25	Rattus norvegicus synaptosomal-associated protein 25 (Snap25), mRNA [NM_030991]
A_44_P514431	-1.33222	6.68231	9.74316e-08	3.09038e-06		AW918233 EST349537 Rat gene index, normalized rat, norvegicus, Bento Soares Rattus norvegicus cDNA clone RGIEO19 5' end, mRNA sequence [AW918233]
A_44_P837716	2.02962	8.09444	9.81117e-08	3.10712e-06		glycoprotein, alpha-galactosyltransferase 1 [Source:RefSeq peptide;Acc:NP_663707] [ENSRNOT00000050442]
A_42_P473398	7.8975	4.13428	1.01827e-07	3.21977e-06	Cxcl1	Rattus norvegicus chemokine (C-X-C motif) ligand 1 (melanoma growth stimulating activity, alpha) (Cxcl1), mRNA [NM_030845]
A_42_P761436	1.5058	6.79992	1.04131e-07	3.28755e-06	Npw	Rattus norvegicus neuropeptide W (Npw), mRNA [NM_153294]
A_44_P134143	1.55195	7.0527	1.05618e-07	3.32934e-06	Hspb8	Rattus norvegicus heat shock protein B8 (Hspb8), mRNA [NM_053612]
A_43_P12257	6.68616	3.50221	1.06612e-07	3.35506e-06	Esm1	Rattus norvegicus endothelial cell-specific molecule 1 (Esm1), mRNA [NM_022604]
A_44_P200869	-1.22497	13.5948	1.06866e-07	3.35506e-06	Atp1a2	Rattus norvegicus ATPase, Na+/K+ transporting, alpha 2 polypeptide (Atp1a2), mRNA [NM_012505]
A_43_P17055	-1.86857	4.03918	1.09215e-07	3.41108e-06	Aatk	Rattus norvegicus apoptosis-associated tyrosine kinase (Aatk), mRNA [NM_001168703]
A_43_P14872	3.66359	8.83072	1.11348e-07	3.47238e-06	Sdc1	Rattus norvegicus syndecan 1 (Sdc1), mRNA [NM_013026]
A_44_P397460	1.14336	8.93308	1.12e-07	3.47677e-06		sin3 associated polypeptide Gene [Source:MGI Symbol;Acc:MGI:1929129] [ENSRNOT00000017652]
A_42_P822726	3.126	7.24443	1.12901e-07	3.49914e-06	Myo1g	Rattus norvegicus myosin IG (Myo1g), mRNA [NM_001134843]
A_44_P477224	-1.1431	10.4555	1.1321e-07	3.49914e-06	Ttc9b	Rattus norvegicus tetratricopeptide repeat domain 9B (Ttc9b), mRNA [NM_001108478]
A_43_P12519	1.56657	12.5819	1.13235e-07	3.49914e-06	S100a10	Rattus norvegicus S100 calcium binding protein A10 (S100a10), mRNA [NM_031114]
A_44_P121308	-2.17108	6.62696	1.15275e-07	3.54606e-06	Rasgrf2	Rattus norvegicus RAS protein-specific guanine nucleotide-releasing factor 2 (Rasgrf2), mRNA [NM_053721]
A_44_P472674	-1.28091	10.2969	1.17559e-07	3.60318e-06		AW143016 EST293311 Normalized rat brain, Bento Soares Rattus sp. cDNA clone RGIBB65 5' end, mRNA sequence [AW143016]
A_44_P477927	-1.69093	5.58412	1.17662e-07	3.60318e-06	Cntn6	Rattus norvegicus contactin 6 (Cntn6), mRNA [NM_013225]
A_44_P431112	-1.07772	6.75987	1.18355e-07	3.61896e-06		ecotropic viral integration site 5 like Gene [Source:MGI Symbol;Acc:MGI:2442167] [ENSRNOT00000034124]
A_44_P563835	-1.68249	6.05514	1.19013e-07	3.62765e-06
A_44_P152177	-1.17742	12.7987	1.19226e-07	3.62765e-06	Spock2	Rattus norvegicus sparc/osteonectin, cwcv and kazal-like domains proteoglycan 2 (Spock2), mRNA [NM_001108533]
A_44_P140244	5.62886	2.51261	1.19285e-07	3.62765e-06	Ptx3	Rattus norvegicus pentraxin related gene (Ptx3), mRNA [NM_001109536]
A_44_P528997	-1.48363	8.28265	1.19898e-07	3.62857e-06		EST353279 Rat gene index, normalized rat, norvegicus, Bento Soares Rattus norvegicus cDNA clone RGIIJ93 5' end, mRNA sequence [AW921975]
A_43_P14911	3.98167	5.38269	1.20246e-07	3.6332e-06	Il1b	Rattus norvegicus interleukin 1 beta (Il1b), mRNA [NM_031512]
A_44_P914868	2.65851	6.30366	1.20846e-07	3.63602e-06		AGENCOURT_28542706 NIH_MGC_248 Rattus norvegicus cDNA clone IMAGE:7374382 5', mRNA sequence [CO567020]
A_43_P20587	-1.73397	6.03868	1.22237e-07	3.67161e-06	Gypc	Rattus norvegicus glycophorin C (Gerbich blood group) (Gypc), mRNA [NM_001013233]
A_44_P416761	1.46844	12.4417	1.22988e-07	3.68872e-06	Lmna	Rattus norvegicus lamin A (Lmna), transcript variant 2, mRNA [NM_001002016]
A_42_P619056	1.16778	9.45935	1.24066e-07	3.7156e-06	Gcnt2	Rattus norvegicus glucosaminyl (N-acetyl) transferase 2, I-branching enzyme (Gcnt2), mRNA [NM_001001511]
A_44_P1006208	1.01074	9.20166	1.24767e-07	3.73111e-06	RGD1308695	Rattus norvegicus similar to RIKEN cDNA 1200016B10 (RGD1308695), mRNA [NM_001105960]
A_44_P216760	1.07286	6.34497	1.25397e-07	3.74446e-06		AMGNNUC:SRCS1-00117-D9-A srcs1 (10883) Rattus norvegicus cDNA clone srcs1-00117-d9 5', mRNA sequence [CB720552]
A_42_P522171	-1.65467	6.12666	1.27401e-07	3.79278e-06		family with sequence similarity 171, member A2 Gene [Source:MGI Symbol;Acc:MGI:2448496] [ENSRNOT00000028563]
A_44_P150099	-1.98868	6.15759	1.27573e-07	3.79278e-06	Adam11	Rattus norvegicus ADAM metallopeptidase domain 11 (Adam11), mRNA [NM_001108300]
A_44_P512996	-1.10757	13.7871	1.28161e-07	3.79493e-06	Aldoc	Rattus norvegicus aldolase C, fructose-bisphosphate (Aldoc), mRNA [NM_012497]
A_44_P281457	1.19613	13.5847	1.28203e-07	3.79493e-06	RGD1562725	PREDICTED: Rattus norvegicus similar to 40S ribosomal protein S20 (predicted) (RGD1562725_predicted), mRNA [XM_575923]
A_44_P227396	-1.46588	5.67385	1.28671e-07	3.80325e-06	Tceal1	Rattus norvegicus transcription elongation factor A (SII)-like 1 (Tceal1), mRNA [NM_001009675]
A_44_P839137	1.50699	5.16386	1.30461e-07	3.84501e-06		Q5GS57_WOLTR (Q5GS57) DnaK suppressor protein, partial (12%) [TC590707]
A_43_P17795	-1.42447	8.70979	1.31576e-07	3.87227e-06	Efhd1	Rattus norvegicus EF-hand domain family, member D1 (Efhd1), mRNA [NM_001109310]
A_44_P960804	1.99253	9.28023	1.32189e-07	3.88473e-06
A_44_P160568	-1.18413	8.21701	1.329e-07	3.88791e-06	Trib2	Rattus norvegicus tribbles homolog 2 (Drosophila) (Trib2), mRNA [NM_001108015]
A_44_P121385	2.32714	4.98722	1.32911e-07	3.88791e-06		Rattus norvegicus similar to envelope protein (LOC365086), mRNA [XM_344807]
A_44_P136603	-1.26905	7.66175	1.33123e-07	3.88791e-06	Slc9a3r1	Rattus norvegicus solute carrier family 9 (sodium/hydrogen exchanger), member 3 regulator 1 (Slc9a3r1), mRNA [NM_021594]
A_44_P302221	3.41578	2.01405	1.3316e-07	3.88791e-06	RGD1563825	PREDICTED: Rattus norvegicus similar to ENSANGP00000020885 (predicted) (RGD1563825_predicted), mRNA [XM_240367]
A_44_P324554	-1.70983	7.18122	1.33251e-07	3.88791e-06		UI-R-Y0-vc-h-06-0-UI.r1 UI-R-Y0 Rattus norvegicus cDNA clone UI-R-Y0-vc-h-06-0-UI 5', mRNA sequence [BF523761]
A_44_P805242	1.16251	9.06419	1.34138e-07	3.90821e-06		AW917651 EST348955 Rat gene index, normalized rat, norvegicus, Bento Soares Rattus norvegicus cDNA clone RGIEG45 5' end, mRNA sequence [AW917651]
A_43_P16547	1.33208	11.2281	1.35816e-07	3.93282e-06	Rras	Rattus norvegicus Harvey rat sarcoma virus oncogene, subgroup R (Rras), mRNA [NM_001108481]
A_44_P396040	1.50457	6.5209	1.3614e-07	3.93282e-06	Tmem2	Rattus norvegicus transmembrane protein 2 (Tmem2), mRNA [NM_001107596]
A_44_P152131	-1.25058	7.45595	1.37551e-07	3.96164e-06	Fahd2a	Rattus norvegicus fumarylacetoacetate hydrolase domain containing 2A (Fahd2a), mRNA [NM_001134834]
A_43_P20953	-1.3608	6.13915	1.37712e-07	3.96164e-06	Arhgap20	Rattus norvegicus Rho GTPase activating protein 20 (Arhgap20), mRNA [NM_213629]
A_44_P405203	-1.2076	7.39697	1.3772e-07	3.96164e-06	Hebp2	Rattus norvegicus heme binding protein 2 (Hebp2), mRNA [NM_001107515]
A_44_P450343	1.39896	6.371	1.40012e-07	4.0166e-06	LOC690042	PREDICTED: Rattus norvegicus hypothetical protein LOC690042 (LOC690042), mRNA [XM_001060929]
A_44_P469517	1.64147	7.4699	1.40239e-07	4.0166e-06		Q9KD22_BACHD (Q9KD22) BH1397 protein, partial (40%) [TC620297]
A_43_P11749	2.62936	9.79979	1.40245e-07	4.0166e-06	Hck	Rattus norvegicus hemopoietic cell kinase (Hck), mRNA [NM_013185]
A_44_P215157	-1.48918	11.7475	1.40419e-07	4.0166e-06	Lin7b	Rattus norvegicus lin-7 homolog b (C. elegans) (Lin7b), mRNA [NM_021758]
A_44_P259241	1.39622	8.95349	1.40649e-07	4.01755e-06		Q31271_RAT (Q31271) MHC class I RT1.C-type protein precursor, partial (24%) [TC589079]
A_44_P259125	-1.55573	11.0453	1.41033e-07	4.02257e-06	Nkiras1	Rattus norvegicus NFKB inhibitor interacting Ras-like 1 (Nkiras1), mRNA [NM_001107252]
A_44_P625829	-1.04357	6.02765	1.41219e-07	4.02257e-06
A_44_P212796	4.662	4.09722	1.42084e-07	4.03947e-06		GB
A_44_P342289	4.3667	6.67299	1.42209e-07	4.03947e-06	H19	Rattus norvegicus H19, imprinted maternally expressed transcript (H19), non-coding RNA [NR_027324]
A_44_P867917	-2.17295	6.51807	1.42573e-07	4.04393e-06	Slc25a18	Rattus norvegicus solute carrier family 25 (mitochondrial carrier), member 18 (Slc25a18), nuclear gene encoding mitochondrial protein, mRNA [NM_001044280]
A_44_P140645	-3.03588	3.82735	1.42762e-07	4.04393e-06	Wnt6	Rattus norvegicus wingless-type MMTV integration site family, member 6 (Wnt6), mRNA [NM_001108226]
A_44_P822283	-1.29808	11.6062	1.4384e-07	4.06317e-06	Sort1	Rattus norvegicus sortilin 1 (Sort1), mRNA [NM_031767]
A_44_P928825	4.61944	3.14435	1.4384e-07	4.06317e-06	Msr1	PREDICTED: Rattus norvegicus similar to scavenger receptor type A SR-A (predicted) (RGD1564316_predicted), mRNA [XM_573919]
A_44_P867229	-1.22574	12.4789	1.44498e-07	4.07166e-06		Q6P5B8_MOUSE (Q6P5B8) BTB/POZ domain containing protein 3, isoform 1, partial (18%) [TC593936]
A_42_P681727	1.64309	5.36464	1.44539e-07	4.07166e-06		UI-R-BS1-ayp-e-04-0-UI.s1 UI-R-BS1 Rattus norvegicus cDNA clone UI-R-BS1-ayp-e-04-0-UI 3', mRNA sequence [BE107070]
A_43_P10867	-1.66783	6.13792	1.45213e-07	4.08499e-06		CB547678 AMGNNUC:SRPB2-00292-E8-A srpb2 (10220) Rattus norvegicus cDNA clone srpb2-00292-e8 5', mRNA sequence [CB547678]
A_44_P884171	-1.2837	7.6266	1.45538e-07	4.08851e-06
A_44_P888200	-1.61819	8.0314	1.46194e-07	4.10128e-06	Hapln4	Rattus norvegicus hyaluronan and proteoglycan link protein 4 (Hapln4), mRNA [NM_001108398]
A_44_P183517	1.08076	5.51801	1.4661e-07	4.10731e-06		CB547153 AMGNNUC:SRPB2-00137-A3-A srpb2 (10220) Rattus norvegicus cDNA clone srpb2-00137-a3 5', mRNA sequence [CB547153]
A_42_P544965	1.08366	11.9715	1.49156e-07	4.16181e-06	Rpl22	Rattus norvegicus ribosomal protein L22 (Rpl22), mRNA [NM_031104]
A_44_P835675	2.38781	6.22076	1.49372e-07	4.16181e-06		Rattus norvegicus clone X5 mRNA sequence. [EF076770]
A_44_P582675	-1.60589	6.44293	1.54576e-07	4.29507e-06		EST352116 Rat gene index, normalized rat, norvegicus, Bento Soares Rattus norvegicus cDNA clone RGIHC82 5' end, mRNA sequence [AW920812]
A_42_P738549	3.8933	6.70078	1.56778e-07	4.34441e-06	Napsa	Rattus norvegicus napsin A aspartic peptidase (Napsa), mRNA [NM_031670]
A_43_P12593	-1.82173	4.4863	1.57064e-07	4.34643e-06	Phkg1	Rattus norvegicus phosphorylase kinase, gamma 1 (Phkg1), mRNA [NM_031573]
A_44_P492104	2.24728	9.25665	1.59242e-07	4.39479e-06	Fermt3	Rattus norvegicus fermitin family homolog 3 (Drosophila) (Fermt3), mRNA [NM_001127543]
A_44_P237715	3.34793	2.24999	1.60023e-07	4.41037e-06		BM986492 EST594086 Rat gene index, normalized rat, norvegicus Rattus norvegicus cDNA clone RGOAC66 3' end, mRNA sequence [BM986492]
A_44_P550145	-1.13994	6.97954	1.63221e-07	4.48595e-06	Scd1	Rattus norvegicus stearoyl-Coenzyme A desaturase 1 (Scd1), mRNA [NM_139192]
A_43_P10791	-1.46492	8.02833	1.63421e-07	4.48595e-06		CB547648 AMGNNUC:NRHY5-00432-H7-A W Rat hypothalamus (10471) Rattus norvegicus cDNA clone nrhy5-00432-h7 5', mRNA sequence [CB547648]
A_44_P171220	-1.37938	8.20698	1.6418e-07	4.50059e-06		ribosomal protein S6 kinase-like 1 Gene [Source:MGI Symbol;Acc:MGI:2443413] [ENSRNOT00000007350]
A_44_P870068	-1.26393	8.2512	1.65003e-07	4.51709e-06		Q64150_MOUSE (Q64150) Nuclear localization signal binding protein, partial (15%) [TC627363]
A_42_P455531	-1.03957	13.0941	1.65872e-07	4.53462e-06	Chrm3	Rattus norvegicus cholinergic receptor, muscarinic 3 (Chrm3), mRNA [NM_012527]
A_44_P381917	2.41785	6.01345	1.66239e-07	4.53462e-06	Sphk1	Rattus norvegicus sphingosine kinase 1 (Sphk1), mRNA [NM_133386]
A_43_P12888	1.10231	8.78818	1.68538e-07	4.57699e-06	Pafah1b3	Rattus norvegicus platelet-activating factor acetylhydrolase, isoform 1b, subunit 3 (Pafah1b3), mRNA [NM_053654]
A_44_P245314	-1.03801	14.142	1.69541e-07	4.59681e-06	Cacnb3	Rattus norvegicus calcium channel, voltage-dependent, beta 3 subunit (Cacnb3), mRNA [NM_012828]
A_43_P11906	-1.3363	7.82047	1.69718e-07	4.59681e-06	Kcnab2	Rattus norvegicus potassium voltage-gated channel, shaker-related subfamily, beta member 2 (Kcnab2), mRNA [NM_017304]
A_44_P825566	-1.38055	7.78517	1.701e-07	4.60104e-06	Tubb4	Rattus norvegicus tubulin, beta 4 (Tubb4), mRNA [NM_080882]
A_44_P376677	-1.32451	9.95053	1.71068e-07	4.615e-06		Q2XY45_DROER (Q2XY45) CG7093 (Fragment), partial (3%) [TC595710]
A_42_P547246	1.89799	4.30183	1.71919e-07	4.63181e-06	Myoc	Rattus norvegicus myocilin (Myoc), mRNA [NM_030865]
A_44_P1047315	-1.28181	10.0517	1.72489e-07	4.6386e-06	Lynx1	Rattus norvegicus Ly6/neurotoxin 1 (Lynx1), mRNA [NM_001130546]
A_42_P633840	-1.39628	7.87132	1.72625e-07	4.6386e-06	Ttll1	Rattus norvegicus tubulin tyrosine ligase-like family, member 1 (Ttll1), mRNA [NM_001012200]
A_44_P528988	3.83594	4.82135	1.73151e-07	4.64659e-06		UI-R-C0-gv-d-12-0-UI.s1 UI-R-C0 Rattus norvegicus cDNA clone UI-R-C0-gv-d-12-0-UI 3', mRNA sequence [AA964627]
A_44_P846589	1.32058	9.42849	1.73468e-07	4.64774e-06	Hspd1	Rattus norvegicus heat shock protein 1 (chaperonin) (Hspd1), nuclear gene encoding mitochondrial protein, mRNA [NM_022229]
A_44_P730251	1.70363	8.20816	1.73877e-07	4.64774e-06	Slc25a24	Rattus norvegicus solute carrier family 25 (mitochondrial carrier, phosphate carrier), member 24 (Slc25a24), nuclear gene encoding mitochondrial protein, mRNA [NM_001127544]
A_44_P164101	-1.40371	6.91485	1.74632e-07	4.66181e-06	Mettl7a	Rattus norvegicus methyltransferase like 7A (Mettl7a), mRNA [NM_001037355]
A_44_P348922	2.26298	7.52342	1.75366e-07	4.66576e-06	Cebpb	Rattus norvegicus CCAAT/enhancer binding protein (C/EBP), beta (Cebpb), mRNA [NM_024125]
A_44_P1048380	1.71021	9.14089	1.75432e-07	4.66576e-06	Fam46a	Rattus norvegicus family with sequence similarity 46, member A (Fam46a), mRNA [NM_001106844]
A_44_P351621	-1.72733	4.77912	1.75466e-07	4.66576e-06	Dnajb13	Rattus norvegicus DnaJ (Hsp40) related, subfamily B, member 13 (Dnajb13), mRNA [NM_001005885]
A_44_P978840	-1.73071	8.93732	1.80518e-07	4.7876e-06		RVL11758 Wackym-Soares normalized rat vestibular cDNA library Rattus norvegicus cDNA 5', mRNA sequence [DV720702]
A_44_P493791	-1.17768	7.6792	1.82432e-07	4.8258e-06		AI172537 UI-R-C2p-nu-h-04-0-UI.s1 UI-R-C2p Rattus norvegicus cDNA clone UI-R-C2p-nu-h-04-0-UI 3', mRNA sequence [AI172537]
A_42_P653257	2.56567	5.96281	1.83775e-07	4.84876e-06	Ptpn7	Rattus norvegicus protein tyrosine phosphatase, non-receptor type 7 (Ptpn7), mRNA [NM_145683]
A_42_P687133	-1.38443	15.1775	1.85603e-07	4.89067e-06	Nrgn	Rattus norvegicus neurogranin (Nrgn), mRNA [NM_024140]
A_44_P712107	-1.4908	10.1621	1.8616e-07	4.89902e-06		Q6VTV4_NPVCD (Q6VTV4) Late expression factor 6, partial (8%) [TC591736]
A_44_P475159	-1.46074	7.7739	1.86989e-07	4.91447e-06	Thy1	Rattus norvegicus Thy-1 cell surface antigen (Thy1), mRNA [NM_012673]
A_44_P332328	4.15381	2.15913	1.88127e-07	4.93804e-06	Fga	Rattus norvegicus fibrinogen alpha chain (Fga), transcript variant 1, mRNA [NM_001008724]
A_44_P868262	-1.09446	9.53912	1.88814e-07	4.94969e-06		AGENCOURT_114822772 NIH_MGC_433 Rattus norvegicus cDNA clone IMAGE:9099047 5', mRNA sequence [EV779977]
A_44_P772793	-1.35792	4.99247	1.89202e-07	4.95351e-06		HSRDC1MR RDC-1 {Homo sapiens} (exp=-1; wgp=0; cg=0), partial (9%) [TC629151]
A_44_P340163	-1.22388	10.0437	1.91262e-07	5.001e-06	Plcb4	Rattus norvegicus phospholipase C, beta 4 (Plcb4), mRNA [NM_024353]
A_44_P112546	1.33737	7.01384	1.93943e-07	5.05815e-06	RGD1309873	Rattus norvegicus similar to hypothetical protein BC010003 (RGD1309873), mRNA [NM_001108774]
A_42_P631242	-1.28343	9.85619	1.95251e-07	5.08341e-06		Q2UE96_ASPOR (Q2UE96) Predicted protein, partial (6%) [TC608163]
A_44_P945215	-1.22303	12.6221	1.95411e-07	5.08341e-06		Q25LS4_MACFA (Q25LS4) Brain cDNA, clone: QccE-20518, partial (72%) [TC580490]
A_44_P915168	1.36714	11.1471	1.9605e-07	5.08707e-06	Zdhhc18	Rattus norvegicus zinc finger, DHHC domain containing 18 (Zdhhc18), mRNA [NM_001039339]
A_44_P257075	-1.08331	10.0864	1.97594e-07	5.11412e-06	Ahcyl1	Rattus norvegicus adenosylhomocysteinase-like 1 (Ahcyl1), mRNA [NM_001108561]
A_44_P731497	-1.60283	6.08302	1.97867e-07	5.11471e-06
A_44_P266833	-1.34532	7.36587	2.00079e-07	5.16534e-06	Syt3	Rattus norvegicus synaptotagmin III (Syt3), mRNA [NM_019122]
A_44_P527521	1.63342	6.39156	2.00473e-07	5.16729e-06	RGD1306058	Rattus norvegicus similar to RIKEN cDNA 1110007C09 (RGD1306058), mRNA [NM_001134572]
A_44_P804257	-1.27242	10.2499	2.00705e-07	5.16729e-06		AB093271 mKIAA0898 protein {Mus musculus} (exp=-1; wgp=0; cg=0), partial (55%) [TC586718]
A_44_P274700	1.04272	6.51184	2.00915e-07	5.16729e-06	Alkbh8	PREDICTED: Rattus norvegicus similar to CG17807-PA (predicted) (RGD1304687_predicted), mRNA [XM_345766]
A_44_P1060286	3.23806	10.3059	2.02103e-07	5.19129e-06	S100a4	Rattus norvegicus S100 calcium-binding protein A4 (S100a4), mRNA [NM_012618]
A_44_P1037526	1.19073	11.3566	2.08088e-07	5.31823e-06	Eif3a	Rattus norvegicus eukaryotic translation initiation factor 3, subunit A (Eif3a), mRNA [NM_001047087]
A_44_P700638	-1.87744	10.3017	2.09013e-07	5.33519e-06
A_44_P886440	-1.49635	7.73196	2.10217e-07	5.35758e-06		RVL13494 Wackym-Soares normalized rat vestibular cDNA library Rattus norvegicus cDNA 5', mRNA sequence [DV722143]
A_44_P683082	1.26953	6.34791	2.10415e-07	5.35758e-06
A_42_P840999	-1.69051	8.08779	2.1077e-07	5.35991e-06	Dlgap3	Rattus norvegicus discs, large (Drosophila) homolog-associated protein 3 (Dlgap3), mRNA [NM_173138]
A_44_P388170	1.25546	9.08368	2.12766e-07	5.39004e-06		UI-R-CT0s-caw-h-04-0-UI.s1 UI-R-CT0s Rattus norvegicus cDNA clone UI-R-CT0s-caw-h-04-0-UI 3', mRNA sequence [BI286940]
A_43_P22732	-1.29608	8.01435	2.12933e-07	5.39004e-06		BF286666 EST451257 Rat Gene Index, normalized rat, Rattus norvegicus cDNA Rattus norvegicus cDNA clone RGIFR85, mRNA sequence [BF286666]
A_42_P807697	1.99176	12.4827	2.13003e-07	5.39004e-06	Tyrobp	Rattus norvegicus Tyro protein tyrosine kinase binding protein (Tyrobp), mRNA [NM_212525]
A_44_P964633	-1.4632	9.01256	2.13012e-07	5.39004e-06		AGENCOURT_27531498 NIH_MGC_254 Rattus norvegicus cDNA clone IMAGE:7314983 5', mRNA sequence [CO393123]
A_44_P1029892	-1.11588	11.6978	2.17972e-07	5.50191e-06	Tmem14a	Rattus norvegicus transmembrane protein 14A (Tmem14a), mRNA [NM_001108790]
A_44_P276153	1.92957	4.03591	2.18345e-07	5.50451e-06	Ntf4	Rattus norvegicus neurotrophin 4 (Ntf4), mRNA [NM_013184]
A_44_P376074	-1.3612	11.7468	2.19256e-07	5.52066e-06		Q80U03_MOUSE (Q80U03) MKIAA0439 protein (Fragment), partial (4%) [TC615142]
A_43_P17596	-1.62655	8.44454	2.21605e-07	5.57292e-06	Magee1	Rattus norvegicus melanoma antigen, family E, 1 (Magee1), mRNA [NM_001079891]
A_44_P412710	-1.19273	7.19182	2.22329e-07	5.58423e-06	Adhfe1	Rattus norvegicus alcohol dehydrogenase, iron containing, 1 (Adhfe1), nuclear gene encoding mitochondrial protein, mRNA [NM_001025423]
A_42_P675879	-1.33829	9.48583	2.22624e-07	5.58472e-06	Cyp4f4	Rattus norvegicus cytochrome P450, family 4, subfamily f, polypeptide 4 (Cyp4f4), mRNA [NM_173123]
A_44_P464690	-1.38772	11.2145	2.22896e-07	5.58472e-06		RVL19797 Wackym-Soares normalized rat vestibular cDNA library Rattus norvegicus cDNA 5', mRNA sequence [DV727321]
A_43_P21615	1.0713	6.99916	2.26269e-07	5.65535e-06	Hic1	Rattus norvegicus hypermethylated in cancer 1 (Hic1), mRNA [NM_001107021]
A_44_P179787	-1.11289	10.7699	2.27063e-07	5.66824e-06	Panx2	Rattus norvegicus pannexin 2 (Panx2), mRNA [NM_199409]
A_42_P475623	1.1569	8.52262	2.28262e-07	5.6912e-06	Klf5	Rattus norvegicus Kruppel-like factor 5 (Klf5), mRNA [NM_053394]
A_44_P518673	-1.27272	10.5932	2.28992e-07	5.69937e-06	Epb4.9	Rattus norvegicus erythrocyte protein band 4.9 (Epb4.9), mRNA [NM_001108385]
A_44_P547561	-1.33497	5.26459	2.29148e-07	5.69937e-06	Znf213	Rattus norvegicus zinc finger protein 213 (Znf213), mRNA [NM_001105764]
A_42_P711464	2.09032	5.71681	2.30673e-07	5.7303e-06	Ccdc19	Rattus norvegicus coiled-coil domain containing 19 (Ccdc19), mRNA [NM_001024882]
A_44_P379987	-1.78533	5.8362	2.3683e-07	5.86184e-06		Ttll11 protein [Source:UniProtKB/TrEMBL;Acc:B5DFG3] [ENSRNOT00000026269]
A_44_P227065	2.61768	5.76814	2.37845e-07	5.87772e-06	Kif22	Rattus norvegicus kinesin family member 22 (Kif22), mRNA [NM_001009645]
A_44_P430027	1.60469	4.41014	2.38048e-07	5.87772e-06		AI233208 EST229896 Normalized rat kidney, Bento Soares Rattus sp. cDNA clone RKIDC22 3' end, mRNA sequence [AI233208]
A_44_P405066	-1.852	11.0396	2.40623e-07	5.93411e-06	Scn1b	Rattus norvegicus sodium channel, voltage-gated, type I, beta (Scn1b), mRNA [NM_017288]
A_43_P14904	1.8945	8.7836	2.43061e-07	5.98699e-06	Klk6	Rattus norvegicus kallikrein related-peptidase 6 (Klk6), mRNA [NM_019175]
A_44_P133650	-1.05572	9.12773	2.43871e-07	5.9997e-06	Trim37	Rattus norvegicus tripartite motif-containing 37 (Trim37), mRNA [NM_001108288]
A_43_P11614	2.51827	8.99013	2.44577e-07	6.0088e-06	Anxa1	Rattus norvegicus annexin A1 (Anxa1), mRNA [NM_012904]
A_44_P213470	-1.23524	6.03164	2.4532e-07	6.01007e-06	Zfp13	Rattus norvegicus zinc finger protein 13 (Zfp13), mRNA [NM_001105765]
A_44_P294675	3.84745	5.19697	2.45471e-07	6.01007e-06	Slfn3	Rattus norvegicus schlafen 3 (Slfn3), mRNA [NM_053687]
A_44_P543711	1.10039	6.47624	2.47817e-07	6.05298e-06	RGD1563564	PREDICTED: Rattus norvegicus similar to GTP-binding protein NGB (RGD1563564), mRNA [XM_002728505]
A_42_P601850	-1.27488	12.6987	2.50413e-07	6.10684e-06	Shroom2	Rattus norvegicus shroom family member 2 (Shroom2), mRNA [NM_001047893]
A_44_P110158	-1.34332	7.44164	2.50621e-07	6.10684e-06	Ctnna2	Rattus norvegicus catenin (cadherin associated protein), alpha 2 (Ctnna2), mRNA [NM_001106598]
A_44_P276990	-1.18397	7.93908	2.52446e-07	6.14396e-06	Eepd1	Rattus norvegicus endonuclease/exonuclease/phosphatase family domain containing 1 (Eepd1), mRNA [NM_001014088]
A_42_P703023	-1.42572	6.99193	2.54012e-07	6.17471e-06	Slc38a3	Rattus norvegicus solute carrier family 38, member 3 (Slc38a3), mRNA [NM_145776]
A_43_P17619	2.07632	6.61542	2.56105e-07	6.21816e-06	Bmp2k	Rattus norvegicus BMP-2 inducible kinase, mRNA (cDNA clone IMAGE:7316892), partial cds. [BC103651]
A_42_P542909	-1.04234	9.96206	2.60642e-07	6.3058e-06	Stau2	Rattus norvegicus staufen, RNA binding protein, homolog 2 (Drosophila) (Stau2), transcript variant LS, mRNA [NM_134466]
A_44_P262392	1.42182	9.12069	2.6222e-07	6.32897e-06	Eif4ebp1	Rattus norvegicus eukaryotic translation initiation factor 4E binding protein 1 (Eif4ebp1), mRNA [NM_053857]
A_43_P22944	1.2303	5.82796	2.6264e-07	6.33073e-06	Tepp	Rattus norvegicus testis, prostate and placenta expressed (Tepp), mRNA [NM_201655]
A_44_P156830	1.2535	6.18841	2.62914e-07	6.33073e-06	Ripk1	Rattus norvegicus receptor (TNFRSF)-interacting serine-threonine kinase 1 (Ripk1), mRNA [NM_001107350]
A_43_P11122	-1.14625	12.2853	2.68034e-07	6.43882e-06		Q92GV3_RICCN (Q92GV3) AmpG protein, partial (6%) [TC622035]
A_44_P151582	2.20566	6.43249	2.69219e-07	6.45968e-06	Il17re	Rattus norvegicus interleukin 17 receptor E (Il17re), mRNA [NM_001004091]
A_44_P1007347	2.14502	11.8166	2.72406e-07	6.51335e-06	Tgm2	Rattus norvegicus transglutaminase 2, C polypeptide (Tgm2), mRNA [NM_019386]
A_44_P102343	1.13522	7.29012	2.72414e-07	6.51335e-06	Gtpbp4	Rattus norvegicus GTP binding protein 4 (Gtpbp4), mRNA [NM_053689]
A_44_P482629	-1.67706	10.0491	2.73221e-07	6.51758e-06	Pcsk2	Rattus norvegicus proprotein convertase subtilisin/kexin type 2 (Pcsk2), mRNA [NM_012746]
A_44_P205376	-1.57816	7.71688	2.7324e-07	6.51758e-06	Fjx1	Rattus norvegicus four jointed box 1 (Drosophila) (Fjx1), mRNA [NM_001108955]
A_44_P394401	-1.77228	7.20649	2.74392e-07	6.52109e-06	Disp2	Rattus norvegicus dispatched homolog 2 (Drosophila) (Disp2), mRNA [NM_001107759]
A_44_P436191	-1.01335	6.05907	2.77172e-07	6.57318e-06	Pcdh24	PREDICTED: Rattus norvegicus similar to PC-LKC gene product (predicted) (RGD1560576_predicted), mRNA [XM_214434]
A_44_P210492	-1.72617	8.95143	2.78612e-07	6.59965e-06	Syt2	Rattus norvegicus synaptotagmin II (Syt2), mRNA [NM_012665]
A_44_P923868	1.0076	6.90713	2.78983e-07	6.60067e-06		AGENCOURT_17837906 NIH_MGC_238 Rattus norvegicus cDNA clone IMAGE:7135499 5', mRNA sequence [CK597954]
A_42_P541962	-1.38472	12.7232	2.79303e-07	6.60067e-06	C1qtnf4	Rattus norvegicus C1q and tumor necrosis factor related protein 4 (C1qtnf4), mRNA [NM_001107745]
A_44_P177938	-1.82388	8.0248	2.81448e-07	6.64366e-06		microtubule associated monoxygenase, calponin and LIM domain containing 2 [Source:RefSeq peptide;Acc:NP_001132980] [ENSRNOT00000055142]
A_44_P1014659	2.24166	4.40663	2.83308e-07	6.67985e-06	Plek2	Rattus norvegicus pleckstrin 2 (Plek2), mRNA [NM_001114180]
A_44_P967547	2.65914	6.11137	2.85098e-07	6.71429e-06
A_44_P994198	1.01552	11.3134	2.85577e-07	6.71781e-06		AW917130 EST348434 Rat gene index, normalized rat, norvegicus, Bento Soares Rattus norvegicus cDNA clone RGIDZ60 5' end, mRNA sequence [AW917130]
A_44_P112641	-2.01537	5.3085	2.88251e-07	6.76512e-06	Fn3krp	Rattus norvegicus fructosamine-3-kinase-related protein (Fn3krp), mRNA [NM_001107077]
A_44_P695934	-1.38074	8.86172	2.90341e-07	6.80632e-06		UI-R-BJ1-awe-b-08-0-UI.s1 UI-R-BJ1 Rattus norvegicus cDNA clone UI-R-BJ1-awe-b-08-0-UI 3', mRNA sequence [BE113293]
A_44_P470992	-1.25082	6.82623	2.91817e-07	6.83307e-06	Sox21	Rattus norvegicus similar to HMG-box protein SOX21 (LOC306168), mRNA [XM_224521]
A_44_P715059	-1.51072	11.3959	2.92686e-07	6.84557e-06
A_42_P591516	-1.22312	9.83957	2.93472e-07	6.85608e-06		AA998612 UI-R-C0-if-c-06-0-UI.s1 UI-R-C0 Rattus norvegicus cDNA clone UI-R-C0-if-c-06-0-UI 3', mRNA sequence [AA998612]
A_44_P695589	-1.03567	6.46887	2.97227e-07	6.93587e-06		RVL16327 Wackym-Soares normalized rat vestibular cDNA library Rattus norvegicus cDNA 5', mRNA sequence [DV724285]
A_44_P422523	-1.61803	9.63304	3.00325e-07	7.00015e-06	Faim2	Rattus norvegicus Fas apoptotic inhibitory molecule 2 (Faim2), mRNA [NM_144756]
A_44_P752355	-1.45283	6.66946	3.0136e-07	7.01624e-06
A_44_P219628	-1.07191	4.80608	3.03063e-07	7.03982e-06	Ggt1	Rattus norvegicus gamma-glutamyltransferase 1 (Ggt1), mRNA [NM_053840]
A_42_P820657	4.45633	4.61736	3.04525e-07	7.06574e-06	Il1r2	Rattus norvegicus interleukin 1 receptor, type II (Il1r2), mRNA [NM_053953]
A_44_P132392	2.28245	6.43095	3.0678e-07	7.09984e-06		AI011757 EST206208 Normalized rat ovary, Bento Soares Rattus sp. cDNA clone ROVAZ74 3' end, mRNA sequence [AI011757]
A_44_P222521	-1.33058	10.774	3.07156e-07	7.09984e-06	Tmem59l	Transmembrane protein 59-like Precursor (Brain-specific membrane-anchored protein) [Source:UniProtKB/Swiss-Prot;Acc:Q5HZE8] [ENSRNOT00000038139]
A_44_P258124	-1.45904	4.90259	3.07735e-07	7.09984e-06		Rattus norvegicus smooth muscle myosin heavy chain 11 isoform SM1-like protein mRNA, partial sequence. [AY390384]
A_44_P309913	-1.08136	11.4835	3.08523e-07	7.10225e-06		CB547989 AMGNNUC:NRHY5-00285-H7-A W Rat hypothalamus (10471) Rattus norvegicus cDNA clone nrhy5-00285-h7 5', mRNA sequence [CB547989]
A_44_P151459	-1.12237	13.8047	3.12508e-07	7.18557e-06	Gp1bb	Rattus norvegicus glycoprotein Ib (platelet), beta polypeptide (Gp1bb), mRNA [NM_053930]
A_44_P254957	-1.17707	10.7853	3.1309e-07	7.19084e-06	Sncb	Rattus norvegicus synuclein, beta (Sncb), mRNA [NM_080777]
A_44_P194294	-1.80807	5.40823	3.1409e-07	7.20569e-06	Rab1b	Rattus norvegicus RAB1B, member RAS oncogene family (Rab1b), mRNA [NM_001109979]
A_44_P781226	-1.21524	10.1385	3.1527e-07	7.21993e-06		Q6JYJ8_9HEMI (Q6JYJ8) Cytochrome oxidase subunit I (Fragment), partial (5%) [TC612793]
A_43_P18824	-1.42455	5.76863	3.15418e-07	7.21993e-06	Pank1	Rattus norvegicus pantothenate kinase 1 (Pank1), mRNA [NM_001106373]
A_44_P196591	-1.34492	5.71111	3.15877e-07	7.22232e-06	Sh3bp4	Rattus norvegicus SH3-domain binding protein 4 (Sh3bp4), mRNA [NM_022693]
A_44_P501142	-1.04284	8.12665	3.16423e-07	7.2267e-06		Sterol regulatory element-binding protein 1 (SREBP-1)(Sterol regulatory element-binding transcription factor 1)(Adipocyte determination- and differentiation-dependent factor 1)(ADD1) [Contains Processed sterol regulatory element-binding protein 1] [Source:UniProtKB/Swiss-Prot;Acc:P56720] [ENSRNOT00000047053]
A_44_P145408	-1.49094	6.0955	3.18407e-07	7.26388e-06		AMGNNUC:NRHY5-00123-H6-A W Rat hypothalamus (10471) Rattus norvegicus cDNA clone nrhy5-00123-h6 5', mRNA sequence [CB791980]
A_44_P629790	1.20251	8.8034	3.21364e-07	7.30654e-06		Shultzomica04201 Rat lung airway and parenchyma cDNA libraries Rattus norvegicus cDNA clone Contig3728 5', mRNA sequence [CF110950]
A_44_P656575	-1.4173	8.65303	3.21973e-07	7.30654e-06	Tmem229a	Rattus norvegicus transmembrane protein 229A (Tmem229a), mRNA [NM_001109480]
A_42_P540933	1.11034	12.1414	3.22068e-07	7.30654e-06	Csk	Rattus norvegicus c-src tyrosine kinase (Csk), mRNA [NM_001030039]
A_44_P116597	-1.81546	10.372	3.2264e-07	7.31139e-06	Cx3cl1	Rattus norvegicus chemokine (C-X3-C motif) ligand 1 (Cx3cl1), mRNA [NM_134455]
A_44_P480865	-1.20518	8.2909	3.23916e-07	7.33215e-06	Nudt16	Rattus norvegicus nudix (nucleoside diphosphate linked moiety X)-type motif 16 (Nudt16), mRNA [NM_001127554]
A_43_P12006	-1.54256	6.21241	3.27406e-07	7.38656e-06	Gjd2	Rattus norvegicus gap junction protein, delta 2 (Gjd2), mRNA [NM_019281]
A_44_P823576	2.73492	5.72616	3.28684e-07	7.40207e-06		Q7TQ12_RAT (Q7TQ12) Aa1114, partial (9%) [TC632076]
A_44_P105634	-1.50375	6.37378	3.2882e-07	7.40207e-06	RGD1359378	Rattus norvegicus mesenchymal stem cell protein DSCD75 (RGD1359378), mRNA [NM_001007658]
A_44_P102401	-1.75168	7.51131	3.30823e-07	7.43896e-06	Rab15	Rattus norvegicus RAB15, member RAS oncogene family (Rab15), mRNA [NM_198749]
A_44_P445044	2.03609	7.60402	3.35008e-07	7.52477e-06	Apold1	Rattus norvegicus apolipoprotein L domain containing 1 (Apold1), mRNA [NM_001003403]
A_44_P595964	-1.95455	7.2896	3.37491e-07	7.5722e-06		AMGNNUC:NRHY5-00200-H7-A W Rat hypothalamus (10471) Rattus norvegicus cDNA clone nrhy5-00200-h7 5', mRNA sequence [CB727827]
A_44_P230320	3.48154	6.25183	3.38226e-07	7.58035e-06	Il1b	Rattus norvegicus interleukin 1 beta (Il1b), mRNA [NM_031512]
A_44_P681660	1.86292	11.1154	3.40624e-07	7.61736e-06	Fn1	Rattus norvegicus fibronectin 1 (Fn1), mRNA [NM_019143]
A_43_P10705	-1.34405	10.1262	3.4159e-07	7.62244e-06	Cend1	Rattus norvegicus cell cycle exit and neuronal differentiation 1 (Cend1), mRNA [NM_001014163]
A_44_P268864	-1.50235	9.64967	3.43892e-07	7.65843e-06	Mgll	Rattus norvegicus monoglyceride lipase (Mgll), mRNA [NM_138502]
A_44_P448181	-1.94114	9.17935	3.44141e-07	7.65843e-06	Clstn1	Calsyntenin-1 Precursor (Alcadein-alpha)(Alc-alpha) [Contains Soluble Alc-alpha(SAlc-alpha);CTF1-alpha(C-terminal fragment 1-alpha)] [Source:UniProtKB/Swiss-Prot;Acc:Q6Q0N0] [ENSRNOT00000022100]
A_43_P15145	1.54017	5.66588	3.47347e-07	7.71693e-06
A_44_P288691	-1.26029	8.70777	3.4815e-07	7.72352e-06		BC028884 Fbxo44 protein {Mus musculus} (exp=-1; wgp=0; cg=0), partial (71%) [TC613530]
A_44_P279024	-1.2051	8.80266	3.52532e-07	7.79292e-06	Lpcat4	Rattus norvegicus lysophosphatidylcholine acyltransferase 4 (Lpcat4), mRNA [NM_001106494]
A_42_P515405	1.73727	8.39293	3.52698e-07	7.79292e-06	Ier3	Rattus norvegicus immediate early response 3 (Ier3), mRNA [NM_212505]
A_44_P347149	-2.03029	4.09429	3.5306e-07	7.79292e-06	Aass	Rattus norvegicus aminoadipate-semialdehyde synthase (Aass), nuclear gene encoding mitochondrial protein, mRNA [NM_001100963]
A_44_P884867	-1.04956	6.3265	3.53748e-07	7.79966e-06
A_44_P172936	-1.61789	7.5898	3.56222e-07	7.84573e-06	Rnf112	Rattus norvegicus ring finger protein 112 (Rnf112), mRNA [NM_138613]
A_44_P117148	1.87828	6.16715	3.56931e-07	7.85286e-06	Baz1a	Rattus norvegicus bromodomain adjacent to zinc finger domain, 1A (Baz1a), mRNA [NM_001170568]
A_44_P198759	2.06413	4.25508	3.62024e-07	7.93922e-06		NK cell receptor 2B4 [Source:UniProtKB/TrEMBL;Acc:Q9EQK9] [ENSRNOT00000006266]
A_44_P309780	1.23319	10.6998	3.63301e-07	7.95119e-06	Dnajb1	Rattus norvegicus DnaJ (Hsp40) homolog, subfamily B, member 1 (Dnajb1), mRNA [NM_001108441]
A_44_P375029	-2.44616	6.49532	3.63525e-07	7.95119e-06	Dact2	Rattus norvegicus dapper, antagonist of beta-catenin, homolog 2 (Xenopus laevis) (Dact2), mRNA [NM_001107464]
A_44_P381906	1.2242	10.2952	3.63881e-07	7.95119e-06	Slk	Rattus norvegicus STE20-like kinase (yeast) (Slk), mRNA [NM_019349]
A_44_P157314	4.50316	2.99837	3.65452e-07	7.96303e-06		BF558825 UI-R-A1-du-g-03-0-UI.r1 UI-R-A1 Rattus norvegicus cDNA clone UI-R-A1-du-g-03-0-UI 5', mRNA sequence [BF558825]
A_44_P671986	-1.30361	7.58029	3.67193e-07	7.99243e-06	Pak7	Rattus norvegicus p21 protein (Cdc42/Rac)-activated kinase 7 (Pak7), mRNA [NM_001107781]
A_43_P13023	-1.06494	6.33839	3.6805e-07	7.99417e-06	Neu3	Rattus norvegicus sialidase 3 (membrane sialidase) (Neu3), mRNA [NM_054010]
A_44_P156714	-1.45612	5.37942	3.68057e-07	7.99417e-06
A_44_P597179	-1.54118	7.56259	3.72369e-07	8.0719e-06		AGENCOURT_26737633 NIH_MGC_255 Rattus norvegicus cDNA clone IMAGE:7317539 5', mRNA sequence [CO403017]
A_44_P353212	1.0083	6.79799	3.72427e-07	8.0719e-06		AI175556 EST219111 Normalized rat muscle, Bento Soares Rattus sp. cDNA clone RMUCO93 3' end, mRNA sequence [AI175556]
A_44_P876045	-1.56187	5.61361	3.75275e-07	8.12499e-06		UI-R-BO0-aib-b-06-0-UI.r1 UI-R-BO0 Rattus norvegicus cDNA clone UI-R-BO0-aib-b-06-0-UI 5', mRNA sequence [BF567493]
A_44_P372261	5.8592	5.81243	3.77499e-07	8.16447e-06	Slpi	Rattus norvegicus secretory leukocyte peptidase inhibitor (Slpi), mRNA [NM_053372]
A_43_P12767	1.16274	8.37283	3.81438e-07	8.24091e-06	Pdlim5	Rattus norvegicus PDZ and LIM domain 5 (Pdlim5), mRNA [NM_053326]
A_44_P354573	1.56291	10.1254	3.88034e-07	8.37238e-06	Tax1bp3	Rattus norvegicus Tax1 (human T-cell leukemia virus type I) binding protein 3 (Tax1bp3), mRNA [NM_001025419]
A_42_P685320	-1.41082	9.49594	3.88344e-07	8.37238e-06	RGD1566130	Rattus norvegicus similar to mKIAA1940 protein (RGD1566130), mRNA [NM_001107871]
A_43_P15424	-1.13411	7.83087	3.89503e-07	8.38851e-06	Rapgef3	Rattus norvegicus Rap guanine nucleotide exchange factor (GEF) 3 (Rapgef3), mRNA [NM_021690]
A_44_P107308	1.42274	5.65354	3.92178e-07	8.42409e-06	Gfra1	Rattus norvegicus GDNF family receptor alpha 1 (Gfra1), mRNA [NM_012959]
A_44_P537843	-1.05042	5.99188	3.92394e-07	8.42409e-06		Putative uncharacterized protein Fragment [Source:UniProtKB/TrEMBL;Acc:A2VCX0] [ENSRNOT00000050344]
A_44_P424174	-1.48233	7.72916	3.94668e-07	8.44858e-06	Phyhip	Rattus norvegicus phytanoyl-CoA 2-hydroxylase interacting protein (Phyhip), mRNA [NM_001017376]
A_44_P825985	1.09913	7.72482	3.95192e-07	8.44858e-06
A_43_P14115	1.08852	12.0833	3.99734e-07	8.5278e-06	Lap3	Rattus norvegicus leucine aminopeptidase 3 (Lap3), mRNA [NM_001011910]
A_44_P283153	1.16492	8.68244	4.04715e-07	8.62504e-06		Rattus norvegicus cdig1U mRNA for hypothetical protein, complete cds. [AB086233]
A_44_P366157	4.7537	2.45957	4.08506e-07	8.69675e-06	RGD1311993	PREDICTED: Rattus norvegicus hypothetical LOC315072 (predicted) (RGD1311993_predicted), mRNA [XM_235415]
A_44_P103296	1.39128	5.75452	4.10128e-07	8.71309e-06		Q69ZU1_MOUSE (Q69ZU1) MKIAA0981 protein (Fragment), partial (5%) [TC599242]
A_44_P1058502	1.12422	9.2131	4.12441e-07	8.7468e-06	Ppfia1	Rattus norvegicus protein tyrosine phosphatase, receptor type, f polypeptide (PTPRF), interacting protein (liprin), alpha 1 (Ppfia1), mRNA [NM_001106320]
A_43_P12932	-1.56851	8.81319	4.12573e-07	8.7468e-06	Stx1a	Rattus norvegicus syntaxin 1A (brain) (Stx1a), mRNA [NM_053788]
A_44_P538165	-1.1225	12.7165	4.13811e-07	8.76394e-06	Fbxo23	Rattus norvegicus F-box only protein 23 (Fbxo23), mRNA [NM_001013138]
A_44_P471886	-1.6211	4.9835	4.17102e-07	8.80015e-06		UI-R-BO0-ahw-c-11-0-UI.r1 UI-R-BO0 Rattus norvegicus cDNA clone UI-R-BO0-ahw-c-11-0-UI 5', mRNA sequence [BF567963]
A_42_P460340	-1.5485	10.9817	4.17247e-07	8.80015e-06	Mal2	Rattus norvegicus mal, T-cell differentiation protein 2 (Mal2), mRNA [NM_198786]
A_42_P567267	2.18087	11.345	4.26341e-07	8.9734e-06	Mt2A	Rattus norvegicus metallothionein 2A (Mt2A), mRNA [NM_001137564]
A_44_P489062	-1.00505	10.0547	4.2878e-07	9.01543e-06	Ahcyl1	Rattus norvegicus adenosylhomocysteinase-like 1 (Ahcyl1), mRNA [NM_001108561]
A_44_P791404	-1.26572	9.6423	4.29347e-07	9.01806e-06		RVL1525 Wackym-Soares normalized rat vestibular cDNA library Rattus norvegicus cDNA 5', mRNA sequence [CX570374]
A_44_P930249	-1.18012	8.46701	4.34321e-07	9.11314e-06
A_44_P470976	-1.37593	6.60734	4.39207e-07	9.17405e-06	Rhobtb2	Rattus norvegicus Rho-related BTB domain containing 2 (Rhobtb2), mRNA [NM_001013133]
A_44_P196997	2.23047	6.20515	4.39344e-07	9.17405e-06		Rattus norvegicus similar to RIKEN cDNA 1700081O22 (LOC363350), mRNA [XM_343686]
A_43_P16635	-1.58191	7.97476	4.41743e-07	9.2026e-06	Lrrc4b	Leucine-rich repeat-containing protein 4B Precursor (Protein NGL-3) [Source:UniProtKB/Swiss-Prot;Acc:P0CC10] [ENSRNOT00000026259]
A_44_P352252	-1.64314	7.26389	4.42772e-07	9.21464e-06	Gpr26	Rattus norvegicus G protein-coupled receptor 26 (Gpr26), mRNA [NM_138841]
A_44_P1012606	1.02363	9.89242	4.48378e-07	9.31228e-06	Npap60	Rattus norvegicus nuclear pore associated protein (Npap60), mRNA [NM_012991]
A_44_P523524	-1.67765	7.45885	4.48998e-07	9.31569e-06	Slc1a6	Rattus norvegicus solute carrier family 1 (high affinity aspartate/glutamate transporter), member 6 (Slc1a6), mRNA [NM_032065]
A_43_P18473	-2.55809	5.80933	4.56351e-07	9.449e-06	Mmp17	Rattus norvegicus matrix metallopeptidase 17 (Mmp17), mRNA [NM_001105925]
A_44_P437945	1.17718	10.3747	4.63408e-07	9.57569e-06	Bbc3	Rattus norvegicus Bcl-2 binding component 3 (Bbc3), mRNA [NM_173837]
A_43_P22739	2.4816	5.8569	4.642e-07	9.58234e-06	RGD1565785	Rattus norvegicus similar to chromosome X open reading frame 21 (RGD1565785), mRNA [NM_001109318]
A_44_P630174	2.21177	3.79587	4.70971e-07	9.68823e-06		EST231529 Normalized rat ovary, Bento Soares Rattus sp. cDNA clone ROVCK79 3' end, mRNA sequence [AI234967]
A_44_P332422	1.45734	8.53131	4.7123e-07	9.68823e-06	C1s	Rattus norvegicus complement component 1, s subcomponent (C1s), mRNA [NM_138900]
A_44_P552830	2.50543	5.20648	4.76883e-07	9.7946e-06	A3galt2	Rattus norvegicus alpha 1,3-galactosyltransferase 2 (A3galt2), mRNA [NM_138524]
A_43_P18345	1.53538	7.45893	4.78554e-07	9.80916e-06	LOC684534	TRAM2_MOUSE (Q924Z5) Translocation-associated membrane protein 2, partial (70%) [TC585813]
A_44_P381881	1.72846	9.41916	4.80854e-07	9.83653e-06	Stat3	Rattus norvegicus signal transducer and activator of transcription 3 (Stat3), mRNA [NM_012747]
A_44_P491824	-1.16391	10.9195	4.84504e-07	9.90126e-06	Camk2g	Rattus norvegicus calcium/calmodulin-dependent protein kinase II gamma (Camk2g), mRNA [NM_133605]
A_44_P580017	-1.26365	5.0382	4.85999e-07	9.90554e-06
A_44_P451244	-1.19305	12.3315	4.87569e-07	9.92413e-06	2005-09-01	Rattus norvegicus septin 5 (Sept5), mRNA [NM_053931]
A_44_P267610	-1.12698	6.25221	4.90245e-07	9.96865e-06	Trib2	Rattus norvegicus tribbles homolog 2 (Drosophila) (Trib2), mRNA [NM_001108015]
A_44_P421582	-1.05388	11.4544	4.91364e-07	9.97436e-06	Tagln3	Rattus norvegicus transgelin 3 (Tagln3), transcript variant 2, mRNA [NM_031676]
A_44_P426079	-1.27177	9.64558	4.91504e-07	9.97436e-06	Kcnc1	Rattus norvegicus potassium voltage gated channel, Shaw-related subfamily, member 1 (Kcnc1), mRNA [NM_012856]
A_44_P966101	-1.37712	5.05899	4.95988e-07	1.00553e-05
A_44_P339535	3.89174	3.36361	5.0292e-07	1.01858e-05	Tfpi2	Rattus norvegicus tissue factor pathway inhibitor 2 (Tfpi2), mRNA [NM_173141]
A_44_P552460	-1.46715	7.51746	5.03616e-07	1.01897e-05		RVL15208 Wackym-Soares normalized rat vestibular cDNA library Rattus norvegicus cDNA 5', mRNA sequence [DV723419]
A_44_P1034018	1.12401	8.76304	5.04137e-07	1.01902e-05	N4bp3	Rattus norvegicus Nedd4 binding protein 3 (N4bp3), mRNA [NM_001033893]
A_44_P539475	-1.31519	4.64358	5.06494e-07	1.02277e-05		AMGNNUC:NRDG1-00059-B1-A nrdg1 (10855) Rattus norvegicus cDNA clone nrdg1-00059-b1 5', mRNA sequence [CB545813]
A_44_P1056589	-1.52396	12.0598	5.10008e-07	1.02884e-05	Fxyd7	Rattus norvegicus FXYD domain-containing ion transport regulator 7 (Fxyd7), mRNA [NM_022008]
A_43_P16487	-1.76143	5.6819	5.13256e-07	1.03335e-05	Fam57b	Rattus norvegicus family with sequence similarity 57, member B (Fam57b), mRNA [NM_001106296]
A_44_P247966	-1.43434	11.2004	5.16162e-07	1.03801e-05	Nell1	Rattus norvegicus NEL-like 1 (chicken) (Nell1), mRNA [NM_031069]
A_44_P387680	1.29038	5.91541	5.17598e-07	1.03902e-05		Rattus norvegicus cDNA clone IMAGE:7457557. [BC098052]
A_44_P447440	-1.44531	7.57083	5.18112e-07	1.03903e-05	Stau2	Rattus norvegicus staufen, RNA binding protein, homolog 2 (Drosophila) (Stau2), transcript variant LS, mRNA [NM_134466]
A_44_P222679	1.23334	5.43152	5.18985e-07	1.03975e-05	Mobkl1b	Rattus norvegicus MOB1, Mps One Binder kinase activator-like 1B (yeast) (Mobkl1b), mRNA [NM_001033891]
A_42_P596024	-1.25889	12.8997	5.21698e-07	1.04416e-05	Sptbn2	Rattus norvegicus spectrin, beta, non-erythrocytic 2 (Sptbn2), mRNA [NM_019167]
A_44_P395839	-1.66341	4.56541	5.23406e-07	1.04656e-05	Sult1d1	Rattus norvegicus sulfotransferase family 1D, member 1 (Sult1d1), mRNA [NM_021769]
A_44_P596424	-1.25256	4.52723	5.27564e-07	1.05384e-05		SFR488180 allatotropin {Spodoptera frugiperda} (exp=-1; wgp=0; cg=0), partial (13%) [TC642059]
A_43_P11661	-1.61835	9.96137	5.31048e-07	1.05976e-05	Rab3a	Rattus norvegicus RAB3A, member RAS oncogene family (Rab3a), mRNA [NM_013018]
A_44_P499634	-1.56982	10.498	5.32794e-07	1.0622e-05	Aifm3	Rattus norvegicus apoptosis-inducing factor, mitochondrion-associated 3 (Aifm3), nuclear gene encoding mitochondrial protein, mRNA [NM_001013977]
A_44_P493911	-1.29287	10.9603	5.34433e-07	1.06443e-05	Slc13a5	Rattus norvegicus solute carrier family 13 (sodium-dependent citrate transporter), member 5 (Slc13a5), mRNA [NM_170668]
A_44_P229376	1.27417	5.65578	5.37948e-07	1.07038e-05	Sdad1	Rattus norvegicus SDA1 domain containing 1 (Sdad1), mRNA [NM_001006958]
A_44_P607859	1.13373	7.22687	5.39358e-07	1.07215e-05
A_44_P236770	2.44619	4.23721	5.49324e-07	1.08772e-05		FM067318 etcmkid Rattus norvegicus cDNA clone etcmkidP0035J24 5', mRNA sequence [FM067318]
A_44_P979645	2.22566	5.58619	5.5272e-07	1.09202e-05	Gpr132	Rattus norvegicus G protein-coupled receptor 132 (Gpr132), mRNA [NM_001170595]
A_44_P475218	-1.40498	9.81866	5.56611e-07	1.09682e-05	Pip4k2c	Rattus norvegicus phosphatidylinositol-5-phosphate 4-kinase, type II, gamma (Pip4k2c), mRNA [NM_080480]
A_44_P519251	4.47063	4.18195	5.57764e-07	1.09724e-05	Cd14	Rattus norvegicus CD14 molecule (Cd14), mRNA [NM_021744]
A_44_P1004840	1.44669	6.48531	5.579e-07	1.09724e-05	Tnfsf9	Rattus norvegicus tumor necrosis factor (ligand) superfamily, member 9 (Tnfsf9), mRNA [NM_181384]
A_42_P454907	-2.11191	4.50884	5.58747e-07	1.09785e-05	Cdh23	Rattus norvegicus cadherin 23 (otocadherin) (Cdh23), mRNA [NM_053644]
A_44_P276087	2.72283	4.53821	5.6134e-07	1.10167e-05	Ampd1	Rattus norvegicus adenosine monophosphate deaminase 1 (isoform M) (Ampd1), mRNA [NM_138876]
A_43_P12871	-1.30618	11.7027	5.61771e-07	1.10167e-05	Rtn4r	Rattus norvegicus reticulon 4 receptor (Rtn4r), mRNA [NM_053613]
A_44_P219046	1.0366	10.0087	5.64229e-07	1.10542e-05		Shultzomica03686 Rat lung airway and parenchyma cDNA libraries Rattus norvegicus cDNA clone Contig3265 5', mRNA sequence [CF110435]
A_44_P337300	2.01699	6.13625	5.68066e-07	1.11187e-05	Il4ra	Rattus norvegicus interleukin 4 receptor, alpha (Il4ra), mRNA [NM_133380]
A_42_P584734	-1.28979	6.78005	5.69276e-07	1.11314e-05	Gdf10	Rattus norvegicus growth differentiation factor 10 (Gdf10), mRNA [NM_024375]
A_44_P144564	-2.23335	4.25069	5.69805e-07	1.11314e-05	Chrm4	Rattus norvegicus cholinergic receptor, muscarinic 4 (Chrm4), mRNA [NM_031547]
A_44_P446375	1.56008	7.62326	5.71115e-07	1.11463e-05	Atad2	Rattus norvegicus ATPase family, AAA domain containing 2 (Atad2), mRNA [NM_001134879]
A_44_P662685	-1.38345	7.58654	5.72247e-07	1.11532e-05	Fam131b	Rattus norvegicus family with sequence similarity 131, member B (Fam131b), mRNA [NM_001025046]
A_44_P965692	-1.13648	8.83438	5.76526e-07	1.12197e-05		CHIO_RAT (Q03070) Beta-chimaerin (Beta-chimerin) (Rho-GTPase-activating protein 3), complete [TC586523]
A_44_P459987	-1.03577	7.60983	5.80428e-07	1.12741e-05		HSU94346 calpain-like protease {Homo sapiens} (exp=-1; wgp=0; cg=0), partial (7%) [TC598418]
A_44_P496788	1.20934	9.29566	5.83868e-07	1.13302e-05	Fip1l1	Rattus norvegicus FIP1 like 1 (S. cerevisiae) (Fip1l1), mRNA [NM_001008295]
A_44_P714659	-1.00796	12.3209	5.86073e-07	1.13621e-05		Q8R4D3_MOUSE (Q8R4D3) Brain stress early protein, partial (92%) [TC598866]
A_44_P286773	-1.29649	7.75114	5.89793e-07	1.14125e-05	Aatk	Rattus norvegicus apoptosis-associated tyrosine kinase (Aatk), mRNA [NM_001168703]
A_44_P915303	2.5887	4.39394	5.94584e-07	1.14768e-05		Q3RV69_RALME (Q3RV69) Pili assembly chaperone:Bacterial pili assembly chaperone precursor, partial (9%) [TC585018]
A_44_P267985	-1.20963	5.64313	5.95365e-07	1.14768e-05	Zfp238	Rattus norvegicus zinc finger protein 238 (Zfp238), mRNA [NM_022678]
A_44_P363348	1.2298	9.68414	5.99505e-07	1.15348e-05	Cd3eap	Rattus norvegicus CD3e molecule, epsilon associated protein (Cd3eap), mRNA [NM_001109416]
A_44_P857191	1.33025	7.25606	6.00199e-07	1.15373e-05
A_44_P286008	-1.04188	8.81978	6.01802e-07	1.15572e-05	Gpr137	Rattus norvegicus G protein-coupled receptor 137 (Gpr137), mRNA [NM_001109562]
A_44_P548507	-1.58032	10.7967	6.02397e-07	1.15578e-05	Chn1	Rattus norvegicus chimerin (chimaerin) 1 (Chn1), mRNA [NM_032083]
A_44_P1047467	1.36203	6.4771	6.03943e-07	1.15765e-05	Igf2bp2	PREDICTED: Rattus norvegicus similar to IGF-II mRNA-binding protein 2 (predicted) (RGD1305614_predicted), mRNA [XM_221343]
A_44_P387374	-1.29133	6.11964	6.06392e-07	1.16126e-05		PREDICTED: Rattus norvegicus similar to mKIAA0804 protein (predicted) (RGD1309443_predicted), mRNA [XM_221315]
A_43_P20080	-1.17547	7.96354	6.08856e-07	1.16423e-05	Wwc1	Q922W3_MOUSE (Q922W3) Wwc1 protein (Fragment), partial (26%) [TC623857]
A_44_P135424	-1.15535	5.22986	6.11485e-07	1.16566e-05		MKIAA1614 protein Fragment [Source:UniProtKB/TrEMBL;Acc:Q6ZPL5] [ENSRNOT00000004704]
A_44_P423938	-1.51647	6.49584	6.11548e-07	1.16566e-05	Nog	Rattus norvegicus noggin (Nog), mRNA [NM_012990]
A_43_P12059	-1.18718	9.2751	6.15699e-07	1.17247e-05	Rnase4	Rattus norvegicus ribonuclease, RNase A family 4 (Rnase4), mRNA [NM_020082]
A_44_P358440	-1.83593	9.14891	6.2479e-07	1.18574e-05	Cml3	Probable N-acetyltransferase CML3 (EC 2.3.1.-)(Camello-like protein 3) [Source:UniProtKB/Swiss-Prot;Acc:Q9QXS4] [ENSRNOT00000021103]
A_44_P699523	1.78771	7.03541	6.28735e-07	1.19173e-05
A_44_P720560	-1.35756	8.04898	6.32439e-07	1.19653e-05		AGENCOURT_17838282 NIH_MGC_238 Rattus norvegicus cDNA clone IMAGE:7132235 5', mRNA sequence [CK597214]
A_42_P759993	2.25447	7.15396	6.34279e-07	1.19779e-05	Mefv	Rattus norvegicus Mediterranean fever (Mefv), mRNA [NM_031634]
A_42_P512860	1.62906	4.3617	6.37636e-07	1.20302e-05	Tinag	Rattus norvegicus tubulointerstitial nephritis antigen (Tinag), mRNA [NM_001005549]
A_42_P669907	-1.02972	8.13584	6.4197e-07	1.20896e-05	Slc16a7	Rattus norvegicus solute carrier family 16, member 7 (monocarboxylic acid transporter 2) (Slc16a7), mRNA [NM_017302]
A_44_P716795	1.28285	7.26728	6.46334e-07	1.21493e-05		UI-R-Y0-aca-a-03-0-UI.r1 UI-R-Y0 Rattus norvegicus cDNA clone UI-R-Y0-aca-a-03-0-UI 5', mRNA sequence [BF521947]
A_44_P379751	-1.05181	9.46571	6.50684e-07	1.22198e-05		Homeobox protein cut-like 1 Fragment (CCAAT displacement protein)(CDP)(CDP2) [Source:UniProtKB/Swiss-Prot;Acc:P53565] [ENSRNOT00000044841]
A_44_P118630	-1.74535	11.448	6.52938e-07	1.22472e-05		Rat calbindin D28 mRNA, complete cds. [M31178]
A_44_P281435	-1.7282	7.82689	6.62686e-07	1.23995e-05	Ndrg3	Rattus norvegicus N-myc downstream regulated gene 3 (Ndrg3), mRNA [NM_001013923]
A_44_P365286	-1.2753	7.55791	6.65746e-07	1.24337e-05	Aldh1a1	Rattus norvegicus aldehyde dehydrogenase 1 family, member A1 (Aldh1a1), mRNA [NM_022407]
A_44_P356551	-1.44612	9.59407	6.66342e-07	1.24337e-05	Jph3	Rattus norvegicus junctophilin 3 (Jph3), mRNA [NM_001107437]
A_44_P160321	1.45251	11.3688	6.69022e-07	1.24723e-05	RGD1309537	Rattus norvegicus similar to Myosin regulatory light chain 2-A, smooth muscle isoform (Myosin RLC-A) (RGD1309537), mRNA [NM_001135017]
A_44_P993328	2.43564	5.42653	6.74487e-07	1.25512e-05	Ms4a11	PREDICTED: Rattus norvegicus membrane-spanning 4-domains, subfamily A, member 11 (predicted) (Ms4a11_predicted), mRNA [XM_342028]
A_44_P344096	-1.018	6.90391	6.75155e-07	1.25522e-05	Ehd3	Rattus norvegicus EH-domain containing 3 (Ehd3), mRNA [NM_138890]
A_44_P806690	2.95584	2.73952	6.75951e-07	1.25556e-05	Mreg	PREDICTED: Rattus norvegicus similar to Whn-dependent transcript 2 (predicted) (RGD1562333_predicted), mRNA [XM_576585]
A_44_P184279	-2.58385	9.85135	6.84637e-07	1.27053e-05	Atp1a1	Rattus norvegicus ATPase, Na+/K+ transporting, alpha 1 polypeptide (Atp1a1), mRNA [NM_012504]
A_44_P597467	1.06815	5.94517	6.92893e-07	1.28352e-05		AGENCOURT_26623605 NIH_MGC_253 Rattus norvegicus cDNA clone IMAGE:7301669 5', mRNA sequence [CO386096]
A_43_P20611	-1.88773	8.07498	6.99086e-07	1.29264e-05	LOC691153	Rattus norvegicus hypothetical protein LOC691153 (LOC691153), mRNA [NM_001109627]
A_44_P819221	-1.36475	6.42801	7.00039e-07	1.29323e-05		AI102271 EST211560 Normalized rat brain, Bento Soares Rattus sp. cDNA clone RBRCB42 3' end, mRNA sequence [AI102271]
A_43_P11546	1.06142	10.2711	7.01925e-07	1.29554e-05	Cd24	Rattus norvegicus CD24 molecule (Cd24), mRNA [NM_012752]
A_44_P1039616	3.97753	7.3653	7.08241e-07	1.30518e-05	RGD1559482	Rattus norvegicus similar to immunoglobulin superfamily, member 7 (RGD1559482), mRNA [NM_001168285]
A_44_P208887	-1.91035	6.65674	7.08539e-07	1.30518e-05	Rpusd1	Rattus norvegicus RNA pseudouridylate synthase domain containing 1 (Rpusd1), mRNA [NM_001105774]
A_44_P1036480	1.06869	10.4071	7.09767e-07	1.30518e-05		PREDICTED: Rattus norvegicus similar to HBxAg transactivated protein 2 (LOC367520), mRNA [XR_006927]
A_42_P572521	2.61187	6.98827	7.09771e-07	1.30518e-05	C5ar1	Rattus norvegicus complement component 5a receptor 1 (C5ar1), mRNA [NM_053619]
A_44_P541011	-1.5645	6.59275	7.10347e-07	1.30518e-05	Nr2f1	Rattus norvegicus nuclear receptor subfamily 2, group F, member 1 (Nr2f1), mRNA [NM_031130]
A_44_P461489	-2.10969	6.65458	7.12307e-07	1.30761e-05
A_44_P229887	-1.36028	7.42294	7.15654e-07	1.31257e-05	Acbd4	Rattus norvegicus acyl-Coenzyme A binding domain containing 4 (Acbd4), mRNA [NM_001012013]
A_44_P400400	1.07555	10.0014	7.1803e-07	1.31546e-05	Hdac1	Rattus norvegicus histone deacetylase 1 (Hdac1), mRNA [NM_001025409]
A_44_P151609	-1.71623	5.41349	7.18523e-07	1.31546e-05	Agap2	Rattus norvegicus ArfGAP with GTPase domain, ankyrin repeat and PH domain 2 (Agap2), mRNA [NM_023026]
A_44_P290022	1.79255	8.34563	7.22388e-07	1.32017e-05	Lrg1	Rattus norvegicus leucine-rich alpha-2-glycoprotein 1 (Lrg1), mRNA [NM_001009717]
A_43_P12940	1.36242	9.71579	7.26509e-07	1.32296e-05	Bak1	Rattus norvegicus BCL2-antagonist/killer 1 (Bak1), mRNA [NM_053812]
A_44_P961703	-1.09026	7.74098	7.29779e-07	1.32773e-05	Slit2	Rattus norvegicus slit homolog 2 (Drosophila) (Slit2), mRNA [NM_022632]
A_44_P260268	1.04923	7.6203	7.35039e-07	1.33492e-05	Tinf2	Rattus norvegicus TERF1 (TRF1)-interacting nuclear factor 2 (Tinf2), mRNA [NM_001006962]
A_44_P420640	1.10181	8.27328	7.36434e-07	1.33626e-05	LOC683983	Rattus norvegicus similar to Nucleoporin Nup43 (LOC683983), mRNA [NM_001128191]
A_43_P11155	-1.0049	14.0686	7.41433e-07	1.34294e-05
A_44_P422335	-1.28001	6.45978	7.45006e-07	1.34822e-05	Bcas3	Rattus norvegicus breast carcinoma amplified sequence 3 (Bcas3), mRNA [NM_001173430]
A_43_P18454	-1.0209	5.97756	7.47016e-07	1.35066e-05	Vwa5b2	Rattus norvegicus von Willebrand factor A domain containing 5B2 (Vwa5b2), mRNA [NM_001134535]
A_44_P915091	-2.00312	4.45273	7.52971e-07	1.35969e-05
A_44_P436399	-1.10983	8.47351	7.53345e-07	1.35969e-05	RGD1306880	Rattus norvegicus similar to hypothetical protein MGC47816 (LOC313553), mRNA [XM_233459]
A_44_P442359	1.68804	5.29914	7.61162e-07	1.37137e-05		AA926356 UI-R-A1-eu-g-02-0-UI.s1 UI-R-A1 Rattus norvegicus cDNA clone UI-R-A1-eu-g-02-0-UI 3' similar to gi [AA926356]
A_44_P318767	-1.09761	4.56044	7.63296e-07	1.374e-05		RAB30, member RAS oncogene family [Source:RefSeq peptide;Acc:NP_001015012] [ENSRNOT00000055380]
A_44_P480390	-1.11867	10.5832	7.71186e-07	1.38576e-05	Sez6l2	Rattus norvegicus seizure related 6 homolog (mouse)-like 2 (Sez6l2), mRNA [NM_001107550]
A_44_P150089	-1.51391	6.50447	7.72686e-07	1.38723e-05	Eral1	Rattus norvegicus Era (G-protein)-like 1 (E. coli) (Eral1), mRNA [NM_001013229]
A_43_P19101	-1.32355	5.45357	7.75494e-07	1.39105e-05		Putative uncharacterized protein Fragment [Source:UniProtKB/TrEMBL;Acc:B5DFM1] [ENSRNOT00000067712]
A_44_P192000	3.62102	3.63277	7.81802e-07	1.4001e-05	Sbsn	Rattus norvegicus suprabasin (Sbsn), mRNA [NM_001044231]
A_44_P142492	-1.58003	5.70105	7.81914e-07	1.4001e-05	Ubqln4	Rattus norvegicus ubiquilin 4 (Ubqln4), mRNA [NM_001107688]
A_44_P139291	-2.27242	5.8022	7.89645e-07	1.4127e-05	Prodh	Rattus norvegicus proline dehydrogenase (Prodh), nuclear gene encoding mitochondrial protein, mRNA [NM_001135778]
A_44_P401083	-1.3053	6.32111	7.9677e-07	1.4242e-05	Abhd14b	Rattus norvegicus abhydrolase domain containing 14b (Abhd14b), mRNA [NM_001007664]
A_44_P440686	-1.53277	7.53915	7.98638e-07	1.4242e-05	Map3k10	PREDICTED: Rattus norvegicus mitogen activated protein kinase kinase kinase 10 (Map3k10), mRNA [XM_218368]
A_44_P500653	-1.08874	7.91538	8.00913e-07	1.4266e-05	Nicn1	Rattus norvegicus nicolin 1 (Nicn1), mRNA [NM_001034999]
A_44_P375502	-1.94785	7.42424	8.12731e-07	1.44387e-05	Degs2	Rattus norvegicus degenerative spermatocyte homolog 2, lipid desaturase (Drosophila) (Degs2), mRNA [NM_001017457]
A_44_P160697	1.50324	5.10032	8.15891e-07	1.44726e-05		AGENCOURT_26621849 NIH_MGC_253 Rattus norvegicus cDNA clone IMAGE:7302544 5', mRNA sequence [CO382748]
A_44_P141594	1.18386	11.3894	8.16056e-07	1.44726e-05	Sin3b	Rattus norvegicus SIN3 homolog B, transcription regulator (yeast) (Sin3b), mRNA [NM_001115038]
A_44_P253087	-1.03907	11.1245	8.23638e-07	1.4569e-05	Sh3glb2	Rattus norvegicus SH3-domain GRB2-like endophilin B2 (Sh3glb2), mRNA [NM_001009692]
A_44_P501794	-1.67351	6.37536	8.26071e-07	1.45816e-05	Cyp46a1	Rattus norvegicus cytochrome P450, family 46, subfamily a, polypeptide 1 (Cyp46a1), mRNA [NM_001108723]
A_44_P116591	-1.12031	16.3912	8.27208e-07	1.45816e-05	Cx3cl1	Rattus norvegicus chemokine (C-X3-C motif) ligand 1 (Cx3cl1), mRNA [NM_134455]
A_44_P874677	2.72809	5.05439	8.28656e-07	1.45945e-05	RGD1359349	Rattus norvegicus similar to hypothetical protein MGC34760 (RGD1359349), mRNA [NM_001007738]
A_42_P640175	-1.50314	4.69812	8.36862e-07	1.47009e-05	Kcnc3	Rattus norvegicus potassium voltage gated channel, Shaw-related subfamily, member 3 (Kcnc3), mRNA [NM_053997]
A_44_P297463	1.39834	7.29869	8.38382e-07	1.4715e-05	Lcor	PREDICTED: Rattus norvegicus similar to Mblk1-related protein-2 (LOC679031), mRNA [XM_001054322]
A_44_P469129	4.01196	5.49121	8.40798e-07	1.47194e-05		PREDICTED: Rattus norvegicus immune activating receptor CD300d1-like (LOC100361539), mRNA [XM_002727839]
A_44_P525461	-1.17953	6.22832	8.42276e-07	1.47326e-05	Bcorl1	Rattus norvegicus similar to BCL-6 interacting corepressor isoform 1 (LOC302810), mRNA [XM_217627]
A_44_P995504	-1.37195	12.4895	8.49234e-07	1.48416e-05	LOC100125362	Rattus norvegicus hypothetical protein LOC100125362 (LOC100125362), mRNA [NM_001103354]
A_43_P17632	-1.22304	7.17455	8.51259e-07	1.48642e-05		calmodulin binding transcription activator 2 [Source:RefSeq peptide;Acc:NP_001099271] [ENSRNOT00000006014]
A_44_P388174	1.14993	9.4197	8.64629e-07	1.50719e-05		UI-R-CT0s-caw-h-04-0-UI.s1 UI-R-CT0s Rattus norvegicus cDNA clone UI-R-CT0s-caw-h-04-0-UI 3', mRNA sequence [BI286940]
A_44_P1021853	1.67791	9.51251	8.72462e-07	1.51954e-05		BF289184 EST453775 Rat Gene Index, normalized rat, Rattus norvegicus cDNA Rattus norvegicus cDNA clone RGIHC06, mRNA sequence [BF289184]
A_42_P720964	-1.67726	5.7666	8.73798e-07	1.52057e-05		Rapgefl1 protein [Source:UniProtKB/TrEMBL;Acc:Q5BJR9] [ENSRNOT00000030425]
A_44_P233988	-1.33904	7.84657	8.76257e-07	1.52225e-05	Tecpr1	Rattus norvegicus tectonin beta-propeller repeat containing 1 (Tecpr1), mRNA [NM_001037191]
A_44_P1014379	1.1587	7.11333	8.8275e-07	1.53223e-05	Cdv3	Rattus norvegicus carnitine deficiency-associated gene expressed in ventricle 3 homolog (mouse) (Cdv3), mRNA [NM_001014097]
A_44_P238921	-1.79639	4.78885	8.89527e-07	1.54268e-05	Pcdha2	Rattus norvegicus protocadherin alpha 2 (Pcdha2), mRNA [NM_199504]
A_44_P377733	1.08196	9.24835	8.90996e-07	1.54391e-05
A_44_P127962	-1.06931	7.52229	8.96157e-07	1.55096e-05	Gpr135	Rattus norvegicus G protein-coupled receptor 135 (Gpr135), mRNA [NM_181771]
A_42_P588738	3.55031	6.67801	8.97975e-07	1.55096e-05	Igsf6
A_44_P1012556	1.24182	7.19635	8.98567e-07	1.55096e-05	Stbd1	Rattus norvegicus starch binding domain 1 (Stbd1), mRNA [NM_001013988]
A_42_P727022	-1.10501	11.2108	8.98865e-07	1.55096e-05	Rab40b	Rattus norvegicus Rab40b, member RAS oncogene family (Rab40b), mRNA [NM_001107076]
A_44_P840535	-1.50911	4.83977	9.12743e-07	1.57357e-05
A_44_P193210	-1.14871	9.67773	9.15987e-07	1.57783e-05	Oxct1	Rattus norvegicus 3-oxoacid CoA transferase 1 (Oxct1), nuclear gene encoding mitochondrial protein, mRNA [NM_001127580]
A_44_P747637	-1.83358	6.14361	9.27185e-07	1.59309e-05
A_44_P1031421	1.32298	6.81878	9.29934e-07	1.59646e-05	Akap13	Rattus norvegicus A kinase (PRKA) anchor protein 13 (Akap13), mRNA [NM_001106271]
A_42_P704429	-1.13108	12.7096	9.3348e-07	1.6012e-05	Fgf13	Rattus norvegicus fibroblast growth factor 13 (Fgf13), mRNA [NM_053428]
A_44_P917150	-1.3016	5.52297	9.38976e-07	1.60928e-05		RVL20600 Wackym-Soares normalized rat vestibular cDNA library Rattus norvegicus cDNA 5', mRNA sequence [DV728005]
A_44_P190329	-1.07795	8.74922	9.4221e-07	1.61211e-05	Tmem229a	Rattus norvegicus transmembrane protein 229A (Tmem229a), mRNA [NM_001109480]
A_44_P135238	-1.14355	7.44306	9.44865e-07	1.61489e-05	Wnt7a	Rattus norvegicus wingless-type MMTV integration site family, member 7A (Wnt7a), mRNA [NM_001100473]
A_44_P260072	2.18103	8.91143	9.45416e-07	1.61489e-05	Tbxas1	Rattus norvegicus thromboxane A synthase 1, platelet (Tbxas1), mRNA [NM_012687]
A_44_P184273	-2.19246	12.2798	9.51724e-07	1.62215e-05	Atp1a1	Rattus norvegicus ATPase, Na+/K+ transporting, alpha 1 polypeptide (Atp1a1), mRNA [NM_012504]
A_44_P1036481	1.01636	9.49261	9.52308e-07	1.62215e-05
A_44_P211679	4.11748	2.65631	9.52316e-07	1.62215e-05		445469 Rat lymphocyte Rattus norvegicus cDNA, mRNA sequence [BM299612]
A_44_P515645	-2.40184	7.39815	9.52849e-07	1.62215e-05	Nat8l	Rattus norvegicus similar to putative N-acetyltransferase Camello 2 (LOC289727), mRNA [XM_223538]
A_44_P138015	-1.37226	7.91392	9.54273e-07	1.62322e-05
A_44_P542338	1.63562	4.40829	9.55367e-07	1.62373e-05		AA943537 EST199036 Normalized rat brain, Bento Soares Rattus sp. cDNA clone RBRAL19 3' end, mRNA sequence [AA943537]
A_44_P196625	-1.74579	9.61713	9.5786e-07	1.62661e-05	Galnt9	Rattus norvegicus UDP-N-acetyl-alpha-D-galactosamine:polypeptide N-acetylgalactosaminyltransferase 9 (Galnt9), transcript variant A, mRNA [NM_001122644]
A_44_P561102	-1.19813	12.8882	9.70691e-07	1.64572e-05	Camk2b	Rattus norvegicus calcium/calmodulin-dependent protein kinase II beta (Camk2b), transcript variant 1, mRNA [NM_001042354]
A_44_P644162	-1.96462	8.27615	9.70731e-07	1.64572e-05		AGENCOURT_28622150 NIH_MGC_250 Rattus norvegicus cDNA clone IMAGE:7384459 5', mRNA sequence [CO570451]
A_43_P12559	-1.63649	9.70379	9.71893e-07	1.64632e-05	Camkk2	Rattus norvegicus calcium/calmodulin-dependent protein kinase kinase 2, beta (Camkk2), mRNA [NM_031338]
A_44_P175846	1.1808	9.1478	9.75724e-07	1.65019e-05	LOC307671	Rattus norvegicus similar to HBxAg transactivated protein 2 (LOC307671), mRNA [XM_226278]
A_43_P13294	-1.08625	12.1115	9.7579e-07	1.65019e-05	Tecr	Rattus norvegicus trans-2,3-enoyl-CoA reductase (Tecr), mRNA [NM_138549]
A_42_P639047	1.6871	5.16305	9.83056e-07	1.65972e-05	RGD1309350	Rattus norvegicus similar to transthyretin (4L369) (RGD1309350), mRNA [NM_001134507]
A_44_P125942	-2.28716	4.32744	9.85337e-07	1.6622e-05	Trhde	Rattus norvegicus thyrotropin-releasing hormone degrading enzyme (Trhde), mRNA [NM_001108991]
A_44_P175495	4.50952	3.72482	9.88332e-07	1.66587e-05	Cxcl11	Rattus norvegicus chemokine (C-X-C motif) ligand 11 (Cxcl11), mRNA [NM_182952]
A_44_P268837	-1.55477	10.4056	9.9459e-07	1.67322e-05	Ndrg3	Rattus norvegicus N-myc downstream regulated gene 3 (Ndrg3), mRNA [NM_001013923]
A_44_P558125	-1.18075	6.55548	9.99589e-07	1.67655e-05	Bai1	Rattus norvegicus brain-specific angiogenesis inhibitor 1 (Bai1), mRNA [NM_001170597]
A_44_P363814	-1.24299	7.88603	9.996e-07	1.67655e-05	Unc84b	PREDICTED: Rattus norvegicus similar to SUN2 (predicted) (RGD1563141_predicted), mRNA [XM_235483]
A_43_P22638	2.27195	4.10437	1.01695e-06	1.70145e-05	Pappa	Rattus norvegicus pregnancy-associated plasma protein A (Pappa), mRNA [NM_001107939]
A_44_P363252	1.4424	8.27893	1.01764e-06	1.70145e-05	Set	Rattus norvegicus SET nuclear oncogene (Set), mRNA [NM_001012504]
A_44_P900083	-1.59478	4.80577	1.01862e-06	1.70145e-05	RGD1565283	Rattus norvegicus similar to novel protein (RGD1565283), mRNA [NM_001109074]
A_44_P466159	-1.18766	8.50441	1.03496e-06	1.72593e-05	Adap1	Rattus norvegicus ArfGAP with dual PH domains 1 (Adap1), mRNA [NM_133567]
A_44_P299109	-1.05733	8.00721	1.03607e-06	1.72637e-05		RVL15570 Wackym-Soares normalized rat vestibular cDNA library Rattus norvegicus cDNA 5', mRNA sequence [DV723665]
A_44_P806532	-1.40401	5.01976	1.03783e-06	1.72789e-05	Dnai1	Rattus norvegicus dynein, axonemal, intermediate chain 1 (Dnai1), mRNA [NM_001024342]
A_44_P1006954	-1.03138	13.7312	1.04402e-06	1.73486e-05		RVL9360 Wackym-Soares normalized rat vestibular cDNA library Rattus norvegicus cDNA 5', mRNA sequence [DV718735]
A_44_P109584	-1.21435	4.77798	1.04492e-06	1.73486e-05	Nova1	RNA-binding protein Nova-1 Fragment (Neuro-oncological ventral antigen 1) [Source:UniProtKB/Swiss-Prot;Acc:Q80WA4] [ENSRNOT00000050372]
A_44_P255817	4.04125	4.14092	1.0534e-06	1.74525e-05	Pram1	PREDICTED: Rattus norvegicus similar to PML-RAR alpha-regulated adaptor molecule-1 (predicted) (RGD1564330_predicted), mRNA [XM_343179]
A_44_P1007105	-1.56457	9.91467	1.05655e-06	1.74871e-05	Ppap2b	Rattus norvegicus phosphatidic acid phosphatase type 2B (Ppap2b), mRNA [NM_138905]
A_44_P290570	1.83929	7.26067	1.0572e-06	1.74871e-05	Zfand2a	Rattus norvegicus zinc finger, AN1-type domain 2A (Zfand2a), mRNA [NM_001008363]
A_44_P228891	-1.22997	7.49984	1.05906e-06	1.75037e-05	Faah	Rattus norvegicus fatty acid amide hydrolase (Faah), mRNA [NM_024132]
A_44_P395764	-1.85877	7.81967	1.06063e-06	1.75154e-05	Pcsk2	Rattus norvegicus proprotein convertase subtilisin/kexin type 2 (Pcsk2), mRNA [NM_012746]
A_44_P106167	-1.72742	5.62156	1.06286e-06	1.7538e-05	Dmrtc1a	Rattus norvegicus DMRT-like family C1a (Dmrtc1a), mRNA [NM_001025288]
A_44_P229719	-1.09125	6.20287	1.06764e-06	1.76027e-05	Slc25a34	Rattus norvegicus solute carrier family 25, member 34 (Slc25a34), mRNA [NM_001013936]
A_44_P335402	1.70734	7.77206	1.0685e-06	1.76027e-05	Mocos	Rattus norvegicus molybdenum cofactor sulfurase (Mocos), mRNA [NM_001108425]
A_42_P814235	1.90388	9.96329	1.07333e-06	1.76536e-05	P2ry6	Rattus norvegicus pyrimidinergic receptor P2Y, G-protein coupled, 6 (P2ry6), mRNA [NM_057124]
A_44_P730197	-1.46673	5.43527	1.08838e-06	1.78724e-05
A_44_P359869	2.78521	4.13513	1.08939e-06	1.78745e-05		BF398047 UI-R-BS2-beg-f-10-0-UI.s1 UI-R-BS2 Rattus norvegicus cDNA clone UI-R-BS2-beg-f-10-0-UI 3', mRNA sequence [BF398047]
A_44_P1042473	1.99484	9.1965	1.09042e-06	1.78772e-05	Lgals3bp	Rattus norvegicus lectin, galactoside-binding, soluble, 3 binding protein (Lgals3bp), mRNA [NM_139096]
A_44_P405679	-1.79388	6.17554	1.09168e-06	1.78834e-05		Rap1gap protein Fragment [Source:UniProtKB/TrEMBL;Acc:Q5EB70] [ENSRNOT00000066783]
A_42_P583113	-1.34639	10.0768	1.09275e-06	1.78866e-05	Adra2c	Rattus norvegicus adrenergic, alpha-2C-, receptor (Adra2c), mRNA [NM_138506]
A_43_P19065	-1.37072	4.87677	1.09477e-06	1.79053e-05	Pcnxl3	Q5DTP9_MOUSE (Q5DTP9) MKIAA4073 protein (Fragment), partial (39%) [TC601345]
A_44_P177169	2.02243	6.19596	1.09685e-06	1.79135e-05	Fgl2	Rattus norvegicus fibrinogen-like 2 (Fgl2), mRNA [NM_053455]
A_43_P23251	-1.83904	6.5666	1.09703e-06	1.79135e-05	Pcdh20	Rattus norvegicus protocadherin 20 (Pcdh20), mRNA [NM_001107280]
A_44_P292619	-1.71228	6.53991	1.10057e-06	1.79569e-05	Ppfia3	Liprin-alpha-3 (Protein tyrosine phosphatase receptor type f polypeptide-interacting protein alpha-3)(PTPRF-interacting protein alpha-3) [Source:UniProtKB/Swiss-Prot;Acc:Q91Z79] [ENSRNOT00000028142]
A_44_P149406	-1.42365	5.49792	1.10328e-06	1.79754e-05	Cbr4	Rattus norvegicus carbonyl reductase 4 (Cbr4), mRNA [NM_182672]
A_42_P501233	-1.16196	11.9227	1.10426e-06	1.79754e-05	Adra1d	Rattus norvegicus adrenergic, alpha-1D-, receptor (Adra1d), mRNA [NM_024483]
A_42_P510386	2.05754	12.0107	1.10435e-06	1.79754e-05	Serping1	Rattus norvegicus serine (or cysteine) peptidase inhibitor, clade G, member 1 (Serping1), mRNA [NM_199093]
A_44_P368306	-1.28646	6.90706	1.11498e-06	1.81196e-05	Extl1	Rattus norvegicus exostoses (multiple)-like 1 (Extl1), mRNA [NM_001107985]
A_44_P480313	-1.76314	5.88502	1.11939e-06	1.81713e-05	RGD1310964	Rattus norvegicus similar to RIKEN cDNA 9430031J16 (RGD1310964), mRNA [NM_001107132]
A_44_P300612	-1.44648	7.50027	1.11994e-06	1.81713e-05	Dpp6	Rattus norvegicus dipeptidylpeptidase 6 (Dpp6), mRNA [NM_022850]
A_43_P10955	-1.08435	7.81863	1.12864e-06	1.82832e-05
A_44_P763188	-1.71207	4.97503	1.13899e-06	1.84235e-05
A_44_P478233	-1.98027	5.33219	1.1391e-06	1.84235e-05	Pak6	Rattus norvegicus p21 protein (Cdc42/Rac)-activated kinase 6 (Pak6), mRNA [NM_001106498]
A_44_P606516	-1.72245	8.05089	1.1411e-06	1.84411e-05		Q8IW14_HUMAN (Q8IW14) Lipocalcin 12, partial (7%) [TC591743]
A_43_P13247	-1.68664	8.28387	1.14619e-06	1.8494e-05	Psd	Rattus norvegicus pleckstrin and Sec7 domain containing (Psd), mRNA [NM_134370]
A_44_P149161	-1.12789	5.58028	1.15542e-06	1.86012e-05	Psat1	Rattus norvegicus phosphoserine aminotransferase 1 (Psat1), mRNA [NM_198738]
A_44_P494242	1.12384	9.0653	1.15556e-06	1.86012e-05	Anxa7	Rattus norvegicus annexin A7 (Anxa7), mRNA [NM_130416]
A_44_P391784	1.60545	10.1663	1.15771e-06	1.86211e-05	LOC687216	PREDICTED: Rattus norvegicus similar to heat shock protein 1 (chaperonin) (LOC687216), mRNA [XR_009154]
A_44_P354480	1.86466	10.3382	1.16555e-06	1.87324e-05	Usp36	Rattus norvegicus ubiquitin specific peptidase 36 (Usp36), mRNA [NM_001107069]
A_44_P623559	-1.51927	4.97722	1.17205e-06	1.88047e-05
A_44_P140676	-1.56789	5.16581	1.18653e-06	1.89798e-05		Rattus norvegicus similar to J domain protein C21orf55 (LOC360699), mRNA [XM_340969]
A_44_P147062	-1.58413	5.88242	1.19334e-06	1.90695e-05	Moxd1	Moxd1 protein Fragment [Source:UniProtKB/TrEMBL;Acc:Q5BJU1] [ENSRNOT00000061234]
A_44_P951220	-1.81963	10.027	1.194e-06	1.90695e-05		AGENCOURT_28539241 NIH_MGC_249 Rattus norvegicus cDNA clone IMAGE:7376829 5', mRNA sequence [CO564817]
A_44_P1055780	5.2406	5.9212	1.19707e-06	1.91035e-05	S100a8	Rattus norvegicus S100 calcium binding protein A8 (S100a8), mRNA [NM_053822]
A_44_P1001551	2.59494	5.45806	1.19869e-06	1.91143e-05	Batf	Rattus norvegicus basic leucine zipper transcription factor, ATF-like (Batf), mRNA [NM_001106748]
A_44_P1049827	-1.02304	12.6373	1.19967e-06	1.9115e-05	Nsg1	Rattus norvegicus neuron specific gene family member 1 (Nsg1), mRNA [NM_024128]
A_44_P869091	-1.13288	7.87365	1.20272e-06	1.91488e-05		LOC680222 protein [Source:UniProtKB/TrEMBL;Acc:B2GNF2] [ENSRNOT00000047256]
A_44_P252891	-1.6293	8.7704	1.20512e-06	1.9172e-05	Ppfia3	Liprin-alpha-3 (Protein tyrosine phosphatase receptor type f polypeptide-interacting protein alpha-3)(PTPRF-interacting protein alpha-3) [Source:UniProtKB/Swiss-Prot;Acc:Q91Z79] [ENSRNOT00000028142]
A_44_P370722	-1.28004	5.19702	1.21224e-06	1.92624e-05	Mlh3	Rattus norvegicus mutL homolog 3 (E. coli) (Mlh3), mRNA [NM_001108043]
A_44_P959674	1.08255	6.48369	1.2127e-06	1.92624e-05
A_44_P840837	-1.55981	6.425	1.21956e-06	1.93414e-05	Lgi3	Rattus norvegicus leucine-rich repeat LGI family, member 3 (Lgi3), mRNA [NM_001107277]
A_43_P18944	-2.32988	4.68417	1.22297e-06	1.93802e-05	Stard8	Rattus norvegicus StAR-related lipid transfer (START) domain containing 8 (Stard8), mRNA [NM_001107849]
A_44_P247981	-1.0694	8.54127	1.23126e-06	1.94792e-05	Itsn1	Rattus norvegicus intersectin 1 (SH3 domain protein) (Itsn1), transcript variant 1, mRNA [NM_001136096]
A_44_P282276	-1.10113	15.6264	1.23207e-06	1.94792e-05		RATCAMPS Rat calmodulin processed pseudogene, complete cds [M17068]
A_44_P667768	1.48816	8.89833	1.24807e-06	1.96516e-05
A_44_P146833	-1.22428	8.77361	1.24872e-06	1.96516e-05	Grm3	Rattus norvegicus glutamate receptor, metabotropic 3 (Grm3), mRNA [NM_001105712]
A_43_P11702	-1.08446	6.49646	1.24876e-06	1.96516e-05	Acadsb	Rattus norvegicus acyl-Coenzyme A dehydrogenase, short/branched chain (Acadsb), nuclear gene encoding mitochondrial protein, mRNA [NM_013084]
A_44_P541397	2.73293	5.70771	1.25127e-06	1.9676e-05	Procr	Rattus norvegicus protein C receptor, endothelial (Procr), mRNA [NM_001025733]
A_44_P285498	-1.90895	6.33684	1.2561e-06	1.97285e-05	Camk2n2	Rattus norvegicus calcium/calmodulin-dependent protein kinase II inhibitor 2 (Camk2n2), mRNA [NM_021678]
A_44_P945829	-1.24897	8.6315	1.25655e-06	1.97285e-05
A_42_P602511	2.96518	6.9368	1.25932e-06	1.97461e-05	Kcnn4	Rattus norvegicus potassium intermediate/small conductance calcium-activated channel, subfamily N, member 4 (Kcnn4), mRNA [NM_023021]
A_44_P262452	-1.32658	8.00666	1.26285e-06	1.97737e-05	Syn1	Rattus norvegicus synapsin I (Syn1), transcript variant a, mRNA [NM_019133]
A_42_P796938	-1.11042	6.77471	1.26335e-06	1.97737e-05	Hdac11	Rattus norvegicus histone deacetylase 11 (Hdac11), mRNA [NM_001106610]
A_44_P402675	-1.04947	8.15638	1.26428e-06	1.97737e-05	Rxrb	Rattus norvegicus retinoid X receptor beta (Rxrb), mRNA [NM_206849]
A_43_P11439	-1.46315	7.28302	1.26907e-06	1.98183e-05	Atp1b2	Rattus norvegicus ATPase, Na+/K+ transporting, beta 2 polypeptide (Atp1b2), mRNA [NM_012507]
A_44_P565432	-1.21608	11.4904	1.2728e-06	1.98614e-05
A_44_P524820	-1.30906	11.3582	1.28419e-06	2.00237e-05	Cabp1	Rattus norvegicus calcium binding protein 1 (Cabp1), transcript variant 1, mRNA [NM_133529]
A_44_P162603	5.82988	2.39166	1.29504e-06	2.01621e-05		AA901070 UI-R-A1-dv-g-09-0-UI.s1 UI-R-A1 Rattus norvegicus cDNA clone UI-R-A1-dv-g-09-0-UI 3' similar to gi [AA901070]
A_44_P918225	-1.51232	5.81953	1.29892e-06	2.02071e-05		Q2E0P6_ACICE (Q2E0P6) DnaB helicase, partial (4%) [TC604623]
A_44_P869212	1.7977	6.85217	1.31291e-06	2.03413e-05
A_44_P275029	1.72025	7.41929	1.32627e-06	2.0523e-05	Mvp	Rattus norvegicus major vault protein (Mvp), mRNA [NM_022715]
A_44_P291552	-1.56087	5.123	1.33154e-06	2.05889e-05	Mfsd2	Rattus norvegicus major facilitator superfamily domain containing 2 (Mfsd2), mRNA [NM_001106683]
A_44_P180299	-1.35208	8.62756	1.35358e-06	2.08507e-05		Rattus norvegicus similar to Klc2 protein (LOC309159), mRNA [XM_219696]
A_44_P477903	-1.07386	8.72228	1.36863e-06	2.10508e-05	Apbb3	Rattus norvegicus amyloid beta (A4) precursor protein-binding, family B, member 3 (Apbb3), mRNA [NM_053957]
A_43_P13419	1.19241	10.7342	1.37814e-06	2.1165e-05	Ppp1r14b	Rattus norvegicus protein phosphatase 1, regulatory (inhibitor) subunit 14B (Ppp1r14b), mRNA [NM_172045]
A_44_P262382	2.72788	4.13459	1.38346e-06	2.12307e-05	Batf3	Rattus norvegicus basic leucine zipper transcription factor, ATF-like 3 (Batf3), mRNA [NM_021865]
A_44_P224547	-1.17765	10.4384	1.38493e-06	2.12373e-05	Plcb1	Rattus norvegicus phospholipase C, beta 1 (phosphoinositide-specific) (Plcb1), mRNA [NM_001077641]
A_44_P198820	1.10524	10.8914	1.38743e-06	2.12469e-05	Gnl3	Rattus norvegicus guanine nucleotide binding protein-like 3 (nucleolar) (Gnl3), mRNA [NM_175580]
A_44_P285423	-1.20828	9.26619	1.38763e-06	2.12469e-05		AW919005 EST350309 Rat gene index, normalized rat, norvegicus, Bento Soares Rattus norvegicus cDNA clone RGIFB50 5' end, mRNA sequence [AW919005]
A_42_P726223	-1.00879	11.7586	1.39349e-06	2.13205e-05		AW914967 EST346271 Normalized rat ovary, Bento Soares Rattus sp. cDNA clone RGIBM91 5' end, mRNA sequence [AW914967]
A_44_P1056489	1.19893	11.4769	1.40128e-06	2.14237e-05	St13	Rattus norvegicus suppression of tumorigenicity 13 (St13), mRNA [NM_031122]
A_44_P670043	-1.32283	8.2599	1.41129e-06	2.15443e-05
A_44_P268134	2.03597	5.16627	1.43852e-06	2.19108e-05		UI-R-BS2-bes-d-01-0-UI.s1 UI-R-BS2 Rattus norvegicus cDNA clone UI-R-BS2-bes-d-01-0-UI 3', mRNA sequence [BF398778]
A_42_P458060	-1.33561	7.28218	1.44029e-06	2.19157e-05	Myadml2	Rattus norvegicus myeloid-associated differentiation marker-like 2 (Myadml2), mRNA [NM_001128185]
A_44_P516045	-1.60601	5.46547	1.4469e-06	2.19729e-05	Znf124	Rattus norvegicus zinc finger protein 124 (HZF-16) (Znf124), mRNA [NM_001108063]
A_44_P440514	1.3088	7.63659	1.44952e-06	2.19963e-05	RT1-CE4	Rattus norvegicus RT1 class I, locus CE4 (RT1-CE4), mRNA [NM_001008842]
A_44_P1048043	1.47461	9.5649	1.45726e-06	2.20789e-05	Pabpc4	Rattus norvegicus poly(A) binding protein, cytoplasmic 4 (Pabpc4), mRNA [NM_001100538]
A_44_P974651	-1.47739	8.53745	1.458e-06	2.20789e-05		PREDICTED: Rattus norvegicus similar to Protein C20orf46 (predicted) (RGD1564048_predicted), mRNA [XM_575260]
A_44_P269085	-1.27447	7.8543	1.45821e-06	2.20789e-05	Chrna4	Rattus norvegicus cholinergic receptor, nicotinic, alpha 4 (Chrna4), mRNA [NM_024354]
A_44_P550337	-1.96482	5.51705	1.47258e-06	2.22718e-05	Shroom2	Rattus norvegicus shroom family member 2 (Shroom2), mRNA [NM_001047893]
A_44_P499171	-1.15034	7.83948	1.47615e-06	2.22718e-05		myotubularin related protein 7 [Source:RefSeq peptide;Acc:NP_001100782] [ENSRNOT00000015625]
A_44_P470635	1.41135	11.956	1.47626e-06	2.22718e-05		Polypyrimidine tract-binding protein 1 (PTB)(Heterogeneous nuclear ribonucleoprotein I)(hnRNP I)(Pyrimidine-binding protein)(PYBP) [Source:UniProtKB/Swiss-Prot;Acc:Q00438] [ENSRNOT00000030357]
A_44_P337455	-1.61448	9.32225	1.4775e-06	2.22718e-05	Tyro3	Rattus norvegicus TYRO3 protein tyrosine kinase (Tyro3), mRNA [NM_017092]
A_44_P951135	-1.0393	8.928	1.4775e-06	2.22718e-05		EST450506 Rat Gene Index, normalized rat, Rattus norvegicus cDNA Rattus norvegicus cDNA clone RGIFL07, mRNA sequence [BF285915]
A_44_P855088	2.72389	4.55672	1.4791e-06	2.22793e-05		RUVA_THIDA (Q3SGT1) Holliday junction ATP-dependent DNA helicase ruvA , partial (7%) [TC602624]
A_44_P959143	-1.23697	9.03805	1.48242e-06	2.23129e-05	Shisa4	Rattus norvegicus shisa homolog 4 (Xenopus laevis) (Shisa4), mRNA [NM_001077826]
A_44_P210440	1.21826	9.38258	1.48971e-06	2.23896e-05	Akap13	Rattus norvegicus A kinase (PRKA) anchor protein 13 (Akap13), mRNA [NM_001106271]
A_42_P582467	1.32197	11.784	1.49256e-06	2.24159e-05	Podxl	Rattus norvegicus podocalyxin-like (Podxl), mRNA [NM_138848]
A_44_P1012279	1.08598	7.61646	1.49579e-06	2.24359e-05	Gins4	Rattus norvegicus GINS complex subunit 4 (Sld5 homolog) (Gins4), mRNA [NM_001030027]
A_44_P468141	4.33393	4.11517	1.49621e-06	2.24359e-05	Plaur	Rattus norvegicus plasminogen activator, urokinase receptor (Plaur), transcript variant 1, mRNA [NM_134352]
A_44_P131046	1.14734	14.01	1.49971e-06	2.24359e-05
A_42_P806077	-1.30425	5.08778	1.50175e-06	2.24359e-05		AF082557 TRF1-interacting ankyrin-related ADP-ribose polymerase {Homo sapiens} (exp=-1; wgp=0; cg=0), partial (7%) [TC613883]
A_43_P12150	-1.13329	8.12845	1.50269e-06	2.24359e-05	Pik3r2	Rattus norvegicus phosphoinositide-3-kinase, regulatory subunit 2 (beta) (Pik3r2), mRNA [NM_022185]
A_44_P227083	-1.02487	8.55162	1.51541e-06	2.26092e-05	Klhl5	Rattus norvegicus kelch-like 5 (Drosophila) (Klhl5), mRNA [NM_001047093]
A_44_P304024	1.87941	9.77571	1.51844e-06	2.26301e-05	Gmfg	Rattus norvegicus glia maturation factor, gamma (Gmfg), mRNA [NM_181091]
A_44_P466565	-1.64084	7.04203	1.51903e-06	2.26301e-05	Actr3b	Rattus norvegicus similar to actin-related protein 3-beta; actin-related protein 3-beta; actin-related protein Arp11; actin-related protein Arp11 (LOC362298), mRNA [XM_342611]
A_44_P109573	-1.26903	7.30946	1.52081e-06	2.26372e-05	Accn2	Rattus norvegicus amiloride-sensitive cation channel 2, neuronal (Accn2), mRNA [NM_024154]
A_44_P491998	-1.24634	5.11828	1.52488e-06	2.26676e-05	Zfp12	PREDICTED: Rattus norvegicus similar to hypothetical protein C530015C18 (predicted) (RGD1564396_predicted), mRNA [XM_221917]
A_44_P777646	-1.40993	8.13216	1.54029e-06	2.28531e-05		Shultzomica01098 Rat lung airway and parenchyma cDNA libraries Rattus norvegicus cDNA clone NA8658 5', mRNA sequence [CF107847]
A_44_P513568	-1.45384	6.29746	1.54072e-06	2.28531e-05
A_43_P19712	2.32539	2.58582	1.542e-06	2.28554e-05	Gpr65	Rattus norvegicus G-protein coupled receptor 65 (Gpr65), mRNA [NM_001106751]
A_44_P931264	-1.05079	5.6546	1.54413e-06	2.28703e-05		UI-R-BO0-ahu-d-08-0-UI.r1 UI-R-BO0 Rattus norvegicus cDNA clone UI-R-BO0-ahu-d-08-0-UI 5', mRNA sequence [BF567278]
A_44_P475702	-1.85197	6.40552	1.55054e-06	2.2932e-05	Golga7b	PREDICTED: Rattus norvegicus similar to golgi autoantigen, golgin subfamily a, 7 (LOC309378), mRNA [XM_219889]
A_44_P240881	-1.26647	6.75425	1.55232e-06	2.29418e-05	Art3	Rattus norvegicus ADP-ribosyltransferase 3 (Art3), mRNA [NM_001012034]
A_44_P1003072	1.0717	8.33712	1.55896e-06	2.30231e-05	Dusp11	Rattus norvegicus dual specificity phosphatase 11 (RNA/RNP complex 1-interacting) (Dusp11), mRNA [NM_001025650]
A_44_P503251	-1.691	11.7007	1.56305e-06	2.30501e-05	Nov	Rattus norvegicus nephroblastoma overexpressed gene (Nov), mRNA [NM_030868]
A_44_P1035656	1.00591	11.7648	1.56641e-06	2.30831e-05	Cd24	Rattus norvegicus CD24 molecule (Cd24), mRNA [NM_012752]
A_44_P395374	-1.31708	11.02	1.57351e-06	2.31709e-05	Serpini1	Rattus norvegicus serine (or cysteine) peptidase inhibitor, clade I, member 1 (Serpini1), mRNA [NM_053779]
A_44_P482859	-1.05106	4.81823	1.57779e-06	2.3194e-05	Sema5a	Rattus norvegicus sema domain, seven thrombospondin repeats (type 1 and type 1-like), transmembrane domain (TM) and short cytoplasmic domain, (semaphorin) 5A (Sema5a), mRNA [NM_001107659]
A_44_P403415	-1.88812	5.54007	1.57849e-06	2.3194e-05	Mpped1	Rattus norvegicus metallophosphoesterase domain containing 1 (Mpped1), mRNA [NM_001130569]
A_44_P159254	-1.62406	5.43179	1.59263e-06	2.33837e-05
A_42_P471271	1.88856	10.4234	1.60026e-06	2.34463e-05	Ptpn6	Rattus norvegicus protein tyrosine phosphatase, non-receptor type 6 (Ptpn6), mRNA [NM_053908]
A_44_P157721	1.34504	7.57869	1.60709e-06	2.35295e-05		RNHSC73 Rat gene for hsc73 , the major hsp70-like protein [Y00054]
A_44_P885189	-1.10567	11.7518	1.60867e-06	2.35358e-05	Lrrc4	Rattus norvegicus leucine rich repeat containing 4 (Lrrc4), mRNA [NM_001037336]
A_43_P14910	-2.2888	8.61559	1.61511e-06	2.36076e-05	Ddc	Rattus norvegicus dopa decarboxylase (aromatic L-amino acid decarboxylase) (Ddc), mRNA [NM_012545]
A_44_P392334	1.12783	9.05609	1.6159e-06	2.36076e-05	Ppp4r1	Rattus norvegicus protein phosphatase 4, regulatory subunit 1 (Ppp4r1), mRNA [NM_080907]
A_42_P656495	1.11652	5.75501	1.64566e-06	2.39909e-05	Actn3	Rattus norvegicus actinin alpha 3 (Actn3), mRNA [NM_133424]
A_44_P857470	1.18601	5.43053	1.65315e-06	2.40657e-05		AMGNNUC:NRHY5-00257-H4-A W Rat hypothalamus (10471) Rattus norvegicus cDNA clone nrhy5-00257-h4 5', mRNA sequence [CB716594]
A_44_P154270	1.42246	4.71663	1.66407e-06	2.41728e-05	RGD1359349	Rattus norvegicus similar to hypothetical protein MGC34760 (RGD1359349), mRNA [NM_001007738]
A_44_P182020	1.82057	7.90573	1.6698e-06	2.42388e-05	Psmb8	Rattus norvegicus proteasome (prosome, macropain) subunit, beta type 8 (large multifunctional peptidase 7) (Psmb8), mRNA [NM_080767]
A_42_P508442	-1.49115	10.7255	1.68307e-06	2.43967e-05	Scn1a	Rattus norvegicus sodium channel, voltage-gated, type I, alpha (Scn1a), mRNA [NM_030875]
A_44_P649871	1.42483	9.8053	1.68849e-06	2.44579e-05		Q31236_MOUSE (Q31236) T7 class I MHC gene exon 5, partial (29%) [TC584148]
A_44_P391057	1.89838	8.20924	1.69951e-06	2.45826e-05	Angptl4	Rattus norvegicus angiopoietin-like 4 (Angptl4), mRNA [NM_199115]
A_42_P734868	-1.49625	9.05081	1.70518e-06	2.46472e-05	Kcnab3	Rattus norvegicus potassium voltage-gated channel, shaker-related subfamily, beta member 3 (Kcnab3), mRNA [NM_031652]
A_44_P806247	-1.31442	6.02542	1.71201e-06	2.46936e-05	LOC682386	PREDICTED: Rattus norvegicus similar to Nucleoside diphosphate kinase homolog 5 (NDK-H 5) (NDP kinase homolog 5) (nm23-M5) (LOC688903), miscRNA [XR_085666]
A_44_P301963	1.82911	9.46943	1.71215e-06	2.46936e-05	Psmb9	Rattus norvegicus proteasome (prosome, macropain) subunit, beta type 9 (large multifunctional peptidase 2) (Psmb9), mRNA [NM_012708]
A_44_P1033053	1.60538	5.41155	1.71259e-06	2.46936e-05	Ryr1l	Ryanodine receptor type 1 Fragment [Source:UniProtKB/TrEMBL;Acc:Q9R272] [ENSRNOT00000027893]
A_44_P407636	-2.15635	5.35542	1.72373e-06	2.4808e-05		PREDICTED: Rattus norvegicus similar to fatty aldehyde dehydrogenase-like (LOC688800), mRNA [XM_001068348]
A_44_P528552	-1.12854	6.93737	1.72416e-06	2.4808e-05	Cmpk2	Rattus norvegicus cytidine monophosphate (UMP-CMP) kinase 2, mitochondrial (Cmpk2), nuclear gene encoding mitochondrial protein, mRNA [NM_001108017]
A_44_P233168	-1.19465	6.38218	1.72482e-06	2.4808e-05		BF389478 UI-R-CJ0-bfc-c-04-0-UI.s1 UI-R-CJ0 Rattus norvegicus cDNA clone UI-R-CJ0-bfc-c-04-0-UI 3', mRNA sequence [BF389478]
A_44_P152329	1.104	6.86412	1.73155e-06	2.48772e-05	Chordc1	Rattus norvegicus cysteine and histidine-rich domain (CHORD)-containing 1 (Chordc1), mRNA [NM_001108128]
A_44_P637687	-1.27212	9.77208	1.73207e-06	2.48772e-05
A_44_P260227	-1.25876	6.64848	1.76321e-06	2.5271e-05	Snx32	PREDICTED: Rattus norvegicus similar to Sorting nexin 6 (TRAF4-associated factor 2) (predicted) (RGD1560591_predicted), mRNA [XM_341993]
A_43_P17141	-1.3093	9.65185	1.76774e-06	2.53182e-05	Smyd2	Rattus norvegicus SET and MYND domain containing 2 (Smyd2), mRNA [NM_206851]
A_44_P359121	-1.51398	8.65645	1.77513e-06	2.53729e-05	Dclk3	PREDICTED: Rattus norvegicus doublecortin-like kinase 3 (Dclk3), mRNA [XM_001076419]
A_44_P524359	2.15072	8.96601	1.77529e-06	2.53729e-05	Anxa1	Rattus norvegicus annexin A1 (Anxa1), mRNA [NM_012904]
A_42_P788810	1.06261	9.69262	1.77727e-06	2.53834e-05		Q94RA8_9ACAR (Q94RA8) Cytochrome oxidase subunit 1 (Fragment), partial (9%) [TC603143]
A_44_P505968	-1.72875	6.34571	1.78277e-06	2.54441e-05		Metabotropic glutamate receptor 5 Precursor (mGluR5) [Source:UniProtKB/Swiss-Prot;Acc:P31424] [ENSRNOT00000022060]
A_43_P14968	-1.05453	9.71818	1.78847e-06	2.54898e-05	Faah	Rattus norvegicus fatty acid amide hydrolase (Faah), mRNA [NM_024132]
A_44_P469069	-1.2647	9.34795	1.79371e-06	2.55466e-05	Mapk8ip3	Rattus norvegicus mitogen-activated protein kinase 8 interacting protein 3 (Mapk8ip3), mRNA [NM_001100673]
A_42_P631493	1.31257	11.3613	1.8002e-06	2.56212e-05	Csda	Rattus norvegicus cold shock domain protein A (Csda), mRNA [NM_031979]
A_44_P852545	-1.4807	6.41351	1.80488e-06	2.56699e-05	Tmem196	Rattus norvegicus transmembrane protein 196 (Tmem196), mRNA [NM_001044269]
A_42_P532103	2.32541	10.0602	1.81752e-06	2.58315e-05	Anxa2	Rattus norvegicus annexin A2 (Anxa2), mRNA [NM_019905]
A_44_P159419	1.49439	5.47292	1.82386e-06	2.59037e-05	Tmprss9	Rattus norvegicus transmembrane protease, serine 9 (Tmprss9), mRNA [NM_001047100]
A_44_P361144	-1.42384	4.87902	1.83099e-06	2.59441e-05	Nacc2	Rattus norvegicus nucleus accumbens associated 2, BEN and BTB (POZ) domain containing (Nacc2), mRNA [NM_001100533]
A_44_P319582	1.06074	9.62697	1.83171e-06	2.59441e-05		Q91VZ6_MOUSE (Q91VZ6) Stromal membrane-associated protein 1, partial (53%) [TC587155]
A_44_P279011	-1.29615	5.99447	1.83302e-06	2.59441e-05	Pcdhb4	Rattus norvegicus protocadherin beta 4 (Pcdhb4), mRNA [NM_001114601]
A_44_P685064	1.06381	7.38432	1.84269e-06	2.60442e-05	Znf593	Rattus norvegicus zinc finger protein 593 (Znf593), mRNA [NM_001106689]
A_42_P710324	-1.37268	9.35607	1.84679e-06	2.6084e-05	Nkiras1	Rattus norvegicus NFKB inhibitor interacting Ras-like 1 (Nkiras1), mRNA [NM_001107252]
A_44_P575605	-1.12612	7.73631	1.84955e-06	2.61049e-05
A_44_P223667	-1.39291	5.14789	1.85091e-06	2.6106e-05	Rasl10b	Q96S79_HUMAN (Q96S79) Ras-like protein/VTS58635 (RAS-like, family 10, member B), partial (56%) [TC596521]
A_44_P390746	1.52415	5.57478	1.85342e-06	2.61234e-05		AW143482 EST293882 Normalized rat embryo, Bento Soares Rattus sp. cDNA clone RGIBV80 5' end, mRNA sequence [AW143482]
A_44_P154245	1.81298	6.7403	1.85812e-06	2.61485e-05	Atp10d	PREDICTED: Rattus norvegicus similar to Probable phospholipid-transporting ATPase VD (ATPVD) (LOC360932), mRNA [XR_009136]
A_42_P652897	2.03979	6.349	1.88119e-06	2.64417e-05	Fas	Rattus norvegicus Fas (TNF receptor superfamily, member 6) (Fas), mRNA [NM_139194]
A_44_P634789	3.08396	3.32061	1.88675e-06	2.64852e-05		FM090556 etnofat Rattus norvegicus cDNA clone etnofatP0017A12 5', mRNA sequence [FM090556]
A_43_P16750	-1.44697	12.8027	1.88913e-06	2.64984e-05	Prodh	Rattus norvegicus proline dehydrogenase (Prodh), nuclear gene encoding mitochondrial protein, mRNA [NM_001135778]
A_44_P280252	2.0168	4.55037	1.89367e-06	2.65385e-05		AA800318 EST189815 Normalized rat heart, Bento Soares Rattus sp. cDNA clone RHEAN84 3' end, mRNA sequence [AA800318]
A_44_P288498	-1.12849	8.83297	1.89458e-06	2.65385e-05		kelch repeat and BTB (POZ) domain containing 4 [Source:RefSeq peptide;Acc:NP_001101216] [ENSRNOT00000012876]
A_43_P12800	-1.04598	9.43555	1.8964e-06	2.65456e-05	Gnpat	Rattus norvegicus glyceronephosphate O-acyltransferase (Gnpat), mRNA [NM_053410]
A_44_P439722	-1.14722	15.4439	1.91386e-06	2.67337e-05	Calm2	Rattus norvegicus calmodulin 2 (Calm2), mRNA [NM_017326]
A_44_P889367	2.29403	4.65977	1.91462e-06	2.67337e-05		AGENCOURT_118864407 NIH_MGC_246 Rattus norvegicus cDNA clone IMAGE:8881982 5', mRNA sequence [EX489536]
A_44_P252935	3.01342	4.46599	1.91507e-06	2.67337e-05	Tlr1	Rattus norvegicus toll-like receptor 1 (Tlr1), mRNA [NM_001172120]
A_43_P19118	-1.52758	8.61721	1.91908e-06	2.67602e-05	LOC681849	LOC681849 protein Fragment [Source:UniProtKB/TrEMBL;Acc:Q569A0] [ENSRNOT00000007809]
A_44_P606344	-1.37468	9.21953	1.9238e-06	2.67602e-05	Bend6	Rattus norvegicus BEN domain containing 6 (Bend6), mRNA [NM_001108792]
A_44_P283941	1.59422	10.879	1.92395e-06	2.67602e-05	Arhgdib	Rattus norvegicus Rho, GDP dissociation inhibitor (GDI) beta (Arhgdib), mRNA [NM_001009600]
A_44_P357358	-1.36597	10.0274	1.92539e-06	2.67602e-05	Atp6v0e2	Rattus norvegicus ATPase, H+ transporting V0 subunit e2 (Atp6v0e2), mRNA [NM_001002253]
A_44_P555271	4.79287	3.16888	1.93055e-06	2.68029e-05	Mmp12	Rattus norvegicus matrix metallopeptidase 12 (Mmp12), mRNA [NM_053963]
A_43_P16519	-1.46311	4.54582	1.93571e-06	2.68564e-05	Mpp2	Rattus norvegicus membrane protein, palmitoylated 2 (MAGUK p55 subfamily member 2) (Mpp2), mRNA [NM_053513]
A_44_P628055	-1.13398	10.5701	1.94295e-06	2.69385e-05
A_44_P248133	1.77204	8.48801	1.95193e-06	2.70446e-05	Tagln2	Rattus norvegicus transgelin 2 (Tagln2), mRNA [NM_001013127]
A_44_P635178	1.41808	11.4732	1.95524e-06	2.70663e-05	Fam129b	Rattus norvegicus family with sequence similarity 129, member B (Fam129b), mRNA [NM_001109885]
A_44_P231724	1.21425	10.3612	1.95615e-06	2.70663e-05		Rattus norvegicus similar to 60 kDa heat shock protein, mitochondrial precursor (Hsp60) (60 kDa chaperonin) (CPN60) (Heat shock protein 60) (HSP-60) (Mitochondrial matrix protein P1) (HSP-65) (LOC308950), mRNA [XM_219278]
A_44_P433359	-1.44863	8.08517	1.95772e-06	2.70697e-05	Pde1b	Rattus norvegicus phosphodiesterase 1B, calmodulin-dependent (Pde1b), mRNA [NM_022710]
A_44_P999125	2.02883	3.01351	1.9834e-06	2.73876e-05	Masp2	Rattus Norvegicus mRNA for MAp19 protein, partial clone prl-5. [Y18568]
A_44_P440691	-1.39247	5.97966	1.98593e-06	2.74034e-05	Map3k10	Rattus norvegicus mixed-lineage kinase 2 mRNA, partial cds. [AY240867]
A_44_P884037	1.05301	6.98874	1.98723e-06	2.74034e-05		LBR_RAT (O08984) Lamin-B receptor (Integral nuclear envelope inner membrane protein) (NBP60), complete [TC598408]
A_44_P463822	1.2955	6.00838	1.98984e-06	2.74208e-05	Homer3	Rattus norvegicus homer homolog 3 (Drosophila) (Homer3), mRNA [NM_053310]
A_43_P22351	-1.48547	6.0085	1.99627e-06	2.74908e-05	Slc46a3	Rattus norvegicus solute carrier family 46, member 3 (Slc46a3), mRNA [NM_001024968]
A_44_P151156	6.16319	3.1861	1.99785e-06	2.74941e-05	Kng1	Rattus norvegicus kininogen 1 (Kng1), mRNA [NM_012696]
A_44_P1025102	2.23508	6.32933	2.00396e-06	2.75596e-05	Plscr1	Rattus norvegicus phospholipid scramblase 1 (Plscr1), mRNA [NM_057194]
A_44_P369206	-1.25484	8.01624	2.00658e-06	2.7571e-05	Rnase4	Rattus norvegicus ribonuclease, RNase A family 4 (Rnase4), mRNA [NM_020082]
A_44_P100050	-1.64098	5.74798	2.01891e-06	2.76533e-05	Fgf14	Rattus norvegicus fibroblast growth factor 14 (Fgf14), mRNA [NM_022223]
A_44_P106221	3.34837	4.62596	2.02155e-06	2.76708e-05	Calca	Rattus norvegicus calcitonin-related polypeptide alpha (Calca), transcript variant 1, mRNA [NM_017338]
A_43_P12413	2.00509	9.86303	2.02934e-06	2.77402e-05	Cyba	Rattus norvegicus cytochrome b-245, alpha polypeptide (Cyba), mRNA [NM_024160]
A_44_P557037	1.16285	9.56059	2.03505e-06	2.77996e-05		LRAGE041219 Liver regeneration after partial hepatectomy Rattus norvegicus cDNA, mRNA sequence [DW398815]
A_44_P190541	-1.74704	5.56092	2.0397e-06	2.78393e-05	Sgsm2	Rattus norvegicus small G protein signaling modulator 2 (Sgsm2), mRNA [NM_001107020]
A_44_P337656	-1.14348	7.5301	2.04069e-06	2.78393e-05	Epb4.9	Rattus norvegicus erythrocyte protein band 4.9 (Epb4.9), mRNA [NM_001108385]
A_42_P750683	3.09765	6.96296	2.04233e-06	2.78431e-05	Cyr61	Rattus norvegicus cysteine-rich, angiogenic inducer, 61 (Cyr61), mRNA [NM_031327]
A_44_P324707	1.2967	8.84123	2.04492e-06	2.78598e-05	RT1-EC2	Rattus norvegicus RT1 class Ib, locus EC2 (RT1-EC2), mRNA [NM_012645]
A_44_P399224	-1.19858	9.16686	2.05903e-06	2.80146e-05		AC004082 rab3 effector-like; 35% Similarity to AF007836 (PID:g2317778); H_DJ0897G10.1 {Homo sapiens} (exp=0; wgp=1; cg=0), partial (8%) [TC634095]
A_44_P562830	-1.10723	9.6562	2.06142e-06	2.80167e-05	Dusp15	Rattus norvegicus dual specificity phosphatase-like 15, mRNA (cDNA clone MGC:188117 IMAGE:7135378), complete cds. [BC168211]
A_44_P339490	-1.80706	4.55746	2.06193e-06	2.80167e-05	Ica1l	Rattus norvegicus islet cell autoantigen 1-like (Ica1l), mRNA [NM_199400]
A_44_P607298	-1.31723	8.06624	2.07756e-06	2.81915e-05	Extl2	Rattus norvegicus exostoses (multiple)-like 2 (Extl2), mRNA [NM_001100704]
A_44_P764252	-1.0546	9.25764	2.09648e-06	2.84293e-05		RNU78105 latrophilin-1 precursor {Rattus norvegicus} (exp=-1; wgp=0; cg=0), complete [TC573730]
A_43_P21071	-1.45967	6.55348	2.10978e-06	2.85717e-05		Q7TSJ9_MOUSE (Q7TSJ9) Tro protein, partial (18%) [TC628063]
A_44_P905308	-1.10073	7.4824	2.11308e-06	2.85974e-05		Q2WJJ5_CLOBE (Q2WJJ5) Regulatory protein GntR, HTH, partial (9%) [TC616982]
A_44_P151433	-1.74765	4.33581	2.12428e-06	2.87144e-05	Pde8b	Rattus norvegicus phosphodiesterase 8B (Pde8b), mRNA [NM_199268]
A_44_P524844	-1.27879	8.80838	2.12454e-06	2.87144e-05	Nfix	Rattus norvegicus nuclear factor I/X (CCAAT-binding transcription factor) (Nfix), mRNA [NM_030866]
A_44_P313761	-1.26347	7.14492	2.12662e-06	2.87234e-05	Mgat1	Rattus norvegicus mannosyl (alpha-1,3-)-glycoprotein beta-1,2-N-acetylglucosaminyltransferase (Mgat1), mRNA [NM_030861]
A_43_P12000	-1.11853	8.56324	2.134e-06	2.88041e-05	Sema4f	Rattus norvegicus sema domain, immunoglobulin domain (Ig), transmembrane domain (TM) and short cytoplasmic domain, (semaphorin) 4F (Sema4f), mRNA [NM_019272]
A_44_P100068	-1.32572	6.7549	2.14805e-06	2.88981e-05	Olr59	Rattus norvegicus olfactory receptor 59 (Olr59), mRNA [NM_173293]
A_44_P1053105	-1.18712	11.8246	2.15856e-06	2.90203e-05	Tecr	Rattus norvegicus trans-2,3-enoyl-CoA reductase (Tecr), mRNA [NM_138549]
A_44_P277264	1.14523	5.62513	2.17083e-06	2.91661e-05	Skil	PREDICTED: Rattus norvegicus SKI-like oncogene, transcript variant 1 (Skil), mRNA [XM_001057072]
A_44_P165328	1.03433	8.95298	2.18118e-06	2.92473e-05		CI071_RAT (Q6AXS2) Protein C9orf71 homolog, partial (7%) [TC600477]
A_44_P777051	1.09282	7.18321	2.19417e-06	2.93828e-05
A_44_P226353	-1.26028	7.41697	2.19688e-06	2.93999e-05	Slc15a2	Rattus norvegicus solute carrier family 15 (H+/peptide transporter), member 2 (Slc15a2), mRNA [NM_031672]
A_44_P654096	-1.00482	9.48742	2.20644e-06	2.95084e-05
A_43_P17643	-1.56254	7.49298	2.21658e-06	2.96246e-05	Btbd2	BC000564 BTBD2 protein {Homo sapiens} (exp=-1; wgp=0; cg=0), partial (66%) [TC647741]
A_44_P199038	-1.34108	5.9361	2.225e-06	2.96787e-05	Zfp385d	Rattus norvegicus zinc finger protein 385D (Zfp385d), mRNA [NM_001013992]
A_42_P534882	-1.25746	14.6137	2.22841e-06	2.96995e-05	Vsnl1	Rattus norvegicus visinin-like 1 (Vsnl1), mRNA [NM_012686]
A_43_P13135	-1.17955	8.78679	2.22946e-06	2.96995e-05	Fgf12	Rattus norvegicus fibroblast growth factor 12 (Fgf12), mRNA [NM_130814]
A_44_P880805	-1.2209	13.0223	2.24086e-06	2.98123e-05		RVL2467 Wackym-Soares normalized rat vestibular cDNA library Rattus norvegicus cDNA 5', mRNA sequence [DV713600]
A_44_P541505	1.38654	8.20354	2.24297e-06	2.98151e-05		PREDICTED: Rattus norvegicus similar to spermatogenesis associated glutamate (E)-rich protein 4d (LOC688519), mRNA [XM_001067241]
A_44_P185171	-2.01276	5.79498	2.24399e-06	2.98151e-05	Pak6	Rattus norvegicus p21 protein (Cdc42/Rac)-activated kinase 6 (Pak6), mRNA [NM_001106498]
A_44_P481381	1.70742	7.76197	2.25122e-06	2.98722e-05	Add2	Rattus norvegicus adducin 2 (beta) (Add2), transcript variant 2, mRNA [NM_012491]
A_44_P891704	1.01747	6.40139	2.26149e-06	2.99695e-05
A_44_P686370	1.33028	5.22971	2.27594e-06	3.01415e-05
A_44_P664438	-1.23905	4.94013	2.28071e-06	3.0185e-05		RVL403 Wackym-Soares normalized rat vestibular cDNA library Rattus norvegicus cDNA 5', mRNA sequence [CX569427]
A_43_P11527	1.9667	8.9901	2.28415e-06	3.01913e-05	Adm	Rattus norvegicus adrenomedullin (Adm), mRNA [NM_012715]
A_44_P745827	1.97334	6.34247	2.30329e-06	3.04049e-05
A_44_P593174	-1.09865	11.8238	2.31216e-06	3.05023e-05
A_44_P177087	-1.20129	4.91732	2.31415e-06	3.05088e-05		BQ210321 UI-R-DZ1-cog-a-08-0-UI.s1 NCI_CGAP_DZ1 Rattus norvegicus cDNA clone IMAGE:7348210 3', mRNA sequence [BQ210321]
A_43_P18270	-1.73852	4.65025	2.3202e-06	3.05654e-05	Egflam	Rattus norvegicus EGF-like, fibronectin type III and laminin G domains (Egflam), mRNA [NM_001108938]
A_44_P236761	1.78947	8.28836	2.3332e-06	3.06807e-05	Rasal3	Rattus norvegicus RAS protein activator like 3 (Rasal3), mRNA [NM_001134562]
A_42_P669820	1.20229	11.0297	2.3472e-06	3.08028e-05	Efemp2	Rattus norvegicus EGF-containing fibulin-like extracellular matrix protein 2 (Efemp2), mRNA [NM_001005907]
A_44_P1029032	-1.36822	11.4221	2.34853e-06	3.08028e-05	Slco1c1	Rattus norvegicus solute carrier organic anion transporter family, member 1c1 (Slco1c1), mRNA [NM_053441]
A_44_P625415	-1.06921	10.2875	2.35936e-06	3.09249e-05	Cyfip2	Rattus norvegicus cytoplasmic FMR1 interacting protein 2 (Cyfip2), mRNA [NM_001106996]
A_44_P426087	-1.43943	8.15421	2.37042e-06	3.10073e-05	Opcml	Rattus norvegicus opioid binding protein/cell adhesion molecule-like (Opcml), mRNA [NM_053848]
A_44_P961483	-1.51099	5.98811	2.37301e-06	3.10073e-05
A_44_P973186	1.76343	9.41074	2.37332e-06	3.10073e-05	Shc1	Rattus norvegicus SHC (Src homology 2 domain containing) transforming protein 1 (Shc1), transcript variant 1, mRNA [NM_001164060]
A_42_P586943	-2.56336	5.42393	2.37426e-06	3.10073e-05	Adra1b	Rattus norvegicus adrenergic, alpha-1B-, receptor (Adra1b), mRNA [NM_016991]
A_42_P472077	-1.03727	12.0873	2.37436e-06	3.10073e-05		AW140877 EST290959 Normalized rat brain, Bento Soares Rattus sp. cDNA clone RGIAW07 5' end similar to H.sapiens clone 24461 mRNA, mRNA sequence [AW140877]
A_44_P196717	-1.34932	10.0913	2.37477e-06	3.10073e-05	Stk32c	Rattus norvegicus serine/threonine kinase 32C (Stk32c), mRNA [NM_001108922]
A_44_P563512	-1.45065	11.7538	2.38714e-06	3.1129e-05
A_43_P12200	-1.24954	7.40095	2.40097e-06	3.12603e-05	Slc26a1	Rattus norvegicus solute carrier family 26 (sulfate transporter), member 1 (Slc26a1), mRNA [NM_022287]
A_44_P900584	1.33098	8.19647	2.40206e-06	3.12603e-05		Q45R58_STRFR (Q45R58) Possible transposase, partial (10%) [TC608889]
A_44_P346782	-2.03078	8.74426	2.40334e-06	3.12603e-05	Ncdn	Rattus norvegicus neurochondrin (Ncdn), mRNA [NM_053543]
A_44_P929395	-1.36197	6.52928	2.40838e-06	3.13059e-05		PREDICTED: Rattus norvegicus similar to doublesex and mab-3 related transcription factor 8.1 isoform a (LOC680068), mRNA [XM_001055549]
A_44_P476598	-1.27221	9.57954	2.41257e-06	3.13404e-05	RGD1559864	PREDICTED: Rattus norvegicus similar to mKIAA1045 protein (predicted) (RGD1559864_predicted), mRNA [XM_575808]
A_44_P414066	-1.06904	15.1184	2.42232e-06	3.1447e-05	Ldhb	Rattus norvegicus lactate dehydrogenase B (Ldhb), mRNA [NM_012595]
A_42_P842448	-1.00469	6.93325	2.43702e-06	3.16177e-05	Ubxn11	Rattus norvegicus UBX domain protein 11 (Ubxn11), mRNA [NM_138853]
A_44_P992673	-1.3123	5.36179	2.44843e-06	3.17244e-05	Acsm5	Rattus norvegicus acyl-CoA synthetase medium-chain family member 5 (Acsm5), mRNA [NM_001014162]
A_44_P438117	2.86426	3.53304	2.44861e-06	3.17244e-05	Rgs1	Rattus norvegicus regulator of G-protein signaling 1 (Rgs1), mRNA [NM_019336]
A_44_P529426	-1.41394	4.32866	2.46019e-06	3.18373e-05	Erbb4	Rattus norvegicus v-erb-a erythroblastic leukemia viral oncogene homolog 4 (avian) (Erbb4), mRNA [NM_021687]
A_44_P823561	-1.19622	10.015	2.48536e-06	3.21223e-05
A_43_P11210	1.00238	11.4137	2.49157e-06	3.21731e-05	Srpr	Rattus norvegicus signal recognition particle receptor ('docking protein') (Srpr), mRNA [NM_001034150]
A_44_P200647	1.95812	8.62942	2.49245e-06	3.21731e-05	Hmgb2	Rattus norvegicus high mobility group box 2 (Hmgb2), mRNA [NM_017187]
A_44_P165777	-1.47249	8.72666	2.53954e-06	3.27395e-05		Peripheral-type benzodiazepine receptor-associated protein 1 (PRAX-1)(RIMS-binding protein 1)(RIM-BP1) [Source:UniProtKB/Swiss-Prot;Acc:Q9JIR0] [ENSRNOT00000046668]
A_44_P450486	-1.66958	6.60038	2.55094e-06	3.28382e-05	Ttll1	Rattus norvegicus tubulin tyrosine ligase-like family, member 1 (Ttll1), mRNA [NM_001012200]
A_44_P509922	-1.28682	13.056	2.55216e-06	3.28382e-05	Scg5	Rattus norvegicus secretogranin V (Scg5), mRNA [NM_013175]
A_43_P11888	1.17606	10.2139	2.55363e-06	3.28382e-05	Psme1	Rattus norvegicus proteasome (prosome, macropain) activator subunit 1 (Psme1), mRNA [NM_017264]
A_44_P326090	-1.06894	9.36512	2.55788e-06	3.28721e-05	Ahcyl1	Rattus norvegicus adenosylhomocysteinase-like 1 (Ahcyl1), mRNA [NM_001108561]
A_43_P16118	-1.31083	4.6834	2.56596e-06	3.2925e-05	Celsr2	Cadherin EGF LAG seven-pass G-type receptor 2 Fragment (Multiple epidermal growth factor-like domains 3) [Source:UniProtKB/Swiss-Prot;Acc:Q9QYP2] [ENSRNOT00000027263]
A_43_P19672	-1.19919	6.88324	2.56698e-06	3.2925e-05	Stard4	Rattus norvegicus StAR-related lipid transfer (START) domain containing 4 (Stard4), mRNA [NM_001106159]
A_44_P612186	1.31366	8.31914	2.57168e-06	3.2925e-05	Mylip	Rattus norvegicus myosin regulatory light chain interacting protein (Mylip), mRNA [NM_001107344]
A_44_P271368	-1.11372	9.41564	2.57866e-06	3.29563e-05		AGENCOURT_111275508 NIH_MGC_420 Rattus norvegicus cDNA clone IMAGE:9034432 5', mRNA sequence [EV769565]
A_44_P515410	-1.38609	8.04137	2.58719e-06	3.30198e-05	Nfix	Rattus norvegicus nuclear factor I/X (CCAAT-binding transcription factor) (Nfix), mRNA [NM_030866]
A_44_P333452	-1.56308	4.34943	2.61978e-06	3.3394e-05	RGD1563309	PREDICTED: Rattus norvegicus similar to diacylglycerol kinase, delta 130kDa isoform 1 (RGD1563309), mRNA [XM_001065445]
A_44_P283886	-2.06749	6.4722	2.62459e-06	3.34344e-05	Tspyl3	Rattus norvegicus TSPY-like 3 (Tspyl3), mRNA [NM_001106527]
A_43_P18374	1.87002	3.93185	2.63227e-06	3.35113e-05	Plek2	Rattus norvegicus pleckstrin 2 (Plek2), mRNA [NM_001114180]
A_43_P19656	-1.40555	7.109	2.64973e-06	3.36915e-05	Mgat4b	Rattus norvegicus mannosyl (alpha-1,3-)-glycoprotein beta-1,4-N-acetylglucosaminyltransferase, isozyme B (Mgat4b), mRNA [NM_001127533]
A_44_P726097	1.70661	4.62534	2.6524e-06	3.36956e-05	Lrsam1	Rattus norvegicus leucine rich repeat and sterile alpha motif containing 1 (Lrsam1), mRNA [NM_001107833]
A_44_P135740	-1.08629	5.1254	2.65335e-06	3.36956e-05		IQ motif and Sec7 domain 2 Gene [Source:MGI Symbol;Acc:MGI:3528396] [ENSRNOT00000038211]
A_44_P927840	-1.14524	10.8248	2.66272e-06	3.37935e-05	Agpat3	Rattus norvegicus 1-acylglycerol-3-phosphate O-acyltransferase 3 (Agpat3), mRNA [NM_001106378]
A_44_P321176	-1.33806	6.01889	2.66695e-06	3.38261e-05	Hr	Rattus norvegicus hairless (Hr), mRNA [NM_024364]
A_44_P223822	1.08316	5.707	2.67172e-06	3.38656e-05		Q4H940_9DEIO (Q4H940) G-protein beta WD-40 repeat precursor, partial (5%) [TC587172]
A_44_P919148	-1.19184	6.98512	2.70228e-06	3.4168e-05
A_44_P538970	1.50044	7.78914	2.71464e-06	3.42246e-05	Ptpdc1	Rattus norvegicus protein tyrosine phosphatase domain containing 1 (Ptpdc1), mRNA [NM_001106104]
A_44_P555236	-1.24949	10.7419	2.71514e-06	3.42246e-05	Atp6v1g2	Rattus norvegicus ATPase, H+ transporting, lysosomal V1 subunit G2 (Atp6v1g2), mRNA [NM_212490]
A_44_P431774	1.6954	8.45711	2.71797e-06	3.42246e-05	Csrnp1	Rattus norvegicus cysteine-serine-rich nuclear protein 1 (Csrnp1), mRNA [NM_001108786]
A_44_P262645	-2.2377	6.15339	2.7185e-06	3.42246e-05	Lass1	Rattus norvegicus LAG1 homolog, ceramide synthase 1 (Lass1), mRNA [NM_001044230]
A_44_P424481	1.04578	7.3747	2.73814e-06	3.44505e-05	Rcc2	AK129370 mKIAA1470 protein {Mus musculus} (exp=-1; wgp=0; cg=0), partial (55%) [TC584272]
A_44_P1002336	2.50599	4.78138	2.75307e-06	3.45745e-05	Mdfic	Rattus norvegicus MyoD family inhibitor domain containing (Mdfic), mRNA [NM_001105668]
A_44_P885018	3.4404	3.81766	2.76656e-06	3.47192e-05		Q4TFF5_TETNG (Q4TFF5) Chromosome undetermined SCAF4541, whole genome shotgun sequence. (Fragment), partial (5%) [TC584586]
A_44_P548203	1.41554	9.54101	2.77094e-06	3.47346e-05	Rbm3	Rattus norvegicus RNA binding motif (RNP1, RRM) protein 3 (Rbm3), mRNA [NM_053696]
A_44_P236255	-1.74731	9.96897	2.77657e-06	3.47838e-05	Calb1	Rattus norvegicus calbindin 1 (Calb1), mRNA [NM_031984]
A_44_P426707	-1.318	10.391	2.78769e-06	3.49017e-05		similar to Vps41 protein (RGD1560511), mRNA [Source:RefSeq DNA;Acc:NM_001107355] [ENSRNOT00000017640]
A_44_P188901	1.00709	7.83209	2.79102e-06	3.4922e-05		AI170643 EST216577 Normalized rat muscle, Bento Soares Rattus sp. cDNA clone RMUAZ36 3' end, mRNA sequence [AI170643]
A_44_P203842	-1.27766	4.94611	2.81325e-06	3.51785e-05		BP485454 Rattus norvegicus insulinoma RINm5F Rattus norvegicus cDNA clone RI02140 3', mRNA sequence [BP485454]
A_44_P477268	-1.13756	11.666	2.81875e-06	3.52257e-05	Rnf187	Rattus norvegicus ring finger protein 187 (Rnf187), mRNA [NM_001164264]
A_44_P1040926	-1.17204	6.27545	2.82096e-06	3.52318e-05	Akr1c19	Rattus norvegicus aldo-keto reductase family 1, member C19 (Akr1c19), mRNA [NM_001100576]
A_44_P433964	-1.69388	4.38503	2.82612e-06	3.52746e-05	RGD1311648	Rattus norvegicus similar to hypothetical protein FLJ21820 (RGD1311648), mRNA [NM_001014075]
A_44_P405800	-1.26461	8.31512	2.83857e-06	3.54083e-05
A_44_P120783	-1.33217	4.60036	2.84218e-06	3.54317e-05		AA818983 UI-R-A0-ao-e-04-0-UI.s1 UI-R-A0 Rattus norvegicus cDNA clone UI-R-A0-ao-e-04-0-UI 3' similar to dbj [AA818983]
A_44_P538967	-1.5299	4.10838	2.85973e-06	3.5607e-05	Bdh2	Rattus norvegicus 3-hydroxybutyrate dehydrogenase, type 2 (Bdh2), mRNA [NM_001106473]
A_44_P241139	-1.40893	9.05041	2.86383e-06	3.56362e-05	LOC688778	PREDICTED: Rattus norvegicus similar to fatty aldehyde dehydrogenase-like (LOC688778), mRNA [XM_001068253]
A_44_P338381	-1.43279	10.986	2.87033e-06	3.56736e-05	Cadps2	PREDICTED: Rattus norvegicus similar to Ca2+-dependent activator for secretion protein 2 (predicted) (RGD1559440_predicted), mRNA [XM_231528]
A_44_P344709	-1.90015	5.29039	2.87212e-06	3.56741e-05	Sgcz	Rattus norvegicus sarcoglycan zeta (Sgcz), mRNA [NM_001108875]
A_44_P109998	1.27081	9.51025	2.8749e-06	3.56869e-05		Q80TD3_MOUSE (Q80TD3) MKIAA1450 protein (Fragment), partial (8%) [TC610873]
A_44_P457548	1.47541	6.50563	2.88618e-06	3.58028e-05	Parp9	Rattus norvegicus poly (ADP-ribose) polymerase family, member 9 (Parp9), mRNA [NM_001103351]
A_44_P256301	-1.60582	8.38911	2.88851e-06	3.58028e-05	Grem1	Rattus norvegicus gremlin 1, cysteine knot superfamily, homolog (Xenopus laevis) (Grem1), mRNA [NM_019282]
A_44_P191021	-1.10393	6.23063	2.89661e-06	3.58428e-05	Phyh	Rattus norvegicus phytanoyl-CoA 2-hydroxylase (Phyh), mRNA [NM_053674]
A_42_P507857	1.06999	10.8075	2.91343e-06	3.60117e-05	Psmd9	Rattus norvegicus proteasome (prosome, macropain) 26S subunit, non-ATPase, 9 (Psmd9), mRNA [NM_130430]
A_44_P885889	-1.19289	11.5334	2.92894e-06	3.61159e-05	Fam81a	Rattus norvegicus family with sequence similarity 81, member A (Fam81a), mRNA [NM_001108163]
A_44_P496643	1.4404	9.6325	2.93798e-06	3.62026e-05
A_44_P819834	-1.10319	9.39281	2.95151e-06	3.63224e-05	Fkrp	Rattus norvegicus fukutin related protein (Fkrp), mRNA [NM_001025678]
A_42_P547856	-1.12595	14.3685	2.95281e-06	3.63224e-05	Prkcb	Rattus norvegicus protein kinase C, beta (Prkcb), transcript variant 2, mRNA [NM_001172305]
A_44_P325005	-1.16489	11.1899	2.95891e-06	3.63755e-05	Pak1	Rattus norvegicus p21 protein (Cdc42/Rac)-activated kinase 1 (Pak1), mRNA [NM_017198]
A_44_P1013314	1.92821	9.13855	2.98456e-06	3.66247e-05	Isg15	Rattus norvegicus ISG15 ubiquitin-like modifier (Isg15), mRNA [NM_001106700]
A_42_P704967	1.12707	6.99335	2.9864e-06	3.66251e-05	Arid5a	Rattus norvegicus AT rich interactive domain 5A (Mrf1 like) (Arid5a), mRNA [NM_001034934]
A_44_P204894	1.19773	8.98694	3.00488e-06	3.68075e-05	Tspan4	Rattus norvegicus tetraspanin 4 (Tspan4), mRNA [NM_001013070]
A_43_P15667	-1.75129	5.72537	3.01163e-06	3.6868e-05	Rab1b	Rattus norvegicus RAB1B, member RAS oncogene family (Rab1b), mRNA [NM_001109979]
A_44_P715240	2.61372	7.29144	3.01714e-06	3.69134e-05	Pilra	PREDICTED: Rattus norvegicus similar to paired immunoglobin-like type 2 receptor alpha (predicted) (RGD1562847_predicted), mRNA [XM_213732]
A_44_P201178	-1.00032	8.48555	3.04211e-06	3.71965e-05	Inpp5j	Rattus norvegicus inositol polyphosphate-5-phosphatase J (Inpp5j), mRNA [NM_133562]
A_44_P114744	3.15388	5.19303	3.04693e-06	3.72331e-05	Lnx2	Rattus norvegicus ligand of numb-protein X 2 (Lnx2), mRNA [NM_001108329]
A_44_P144871	1.05088	5.98435	3.06884e-06	3.74336e-05	Coq4	Rattus norvegicus coenzyme Q4 homolog (S. cerevisiae) (Coq4), nuclear gene encoding mitochondrial protein, mRNA [NM_001031662]
A_43_P21715	-1.18494	6.75991	3.09908e-06	3.76898e-05	Rwdd2b	Rattus norvegicus RWD domain containing 2B (Rwdd2b), mRNA [NM_001100559]
A_44_P795878	-2.04642	7.31966	3.11096e-06	3.77892e-05
A_44_P308416	4.16181	2.57613	3.12339e-06	3.79176e-05	Mt1a	RVL4254 Wackym-Soares normalized rat vestibular cDNA library Rattus norvegicus cDNA 5', mRNA sequence [DV714812]
A_44_P803813	-1.09785	13.3901	3.1292e-06	3.79656e-05		UI-R-E1-fo-a-01-0-UI.s1 UI-R-E1 Rattus norvegicus cDNA clone UI-R-E1-fo-a-01-0-UI 3', mRNA sequence [AA956840]
A_44_P426558	1.61184	10.1064	3.14696e-06	3.81308e-05	Hspd1	Rattus norvegicus heat shock protein 1 (chaperonin) (Hspd1), nuclear gene encoding mitochondrial protein, mRNA [NM_022229]
A_44_P669519	2.21066	7.90263	3.14808e-06	3.81308e-05		PREDICTED: Rattus norvegicus rCG34863-like (LOC100364364), mRNA [XM_002724532]
A_44_P867246	1.49972	11.3415	3.14843e-06	3.81308e-05	RT1-CE16	Rattus norvegicus RT1 class I, locus CE16 (RT1-CE16), mRNA [NM_001008839]
A_43_P12936	-1.18433	8.61881	3.15245e-06	3.81498e-05	Sec14l2	Rattus norvegicus SEC14-like 2 (S. cerevisiae) (Sec14l2), mRNA [NM_053801]
A_44_P478284	-1.03677	9.42851	3.15376e-06	3.81498e-05	Dbndd1	Rattus norvegicus dysbindin (dystrobrevin binding protein 1) domain containing 1 (Dbndd1), mRNA [NM_001014156]
A_43_P12079	2.70155	6.551	3.15561e-06	3.81498e-05	Ptges	Rattus norvegicus prostaglandin E synthase (Ptges), mRNA [NM_021583]
A_44_P468661	1.2708	8.44993	3.17774e-06	3.83718e-05	LOC688966	Rattus norvegicus similar to K11B4.2 (LOC688966), mRNA [NM_001145726]
A_44_P864923	-1.11467	10.5214	3.1846e-06	3.84038e-05		AW916836 EST348049 Rat gene index, normalized rat, norvegicus, Bento Soares Rattus norvegicus cDNA clone RGIDU28 5' end, mRNA sequence [AW916836]
A_44_P558231	-2.08516	6.35753	3.1852e-06	3.84038e-05	Slc7a4	Rattus norvegicus solute carrier family 7 (cationic amino acid transporter, y+ system), member 4 (Slc7a4), mRNA [NM_001107078]
A_44_P327665	-1.14753	5.19888	3.21235e-06	3.86981e-05		UI-R-C2-nc-f-09-0-UI.s1 UI-R-C2 Rattus norvegicus cDNA clone UI-R-C2-nc-f-09-0-UI 3', mRNA sequence [AI071717]
A_44_P405443	-1.14391	5.62374	3.23644e-06	3.89652e-05	Manba	Rattus norvegicus mannosidase, beta A, lysosomal (Manba), mRNA [NM_001031655]
A_44_P306439	2.48138	7.99342	3.24375e-06	3.90072e-05	Fcgr3a	Rattus norvegicus Fc fragment of IgG, low affinity IIIa, receptor (Fcgr3a), mRNA [NM_207603]
A_43_P11833	-1.19877	8.39762	3.26563e-06	3.92241e-05	Clcn2	Rattus norvegicus chloride channel 2 (Clcn2), mRNA [NM_017137]
A_44_P960755	1.51274	5.94977	3.26897e-06	3.92411e-05
A_44_P226881	-1.29934	9.97272	3.27252e-06	3.92459e-05	Pde2a	Rattus norvegicus phosphodiesterase 2A, cGMP-stimulated (Pde2a), transcript variant 2, mRNA [NM_031079]
A_44_P419565	-1.22427	6.12854	3.27321e-06	3.92459e-05	Fam73b	Rattus norvegicus family with sequence similarity 73, member B (Fam73b), mRNA [NM_001106566]
A_44_P533943	-1.09453	13.8787	3.29098e-06	3.94357e-05	Rtn3	Rattus norvegicus reticulon 3 (Rtn3), transcript variant 1, mRNA [NM_080909]
A_44_P714315	-1.01799	9.41692	3.3177e-06	3.96755e-05		AGENCOURT_26761192 NIH_MGC_255 Rattus norvegicus cDNA clone IMAGE:7318843 5', mRNA sequence [CO404950]
A_43_P18111	-1.38123	7.44118	3.35863e-06	4.00351e-05	Exd2	Rattus norvegicus exonuclease 3'-5' domain containing 2 (Exd2), mRNA [NM_001108715]
A_44_P467591	-1.44285	7.90152	3.35948e-06	4.00351e-05	Neu2	Rattus norvegicus sialidase 2 (cytosolic sialidase) (Neu2), mRNA [NM_017130]
A_44_P540690	1.44975	9.01555	3.35975e-06	4.00351e-05	Slc5a3	Rattus norvegicus solute carrier family 5 (inositol transporters), member 3 (Slc5a3), mRNA [NM_053715]
A_44_P459301	-1.41791	5.5386	3.36063e-06	4.00351e-05	Brwd2	Q69ZL3_MOUSE (Q69ZL3) MKIAA1351 protein (Fragment), partial (54%) [TC631792]
A_44_P419291	-1.4686	5.36688	3.36542e-06	4.00688e-05	Chn2	Rattus norvegicus chimerin (chimaerin) 2 (Chn2), mRNA [NM_032084]
A_44_P451916	1.46356	6.8635	3.36826e-06	4.00716e-05	Tap1	Rattus norvegicus transporter 1, ATP-binding cassette, sub-family B (MDR/TAP) (Tap1), mRNA [NM_032055]
A_44_P659248	-1.19137	8.9743	3.36959e-06	4.00716e-05		AI548214 UI-R-C3-su-g-09-0-UI.s1 UI-R-C3 Rattus norvegicus cDNA clone UI-R-C3-su-g-09-0-UI 3', mRNA sequence [AI548214]
A_43_P16591	-1.06721	8.99079	3.39127e-06	4.02824e-05	Oxct1	Rattus norvegicus 3-oxoacid CoA transferase 1 (Oxct1), nuclear gene encoding mitochondrial protein, mRNA [NM_001127580]
A_44_P900125	-1.35532	11.0168	3.39675e-06	4.03006e-05		RVL2988 Wackym-Soares normalized rat vestibular cDNA library Rattus norvegicus cDNA 5', mRNA sequence [DV713993]
A_42_P619248	-1.11655	13.762	3.40287e-06	4.03497e-05	RGD1560511	Rattus norvegicus similar to Vps41 protein (RGD1560511), mRNA [NM_001107355]
A_44_P405793	-1.04912	5.77085	3.4163e-06	4.04855e-05	Npas2	Rattus norvegicus neuronal PAS domain protein 2 (Npas2), mRNA [NM_001108214]
A_44_P902933	-1.72844	6.15207	3.43326e-06	4.06627e-05		RVL16670 Wackym-Soares normalized rat vestibular cDNA library Rattus norvegicus cDNA 5', mRNA sequence [DV724602]
A_44_P626204	-2.24895	6.88215	3.46291e-06	4.09664e-05	Lynx1	Rattus norvegicus Ly6/neurotoxin 1 (Lynx1), mRNA [NM_001130546]
A_44_P496721	-1.06897	6.22193	3.4679e-06	4.10017e-05		AGENCOURT_28457327 NIH_MGC_247 Rattus norvegicus cDNA clone IMAGE:7321639 5', mRNA sequence [CO572773]
A_44_P261450	1.78714	9.66155	3.47874e-06	4.11059e-05	Nfkbia	Rattus norvegicus nuclear factor of kappa light polypeptide gene enhancer in B-cells inhibitor, alpha (Nfkbia), mRNA [NM_001105720]
A_44_P148416	-1.2071	7.11093	3.48256e-06	4.11273e-05		CT058_MOUSE (Q9JMG4) Protein C20orf58 homolog, partial (91%) [TC594268]
A_42_P478101	-1.05028	12.9264	3.50167e-06	4.1329e-05	Ephx4	Rattus norvegicus epoxide hydrolase 4 (Ephx4), mRNA [NM_001105994]
A_43_P17126	-1.12303	8.9386	3.51349e-06	4.14254e-05		Q7TSJ9_MOUSE (Q7TSJ9) Tro protein, partial (31%) [TC615702]
A_44_P1035058	1.23556	8.39824	3.5139e-06	4.14254e-05	Entpd1	Rattus norvegicus mRNA for ecto-apyrase, partial. [Y15685]
A_44_P175637	-1.2584	6.55639	3.536e-06	4.15658e-05	Gpr61	Rattus norvegicus G protein-coupled receptor 61 (Gpr61), mRNA [NM_001107715]
A_44_P594701	-1.28576	6.94233	3.54173e-06	4.16092e-05		BP503270 Rattus norvegicus insulinoma RINm5F Rattus norvegicus cDNA clone RI01738 5', mRNA sequence [BP503270]
A_44_P152237	-1.15279	7.88104	3.54757e-06	4.16298e-05	RGD1308059	Rattus norvegicus similar to DNA segment, Chr 4, Brigham & Womens Genetics 0951 expressed (RGD1308059), mRNA [NM_001025022]
A_44_P335377	-1.48298	7.10253	3.55172e-06	4.16546e-05	Fbxw5	Rattus norvegicus F-box and WD repeat domain containing 5 (Fbxw5), mRNA [NM_001025730]
A_44_P196779	1.66551	7.49188	3.56384e-06	4.17573e-05	Haus8	Rattus norvegicus HAUS augmin-like complex, subunit 8 (Haus8), mRNA [NM_001024971]
A_44_P986792	-1.1461	9.69176	3.56458e-06	4.17573e-05	Sorl1	Rattus norvegicus sortilin-related receptor, LDLR class A repeats-containing (Sorl1), mRNA [NM_053519]
A_44_P746478	1.37139	8.87727	3.59807e-06	4.20772e-05
A_44_P628515	-1.12589	9.93114	3.62353e-06	4.23123e-05		DRACPD05 Rat DRG Library Rattus norvegicus cDNA clone DRACPD05 5', mRNA sequence [BG666881]
A_44_P760531	-1.38164	7.17014	3.6244e-06	4.23123e-05	RGD1559864
A_44_P536780	-1.37366	5.28166	3.66279e-06	4.27361e-05	Kcng2	Rattus norvegicus potassium voltage-gated channel, subfamily G, member 2 (Kcng2), mRNA [NM_001107372]
A_42_P489681	1.12814	8.64584	3.67939e-06	4.28489e-05		Rattus norvegicus cDNA clone IMAGE:7193711. [BC085903]
A_44_P396370	-1.00638	9.56293	3.67962e-06	4.28489e-05	RGD1359529	Rattus norvegicus similar to chromosome 1 open reading frame 63 (RGD1359529), mRNA [NM_001014193]
A_44_P359040	1.008	7.34205	3.68087e-06	4.28489e-05	RGD1309051	Rattus norvegicus similar to chromosome 14 open reading frame 50 (RGD1309051), mRNA [NM_001013944]
A_44_P182061	-1.251	10.0205	3.69326e-06	4.29442e-05	Trappc2	Rattus norvegicus trafficking protein particle complex 2 (Trappc2), mRNA [NM_001024965]
A_44_P289630	-1.26044	10.9929	3.72671e-06	4.33084e-05	Gria2	Rattus norvegicus glutamate receptor, ionotropic, AMPA 2 (Gria2), transcript variant 1, mRNA [NM_017261]
A_44_P175349	1.50742	9.39471	3.73452e-06	4.33251e-05	Crispld2	Rattus norvegicus cysteine-rich secretory protein LCCL domain containing 2 (Crispld2), mRNA [NM_138518]
A_44_P471853	1.02286	7.05381	3.73901e-06	4.33526e-05		enhancer of polycomb homolog 1 (Drosophila) Gene [Source:MGI Symbol;Acc:MGI:1278322] [ENSRNOT00000019968]
A_42_P687186	1.09615	10.3177	3.775e-06	4.36953e-05	Sdc4	Rattus norvegicus syndecan 4 (Sdc4), mRNA [NM_012649]
A_44_P536905	1.5356	5.51845	3.79249e-06	4.38532e-05		Rattus norvegicus LOC363348 (LOC363348), mRNA [XM_343685]
A_44_P318653	-1.40444	4.50369	3.79294e-06	4.38532e-05	Txnrd3	Rattus norvegicus thioredoxin reductase 3 (Txnrd3), mRNA [NM_001106609]
A_43_P11152	1.23619	10.4535	3.80121e-06	4.39239e-05	Tm4sf1	Rattus norvegicus transmembrane 4 L six family member 1 (Tm4sf1), mRNA [NM_001106434]
A_44_P122644	-1.04932	5.32624	3.80438e-06	4.39356e-05		AI044806 UI-R-C1-ki-b-03-0-UI.s1 UI-R-C1 Rattus norvegicus cDNA clone UI-R-C1-ki-b-03-0-UI 3', mRNA sequence [AI044806]
A_44_P932424	1.19853	7.44262	3.81092e-06	4.39862e-05
A_44_P465660	1.27198	9.48359	3.85064e-06	4.4379e-05	Anxa4	Rattus norvegicus annexin A4 (Anxa4), mRNA [NM_024155]
A_44_P128062	-1.42429	9.82268	3.85111e-06	4.4379e-05	Syt17	Rattus norvegicus synaptotagmin XVII (Syt17), mRNA [NM_138849]
A_44_P407623	-1.0949	6.62986	3.85575e-06	4.4379e-05		PREDICTED: Rattus norvegicus similar to KTSR5831 (predicted) (RGD1562278_predicted), mRNA [XM_574558]
A_44_P323843	-1.13483	7.64882	3.85583e-06	4.4379e-05	Tomm34	Rattus norvegicus translocase of outer mitochondrial membrane 34 (Tomm34), nuclear gene encoding mitochondrial protein, mRNA [NM_001044244]
A_42_P607092	2.52671	7.66223	3.86674e-06	4.44794e-05	Glipr1	Rattus norvegicus GLI pathogenesis-related 1 (Glipr1), mRNA [NM_001011987]
A_44_P718187	-1.21261	8.03034	3.91118e-06	4.49146e-05		AGENCOURT_17614251 NIH_MGC_236 Rattus norvegicus cDNA clone IMAGE:7126022 5', mRNA sequence [CK471237]
A_44_P484485	-1.08016	7.90597	3.92145e-06	4.50073e-05	Fastk	Rattus norvegicus Fas-activated serine/threonine kinase (Fastk), mRNA [NM_001011967]
A_43_P12401	1.0947	6.57226	3.93227e-06	4.51061e-05	Mepe	Rattus norvegicus matrix extracellular phosphoglycoprotein (Mepe), mRNA [NM_024142]
A_43_P13417	-1.38172	6.34899	3.95514e-06	4.52607e-05	Fzd2	Rattus norvegicus frizzled homolog 2 (Drosophila) (Fzd2), mRNA [NM_172035]
A_44_P445615	-1.4244	7.08541	3.95684e-06	4.52607e-05	Pcdhb5	Rattus norvegicus protocadherin beta 5 (Pcdhb5), mRNA [NM_001114602]
A_43_P14228	1.53906	13.1016	3.95911e-06	4.52612e-05	Cotl1	Rattus norvegicus coactosin-like 1 (Dictyostelium) (Cotl1), mRNA [NM_001108452]
A_44_P311827	-1.19185	6.10429	3.96346e-06	4.52856e-05		Slc26a8 protein Fragment [Source:UniProtKB/TrEMBL;Acc:B2GUX9] [ENSRNOT00000059264]
A_44_P521399	-1.19004	11.2182	3.97284e-06	4.53674e-05	Rasl10b	PREDICTED: Rattus norvegicus RAS-like, family 10, member B (predicted) (Rasl10b_predicted), mRNA [XM_220782]
A_44_P965553	-1.35808	8.73294	3.98825e-06	4.55178e-05		CR754507 Rattus norvegicus muscle Sprague-Dawley Rattus norvegicus cDNA clone GP0AAA16ZH02, mRNA sequence [CR754507]
A_44_P215056	-1.01225	12.8103	4.01762e-06	4.58274e-05	Itpr1	Rattus norvegicus inositol 1,4,5-triphosphate receptor, type 1 (Itpr1), mRNA [NM_001007235]
A_44_P544757	-1.13216	10.6925	4.1221e-06	4.67317e-05		Q3G9K7_9FIRM (Q3G9K7) Siroheme synthase, N-terminal, partial (7%) [TC606559]
A_44_P469113	1.59477	6.77128	4.14741e-06	4.68871e-05	Slfn2	Rattus norvegicus schlafen 2 (Slfn2), mRNA [NM_001107031]
A_44_P348023	-1.72532	5.59946	4.14961e-06	4.68871e-05		AW918397 EST349701 Rat gene index, normalized rat, norvegicus, Bento Soares Rattus norvegicus cDNA clone RGIER69 5' end, mRNA sequence [AW918397]
A_44_P330584	-1.01125	11.7694	4.15432e-06	4.68993e-05	Lix1	Rattus norvegicus Lix1 homolog (chicken) (Lix1), mRNA [NM_001106214]
A_44_P428420	1.92638	8.20153	4.17438e-06	4.70887e-05	Ctsz	Rattus norvegicus cathepsin Z (Ctsz), mRNA [NM_183330]
A_42_P752336	-1.24373	13.7738	4.1856e-06	4.71763e-05	Nefm	Rattus norvegicus neurofilament, medium polypeptide (Nefm), mRNA [NM_017029]
A_44_P387188	-1.16899	4.60267	4.19929e-06	4.72652e-05	Dnajc27	Rattus norvegicus DnaJ (Hsp40) homolog, subfamily C, member 27 (Dnajc27), mRNA [NM_206845]
A_44_P309523	-1.04972	6.64915	4.20401e-06	4.72718e-05		PREDICTED: Rattus norvegicus similar to nidogen 2 (LOC501230), mRNA [XR_006548]
A_43_P16600	-1.09169	12.6716	4.20451e-06	4.72718e-05	Atcay
A_44_P827555	-1.4591	8.12048	4.22058e-06	4.74263e-05		Q5S3Z4_DROYA (Q5S3Z4) Enhancer of split m7 protein (Fragment), partial (7%) [TC631078]
A_42_P773606	1.13137	7.5649	4.24558e-06	4.7653e-05	RGD1562091	Rattus norvegicus similar to expressed sequence C79127 (RGD1562091), mRNA [NM_001106231]
A_44_P405139	-1.05867	7.20307	4.24769e-06	4.7653e-05	Arhgef11	Rattus norvegicus Rho guanine nucleotide exchange factor (GEF) 11 (Arhgef11), mRNA [NM_023982]
A_42_P684538	1.12966	12.888	4.25265e-06	4.76554e-05	Slc2a1	Rattus norvegicus solute carrier family 2 (facilitated glucose transporter), member 1 (Slc2a1), mRNA [NM_138827]
A_44_P450089	-1.40916	6.47605	4.30025e-06	4.80642e-05		PREDICTED: Rattus norvegicus leucine rich repeat containing 3B (predicted) (Lrrc3b_predicted), mRNA [XR_008527]
A_44_P405232	-2.70614	3.86488	4.30091e-06	4.80642e-05	Tmem119	Rattus norvegicus transmembrane protein 119 (Tmem119), mRNA [NM_001107155]
A_44_P821613	1.18992	11.4814	4.31081e-06	4.8122e-05
A_44_P514163	-1.08283	5.21369	4.38555e-06	4.88494e-05		Q6TXI7_RAT (Q6TXI7) LRRGT00012, partial (4%) [TC602837]
A_44_P451026	-1.30102	5.09861	4.39488e-06	4.89267e-05	Adra1b	Rattus norvegicus adrenergic, alpha-1B-, receptor (Adra1b), mRNA [NM_016991]
A_44_P1021644	2.04488	10.2105	4.40233e-06	4.89562e-05	Col4a1	Rattus norvegicus collagen, type IV, alpha 1 (Col4a1), mRNA [NM_001135009]
A_44_P578061	3.31768	2.27776	4.40234e-06	4.89562e-05	RGD1308694	Rattus norvegicus similar to hypothetical protein MGC47256 (RGD1308694), mRNA [NM_001106456]
A_44_P828123	-1.23372	6.62122	4.42866e-06	4.91953e-05		AGENCOURT_26756198 NIH_MGC_255 Rattus norvegicus cDNA clone IMAGE:7319527 5', mRNA sequence [CO393245]
A_44_P297974	-1.03733	10.6181	4.44869e-06	4.9364e-05	Fmnl1	Rattus norvegicus formin-like 1 (Fmnl1), mRNA [NM_001105846]
A_44_P161233	1.44739	8.12586	4.45633e-06	4.94219e-05	Il18	Rattus norvegicus interleukin 18 (Il18), mRNA [NM_019165]
A_43_P15593	-1.52628	6.73877	4.46317e-06	4.94708e-05	Chrm1	Rattus norvegicus cholinergic receptor, muscarinic 1 (Chrm1), mRNA [NM_080773]
A_44_P244781	1.88649	3.46943	4.4819e-06	4.96514e-05		AI411057 EST239351 Normalized rat kidney, Bento Soares Rattus sp. cDNA clone RKIEP60 3' end, mRNA sequence [AI411057]
A_44_P342334	1.15304	10.437	4.48673e-06	4.9678e-05
A_43_P15587	1.35077	6.65794	4.52991e-06	5.01017e-05	Map3k8	Rattus norvegicus mitogen-activated protein kinase kinase kinase 8 (Map3k8), mRNA [NM_053847]
A_43_P10856	-1.14597	6.6521	4.62921e-06	5.11168e-05	2006-09-01	Rattus norvegicus septin 6 (Sept6), mRNA [NM_001173429]
A_42_P671348	-1.23851	11.1543	4.68701e-06	5.1699e-05	Hhatl	Rattus norvegicus hedgehog acyltransferase-like (Hhatl), mRNA [NM_001106868]
A_44_P501112	2.01112	5.67115	4.70207e-06	5.18372e-05	Mmp9	Rattus norvegicus matrix metallopeptidase 9 (Mmp9), mRNA [NM_031055]
A_44_P485271	-1.05908	7.03398	4.71682e-06	5.19717e-05	Pcdhb9	Rattus norvegicus protocadherin beta 9 (Pcdhb9), mRNA [NM_001109390]
A_44_P950925	3.02427	6.14653	4.731e-06	5.20998e-05
A_44_P382979	2.22198	7.02075	4.7484e-06	5.22592e-05	Gja5	Rattus norvegicus gap junction protein, alpha 5 (Gja5), mRNA [NM_019280]
A_44_P306524	-1.06585	8.05899	4.757e-06	5.23013e-05	Slc30a3	Rattus norvegicus solute carrier family 30 (zinc transporter), member 3 (Slc30a3), mRNA [NM_001013243]
A_44_P504192	-1.16529	10.285	4.79498e-06	5.26055e-05	Chst2	PREDICTED: Rattus norvegicus carbohydrate sulfotransferase 2 (predicted) (Chst2_predicted), mRNA [XM_345970]
A_44_P318861	1.93408	7.04028	4.8203e-06	5.28265e-05		Q69ZF2_MOUSE (Q69ZF2) MKIAA1607 protein (Fragment), partial (26%) [TC603060]
A_44_P109575	-1.23245	6.46356	4.86439e-06	5.32506e-05	Accn2	Rattus norvegicus amiloride-sensitive cation channel 2, neuronal (Accn2), mRNA [NM_024154]
A_44_P431629	1.04518	7.19266	4.86749e-06	5.32506e-05	Bnip2	Rattus norvegicus BCL2/adenovirus E1B interacting protein 2 (Bnip2), mRNA [NM_001106835]
A_44_P1021621	1.38615	7.67462	4.86945e-06	5.32506e-05		BF566013 UI-R-BT1-ajx-a-06-0-UI.r1 UI-R-BT1 Rattus norvegicus cDNA clone UI-R-BT1-ajx-a-06-0-UI 5', mRNA sequence [BF566013]
A_44_P541131	-1.30985	8.9857	4.87458e-06	5.32782e-05	Ndn	Rattus norvegicus necdin homolog (mouse) (Ndn), mRNA [NM_001008558]
A_44_P380384	1.1925	4.81891	4.91306e-06	5.367e-05	Dscr6	Rattus norvegicus Down syndrome critical region homolog 6 (human) (Dscr6), mRNA [NM_001105892]
A_44_P231689	1.51158	7.074	4.9239e-06	5.37596e-05
A_42_P495128	-1.17657	5.51058	4.93235e-06	5.3823e-05	Nrcam	Rattus norvegicus neuronal cell adhesion molecule (Nrcam), mRNA [NM_013150]
A_44_P182479	-1.4791	9.82914	4.96481e-06	5.40615e-05	Kcnk4	Rattus norvegicus potassium channel, subfamily K, member 4 (Kcnk4), mRNA [NM_053804]
A_44_P313272	-1.96135	7.56908	4.97082e-06	5.40982e-05	Slc6a13	Rattus norvegicus solute carrier family 6 (neurotransmitter transporter, GABA), member 13 (Slc6a13), mRNA [NM_133623]
A_44_P531891	-1.23754	9.38678	4.98514e-06	5.4225e-05	Madd	Rattus norvegicus MAP-kinase activating death domain (Madd), mRNA [NM_053585]
A_44_P485916	-1.03931	9.48701	4.99752e-06	5.43078e-05	Eif5a2	Rattus norvegicus eukaryotic translation initiation factor 5A2 (Eif5a2), mRNA [NM_001100697]
A_44_P175530	1.83351	6.92226	4.99807e-06	5.43078e-05	Plek	Rattus norvegicus pleckstrin (Plek), mRNA [NM_001025750]
A_44_P494221	-1.16252	7.90329	5.02002e-06	5.44592e-05	Gjc2	Rattus norvegicus gap junction protein, gamma 2 (Gjc2), mRNA [NM_001100784]
A_44_P867478	-1.18309	5.30485	5.08646e-06	5.51507e-05		Tex2 protein Fragment [Source:UniProtKB/TrEMBL;Acc:Q5XI82] [ENSRNOT00000018332]
A_44_P382114	-1.3373	9.59688	5.09133e-06	5.51742e-05
A_44_P746137	1.1717	8.78352	5.10815e-06	5.52977e-05		PREDICTED: Rattus norvegicus hypothetical protein LOC681371 (LOC681371), miscRNA [XR_085969]
A_44_P194097	-1.24042	5.00715	5.12527e-06	5.54345e-05	Gucy1a2	Rattus norvegicus guanylate cyclase 1, soluble, alpha 2 (Gucy1a2), mRNA [NM_023956]
A_44_P201117	-1.01905	9.0344	5.17563e-06	5.59094e-05		Fibronectin type III domain-containing protein 5 Precursor [Source:UniProtKB/Swiss-Prot;Acc:Q8K3V5] [ENSRNOT00000047152]
A_44_P581205	-1.10495	5.42448	5.19409e-06	5.60199e-05		UI-R-BT1-aka-e-03-0-UI.r1 UI-R-BT1 Rattus norvegicus cDNA clone UI-R-BT1-aka-e-03-0-UI 5', mRNA sequence [BF566198]
A_44_P606799	1.16649	8.44825	5.20517e-06	5.60801e-05		histone cluster 2, H3c2 [Source:RefSeq peptide;Acc:NP_001101168] [ENSRNOT00000049021]
A_44_P520190	-1.22182	5.845	5.21138e-06	5.61172e-05	Exoc2	Rattus norvegicus exocyst complex component 2 (Exoc2), mRNA [NM_134414]
A_44_P319064	-1.35871	9.46619	5.2498e-06	5.63821e-05		PREDICTED: Rattus norvegicus similar to Protein arginine N-methyltransferase 4 (Heterogeneous nuclear ribonucleoprotein methyltransferase-like protein 4), transcript variant 7 (LOC688502), mRNA [XM_001071630]
A_44_P943136	-1.02908	5.1808	5.29131e-06	5.6798e-05		Q4S0I3_TETNG (Q4S0I3) Chromosome 2 SCAF14781, whole genome shotgun sequence, partial (38%) [TC611666]
A_44_P273195	-1.09528	6.33021	5.29426e-06	5.67998e-05		AI228042 EST224737 Normalized rat brain, Bento Soares Rattus sp. cDNA clone RBRCP32 3' end, mRNA sequence [AI228042]
A_44_P257698	-1.18364	5.01519	5.29824e-06	5.6801e-05	Capn12	Rattus norvegicus calpain 12 (Capn12), mRNA [NM_001110808]
A_44_P1052067	1.07217	8.98466	5.29994e-06	5.6801e-05	Plekha4	Rattus norvegicus pleckstrin homology domain containing, family A (phosphoinositide binding specific) member 4 (Plekha4), mRNA [NM_199101]
A_44_P452145	-1.19971	10.4708	5.34828e-06	5.72845e-05	Camk2b	Rattus norvegicus calcium/calmodulin-dependent protein kinase II beta (Camk2b), transcript variant 2, mRNA [NM_021739]
A_43_P11792	1.18727	8.89094	5.37275e-06	5.74606e-05	Sod2	Rattus norvegicus superoxide dismutase 2, mitochondrial (Sod2), nuclear gene encoding mitochondrial protein, mRNA [NM_017051]
A_44_P252491	-1.15029	9.11418	5.41774e-06	5.78507e-05	Kcnj4	Rattus norvegicus potassium inwardly-rectifying channel, subfamily J, member 4 (Kcnj4), mRNA [NM_053870]
A_44_P1048663	1.08757	9.95523	5.42063e-06	5.78513e-05	Ccnl1	Rattus norvegicus cyclin L1 (Ccnl1), mRNA [NM_053662]
A_44_P345110	-1.16367	6.10672	5.43966e-06	5.80239e-05	Tom1l2	Rattus norvegicus target of myb1-like 2 (chicken) (Tom1l2), mRNA [NM_001108277]
A_44_P477620	1.49798	5.757	5.4857e-06	5.8454e-05	Pla2g4a	Rattus norvegicus phospholipase A2, group IVA (cytosolic, calcium-dependent) (Pla2g4a), mRNA [NM_133551]
A_42_P676304	2.72122	9.11328	5.54314e-06	5.88814e-05	Ifitm1	Rattus norvegicus interferon induced transmembrane protein 1 (Ifitm1), mRNA [NM_001106314]
A_44_P1059604	-1.01527	10.4489	5.55599e-06	5.89872e-05		BF544309 UI-R-BT0-pq-g-05-0-UI.r1 UI-R-BT0 Rattus norvegicus cDNA clone UI-R-BT0-pq-g-05-0-UI 5', mRNA sequence [BF544309]
A_44_P375661	-1.51161	4.91667	5.62445e-06	5.96519e-05	Epha6	Ephrin type-A receptor 6 Precursor (EC 2.7.10.1)(Tyrosine-protein kinase receptor EHK-2)(EPH homology kinase 2) [Source:UniProtKB/Swiss-Prot;Acc:P54758] [ENSRNOT00000047310]
A_44_P176003	1.12704	7.0356	5.63787e-06	5.97631e-05	Hn1l	Rattus norvegicus hematological and neurological expressed 1-like (Hn1l), mRNA [NM_001013182]
A_44_P448717	-1.08705	9.30894	5.6781e-06	6.00959e-05	Prom1	Rattus norvegicus prominin 1 (Prom1), transcript variant 1, mRNA [NM_021751]
A_42_P558378	-1.33304	5.52156	5.69193e-06	6.0211e-05	Unc5a	Rattus norvegicus unc-5 homolog A (C. elegans) (Unc5a), mRNA [NM_022206]
A_44_P478313	-1.8849	4.58134	5.70948e-06	6.03654e-05		Rattus norvegicus similar to RIKEN cDNA A930038C07 (LOC312401), mRNA [XM_231864]
A_44_P536076	-1.35286	5.31989	5.7803e-06	6.10192e-05	Tmem132d	Rattus norvegicus transmembrane protein 132D (Tmem132d), mRNA [NM_198727]
A_43_P17424	1.78361	8.5657	5.78582e-06	6.10459e-05	Chaf1b	Rattus norvegicus chromatin assembly factor 1, subunit B (p60) (Chaf1b), mRNA [NM_001024741]
A_44_P344928	-1.06784	9.98011	5.8307e-06	6.14877e-05	RGD1563375	PREDICTED: Rattus norvegicus similar to small nuclear ribonucleoparticle-associated protein (RGD1563375), mRNA [XM_345546]
A_44_P438620	-1.29485	7.1341	5.87096e-06	6.17844e-05	Herc3	Rattus norvegicus hect domain and RLD 3 (Herc3), mRNA [NM_001108631]
A_44_P300788	1.08735	5.88054	5.87463e-06	6.17912e-05		KCNA3_RAT (P15384) Potassium voltage-gated channel subfamily A member 3 (Voltage-gated potassium channel subunit Kv1.3) (RGK5) (RCK3) (KV3), complete [TC574813]
A_44_P961280	-1.20594	6.31082	5.87882e-06	6.18034e-05
A_44_P435536	-1.11036	9.07103	5.92398e-06	6.22139e-05	Clstn3	Rattus norvegicus calsyntenin 3 (Clstn3), mRNA [NM_134376]
A_42_P619114	2.35727	6.51856	5.9274e-06	6.22178e-05	Dnajc22	Rattus norvegicus DnaJ (Hsp40) homolog, subfamily C, member 22 (Dnajc22), mRNA [NM_001014204]
A_43_P19170	-1.3369	8.77249	5.93491e-06	6.22647e-05	Cnih2	Rattus norvegicus cornichon homolog 2 (Drosophila) (Cnih2), mRNA [NM_001025132]
A_44_P508683	1.7811	5.9947	5.95127e-06	6.234e-05		Rattus norvegicus similar to hypothetical protein FLJ11127 (LOC310190), mRNA [XM_226886]
A_43_P12018	-1.52241	5.65457	5.96108e-06	6.24108e-05	Kcnn1	Rattus norvegicus potassium intermediate/small conductance calcium-activated channel, subfamily N, member 1 (Kcnn1), mRNA [NM_019313]
A_44_P249990	-1.66203	8.51453	6.02222e-06	6.29191e-05	Mal2	Rattus norvegicus mal, T-cell differentiation protein 2 (Mal2), mRNA [NM_198786]
A_44_P1053404	1.66009	10.627	6.02506e-06	6.29191e-05	Fcer1g	Rattus norvegicus Fc fragment of IgE, high affinity I, receptor for; gamma polypeptide (Fcer1g), mRNA [NM_001131001]
A_44_P241324	1.00984	8.98821	6.07493e-06	6.33536e-05	Rbm22	Rattus norvegicus RNA binding motif protein 22 (Rbm22), mRNA [NM_001025676]
A_44_P879099	2.9358	3.08486	6.07598e-06	6.33536e-05		AW915435 EST346739 Normalized rat embryo, Bento Soares Rattus sp. cDNA clone RGICV38 5' end, mRNA sequence [AW915435]
A_44_P166572	-1.16745	6.90373	6.11608e-06	6.37191e-05		PREDICTED: Rattus norvegicus similar to tubulin, gamma 2 (LOC680991), mRNA [XM_001059827]
A_44_P274083	-1.25366	8.55406	6.12329e-06	6.37191e-05	Aqp11	Rattus norvegicus aquaporin 11 (Aqp11), mRNA [NM_173105]
A_44_P166267	-1.19112	5.95148	6.13921e-06	6.38497e-05	Abcb10	Rattus norvegicus ATP-binding cassette, sub-family B (MDR/TAP), member 10 (Abcb10), nuclear gene encoding mitochondrial protein, mRNA [NM_001012166]
A_44_P355073	-1.35004	4.74035	6.1669e-06	6.40548e-05		PURA1_MOUSE (P28650) Adenylosuccinate synthetase isozyme 1 (Adenylosuccinate synthetase, muscle isozyme) (IMP--aspartate ligase 1) (AdSS 1) (AMPSase 1) , complete [TC587757]
A_43_P20593	-1.36519	5.70398	6.19207e-06	6.42241e-05	Slc25a29	Rattus norvegicus solute carrier family 25, member 29 (Slc25a29), nuclear gene encoding mitochondrial protein, mRNA [NM_001010958]
A_44_P810132	-1.45505	8.49352	6.23779e-06	6.45458e-05	Tuba3a	Rattus norvegicus tubulin, alpha 3A (Tuba3a), mRNA [NM_001040008]
A_43_P22083	-1.50701	5.29116	6.27137e-06	6.48275e-05		PREDICTED: Rattus norvegicus similar to Emu2 (LOC685612), mRNA [XM_001064529]
A_44_P337501	-1.15567	9.63324	6.27851e-06	6.48684e-05	RGD1309903	PREDICTED: Rattus norvegicus similar to mKIAA1244 protein (RGD1309903), mRNA [XM_001072524]
A_44_P976358	-1.474	7.64302	6.32738e-06	6.52742e-05
A_44_P785903	-1.37768	5.07713	6.35046e-06	6.54636e-05	Slc2a10	Rattus norvegicus solute carrier family 2 (facilitated glucose transporter), member 10 (Slc2a10), mRNA [NM_001108963]
A_44_P688603	-1.35426	6.6394	6.35217e-06	6.54636e-05		PREDICTED: Rattus norvegicus similar to doublesex and mab-3 related transcription factor 8.1 isoform a (LOC680068), mRNA [XM_001055549]
A_44_P179986	-1.79414	4.3436	6.40235e-06	6.58477e-05	Hpd	Rattus norvegicus 4-hydroxyphenylpyruvate dioxygenase (Hpd), mRNA [NM_017233]
A_44_P556556	-1.38409	7.6796	6.40688e-06	6.58611e-05	Trhde	Rattus norvegicus thyrotropin-releasing hormone degrading enzyme (Trhde), mRNA [NM_001108991]
A_44_P322860	-1.3013	11.9019	6.41242e-06	6.58848e-05	Camkk1	Rattus norvegicus calcium/calmodulin-dependent protein kinase kinase 1, alpha (Camkk1), mRNA [NM_031662]
A_44_P730638	-1.42604	6.1509	6.48844e-06	6.65318e-05		Q7TMA9_RAT (Q7TMA9) Ac1262 (Ac1-114) (Ac2-069) (Ab2-196) (Ab1-341) (Ba2-693) (Aa1249), partial (6%) [TC630605]
A_44_P518127	1.79906	5.2542	6.49933e-06	6.661e-05	Wwtr1	Rattus norvegicus WW domain containing transcription regulator 1 (Wwtr1), mRNA [NM_001024869]
A_44_P105156	-1.14844	8.41008	6.5478e-06	6.69721e-05	Stard10	Rattus norvegicus StAR-related lipid transfer (START) domain containing 10 (Stard10), mRNA [NM_001013069]
A_42_P545928	-1.34961	6.64763	6.58992e-06	6.73525e-05	Klhl12	Rattus norvegicus kelch-like 12 (Drosophila) (Klhl12), mRNA [NM_153730]
A_44_P344346	1.9181	10.0586	6.60988e-06	6.75055e-05	Arpc1b	Rattus norvegicus actin related protein 2/3 complex, subunit 1B (Arpc1b), mRNA [NM_019289]
A_44_P475149	1.25069	4.75063	6.6375e-06	6.77197e-05	Bmp2k	Rattus norvegicus BMP-2 inducible kinase, mRNA (cDNA clone IMAGE:7316892), partial cds. [BC103651]
A_44_P375091	1.00015	7.65129	6.71675e-06	6.83573e-05	Ears2	Rattus norvegicus glutamyl-tRNA synthetase 2 mitochondrial (putative) (Ears2), nuclear gene encoding mitochondrial protein, mRNA [NM_001159493]
A_44_P455059	-1.01382	7.59885	6.72559e-06	6.84131e-05	RGD1564776	Rattus norvegicus similar to ornithine decarboxylase-like protein (RGD1564776), mRNA [NM_001014261]
A_44_P1042360	2.22012	7.42122	6.76521e-06	6.86924e-05		Q5YIS0_RAT (Q5YIS0) Dendritic cell inhibitory receptor 3, complete [TC589208]
A_44_P539340	-1.34977	6.44722	6.8544e-06	6.94463e-05		Rattus norvegicus similar to striated muscle-specific serine/threonine protein kinase (LOC363256), mRNA [XM_343596]
A_44_P378631	-1.01637	5.82349	6.88217e-06	6.96931e-05	Decr2	Rattus norvegicus 2,4-dienoyl CoA reductase 2, peroxisomal (Decr2), mRNA [NM_171996]
A_44_P183694	2.55456	6.43021	6.93444e-06	7.01527e-05		Rattus norvegicus pseudogene for annexin II [AB072614]
A_42_P629321	1.89749	6.90269	6.96833e-06	7.04257e-05	Wisp2	Rattus norvegicus WNT1 inducible signaling pathway protein 2 (Wisp2), mRNA [NM_031590]
A_44_P536333	-1.00569	12.0564	6.99126e-06	7.06225e-05	Grin1	Rattus norvegicus glutamate receptor, ionotropic, N-methyl D-aspartate 1 (Grin1), mRNA [NM_017010]
A_44_P1027971	1.72064	9.65881	7.01576e-06	7.08349e-05	Gpr84	Rattus norvegicus G protein-coupled receptor 84 (Gpr84), mRNA [NM_001109509]
A_44_P373567	1.24721	4.53918	7.03793e-06	7.09533e-05		BE120139 UI-R-CA0-bap-a-07-0-UI.s1 UI-R-CA0 Rattus norvegicus cDNA clone UI-R-CA0-bap-a-07-0-UI 3', mRNA sequence [BE120139]
A_44_P101211	1.09286	7.80446	7.04278e-06	7.09672e-05	Mcl1	Rattus norvegicus myeloid cell leukemia sequence 1 (Mcl1), mRNA [NM_021846]
A_44_P175549	-1.54123	5.4703	7.05627e-06	7.1068e-05	LOC361016	Rattus norvegicus similar to RIKEN cDNA 4933406L09 (LOC361016), mRNA [NM_001014137]
A_44_P152134	2.10243	9.52079	7.06132e-06	7.10837e-05		Rattus norvegicus similar to RIKEN cDNA 1700081O22 (LOC307687), mRNA [XM_226292]
A_44_P600722	-1.58773	4.03567	7.06553e-06	7.10911e-05		RIKEN cDNA 4922505G16 gene Gene [Source:MGI Symbol;Acc:MGI:3603828] [ENSRNOT00000055219]
A_43_P11897	-1.17548	12.7115	7.09135e-06	7.13156e-05	Gabrd	Rattus norvegicus gamma-aminobutyric acid (GABA) A receptor, delta (Gabrd), mRNA [NM_017289]
A_42_P839655	-1.00064	12.2191	7.10714e-06	7.14392e-05		BF555716 UI-R-A1-dv-d-05-0-UI.r1 UI-R-A1 Rattus norvegicus cDNA clone UI-R-A1-dv-d-05-0-UI 5', mRNA sequence [BF555716]
A_44_P885548	-1.13349	8.55965	7.15603e-06	7.18951e-05
A_43_P10209	-1.49202	5.57172	7.15967e-06	7.18963e-05	Dok4	Rattus norvegicus docking protein 4 (Dok4), mRNA [NM_001108438]
A_44_P853254	1.21783	9.50337	7.17386e-06	7.20034e-05		Q535A9_9GEMI (Q535A9) Replication associated protein, partial (11%) [TC600083]
A_43_P15434	-1.03759	8.52923	7.2793e-06	7.28072e-05	Gabra4	Rattus norvegicus gamma-aminobutyric acid (GABA) A receptor, alpha 4 (Gabra4), mRNA [NM_080587]
A_44_P322997	-1.19846	10.3844	7.28842e-06	7.28306e-05		AW919338 EST350642 Rat gene index, normalized rat, norvegicus, Bento Soares Rattus norvegicus cDNA clone RGIFP94 5' end, mRNA sequence [AW919338]
A_44_P579071	3.87397	4.33472	7.43394e-06	7.41702e-05
A_44_P754734	1.56038	6.00224	7.46469e-06	7.44098e-05
A_43_P10441	-1.21592	6.40413	7.47132e-06	7.44394e-05	Parp6	Rattus norvegicus poly (ADP-ribose) polymerase family, member 6 (Parp6), mRNA [NM_001106828]
A_44_P499271	-1.02858	10.7048	7.56512e-06	7.53004e-05	Asphd2	Rattus norvegicus aspartate beta-hydroxylase domain containing 2 (Asphd2), mRNA [NM_001009716]
A_43_P13272	-1.07109	11.4384	7.60137e-06	7.56244e-05	Agt	Rattus norvegicus angiotensinogen (serpin peptidase inhibitor, clade A, member 8) (Agt), mRNA [NM_134432]
A_44_P506514	-1.01907	11.1127	7.67169e-06	7.61754e-05		LOC501224 protein [Source:UniProtKB/TrEMBL;Acc:Q0P5Q7] [ENSRNOT00000051405]
A_44_P288548	-1.4206	5.94472	7.67767e-06	7.61976e-05	Prex1	Rattus norvegicus phosphatidylinositol-3,4,5-trisphosphate-dependent Rac exchange factor 1 (Prex1), mRNA [NM_001135718]
A_44_P390946	-1.31223	7.01062	7.70194e-06	7.64013e-05		AW917031 EST348335 Rat gene index, normalized rat, norvegicus, Bento Soares Rattus norvegicus cDNA clone RGIDY31 5' end, mRNA sequence [AW917031]
A_44_P217999	-1.54079	8.19477	7.72664e-06	7.64975e-05	Clec2l	Rattus norvegicus C-type lectin domain family 2, member L (Clec2l), mRNA [NM_001044233]
A_44_P925373	-1.13074	8.21423	7.76986e-06	7.68771e-05		AA997357 UI-R-C0-hl-c-03-0-UI.s1 UI-R-C0 Rattus norvegicus cDNA clone UI-R-C0-hl-c-03-0-UI 3', mRNA sequence [AA997357]
A_44_P494632	2.2009	6.55995	7.77252e-06	7.68771e-05	Flnc	PREDICTED: Rattus norvegicus filamin C, gamma (actin binding protein 280) (predicted) (Flnc_predicted), mRNA [XM_342653]
A_44_P472801	-1.25897	9.23446	7.78622e-06	7.69752e-05	Fam5c	Rattus norvegicus family with sequence similarity 5, member C (Fam5c), mRNA [NM_173121]
A_44_P362981	1.2397	14.2254	7.86605e-06	7.76892e-05	Fabp5	Rattus norvegicus fatty acid binding protein 5, epidermal (Fabp5), mRNA [NM_145878]
A_44_P403227	-1.17974	8.63897	7.89252e-06	7.79128e-05	Wasf1
A_44_P764689	2.41355	4.86129	7.90975e-06	7.80278e-05
A_44_P1007008	1.28766	7.37976	7.91598e-06	7.80311e-05	Ube2l6	Rattus norvegicus ubiquitin-conjugating enzyme E2L 6 (Ube2l6), mRNA [NM_001024755]
A_44_P550397	-1.40127	5.11166	7.92534e-06	7.80856e-05		Hepatic leukemia factor [Source:UniProtKB/Swiss-Prot;Acc:Q64709] [ENSRNOT00000055664]
A_44_P170823	-1.16211	10.3326	7.93687e-06	7.81615e-05	Dennd5a	Rattus norvegicus DENN/MADD domain containing 5A (Dennd5a), mRNA [NM_001107546]
A_44_P135543	-1.14529	5.46227	7.96302e-06	7.83056e-05
A_43_P19157	-1.21184	10.5532	7.99685e-06	7.8544e-05	Chst2	BC051963 Chst2 protein {Mus musculus} (exp=-1; wgp=0; cg=0), partial (40%) [TC604300]
A_44_P109993	-1.13495	11.3652	7.99702e-06	7.8544e-05		Rattus norvegicus similar to hypothetical protein, clone 2-25 (LOC306338), mRNA [XM_224713]
A_44_P126572	-1.00824	7.16228	8.00004e-06	7.8544e-05	Zfp251	PREDICTED: Rattus norvegicus zinc finger protein 251 (predicted) (Znf251_predicted), mRNA [XM_345851]
A_44_P129827	-1.13754	4.94642	8.00266e-06	7.8544e-05		Q5JU62_HUMAN (Q5JU62) Syntaxin binding protein 1, partial (17%) [TC607354]
A_43_P20013	-1.17809	5.64459	8.02267e-06	7.86744e-05	H2afy2	Rattus norvegicus H2A histone family, member Y2 (H2afy2), mRNA [NM_001135807]
A_44_P488535	1.35811	6.3582	8.02367e-06	7.86744e-05		LRAGE030933 Liver regeneration after partial hepatectomy Rattus norvegicus cDNA, mRNA sequence [DW393513]
A_44_P262113	-1.23124	10.654	8.04177e-06	7.8814e-05	Napa	Rattus norvegicus N-ethylmaleimide-sensitive factor attachment protein, alpha (Napa), mRNA [NM_080585]
A_44_P189909	-1.89644	7.67401	8.093e-06	7.92381e-05	Tmem90b	Rattus norvegicus transmembrane protein 90B (Tmem90b), mRNA [NM_001025020]
A_44_P380727	-1.16528	5.51741	8.19073e-06	8.00431e-05		intraflagellar transport 140 homolog (Chlamydomonas) Gene [Source:MGI Symbol;Acc:MGI:2146906] [ENSRNOT00000022063]
A_42_P676553	1.89305	4.61996	8.19979e-06	8.00624e-05	Tnni3	Rattus norvegicus troponin I type 3 (cardiac) (Tnni3), mRNA [NM_017144]
A_42_P527070	1.16159	8.44355	8.20452e-06	8.00624e-05	Gchfr	Rattus norvegicus GTP cyclohydrolase I feedback regulator (Gchfr), mRNA [NM_133595]
A_43_P12618	1.43124	8.72957	8.22022e-06	8.00624e-05	Nr1h3	Rattus norvegicus nuclear receptor subfamily 1, group H, member 3 (Nr1h3), mRNA [NM_031627]
A_44_P556319	1.07622	7.21127	8.22104e-06	8.00624e-05	Fgf18	Rattus norvegicus fibroblast growth factor 18 (Fgf18), mRNA [NM_019199]
A_44_P525157	-1.27459	4.59924	8.22411e-06	8.00624e-05	Zfp278	Rattus norvegicus zinc finger protein 278 (Zfp278), mRNA [NM_001107231]
A_44_P871117	-1.20488	11.9306	8.24938e-06	8.02701e-05
A_43_P19662	-1.77704	5.33432	8.25688e-06	8.02881e-05		CB547048 AMGNNUC:SRPB2-00047-G10-A srpb2 (10220) Rattus norvegicus cDNA clone srpb2-00047-g10 5', mRNA sequence [CB547048]
A_43_P19673	-1.27006	5.43067	8.2591e-06	8.02881e-05	Lrba	Rattus norvegicus LPS-responsive vesicle trafficking, beach and anchor containing (Lrba), mRNA [NM_001108555]
A_44_P797926	-1.4439	9.87692	8.27224e-06	8.03498e-05	Plcxd2	Rattus norvegicus phosphatidylinositol-specific phospholipase C, X domain containing 2 (Plcxd2), mRNA [NM_001134481]
A_44_P482519	2.7028	4.95065	8.27333e-06	8.03498e-05	Itgb7	Rattus norvegicus integrin, beta 7 (Itgb7), mRNA [NM_013171]
A_44_P625773	-1.7525	5.60998	8.29895e-06	8.05603e-05	LOC500726	PREDICTED: Rattus norvegicus similar to KARP-1 binding protein 1 (LOC500726), mRNA [XM_576105]
A_44_P468737	1.92773	4.19068	8.33087e-06	8.07653e-05	Rnf125	Rattus norvegicus ring finger protein 125 (Rnf125), mRNA [NM_001108424]
A_44_P700601	-1.18202	6.9771	8.33591e-06	8.07653e-05	Tmem61	RVL8568 Wackym-Soares normalized rat vestibular cDNA library Rattus norvegicus cDNA 5', mRNA sequence [DV717996]
A_44_P382512	1.4284	7.87704	8.36746e-06	8.10325e-05	Tmod3	Rattus norvegicus tropomodulin 3 (Tmod3), mRNA [NM_001011997]
A_44_P504298	-1.75006	4.86951	8.37697e-06	8.1086e-05	Cdc42ep4	Rattus norvegicus CDC42 effector protein (Rho GTPase binding) 4 (Cdc42ep4), mRNA [NM_001107063]
A_44_P782486	-1.48799	5.63956	8.4061e-06	8.1279e-05	RGD1563612	PREDICTED: Rattus norvegicus similar to testhymin (predicted) (RGD1563612_predicted), mRNA [XM_575380]
A_44_P1040532	1.6518	6.84106	8.40886e-06	8.1279e-05		RVL5189 Wackym-Soares normalized rat vestibular cDNA library Rattus norvegicus cDNA 5', mRNA sequence [DV715514]
A_44_P139730	-1.02729	8.74243	8.42095e-06	8.13573e-05	Palm	Rattus norvegicus paralemmin (Palm), mRNA [NM_130829]
A_43_P17615	-1.30228	5.5779	8.43882e-06	8.14914e-05	RGD1306924	AGENCOURT_109870945 NIH_MGC_418 Rattus norvegicus cDNA clone IMAGE:9022670 5', mRNA sequence [EV766196]
A_42_P690223	1.2325	11.4991	8.46748e-06	8.17294e-05	Chd7	Rattus norvegicus chromodomain helicase DNA binding protein 7 (Chd7), mRNA [NM_001107906]
A_44_P225323	3.09857	3.14657	8.47404e-06	8.1746e-05
A_43_P16515	1.2261	6.22735	8.48297e-06	8.1746e-05		Q6K0P5_RAT (Q6K0P5) PRP2, complete [TC579683]
A_44_P395315	-1.09031	5.76155	8.48421e-06	8.1746e-05	Gpt	Rattus norvegicus glutamic-pyruvate transaminase (alanine aminotransferase) (Gpt), mRNA [NM_031039]
A_44_P921044	-1.34476	5.73921	8.48945e-06	8.1746e-05
A_44_P526676	1.67415	5.60662	8.49162e-06	8.1746e-05	Tyrobp	EST211808 Normalized rat embryo, Bento Soares Rattus sp. cDNA clone REMBO71 3' end, mRNA sequence [AI102519]
A_44_P174476	1.64577	8.38461	8.54192e-06	8.21369e-05	Fbln2	PREDICTED: Rattus norvegicus fibulin 2, transcript variant 2 (Fbln2), mRNA [XM_232197]
A_43_P21122	-1.0339	9.07401	8.56314e-06	8.23022e-05	Sytl2	Rattus norvegicus synaptotagmin-like 2 (Sytl2), mRNA [NM_001108492]
A_44_P777689	1.16286	8.06076	8.59081e-06	8.24128e-05	Tmem2	Rattus norvegicus transmembrane protein 2 (Tmem2), mRNA [NM_001107596]
A_44_P353854	-1.52425	6.09573	8.6344e-06	8.27803e-05		Rattus norvegicus similar to KIAA0614 protein (LOC304503), mRNA [XM_222205]
A_44_P729134	1.24046	9.32692	8.63724e-06	8.27803e-05
A_42_P670371	-1.79673	8.15659	8.64316e-06	8.27982e-05	Tmcc2	Rattus norvegicus similar to RIKEN cDNA 1110063G11 (LOC305095), mRNA [XM_223107]
A_44_P1022834	-1.25299	9.90202	8.67899e-06	8.30633e-05	Lrp11	Rattus norvegicus low density lipoprotein receptor-related protein 11 (Lrp11), mRNA [NM_001106217]
A_44_P445166	-1.32076	6.06013	8.70514e-06	8.32746e-05	Inppl1	Rattus norvegicus inositol polyphosphate phosphatase-like 1 (Inppl1), mRNA [NM_022944]
A_44_P790861	1.10871	6.49589	8.74319e-06	8.35874e-05
A_44_P914151	-1.14814	11.6187	8.75001e-06	8.35874e-05	Plcxd2	Rattus norvegicus phosphatidylinositol-specific phospholipase C, X domain containing 2 (Plcxd2), mRNA [NM_001134481]
A_44_P623516	-1.34568	7.90417	8.75014e-06	8.35874e-05	RGD1306151	Rattus norvegicus similar to hypothetical protein DKFZp761D0211 (RGD1306151), mRNA [NM_001108652]
A_44_P140498	-1.54379	6.30982	8.77282e-06	8.37648e-05	RGD1563973	PREDICTED: Rattus norvegicus similar to Gene model 50 (predicted) (RGD1563973_predicted), mRNA [XM_345580]
A_44_P334736	1.20559	6.16381	8.80108e-06	8.39561e-05	Edn1	Rattus norvegicus endothelin 1 (Edn1), mRNA [NM_012548]
A_42_P767077	1.67243	8.55143	8.83476e-06	8.41985e-05	Gja4	Rattus norvegicus gap junction protein, alpha 4 (Gja4), mRNA [NM_021654]
A_44_P838882	-1.32477	8.50873	8.86243e-06	8.44228e-05		RVL18491 Wackym-Soares normalized rat vestibular cDNA library Rattus norvegicus cDNA 5', mRNA sequence [DV726212]
A_44_P976816	1.17243	5.68799	8.99378e-06	8.53154e-05	Ankrd57	Rattus norvegicus ankyrin repeat domain 57 (Ankrd57), mRNA [NM_001109364]
A_42_P702691	-1.15581	7.68211	9.01983e-06	8.55227e-05	Fig4	Rattus norvegicus FIG4 homolog (S. cerevisiae) (Fig4), mRNA [NM_001047096]
A_42_P629370	-1.13358	10.4247	9.06067e-06	8.57731e-05	Klf15	Rattus norvegicus Kruppel-like factor 15 (Klf15), mRNA [NM_053536]
A_44_P283561	2.05648	5.89946	9.06306e-06	8.57731e-05	Mgst1	Rattus norvegicus microsomal glutathione S-transferase 1 (Mgst1), mRNA [NM_134349]
A_43_P16145	-1.40647	4.85629	9.09495e-06	8.59951e-05		Otoferlin (Fer-1-like protein 2) [Source:UniProtKB/Swiss-Prot;Acc:Q9ERC5] [ENSRNOT00000013712]
A_43_P11672	3.95048	2.58996	9.22466e-06	8.70239e-05	Il1rl1	Rattus norvegicus interleukin 1 receptor-like 1 (Il1rl1), transcript variant 1, mRNA [NM_013037]
A_44_P962047	-1.06151	7.3602	9.28745e-06	8.74164e-05		Q4REA1_TETNG (Q4REA1) Chromosome undetermined SCAF15131, whole genome shotgun sequence. (Fragment), partial (3%) [TC618444]
A_44_P353916	-1.22557	4.76097	9.28813e-06	8.74164e-05	Aytl1b	Rattus norvegicus acyltransferase like 1B (Aytl1b), mRNA [NM_001025631]
A_44_P197896	-1.13871	10.0737	9.33929e-06	8.7736e-05	Kifap3	Rattus norvegicus kinesin-associated protein 3 (Kifap3), mRNA [NM_001105964]
A_44_P324783	-1.30681	9.12744	9.39293e-06	8.81181e-05		UI-R-BT1-akh-d-05-0-UI.r1 UI-R-BT1 Rattus norvegicus cDNA clone UI-R-BT1-akh-d-05-0-UI 5', mRNA sequence [BF563411]
A_42_P762814	1.0622	10.9469	9.39946e-06	8.81388e-05	Dynlt1	Rattus norvegicus dynein light chain Tctex-type 1 (Dynlt1), mRNA [NM_031318]
A_44_P231867	1.01465	7.33294	9.41227e-06	8.82184e-05	Npepo	Rattus norvegicus aminopeptidase O (Npepo), mRNA [NM_001012346]
A_44_P243145	-1.42801	8.7809	9.43284e-06	8.83706e-05	Nsf	Rattus norvegicus N-ethylmaleimide-sensitive factor (Nsf), mRNA [NM_021748]
A_44_P442161	-1.31208	6.81186	9.46512e-06	8.85916e-05	Ppp2r4	Rattus norvegicus protein phosphatase 2A activator, regulatory subunit 4 (Ppp2r4), mRNA [NM_001108577]
A_44_P883146	-1.40164	6.78325	9.57633e-06	8.95802e-05	Thtpa	Rattus norvegicus thiamine triphosphatase (Thtpa), mRNA [NM_001007682]
A_42_P688422	-1.24905	9.21178	9.58392e-06	8.95802e-05	Dlk2	Rattus norvegicus delta-like 2 homolog (Drosophila) (Dlk2), mRNA [NM_001108202]
A_44_P206595	-1.2208	5.27984	9.60589e-06	8.97445e-05	Zdhhc8	Rattus norvegicus zinc finger, DHHC-type containing 8 (Zdhhc8), mRNA [NM_001039021]
A_43_P21358	-1.34685	6.04927	9.65343e-06	9.01473e-05	Nova1	PREDICTED: Rattus norvegicus neuro-oncological ventral antigen 1, transcript variant 2 (Nova1), mRNA [XM_234098]
A_43_P17277	-1.21891	7.74414	9.679e-06	9.03054e-05	Gjc2	Rattus norvegicus gap junction protein, gamma 2 (Gjc2), mRNA [NM_001100784]
A_43_P17943	-1.01893	8.69583	9.67921e-06	9.03054e-05	Usp31	Rattus norvegicus ubiquitin specific peptidase 31 (Usp31), mRNA [NM_001107548]
A_44_P128326	-1.21456	8.73727	9.717e-06	9.04163e-05		Rattus norvegicus similar to necdin (LOC292493), mRNA [XM_218132]
A_43_P21980	2.62285	4.04196	9.72043e-06	9.04163e-05		AMGNNUC:SRPB2-00220-F12-A srpb2 (10220) Rattus norvegicus cDNA clone srpb2-00220-f12 5', mRNA sequence [CB547254]
A_44_P190115	-1.33517	6.77349	9.72213e-06	9.04163e-05	Snx19	Rattus norvegicus sorting nexin 19 (Snx19), mRNA [NM_001108131]
A_44_P130898	1.79239	7.28438	9.73211e-06	9.04678e-05	Ly86	Rattus norvegicus lymphocyte antigen 86 (Ly86), mRNA [NM_001106128]
A_44_P330904	-1.69761	4.84177	9.76119e-06	9.06555e-05		Rattus norvegicus similar to DXImx48e protein (LOC363453), mRNA [XM_343775]
A_44_P218896	2.24295	5.23974	9.76969e-06	9.06931e-05	Cyr61	Rattus norvegicus cysteine-rich, angiogenic inducer, 61 (Cyr61), mRNA [NM_031327]
A_44_P403545	2.2189	6.02391	9.80151e-06	9.09058e-05		BQ191078 UI-R-DZ0-cmy-e-23-0-UI.s1 NCI_CGAP_DZ0 Rattus norvegicus cDNA clone IMAGE:7339873 3', mRNA sequence [BQ191078]
A_44_P825997	-1.07057	8.29085	9.81191e-06	9.09608e-05		AMGNNUC:NRHY5-00149-D8-A W Rat hypothalamus (10471) Rattus norvegicus cDNA clone nrhy5-00149-d8 5', mRNA sequence [CB796946]
A_44_P310596	-1.00074	9.24268	9.83379e-06	9.11223e-05	Il33	Rattus norvegicus interleukin 33 (Il33), mRNA [NM_001014166]
A_42_P797805	-2.11651	3.80718	9.86164e-06	9.12875e-05	Slc22a6	Rattus norvegicus solute carrier family 22 (organic anion transporter), member 6 (Slc22a6), mRNA [NM_017224]
A_44_P191742	-1.44504	5.92356	9.86505e-06	9.12875e-05		Kv channel-interacting protein 1 (KChIP1)(A-type potassium channel modulatory protein 1)(Potassium channel-interacting protein 1) [Source:UniProtKB/Swiss-Prot;Acc:Q8R426] [ENSRNOT00000007187]
A_44_P370044	1.34787	5.25431	9.87955e-06	9.13723e-05	Lamc1	Rattus norvegicus laminin, gamma 1 (Lamc1), mRNA [NM_053966]
A_44_P509129	-1.50432	4.78599	9.88636e-06	9.13723e-05	Tex2	Tex2 protein Fragment [Source:UniProtKB/TrEMBL;Acc:Q5XI82] [ENSRNOT00000055114]
A_44_P229597	-1.35377	7.22703	9.88765e-06	9.13723e-05		sorting nexin family member 21 Gene [Source:MGI Symbol;Acc:MGI:1917729] [ENSRNOT00000020358]
A_44_P402641	1.352	7.01407	9.98403e-06	9.21794e-05	Ugt1a2	Rattus norvegicus UDP glucuronosyltransferase 1 family, polypeptide A2 (Ugt1a2), mRNA [NM_201423]
A_44_P180319	-1.56421	5.17866	9.99808e-06	9.22117e-05	Ccdc85a	Rattus norvegicus similar to KIAA1912 protein (LOC289855), mRNA [XM_223723]
A_43_P15106	3.64358	2.99162	1.00011e-05	9.22117e-05		E2f8 protein Fragment [Source:UniProtKB/TrEMBL;Acc:Q4FZV5] [ENSRNOT00000056074]
A_44_P475240	-1.1795	7.98662	1.00655e-05	9.26796e-05		Glutamate [NMDA] receptor subunit epsilon-1 Precursor (N-methyl D-aspartate receptor subtype 2A)(NMDAR2A)(NR2A) [Source:UniProtKB/Swiss-Prot;Acc:Q00959] [ENSRNOT00000067670]
A_44_P651881	-1.11267	5.59583	1.01179e-05	9.30783e-05		IQ domain-containing protein D [Source:UniProtKB/Swiss-Prot;Acc:Q5XIR6] [ENSRNOT00000063923]
A_42_P465664	1.31189	10.7392	1.01256e-05	9.31068e-05	Fam176b	Rattus norvegicus family with sequence similarity 176, member B (Fam176b), mRNA [NM_001108679]
A_42_P768024	2.11131	5.39904	1.0172e-05	9.33238e-05	Spn	Rat mRNA for leukosialin. [Y00090]
A_44_P259908	-1.09884	11.4005	1.02267e-05	9.36989e-05	Glud1	Rattus norvegicus glutamate dehydrogenase 1 (Glud1), nuclear gene encoding mitochondrial protein, mRNA [NM_012570]
A_44_P827919	-1.89192	6.48705	1.02567e-05	9.38619e-05
A_44_P637889	-1.32007	6.615	1.02754e-05	9.39758e-05
A_42_P754888	2.87232	4.66787	1.03354e-05	9.4356e-05	Dlk1	Rattus norvegicus delta-like 1 homolog (Drosophila) (Dlk1), mRNA [NM_053744]
A_44_P614997	-1.2626	6.55817	1.0347e-05	9.44191e-05
A_42_P791436	-1.08702	11.069	1.03844e-05	9.4634e-05	Gfra2	Rattus norvegicus GDNF family receptor alpha 2 (Gfra2), mRNA [NM_012750]
A_43_P16395	-1.10043	7.59532	1.04275e-05	9.49837e-05	Rhbdl1	Rhomboid-related protein 1 Fragment (RRP)(EC 3.4.21.105)(Rhomboid-like protein 1) [Source:UniProtKB/Swiss-Prot;Acc:O88779] [ENSRNOT00000026971]
A_44_P347662	1.62423	4.63801	1.04666e-05	9.52545e-05	Prkab2	Rattus norvegicus protein kinase, AMP-activated, beta 2 non-catalytic subunit (Prkab2), mRNA [NM_022627]
A_44_P366902	1.23928	7.91794	1.05032e-05	9.53971e-05		PREDICTED: Rattus norvegicus similar to Probable phospholipid-transporting ATPase VD (ATPVD) (LOC360932), mRNA [XR_009136]
A_44_P269095	-1.00004	5.36854	1.05042e-05	9.53971e-05	Sardh	Rattus norvegicus sarcosine dehydrogenase (Sardh), nuclear gene encoding mitochondrial protein, mRNA [NM_053664]
A_44_P418672	1.73202	4.79712	1.05065e-05	9.53971e-05		AA998189 UI-R-C0-ib-a-09-0-UI.s1 UI-R-C0 Rattus norvegicus cDNA clone UI-R-C0-ib-a-09-0-UI 3', mRNA sequence [AA998189]
A_44_P553420	-1.62854	5.89545	1.0507e-05	9.53971e-05		AGENCOURT_31481864 NIH_MGC_251 Rattus norvegicus cDNA clone IMAGE:7386874 5', mRNA sequence [CV077199]
A_44_P297985	-1.2333	5.97628	1.05103e-05	9.53971e-05	Ube2o	Rattus norvegicus similar to KIAA1734 protein (LOC303689), mRNA [XM_221132]
A_44_P920519	-1.19141	11.0453	1.06294e-05	9.6435e-05
A_44_P975956	1.0226	7.75435	1.07086e-05	9.70671e-05		AGENCOURT_28621796 NIH_MGC_250 Rattus norvegicus cDNA clone IMAGE:7383237 5', mRNA sequence [CO555296]
A_43_P12534	-1.14171	11.1159	1.07514e-05	9.72824e-05	Thra	Rattus norvegicus thyroid hormone receptor alpha (Thra), transcript variant TRalpha1, mRNA [NM_001017960]
A_44_P272186	1.2923	5.69034	1.07724e-05	9.73865e-05	RGD1564541	Rattus norvegicus similar to hypothetical protein FLJ22965 (RGD1564541), mRNA [NM_001107950]
A_44_P508566	1.41808	6.39576	1.07883e-05	9.74869e-05	Olfml2b	Rattus norvegicus olfactomedin-like 2B (Olfml2b), mRNA [NM_001107195]
A_44_P184163	-2.10499	4.64018	1.0884e-05	9.80476e-05		RAT5HT1A Rat 5-hydroxytryptamine-1a receptor (5-HT-1a) gene, complete cds [J05276]
A_44_P245295	2.4088	5.03251	1.08935e-05	9.80476e-05	Tac4	Rattus norvegicus tachykinin 4 (Tac4), mRNA [NM_172328]
A_44_P325841	-1.18701	10.8503	1.08936e-05	9.80476e-05	Dctn1	Rattus norvegicus dynactin 1 (Dctn1), mRNA [NM_024130]
A_44_P126355	3.39784	5.59018	1.09361e-05	9.83432e-05	Rbm38	Rattus norvegicus RNA binding motif protein 38 (Rbm38), mRNA [NM_001108965]
A_44_P468258	1.28306	7.1985	1.09829e-05	9.86769e-05	Casp1	Rattus norvegicus caspase 1 (Casp1), mRNA [NM_012762]
A_44_P398529	-1.95075	11.0968	1.10821e-05	9.94489e-05	RGD1306991	Rattus norvegicus similar to Protein C20orf103 precursor (RGD1306991), mRNA [NM_001014183]
A_44_P100729	-1.09134	6.2631	1.10851e-05	9.94489e-05		PREDICTED: Rattus norvegicus similar to RGD, leucine-rich repeat, tropomodulin and proline-rich containing protein (predicted) (RGD1562390_predicted), mRNA [XR_009042]
A_44_P302996	-1.07676	8.21566	1.10884e-05	9.94489e-05		PREDICTED: Rattus norvegicus similar to Single-stranded DNA-binding protein 2 (Sequence-specific single-stranded-DNA-binding protein 2) (predicted) (RGD1562968_predicted), mRNA [XM_342171]
A_44_P181412	-1.49399	4.45016	1.1101e-05	9.95188e-05	RGD1566215	Rattus norvegicus similar to Coatomer gamma-2 subunit (Gamma-2 coat protein) (Gamma-2 COP) (RGD1566215), mRNA [NM_001106929]
A_44_P762133	-1.01582	11.8361	1.11746e-05	0.000100134	Epha4	Rattus norvegicus Eph receptor A4 (Epha4), mRNA [NM_001162411]
A_43_P20215	-1.47609	5.53293	1.12115e-05	0.000100333	Zbtb22	Rattus norvegicus zinc finger and BTB domain containing 22 (Zbtb22), mRNA [NM_001009172]
A_44_P184505	1.77323	7.60673	1.12548e-05	0.0001005	Hbegf	Rattus norvegicus heparin-binding EGF-like growth factor (Hbegf), mRNA [NM_012945]
A_44_P391220	-1.50749	4.87875	1.13216e-05	0.000101052		zinc finger protein 420 Gene [Source:MGI Symbol;Acc:MGI:2444666] [ENSRNOT00000032973]
A_44_P184753	1.24659	11.4805	1.13797e-05	0.000101482	RT1-A2	Rattus norvegicus RT1 class Ia, locus A2 (RT1-A2), mRNA [NM_001008829]
A_44_P149412	1.06679	8.83227	1.14049e-05	0.000101618	Ddx39	Rattus norvegicus DEAD (Asp-Glu-Ala-Asp) box polypeptide 39 (Ddx39), mRNA [NM_053563]
A_44_P835235	-1.65882	8.97153	1.14843e-05	0.000102236		SFXN5_RAT (Q8CFD0) Sideroflexin-5 (Tricarboxylate carrier BBG-TCC), complete [TC624992]
A_44_P274061	1.31711	9.66868	1.15479e-05	0.000102712	RT1-CE3	Rattus norvegicus RT1 class I, locus CE3 (RT1-CE3), mRNA [NM_001008841]
A_42_P808294	-1.20767	8.37676	1.15821e-05	0.000102971	Ccndbp1	Rattus norvegicus cyclin D-type binding-protein 1 (Ccndbp1), mRNA [NM_001013204]
A_44_P103272	-1.28841	8.58017	1.16108e-05	0.000103176	RGD1305733	Rattus norvegicus similar to RIKEN cDNA 2900011O08 (RGD1305733), mRNA [NM_001014114]
A_44_P345232	-1.85091	6.3881	1.16152e-05	0.000103176	Omd	Rattus norvegicus osteomodulin (Omd), mRNA [NM_031817]
A_44_P326623	-1.31731	7.63193	1.16368e-05	0.000103293	Zer1	Rattus norvegicus zer-1 homolog (C. elegans) (Zer1), mRNA [NM_001100707]
A_44_P440600	1.36902	9.63413	1.16733e-05	0.000103471	Gng11	Rattus norvegicus guanine nucleotide binding protein (G protein), gamma 11 (Gng11), mRNA [NM_022396]
A_43_P11393	-1.1792	8.01217	1.16738e-05	0.000103471		RVL24549 Wackym-Soares normalized rat vestibular cDNA library Rattus norvegicus cDNA 5', mRNA sequence [DY473145]
A_44_P101460	-1.1674	8.4957	1.17228e-05	0.000103813		CB544681 AMGNNUC:NRWA3-00045-B11-A white adipose tiss (10469) Rattus norvegicus cDNA clone nrwa3-00045-b11 5', mRNA sequence [CB544681]
A_44_P108728	-1.02653	6.05726	1.1751e-05	0.000103975		UI-R-C0-jq-c-11-0-UI.s2 UI-R-C0 Rattus norvegicus cDNA clone UI-R-C0-jq-c-11-0-UI 3', mRNA sequence [AI045806]
A_44_P837580	1.08916	11.7098	1.17733e-05	0.000104126		BC102711 DnaJ (Hsp40) homolog, subfamily A, member 1 {Bos taurus} (exp=-1; wgp=0; cg=0), partial (46%) [TC613129]
A_44_P419064	1.56337	8.57331	1.17826e-05	0.000104164	Cfb	Rattus norvegicus complement factor B (Cfb), mRNA [NM_212466]
A_44_P347210	-1.17652	5.92296	1.1798e-05	0.000104255	LOC100359419	PREDICTED: Rattus norvegicus zinc finger protein 37-like (LOC100359419), miscRNA [XR_086256]
A_44_P324430	-1.10498	12.2145	1.18174e-05	0.000104381	Mdh1	Rattus norvegicus malate dehydrogenase 1, NAD (soluble) (Mdh1), mRNA [NM_033235]
A_44_P170926	-1.0292	6.00094	1.18713e-05	0.000104766	Nrg3	PREDICTED: Rattus norvegicus similar to neuregulin-3 (predicted) (RGD1559678_predicted), mRNA [XM_573873]
A_44_P543473	1.31588	8.61534	1.18863e-05	0.000104827		IASPP_MOUSE (Q5I1X5) RelA-associated inhibitor (Inhibitor of ASPP protein) (Protein iASPP) (PPP1R13B-like protein) (NFkB-interacting protein 1), partial (14%) [TC592211]
A_44_P545873	-1.34346	4.79542	1.19071e-05	0.000104946	Zfp324	BC053093 zinc finger protein 324 {Mus musculus} (exp=-1; wgp=0; cg=0), partial (30%) [TC597868]
A_44_P426107	2.97605	6.43109	1.19212e-05	0.000105025	Akr1b8	Rattus norvegicus aldo-keto reductase family 1, member B8 (Akr1b8), mRNA [NM_173136]
A_44_P160888	1.06448	11.3224	1.20691e-05	0.000106282	Ppp1r14b	Rattus norvegicus protein phosphatase 1, regulatory (inhibitor) subunit 14B (Ppp1r14b), mRNA [NM_172045]
A_44_P374678	-1.32524	5.31297	1.20973e-05	0.000106439	Lppr1	Rattus norvegicus lipid phosphate phosphatase-related protein type 1 (Lppr1), mRNA [NM_201271]
A_44_P398167	1.02586	11.6412	1.2144e-05	0.000106804	Prdx1	Rattus norvegicus peroxiredoxin 1 (Prdx1), mRNA [NM_057114]
A_44_P673662	-1.11028	7.12263	1.21848e-05	0.000107116		AGENCOURT_27851764 NIH_MGC_252 Rattus norvegicus cDNA clone IMAGE:7309973 5', mRNA sequence [CO400749]
A_44_P454376	5.53929	3.12766	1.21993e-05	0.000107197	Kng1l1	Rattus norvegicus kininogen 1-like 1 (Kng1l1), mRNA [NM_001009628]
A_42_P666951	1.54055	7.91575	1.224e-05	0.000107484	Cd40	Rattus norvegicus CD40 molecule, TNF receptor superfamily member 5 (Cd40), mRNA [NM_134360]
A_43_P10851	1.13805	9.07079	1.22477e-05	0.000107484	Sh3glb1	Rattus norvegicus SH3-domain GRB2-like endophilin B1 (Sh3glb1), mRNA [NM_001011929]
A_44_P119682	-1.6038	5.04631	1.22597e-05	0.000107542		Q66HD9_RAT (Q66HD9) DiGeorge syndrome critical region gene 2 (Predicted), complete [TC576714]
A_44_P385330	2.03852	4.78539	1.22728e-05	0.000107565		BF545883 UI-R-BT0-qe-g-12-0-UI.r1 UI-R-BT0 Rattus norvegicus cDNA clone UI-R-BT0-qe-g-12-0-UI 5', mRNA sequence [BF545883]
A_44_P217049	1.33929	6.19693	1.23411e-05	0.000107986		BF289650 EST454241 Rat Gene Index, normalized rat, Rattus norvegicus cDNA Rattus norvegicus cDNA clone RGIHJ43, mRNA sequence [BF289650]
A_44_P764997	-1.204	5.41595	1.23513e-05	0.000107986		UI-R-BO0-aie-g-04-0-UI.r1 UI-R-BO0 Rattus norvegicus cDNA clone UI-R-BO0-aie-g-04-0-UI 5', mRNA sequence [BF562862]
A_44_P484323	-1.01479	4.20904	1.23558e-05	0.000107986		BE103471 UI-R-BX0-arc-e-02-0-UI.s1 UI-R-BX0 Rattus norvegicus cDNA clone UI-R-BX0-arc-e-02-0-UI 3', mRNA sequence [BE103471]
A_43_P13509	-1.22612	5.41103	1.23836e-05	0.000108165	Slc39a13	Rattus norvegicus solute carrier family 39 (zinc transporter), member 13 (Slc39a13), mRNA [NM_001039196]
A_44_P550490	-1.37262	6.21557	1.24273e-05	0.000108407	Grem1	Rattus norvegicus gremlin 1, cysteine knot superfamily, homolog (Xenopus laevis) (Grem1), mRNA [NM_019282]
A_43_P11875	-1.28383	6.04012	1.25222e-05	0.000108909	Grik1	Rattus norvegicus glutamate receptor, ionotropic, kainate 1 (Grik1), transcript variant 2, mRNA [NM_017241]
A_44_P535601	-1.26719	5.67437	1.26592e-05	0.000109681	Gabra3	Rattus norvegicus gamma-aminobutyric acid (GABA) A receptor, alpha 3 (Gabra3), mRNA [NM_017069]
A_44_P236670	1.24871	5.90233	1.26594e-05	0.000109681	LOC691410	PREDICTED: Rattus norvegicus similar to Discs large homolog 5 (Placenta and prostate DLG) (Discs large protein P-dlg) (LOC691410), mRNA [XM_001078125]
A_44_P348781	4.88994	2.63643	1.2668e-05	0.000109709	Kng1	Rattus norvegicus kininogen 1 (Kng1), mRNA [NM_012696]
A_44_P114927	1.5728	6.21852	1.27634e-05	0.000110444		AI599104 EST250807 Normalized rat embryo, Bento Soares Rattus sp. cDNA clone REMEA85 3' end, mRNA sequence [AI599104]
A_43_P11460	2.71466	2.87545	1.27637e-05	0.000110444	Cela1	Rattus norvegicus chymotrypsin-like elastase family, member 1 (Cela1), mRNA [NM_012552]
A_44_P993359	1.11996	6.89261	1.27866e-05	0.000110548		MMU64033 Tera {Mus musculus} (exp=-1; wgp=0; cg=0), partial (13%) [TC591393]
A_44_P209854	2.9114	5.82396	1.28907e-05	0.000111306		UI-R-BJ1-ata-g-03-0-UI.s10 UI-R-BJ1 Rattus norvegicus cDNA clone UI-R-BJ1-ata-g-03-0-UI 3', mRNA sequence [CK842666]
A_44_P748761	-1.08993	8.0325	1.29675e-05	0.000111875		AMGNNUC:NRHY5-00316-A11-A W Rat hypothalamus (10471) Rattus norvegicus cDNA clone nrhy5-00316-a11 5', mRNA sequence [CB557276]
A_42_P468216	2.00076	10.9689	1.29984e-05	0.000112046	Ifi30	Rattus norvegicus interferon gamma inducible protein 30 (Ifi30), mRNA [NM_001030026]
A_43_P11560	1.61055	3.61362	1.30289e-05	0.000112168	Aqp5	Rattus norvegicus aquaporin 5 (Aqp5), mRNA [NM_012779]
A_44_P156254	-1.22005	5.96934	1.3088e-05	0.000112629	Zfp382	Rattus norvegicus zinc finger protein 382 (Zfp382), mRNA [NM_144749]
A_44_P292980	-1.11233	10.5939	1.31044e-05	0.000112722	Slitrk1	Rattus norvegicus SLIT and NTRK-like family, member 1 (Slitrk1), mRNA [NM_001107283]
A_44_P414460	1.15737	6.25816	1.31399e-05	0.000112932	Rnd3	Rattus norvegicus Rho family GTPase 3 (Rnd3), mRNA [NM_001007641]
A_42_P718390	1.19723	7.72501	1.32625e-05	0.00011389	Prrc1	Rattus norvegicus proline-rich coiled-coil 1 (Prrc1), mRNA [NM_001033887]
A_42_P804822	3.62038	3.18712	1.33205e-05	0.00011434	Scn7a	Rattus norvegicus sodium channel, voltage-gated, type VII, alpha (Scn7a), mRNA [NM_031686]
A_43_P18278	-1.48255	8.13365	1.33474e-05	0.000114474	Camta1
A_44_P241439	-1.2539	9.73733	1.33912e-05	0.000114801	Nap1l2	Rattus norvegicus nucleosome assembly protein 1-like 2 (Nap1l2), mRNA [NM_001024789]
A_44_P517419	-1.20344	9.7568	1.34378e-05	0.000115057		AW914966 EST346270 Normalized rat ovary, Bento Soares Rattus sp. cDNA clone RGIBM90 5' end, mRNA sequence [AW914966]
A_44_P337424	-1.1895	5.74401	1.34455e-05	0.000115074	Ppfia4	Rattus norvegicus protein tyrosine phosphatase, receptor type, f polypeptide (PTPRF), interacting protein (liprin), alpha 4 (Ppfia4), mRNA [NM_080409]
A_44_P823383	-1.14983	5.38313	1.35537e-05	0.000115902
A_43_P15744	-1.08547	11.1692	1.36009e-05	0.000115957	Ctxn1	Rattus norvegicus cortexin 1 (Ctxn1), mRNA [NM_001109935]
A_43_P18072	-1.32966	5.16492	1.36068e-05	0.000115957	Als2	Rattus norvegicus amyotrophic lateral sclerosis 2 (juvenile) homolog (human) (Als2), mRNA [NM_001013413]
A_43_P18148	-1.20514	7.00333	1.36555e-05	0.000116237	Arhgef17	Rattus norvegicus Rho guanine nucleotide exchange factor (GEF) 17 (Arhgef17), mRNA [NM_001107538]
A_44_P557673	-1.50097	7.47594	1.36779e-05	0.000116314	Lgi2	Rattus norvegicus leucine-rich repeat LGI family, member 2 (Lgi2), mRNA [NM_001107219]
A_44_P329577	-1.0371	11.838	1.36873e-05	0.000116314	Arl2bp	Rattus norvegicus ADP-ribosylation factor-like 2 binding protein (Arl2bp), mRNA [NM_001024906]
A_43_P21180	-1.25506	10.5627	1.37339e-05	0.000116612		PREDICTED: Rattus norvegicus ELMO domain containing 1 (predicted) (Elmod1_predicted), mRNA [XR_008801]
A_44_P364155	1.3033	6.63936	1.37473e-05	0.000116638		UI-R-BJ1-ave-g-12-0-UI.s10 UI-R-BJ1 Rattus norvegicus cDNA clone UI-R-BJ1-ave-g-12-0-UI 3', mRNA sequence [CK844105]
A_44_P274573	-1.22042	4.77762	1.37484e-05	0.000116638	Plxnd1	Rattus norvegicus plexin D1 (Plxnd1), mRNA [NM_001107881]
A_44_P183227	-1.40966	4.85218	1.39529e-05	0.000118067		AGENCOURT_27540015 NIH_MGC_254 Rattus norvegicus cDNA clone IMAGE:7312779 5', mRNA sequence [CO394022]
A_43_P18032	-2.13505	8.15532	1.39574e-05	0.000118067		BC006949 Atp9a protein {Mus musculus} (exp=-1; wgp=0; cg=0), partial (58%) [TC597877]
A_42_P723173	1.23982	9.36671	1.39887e-05	0.000118283	Id1	Rattus norvegicus inhibitor of DNA binding 1 (Id1), mRNA [NM_012797]
A_44_P196370	-1.73334	9.52408	1.40303e-05	0.000118539	Omg	Rattus norvegicus oligodendrocyte-myelin glycoprotein (Omg), mRNA [NM_001005898]
A_44_P341847	-1.49863	8.57666	1.40363e-05	0.000118539	Cacng3	Rattus norvegicus calcium channel, voltage-dependent, gamma subunit 3 (Cacng3), mRNA [NM_080691]
A_44_P302476	3.46524	6.98797	1.40659e-05	0.000118739		Rattus norvegicus similar to RIKEN cDNA 4933431D05 (LOC363372), mRNA [XM_343707]
A_44_P450055	-1.17579	6.20115	1.41657e-05	0.000119433	Tcerg1l	Rattus norvegicus transcription elongation regulator 1-like (Tcerg1l), mRNA [NM_001130077]
A_44_P391517	-1.13783	6.1678	1.42088e-05	0.000119626	Nkx3-1	Rattus norvegicus NK3 homeobox 1 (Nkx3-1), mRNA [NM_001034144]
A_44_P468123	-1.07268	9.14055	1.4212e-05	0.000119626	Csnk1g2	Rattus norvegicus casein kinase 1, gamma 2 (Csnk1g2), transcript variant 2, mRNA [NM_023102]
A_44_P552764	-1.02263	8.64979	1.42232e-05	0.000119671	Tpp1	Rattus norvegicus tripeptidyl peptidase I (Tpp1), mRNA [NM_031357]
A_44_P154522	-1.49551	5.2251	1.42772e-05	0.000120065	Frmpd4	Rattus norvegicus FERM and PDZ domain containing 4 (Frmpd4), mRNA [NM_001106960]
A_44_P628497	-1.08178	4.93414	1.42819e-05	0.000120065		BM384446 UI-R-CN1-cjn-m-12-0-UI.s1 UI-R-CN1 Rattus norvegicus cDNA clone UI-R-CN1-cjn-m-12-0-UI 3', mRNA sequence [BM384446]
A_44_P985331	3.52242	4.24632	1.43354e-05	0.000120416		Q5TUZ9_ANOGA (Q5TUZ9) ENSANGP00000026214 (Fragment), partial (24%) [TC648483]
A_44_P339659	-1.85579	4.92917	1.43859e-05	0.000120791	Hdac5	Rattus norvegicus histone deacetylase 5 (Hdac5), mRNA [NM_053450]
A_44_P114207	4.05357	4.76636	1.44057e-05	0.000120907	Hk3	Rattus norvegicus hexokinase 3 (white cell) (Hk3), nuclear gene encoding mitochondrial protein, mRNA [NM_022179]
A_44_P447109	-1.04538	15.6882	1.44477e-05	0.00012106		AW143170 EST293466 Normalized rat brain, Bento Soares Rattus sp. cDNA clone RGIBE87 5' end, mRNA sequence [AW143170]
A_44_P561155	1.11781	9.81075	1.46311e-05	0.000122295	Ascc2	Rattus norvegicus activating signal cointegrator 1 complex subunit 2 (Ascc2), mRNA [NM_001109091]
A_44_P517858	-1.25457	8.90499	1.47429e-05	0.00012318	Svop	Rattus norvegicus SV2 related protein (Svop), mRNA [NM_134404]
A_44_P229501	1.35705	8.06644	1.47852e-05	0.000123483	Rhoc	Rattus norvegicus ras homolog gene family, member C (Rhoc), mRNA [NM_001106461]
A_44_P680949	-1.49042	8.44163	1.50099e-05	0.000125001		AW143235 EST293531 Normalized rat brain, Bento Soares Rattus sp. cDNA clone RGIBG30 5' end, mRNA sequence [AW143235]
A_42_P550914	1.82195	7.03892	1.51385e-05	0.000125918	Ltb	Rattus norvegicus lymphotoxin beta (TNF superfamily, member 3) (Ltb), mRNA [NM_212507]
A_44_P380002	-1.13221	4.79377	1.52709e-05	0.000126657	Psd2	Rattus norvegicus pleckstrin and Sec7 domain containing 2 (Psd2), mRNA [NM_001107395]
A_42_P669639	-2.59408	3.79018	1.53993e-05	0.000127569	RGD1309821	Rattus norvegicus similar to KIAA1161 protein (RGD1309821), mRNA [NM_001108971]
A_44_P210568	1.56644	9.82725	1.53996e-05	0.000127569	Fn1	Rattus norvegicus fibronectin 1 (Fn1), mRNA [NM_019143]
A_44_P238067	-1.15937	11.1101	1.54071e-05	0.00012758	Snurf	Rattus norvegicus SNRPN upstream reading frame (Snurf), mRNA [NM_130738]
A_43_P13111	1.35751	9.37519	1.54319e-05	0.000127733	Skap2	Rattus norvegicus src kinase associated phosphoprotein 2 (Skap2), mRNA [NM_130413]
A_44_P126465	-1.51142	5.53364	1.54507e-05	0.000127837	Cdkl4	PREDICTED: Rattus norvegicus similar to Cyclin-dependent kinase-like 4 (LOC503009), mRNA [XM_578522]
A_44_P684732	-1.15596	8.1133	1.57077e-05	0.000129595
A_44_P541489	-1.05754	10.2074	1.58597e-05	0.000130638		Q5BK04_RAT (Q5BK04) LOC363306 protein (Fragment), partial (78%) [TC588864]
A_42_P473314	1.16738	10.6042	1.59009e-05	0.000130924	RT1-DMa	Rattus norvegicus RT1 class II, locus DMa (RT1-DMa), mRNA [NM_198741]
A_44_P412998	-1.3359	6.18374	1.59268e-05	0.000131084	Ly6e	Rattus norvegicus lymphocyte antigen 6 complex, locus E (Ly6e), mRNA [NM_001017467]
A_44_P346318	-1.32366	11.4606	1.59357e-05	0.000131104	Tcf25	PREDICTED: Rattus norvegicus similar to FKSG26 protein (predicted) (RGD1309054_predicted), mRNA [XM_214707]
A_44_P424396	1.44476	4.73211	1.59798e-05	0.000131414	Etv6	Rattus norvegicus ets variant 6 (Etv6), mRNA [NM_001037353]
A_44_P1019291	-1.07249	9.23667	1.60606e-05	0.00013192	Dleu7	Rattus norvegicus deleted in lymphocytic leukemia, 7 (Dleu7), mRNA [NM_001106043]
A_44_P506614	2.582	3.44077	1.61488e-05	0.000132363
A_44_P157652	-1.02868	9.47852	1.61535e-05	0.000132363	Aes	Rattus norvegicus amino-terminal enhancer of split (Aes), mRNA [NM_019220]
A_44_P306162	-1.78959	5.10605	1.62482e-05	0.000133032	Ugt8	Rattus norvegicus UDP glycosyltransferase 8 (Ugt8), mRNA [NM_019276]
A_44_P779695	-1.19252	6.46599	1.63392e-05	0.000133723		Q6TXH3_RAT (Q6TXH3) LRRGT00026, partial (23%) [TC619714]
A_44_P505634	-1.03192	11.9954	1.64183e-05	0.000134263		Q2RW36_RHORT (Q2RW36) Drug resistance transporter EmrB/QacA subfamily, partial (5%) [TC627152]
A_44_P261266	-1.42214	8.35658	1.64423e-05	0.000134405	Usp11	Rattus norvegicus ubiquitin specific peptidase 11 (Usp11), mRNA [NM_001008861]
A_44_P667355	-2.47185	6.4145	1.65426e-05	0.000135081	LOC689986	Rattus norvegicus hypothetical protein LOC689986 (LOC689986), mRNA [NM_001109563]
A_44_P547045	-1.16065	10.2302	1.65448e-05	0.000135081	Herc3	Rattus norvegicus hect domain and RLD 3 (Herc3), mRNA [NM_001108631]
A_44_P179999	1.1031	4.22364	1.66024e-05	0.000135422		cyclic nucleotide gated channel beta 1 [Source:RefSeq peptide;Acc:NP_113997] [ENSRNOT00000018286]
A_43_P21374	-1.30442	6.12806	1.66759e-05	0.000135933	Mkks	Rattus norvegicus McKusick-Kaufman syndrome (Mkks), mRNA [NM_001008353]
A_44_P104630	1.67634	5.51607	1.66849e-05	0.000135952	Lat2	Rattus norvegicus linker for activation of T cells family, member 2 (Lat2), mRNA [NM_173840]
A_44_P119669	-1.05641	9.70819	1.66947e-05	0.000135978	Cadm2	Rattus norvegicus cell adhesion molecule 2 (Cadm2), mRNA [NM_001047102]
A_43_P11497	1.00748	10.2651	1.67752e-05	0.000136524	Ptpn1	Tyrosine-protein phosphatase non-receptor type 1 (EC 3.1.3.48)(Protein-tyrosine phosphatase 1B)(PTP-1B) [Source:UniProtKB/Swiss-Prot;Acc:P20417] [ENSRNOT00000014309]
A_44_P986952	1.75496	8.84861	1.67974e-05	0.000136608		Q8KY36_STRCU (Q8KY36) RubW, partial (10%) [TC587769]
A_43_P12689	-3.04242	4.83155	1.68003e-05	0.000136608	Defb1	Rattus norvegicus defensin beta 1 (Defb1), mRNA [NM_031810]
A_44_P246799	-1.33438	5.6822	1.68056e-05	0.000136608		Q48LN2_PSE14 (Q48LN2) 3-oxoadipate enol-lactonase , partial (5%) [TC590475]
A_44_P374886	-1.1132	7.02196	1.68128e-05	0.000136613	Cdh10	Rattus norvegicus cadherin 10 (Cdh10), mRNA [NM_001168631]
A_43_P15576	-1.06827	14.9151	1.69642e-05	0.000137678	Chn1	Rattus norvegicus chimerin (chimaerin) 1 (Chn1), mRNA [NM_032083]
A_44_P204758	-1.05983	12.1654	1.69872e-05	0.000137809	Sult4a1	Rattus norvegicus sulfotransferase family 4A, member 1 (Sult4a1), mRNA [NM_031641]
A_44_P113974	1.16898	8.84514	1.70409e-05	0.000138132	Ccr5	Rattus norvegicus chemokine (C-C motif) receptor 5 (Ccr5), mRNA [NM_053960]
A_44_P821544	-1.62283	4.51164	1.70472e-05	0.000138132		PREDICTED: Rattus norvegicus hypothetical protein LOC681091, transcript variant 2 (LOC681091), mRNA [XM_001062582]
A_43_P11261	1.6271	9.15089	1.7142e-05	0.000138775		AHNAK nucleoprotein 2 Gene [Source:MGI Symbol;Acc:MGI:2144831] [ENSRNOT00000051326]
A_42_P824217	1.61148	6.27876	1.71469e-05	0.000138775	Dapp1	Rattus norvegicus dual adaptor of phosphotyrosine and 3-phosphoinositides (Dapp1), mRNA [NM_001108568]
A_44_P592381	1.35013	6.39331	1.71952e-05	0.000139055	Edem1	PREDICTED: Rattus norvegicus similar to mKIAA0212 protein (predicted) (RGD1563633_predicted), mRNA [XM_238366]
A_42_P812263	1.00381	11.6526	1.72252e-05	0.000139187	Sat1	Rattus norvegicus spermidine/spermine N1-acetyl transferase 1 (Sat1), mRNA [NM_001007667]
A_42_P521707	1.32288	6.73565	1.72455e-05	0.000139247	RT1-N3	Rattus norvegicus RT1 class Ib, locus N3 (RT1-N3), mRNA [NM_001008855]
A_44_P548450	-1.24959	6.94057	1.72463e-05	0.000139247	Spock1	Spock1 protein Fragment [Source:UniProtKB/TrEMBL;Acc:Q562B0] [ENSRNOT00000061187]
A_44_P455228	-1.58215	5.12991	1.72538e-05	0.000139253	Mgat5b	Rattus norvegicus mannosyl (alpha-1,6-)-glycoprotein beta-1,6-N-acetyl-glucosaminyltransferase, isozyme B (Mgat5b), mRNA [NM_001107068]
A_43_P19496	-1.1642	6.16376	1.72776e-05	0.000139389	Tmem151a	transmembrane protein 151A [Source:RefSeq peptide;Acc:NP_001101040] [ENSRNOT00000027341]
A_44_P538357	-1.2205	5.83278	1.72998e-05	0.000139486	Bmp4	Rattus norvegicus bone morphogenetic protein 4 (Bmp4), mRNA [NM_012827]
A_44_P763910	-1.18919	8.98096	1.73033e-05	0.000139486
A_44_P824812	1.92675	3.51393	1.74016e-05	0.000140139
A_44_P499226	-1.41673	4.10466	1.74048e-05	0.000140139	Zfp438	Rattus norvegicus zinc finger protein 438 (Zfp438), mRNA [NM_001107358]
A_44_P829145	-1.21789	10.8475	1.75525e-05	0.00014116	Plcxd2	Rattus norvegicus phosphatidylinositol-specific phospholipase C, X domain containing 2 (Plcxd2), mRNA [NM_001134481]
A_44_P1030594	1.52498	7.6031	1.75821e-05	0.000141343	Cebpg	Rattus norvegicus CCAAT/enhancer binding protein (C/EBP), gamma (Cebpg), mRNA [NM_012831]
A_43_P10923	1.16003	10.1383	1.75957e-05	0.000141396	Scamp2	Rattus norvegicus secretory carrier membrane protein 2 (Scamp2), mRNA [NM_023955]
A_44_P299500	-1.11834	5.63934	1.76601e-05	0.000141821	Gmpr2	Rattus norvegicus guanosine monophosphate reductase 2 (Gmpr2), mRNA [NM_001013036]
A_44_P534374	-1.48769	7.20158	1.76806e-05	0.000141855	Extl2	Rattus norvegicus exostoses (multiple)-like 2 (Extl2), mRNA [NM_001100704]
A_42_P588944	1.86062	11.8493	1.77016e-05	0.000141968	Mgp	Rattus norvegicus matrix Gla protein (Mgp), mRNA [NM_012862]
A_44_P856083	-1.26615	7.24972	1.77448e-05	0.000142035		AMGNNUC:NRDG1-00150-F3-A nrdg1 (10855) Rattus norvegicus cDNA clone nrdg1-00150-f3 5', mRNA sequence [CB782652]
A_42_P635829	2.4391	3.00834	1.77897e-05	0.000142236	Rho	Rattus norvegicus rhodopsin (Rho), mRNA [NM_033441]
A_44_P962711	2.0846	5.2574	1.7834e-05	0.000142413
A_44_P546123	2.55551	3.29922	1.78497e-05	0.000142483	Mcm5	Rattus norvegicus minichromosome maintenance complex component 5 (Mcm5), mRNA [NM_001106170]
A_44_P221077	1.25584	9.17528	1.78957e-05	0.000142739	Tmem100	Rattus norvegicus transmembrane protein 100 (Tmem100), mRNA [NM_001017479]
A_44_P443896	-1.29692	11.6692	1.80197e-05	0.000143559		CB547681 AMGNNUC:NRHY4-00077-H2-A W Rat hypothalamus (10464) Rattus norvegicus cDNA clone nrhy4-00077-h2 5', mRNA sequence [CB547681]
A_44_P1037342	-1.37332	6.26665	1.81332e-05	0.000144351	Cyp3a9	Rattus norvegicus cytochrome P450, family 3, subfamily a, polypeptide 9 (Cyp3a9), mRNA [NM_147206]
A_44_P526803	1.66102	6.08486	1.81997e-05	0.000144767		Q6CHI7_YARLI (Q6CHI7) Similarity, partial (4%) [TC603030]
A_44_P510188	-1.04065	8.47316	1.82364e-05	0.000145001		AW143279 EST293575 Normalized rat brain, Bento Soares Rattus sp. cDNA clone RGIBJ29 5' end, mRNA sequence [AW143279]
A_42_P832417	-1.55751	13.3607	1.82434e-05	0.000145001	Vsnl1	Rattus norvegicus visinin-like 1 (Vsnl1), mRNA [NM_012686]
A_44_P288925	-1.57253	4.50284	1.82514e-05	0.000145008	Ppm1l	Rattus norvegicus protein phosphatase 1 (formerly 2C)-like (Ppm1l), mRNA [NM_001107681]
A_44_P279780	-1.23876	5.64227	1.83242e-05	0.000145409	Clec11a	Rattus norvegicus C-type lectin domain family 11, member a (Clec11a), mRNA [NM_001012459]
A_44_P455174	-1.30302	5.02683	1.83318e-05	0.000145409	Jmjd8	Rattus norvegicus jumonji domain containing 8 (Jmjd8), mRNA [NM_001014116]
A_44_P870348	-1.34872	6.57237	1.83319e-05	0.000145409	Slc35d3	Rattus norvegicus solute carrier family 35, member D3 (Slc35d3), mRNA [NM_001107522]
A_43_P12965	-1.12366	9.19504	1.83375e-05	0.000145409	Nlgn1	Rattus norvegicus neuroligin I mRNA, complete cds. [U22952]
A_42_P466362	-1.16869	8.93663	1.8397e-05	0.000145825	Adcy8	Rattus norvegicus adenylate cyclase 8 (brain) (Adcy8), mRNA [NM_017142]
A_44_P318466	1.40843	8.21696	1.84488e-05	0.000146122	Trim25	Rattus norvegicus tripartite motif-containing 25 (Trim25), mRNA [NM_001009536]
A_44_P699345	-1.66823	4.98359	1.85571e-05	0.000146922	Cytl1	Rattus norvegicus cytokine like 1 (Cytl1), mRNA [NM_001134604]
A_44_P373295	1.35822	4.60284	1.85862e-05	0.000147039		BF557098 UI-R-E1-gp-b-04-0-UI.r1 UI-R-E1 Rattus norvegicus cDNA clone UI-R-E1-gp-b-04-0-UI 5', mRNA sequence [BF557098]
A_44_P1050595	2.79976	4.92698	1.85998e-05	0.000147089	Cela1	Chymotrypsin-like elastase family member 1 Precursor (EC 3.4.21.36)(Elastase-1) [Source:UniProtKB/Swiss-Prot;Acc:P00773] [ENSRNOT00000006351]
A_44_P930446	1.21727	7.1201	1.86093e-05	0.000147107	She	PREDICTED: Rattus norvegicus similar to Src homology 2 domain containing E (LOC685088), mRNA [XM_001062249]
A_43_P17837	-1.0471	8.61386	1.8727e-05	0.000147623	Sesn1	Rattus norvegicus sestrin 1 (Sesn1), mRNA [NM_001106396]
A_44_P422237	-1.08152	8.60231	1.87276e-05	0.000147623	RGD1307682	Rattus norvegicus similar to hypothetical protein FLJ21827 (RGD1307682), mRNA [NM_001024760]
A_43_P18051	-1.17778	6.35986	1.89746e-05	0.00014907		AGENCOURT_112388554 NIH_MGC_429 Rattus norvegicus cDNA clone IMAGE:9030235 5', mRNA sequence [EV775563]
A_44_P232508	2.24581	6.08554	1.90383e-05	0.000149513		Q2KYQ4_BORA1 (Q2KYQ4) Probable acetyltransferase , partial (11%) [TC585443]
A_43_P16954	1.09118	7.26516	1.91461e-05	0.000150302	LOC686323	Rattus norvegicus similar to thyroid receptor-interacting protein 6 (LOC686323), mRNA [NM_001127570]
A_44_P182835	-1.11824	7.28156	1.92225e-05	0.000150543	RGD1308930	PREDICTED: Rattus norvegicus similar to Protein phosphatase 1, regulatory subunit 3D (Protein phosphatase 1, regulatory subunit 6) (Protein phosphatase 1 binding subunit R6) (RGD1308930), mRNA [XM_002725247]
A_44_P127784	-1.07284	13.5143	1.92435e-05	0.000150543	A2bp1	Rattus norvegicus ataxin 2 binding protein 1 (A2bp1), mRNA [NM_001106974]
A_44_P149925	-1.64077	5.56841	1.92446e-05	0.000150543		transmembrane protein 125 [Source:RefSeq peptide;Acc:NP_001101437] [ENSRNOT00000009061]
A_44_P720576	1.7769	3.94063	1.92507e-05	0.000150543	Lrrn4cl	Rattus norvegicus LRRN4 C-terminal like (Lrrn4cl), mRNA [NM_001109579]
A_44_P553341	-1.58479	7.01854	1.93062e-05	0.000150821	Lrfn5	Rattus norvegicus leucine rich repeat and fibronectin type III domain containing 5 (Lrfn5), mRNA [NM_001108024]
A_43_P21136	-1.66804	9.16784	1.94027e-05	0.000151287	Mapk8ip2	Mapk8ip2 protein Fragment [Source:UniProtKB/TrEMBL;Acc:Q3B8P9] [ENSRNOT00000055792]
A_44_P849046	2.24578	6.6621	1.94341e-05	0.000151456	Rab32	Rattus norvegicus RAB32, member RAS oncogene family (Rab32), mRNA [NM_001108902]
A_44_P220861	1.42766	8.26883	1.95184e-05	0.000151893	Npff	Rattus norvegicus neuropeptide FF-amide peptide precursor (Npff), mRNA [NM_022586]
A_44_P538725	1.09205	8.59248	1.95408e-05	0.000151904	Ppil4	peptidylprolyl isomerase-like 4 [Source:RefSeq peptide;Acc:NP_001101927] [ENSRNOT00000021437]
A_44_P409694	-1.12944	6.99926	1.956e-05	0.000151909	Serpine2	Rattus norvegicus serine (or cysteine) peptidase inhibitor, clade E, member 2 (Serpine2), mRNA [NM_019197]
A_44_P110120	3.57002	5.69605	1.95668e-05	0.000151909
A_44_P166623	2.29482	4.58187	1.96278e-05	0.000152267		26_152-P3-6-2, Rattus norvegicus EST Library (Brain) stage P3 Rattus norvegicus cDNA clone 26_152-P3-6-2, mRNA sequence [BP869922]
A_44_P315138	1.01994	8.129	1.97612e-05	0.000153185	Prkrir	AF007393 P52rIPK {Homo sapiens} (exp=-1; wgp=0; cg=0), partial (24%) [TC599603]
A_42_P816645	1.21127	8.10753	1.97852e-05	0.000153313	Gnb4	Rattus norvegicus guanine nucleotide binding protein beta 4 subunit mRNA, partial cds. [AF022085]
A_44_P575006	1.11027	13.719	1.98868e-05	0.000153925
A_43_P18107	-1.13423	9.09845	2.00091e-05	0.000154754	Fry	Rattus norvegicus furry homolog (Drosophila) (Fry), mRNA [NM_001170398]
A_44_P1029357	-1.10892	10.7114	2.01033e-05	0.000155246	Atrnl1	PREDICTED: Rattus norvegicus similar to mKIAA0534 protein (predicted) (RGD1563485_predicted), mRNA [XM_217657]
A_44_P373082	-1.12347	6.64875	2.01684e-05	0.000155632	Gpr153	Rattus norvegicus G protein-coupled receptor 153 (Gpr153), mRNA [NM_001034855]
A_44_P494147	-1.35189	9.08291	2.01849e-05	0.000155648	Nelf	Rattus norvegicus nasal embryonic LHRH factor (Nelf), mRNA [NM_057190]
A_43_P14040	-1.39803	6.60758	2.02275e-05	0.000155855	Sgk2	Rattus norvegicus serum/glucocorticoid regulated kinase 2 (Sgk2), mRNA [NM_134463]
A_44_P436195	-1.31431	4.28836	2.0237e-05	0.000155855	RGD1562963	Rattus norvegicus similar to chromosome 6 open reading frame 52 (RGD1562963), mRNA [NM_001145021]
A_44_P884466	-1.02763	10.0804	2.04007e-05	0.00015689		CR469283 Rat pBluescript Lion Rattus norvegicus cDNA clone LIONp463E09157 3', mRNA sequence [CR469283]
A_43_P12274	2.54329	6.28409	2.04291e-05	0.000157049	Lst1	Rattus norvegicus leukocyte specific transcript 1 (Lst1), mRNA [NM_022634]
A_43_P13004	2.83069	1.93408	2.04852e-05	0.000157303	Cdh17	Rattus norvegicus cadherin 17 (Cdh17), mRNA [NM_053977]
A_44_P533794	2.23501	6.41944	2.06191e-05	0.000158212	Tnfrsf1b	Rattus norvegicus tumor necrosis factor receptor superfamily, member 1b (Tnfrsf1b), mRNA [NM_130426]
A_44_P118342	1.08559	5.58646	2.06486e-05	0.000158259		AA819521 UI-R-A0-bf-e-02-0-UI.s1 UI-R-A0 Rattus norvegicus cDNA clone UI-R-A0-bf-e-02-0-UI 3' similar to emb [AA819521]
A_44_P374883	-1.04599	8.92585	2.07339e-05	0.000158734	Cdh10	Rattus norvegicus cadherin 10 (Cdh10), mRNA [NM_001168631]
A_44_P931158	-1.14282	5.47551	2.07708e-05	0.000158957		UI-R-BO1-ajg-g-07-0-UI.r1 UI-R-BO1 Rattus norvegicus cDNA clone UI-R-BO1-ajg-g-07-0-UI 5', mRNA sequence [BF563208]
A_44_P445530	-1.08862	8.08767	2.08353e-05	0.000159309	Ogdhl	Rattus norvegicus oxoglutarate dehydrogenase-like (Ogdhl), nuclear gene encoding mitochondrial protein, mRNA [NM_001106062]
A_44_P387623	-1.05641	5.51376	2.08402e-05	0.000159309		AI716150 UI-R-Y0-abd-b-01-0-UI.s1 UI-R-Y0 Rattus norvegicus cDNA clone UI-R-Y0-abd-b-01-0-UI 3', mRNA sequence [AI716150]
A_44_P414890	-1.03936	7.86569	2.08761e-05	0.000159348	Ccny	CFP1_MOUSE (Q8BGU5) Cyclin fold protein 1, partial (86%) [TC639526]
A_44_P267386	-1.32462	6.64215	2.08844e-05	0.000159348	Wnk2	Rattus norvegicus similar to protein kinase, lysine deficient 1; kinase deficient protein (LOC306811), mRNA [XM_225204]
A_43_P22712	-1.66531	6.88516	2.10399e-05	0.000160447	Dmwd	Rattus norvegicus cDNA clone IMAGE:8364332. [BC160851]
A_43_P18884	1.09383	5.29713	2.10453e-05	0.000160447	Zbtb1	Rattus norvegicus zinc finger and BTB domain containing 1 (Zbtb1), mRNA [NM_001004444]
A_44_P930826	1.31831	4.86296	2.106e-05	0.000160447
A_43_P12890	-1.25577	5.85579	2.11159e-05	0.000160753	Akap1	Rattus norvegicus A kinase (PRKA) anchor protein 1 (Akap1), nuclear gene encoding mitochondrial protein, mRNA [NM_053665]
A_44_P400591	1.13969	13.1493	2.11743e-05	0.000161078
A_42_P611911	1.93135	4.65671	2.12238e-05	0.000161394	Car15	Rattus norvegicus carbonic anhydrase 15 (Car15), mRNA [NM_001105901]
A_44_P121790	1.19149	5.8049	2.12617e-05	0.000161622
A_43_P15577	-1.42149	8.34202	2.13981e-05	0.000162477	Rab11b	Rattus norvegicus RAB11B, member RAS oncogene family (Rab11b), mRNA [NM_032617]
A_43_P17238	-1.07763	11.4624	2.14295e-05	0.000162619	Rnd2	Rattus norvegicus Rho family GTPase 2 (Rnd2), mRNA [NM_001010953]
A_44_P410183	3.94096	3.90676	2.1646e-05	0.000164054		Rattus norvegicus similar to nuclear factor of activated T-cells, cytosolic component 1 isoform B; NFAT transcription complex cytosolic component (LOC307231), mRNA [XM_225713]
A_44_P260122	1.96355	4.0978	2.18381e-05	0.000165265
A_44_P696994	1.04574	6.96693	2.18483e-05	0.00016528	Ifit2	Rattus norvegicus interferon-induced protein with tetratricopeptide repeats 2 (Ifit2), mRNA [NM_001024753]
A_44_P910545	-1.14292	7.41708	2.18954e-05	0.000165514		Q3N0X1_9DELT (Q3N0X1) K+ channel, pore region precursor, partial (7%) [TC598772]
A_43_P11537	1.93471	10.9527	2.19362e-05	0.000165761	Rbp1	Rattus norvegicus retinol binding protein 1, cellular (Rbp1), mRNA [NM_012733]
A_44_P438473	1.26176	8.70569	2.2033e-05	0.000166431		Rattus norvegicus similar to mKIAA0369 protein (LOC361947), mRNA [XM_342247]
A_42_P518855	2.35399	3.73408	2.21123e-05	0.000166845	Bcl2a1d	Rattus norvegicus B-cell leukemia/lymphoma 2 related protein A1d (Bcl2a1d), mRNA [NM_133416]
A_44_P1052798	1.11168	8.94714	2.21556e-05	0.000166862	Ate1	Rattus norvegicus arginyltransferase 1 (Ate1), mRNA [NM_001106300]
A_43_P19369	-1.01326	5.00191	2.22146e-05	0.000167245		Rattus norvegicus cGMP dependent protein kinase type 1 (Prkg1), mRNA [XM_219805]
A_44_P561848	-1.31788	4.62813	2.22604e-05	0.000167508
A_43_P20053	-1.05754	6.68812	2.22659e-05	0.000167508	Fut8	Rattus norvegicus fucosyltransferase 8 (alpha (1,6) fucosyltransferase) (Fut8), mRNA [NM_001002289]
A_43_P12453	-1.24567	6.08006	2.23568e-05	0.000168117	Syt13	Rattus norvegicus synaptotagmin XIII (Syt13), mRNA [NM_030839]
A_44_P931922	1.32225	5.32695	2.23869e-05	0.00016817
A_44_P377645	-1.06737	6.56381	2.23956e-05	0.000168173		Rattus norvegicus similar to cAMP responsive element binding protein-like 2 (LOC362453), mRNA [XM_342774]
A_44_P330392	-1.34299	5.7968	2.24288e-05	0.00016836	Myh10	Rattus norvegicus myosin, heavy chain 10, non-muscle (Myh10), mRNA [NM_031520]
A_44_P539019	1.09262	5.36892	2.26036e-05	0.00016961	Qser1	Rattus norvegicus glutamine and serine rich 1 (Qser1), mRNA [NM_001139493]
A_43_P10560	-1.39209	9.73138	2.27354e-05	0.000170357	Ncald	Rattus norvegicus neurocalcin delta (Ncald), mRNA [NM_001024371]
A_44_P185459	-1.27502	5.42931	2.27365e-05	0.000170357	Zfp39	Rattus norvegicus zinc finger protein 39 (Zfp39), mRNA [NM_001107004]
A_44_P198349	-1.16117	11.7325	2.27481e-05	0.000170381	Aco2	Rattus norvegicus aconitase 2, mitochondrial (Aco2), nuclear gene encoding mitochondrial protein, mRNA [NM_024398]
A_44_P680646	-1.11191	9.10963	2.2801e-05	0.000170715		BF286556 EST451147 Rat Gene Index, normalized rat, Rattus norvegicus cDNA Rattus norvegicus cDNA clone RGIFR10 5' sequence, mRNA sequence [BF286556]
A_43_P15840	-1.00143	5.28819	2.2889e-05	0.000171248	Flt3	Rattus norvegicus fms-related tyrosine kinase 3 (Flt3), mRNA [NM_001100822]
A_44_P620106	1.99157	8.71688	2.3329e-05	0.000174284	Tgfbi	Rattus norvegicus transforming growth factor, beta induced (Tgfbi), mRNA [NM_053802]
A_44_P851372	-1.19465	4.88205	2.3422e-05	0.000174773		UI-R-BO0-ahu-b-01-0-UI.r1 UI-R-BO0 Rattus norvegicus cDNA clone UI-R-BO0-ahu-b-01-0-UI 5', mRNA sequence [BF567259]
A_43_P19145	-1.08824	9.06674	2.34288e-05	0.000174773	RGD1309676	Rattus norvegicus similar to RIKEN cDNA 5730469M10 (RGD1309676), mRNA [NM_001014140]
A_44_P1010482	1.11385	10.0774	2.35116e-05	0.000175327	Cd3eap	Rattus norvegicus CD3e molecule, epsilon associated protein (Cd3eap), mRNA [NM_001109416]
A_44_P205528	1.13711	7.9226	2.35979e-05	0.000175842	Iiig9	Rattus norvegicus IIIG9 protein (Iiig9), mRNA [NM_145786]
A_42_P687001	-1.0083	11.7543	2.36272e-05	0.000175934		PREDICTED: Rattus norvegicus ELMO domain containing 1 (predicted) (Elmod1_predicted), mRNA [XR_008801]
A_44_P159326	1.49179	6.30615	2.36367e-05	0.000175934		Rattus norvegicus similar to AW046014 protein (LOC363328), mRNA [XM_343667]
A_44_P607510	-1.0309	9.21041	2.37709e-05	0.000176565		FM132612 etnokid Rattus norvegicus cDNA clone etnokidP0027B18 5', mRNA sequence [FM132612]
A_44_P530953	2.13349	4.28404	2.38603e-05	0.000177085	LOC100360657	PREDICTED: Rattus norvegicus hypothetical protein LOC100360657 (LOC100360657), mRNA [XM_002728820]
A_44_P482700	-1.06243	10.7685	2.39659e-05	0.000177666	Ttyh1	Rattus norvegicus tweety homolog 1 (Drosophila) (Ttyh1), mRNA [NM_001106225]
A_44_P176053	3.40014	5.01587	2.39847e-05	0.000177666	RGD1561778	Rattus norvegicus similar to dendritic cell-derived immunoglobulin(Ig)-like receptor 1, DIgR1 - mouse (RGD1561778), mRNA [NM_001168284]
A_44_P400112	-1.2236	9.24396	2.39899e-05	0.000177666		AGENCOURT_26625474 NIH_MGC_253 Rattus norvegicus cDNA clone IMAGE:7304330 5', mRNA sequence [CO384551]
A_44_P358828	-1.1562	7.37118	2.40568e-05	0.00017809	Pcdhb13	Protocadherin-T4 Fragment [Source:UniProtKB/TrEMBL;Acc:Q9JIU1] [ENSRNOT00000027172]
A_44_P121227	-1.64564	6.31179	2.40857e-05	0.000178239	Casp9	Rattus norvegicus caspase 9, apoptosis-related cysteine peptidase (Casp9), mRNA [NM_031632]
A_43_P19895	2.33822	4.45183	2.42108e-05	0.000179101	Trim55	Rattus norvegicus tripartite motif-containing 55 (Trim55), mRNA [NM_001012218]
A_44_P508514	2.22558	5.04075	2.42676e-05	0.000179455	LOC100359550	PREDICTED: Rattus norvegicus protein S100-A11-like (LOC100359550), mRNA [XM_002727971]
A_44_P555580	-1.54719	5.03289	2.42891e-05	0.000179549	Ttll9	Rattus norvegicus tubulin tyrosine ligase-like family, member 9 (Ttll9), mRNA [NM_001014051]
A_44_P530356	-1.3621	7.83501	2.44548e-05	0.000180512		AI502122 UI-R-C2p-rx-d-04-0-UI.s2 UI-R-C2p Rattus norvegicus cDNA clone UI-R-C2p-rx-d-04-0-UI 3', mRNA sequence [AI502122]
A_44_P475363	1.22518	7.75007	2.45168e-05	0.000180773	Arhgap17	Rattus norvegicus Rho GTPase activating protein 17 (Arhgap17), mRNA [NM_022244]
A_44_P486477	2.28209	6.27502	2.46068e-05	0.000181306		AA818699 UI-R-A0-az-c-05-0-UI.s1 UI-R-A0 Rattus norvegicus cDNA clone UI-R-A0-az-c-05-0-UI 3' similar to gb [AA818699]
A_44_P566471	2.03415	3.7426	2.46389e-05	0.000181478		EST452216 Rat Gene Index, normalized rat, Rattus norvegicus cDNA Rattus norvegicus cDNA clone RGIGI26, mRNA sequence [BF287625]
A_44_P415115	-1.745	7.47429	2.47032e-05	0.000181873		Rattus norvegicus similar to RIKEN cDNA 1100001I23 (LOC366602), mRNA [XM_345660]
A_44_P157045	1.08832	14.4556	2.47228e-05	0.000181898	RGD1560716
A_44_P945846	1.21434	5.52935	2.48257e-05	0.000182523	Twistnb	Rattus norvegicus TWIST neighbor (Twistnb), mRNA [NM_001108707]
A_44_P901239	-1.02984	6.69624	2.49704e-05	0.000183455		Q6DEP5_XENTR (Q6DEP5) MGC89973 protein (Ribosomal protein S11), partial (6%) [TC603455]
A_44_P398545	-1.0613	7.14213	2.50161e-05	0.000183658	MGC116202	Rattus norvegicus hypothetical protein LOC688736 (MGC116202), mRNA [NM_001044292]
A_44_P959202	1.06225	6.29023	2.51313e-05	0.000184372		vaccinia related kinase 2 [Source:RefSeq peptide;Acc:NP_001101836] [ENSRNOT00000010392]
A_44_P445756	-1.34018	4.23818	2.51725e-05	0.000184551	Ocrl	Rattus norvegicus oculocerebrorenal syndrome of Lowe (Ocrl), mRNA [NM_001108256]
A_44_P957773	1.05783	9.14326	2.51873e-05	0.00018458		AA963699 UI-R-E1-gg-b-07-0-UI.s1 UI-R-E1 Rattus norvegicus cDNA clone UI-R-E1-gg-b-07-0-UI 3', mRNA sequence [AA963699]
A_44_P303982	-1.10424	6.33544	2.51959e-05	0.00018458	Susd2	Rattus norvegicus sushi domain containing 2 (Susd2), mRNA [NM_001106381]
A_44_P124335	3.24059	5.52571	2.52569e-05	0.00018496		kinesin family member 19A Gene [Source:MGI Symbol;Acc:MGI:2447024] [ENSRNOT00000067476]
A_44_P741723	1.35182	8.15454	2.52836e-05	0.000185089	Il13ra1	Rattus norvegicus interleukin 13 receptor, alpha 1 (Il13ra1), mRNA [NM_145789]
A_44_P118880	-1.14562	9.60543	2.54524e-05	0.000185997	Kcnip4	Rattus norvegicus Kv channel interacting protein 4 (Kcnip4), mRNA [NM_181365]
A_42_P606504	1.0821	5.29068	2.55351e-05	0.000186462	Stk35	Rattus norvegicus serine/threonine kinase 35 (Stk35), mRNA [NM_001107773]
A_44_P782553	-1.47532	6.03775	2.5656e-05	0.000187211
A_44_P267228	-1.1149	8.2454	2.57364e-05	0.000187596	Hsd17b13	Rattus norvegicus hydroxysteroid (17-beta) dehydrogenase 13 (Hsd17b13), mRNA [NM_001009684]
A_44_P590051	1.01569	6.17991	2.6161e-05	0.000190283		AE000571 H. pylori predicted coding region HP0579 {Helicobacter pylori 26695} (exp=0; wgp=1; cg=1), partial (7%) [TC593003]
A_44_P353157	2.46481	2.29042	2.63458e-05	0.00019149	Tmem30b	Rattus norvegicus transmembrane protein 30B (Tmem30b), mRNA [NM_001080380]
A_42_P593020	1.13293	8.27081	2.64104e-05	0.000191755	Rln1	Rattus norvegicus relaxin 1 (Rln1), mRNA [NM_013413]
A_44_P1039128	3.22558	4.80036	2.6456e-05	0.00019195	Cxcl10	Rattus norvegicus chemokine (C-X-C motif) ligand 10 (Cxcl10), mRNA [NM_139089]
A_44_P827099	1.29841	3.75159	2.64993e-05	0.000192188
A_43_P21451	-1.57163	4.49948	2.65076e-05	0.000192188	Ampd2	Rattus norvegicus adenosine monophosphate deaminase 2 (isoform L) (Ampd2), mRNA [NM_001101681]
A_44_P958894	2.08399	4.40392	2.66114e-05	0.000192803	LOC298795	Rattus norvegicus similar to 14-3-3 protein sigma (LOC298795), mRNA [NM_001013941]
A_44_P226597	1.73166	8.41165	2.66535e-05	0.000193	Pycard	Rattus norvegicus PYD and CARD domain containing (Pycard), mRNA [NM_172322]
A_44_P1011369	1.71506	6.57576	2.66575e-05	0.000193	Gldn	Rattus norvegicus gliomedin (Gldn), mRNA [NM_181382]
A_43_P14961	-1.00765	5.71035	2.68396e-05	0.000194042		AA850752 EST193520 Normalized rat ovary, Bento Soares Rattus sp. cDNA clone ROVAK38 3' end, mRNA sequence [AA850752]
A_44_P466255	1.02073	7.85997	2.69523e-05	0.000194788	LOC690517	PREDICTED: Rattus norvegicus similar to Ornithine decarboxylase (ODC) (LOC690517), mRNA [XM_001074661]
A_44_P579594	1.20278	6.13915	2.72316e-05	0.000196333	Dse	Rattus norvegicus dermatan sulfate epimerase (Dse), mRNA [NM_001108933]
A_44_P898436	-1.42699	6.07358	2.72334e-05	0.000196333	Lrrc17	Rattus norvegicus leucine rich repeat containing 17 (Lrrc17), mRNA [NM_001025155]
A_42_P678430	1.47406	7.87901	2.72668e-05	0.000196504	Card9	Rattus norvegicus caspase recruitment domain family, member 9 (Card9), mRNA [NM_022303]
A_44_P1018447	1.01697	6.63193	2.74996e-05	0.000197972	Micall2	PREDICTED: Rattus norvegicus similar to FLJ23471 protein (predicted) (RGD1307875_predicted), mRNA [XM_221956]
A_44_P261179	-1.12891	6.62232	2.7531e-05	0.000198128	Zfp709l2	Rattus norvegicus zinc finger protein 709-like 2 (Zfp709l2), mRNA [NM_001163062]
A_43_P17404	-1.25314	4.22527	2.77778e-05	0.000199412	Sgsm2	Rattus norvegicus small G protein signaling modulator 2 (Sgsm2), mRNA [NM_001107020]
A_44_P251023	-1.29815	8.45639	2.79005e-05	0.000200024	Slc39a10	Rattus norvegicus solute carrier family 39 (zinc transporter), member 10 (Slc39a10), mRNA [NM_001108796]
A_44_P1017367	-1.16258	8.34384	2.79075e-05	0.000200024	Alb	Rattus norvegicus albumin (Alb), mRNA [NM_134326]
A_44_P373222	-1.03479	8.44498	2.79121e-05	0.000200024		Rattus norvegicus similar to p19 (LOC363557), mRNA [XM_343871]
A_44_P489806	-1.52247	6.7904	2.79701e-05	0.000200299		Rattus norvegicus similar to MADS box transcription enhancer factor 2, polypeptide C (myocyte enhancer factor 2C) (LOC365630), mRNA [XM_345133]
A_44_P496496	-1.13396	7.64033	2.81572e-05	0.000201567	Sh3gl2	Endophilin-A1 (Endophilin-1)(SH3 domain-containing GRB2-like protein 2)(SH3 domain protein 2A)(SH3p4) [Source:UniProtKB/Swiss-Prot;Acc:O35179] [ENSRNOT00000008999]
A_44_P118878	-1.23494	6.39525	2.82797e-05	0.000202208	Pcdhb7	Protocadherin-T3 Fragment [Source:UniProtKB/TrEMBL;Acc:Q9JIU3] [ENSRNOT00000027188]
A_42_P481816	1.18337	9.46086	2.84091e-05	0.000203014	Esam	Rattus norvegicus endothelial cell adhesion molecule (Esam), mRNA [NM_001004245]
A_44_P793922	-1.04033	6.92993	2.86301e-05	0.00020445
A_43_P14931	1.06367	9.16336	2.91926e-05	0.000207813	Nfe2l2	Rattus norvegicus nuclear factor, erythroid derived 2, like 2 (Nfe2l2), mRNA [NM_031789]
A_43_P10594	-1.37684	4.6426	2.95944e-05	0.000210013	RGD1305679	Rattus norvegicus similar to 9530008L14Rik protein (RGD1305679), mRNA [NM_001014144]
A_43_P16892	1.22007	7.88079	2.99204e-05	0.000211958	LOC681309	PREDICTED: Rattus norvegicus similar to Thrombospondin-3 precursor (LOC681309), mRNA [XR_006034]
A_42_P465144	2.42677	4.45863	3.00499e-05	0.000212727	Dennd2d	Rattus norvegicus DENN/MADD domain containing 2D (Dennd2d), mRNA [NM_001107714]
A_43_P11462	1.28543	9.77338	3.01384e-05	0.000213252	Ets1	Rat proto-oncogene (Ets-1) mRNA, complete cds. [L20681]
A_44_P765404	-1.00612	11.3902	3.01449e-05	0.000213252		ACPS_BORGA (Q663A2) Holo-[acyl-carrier-protein] synthase (Holo-ACP synthase) (4'-phosphopantetheinyl transferase acpS) , partial (13%) [TC646523]
A_44_P531414	1.61532	5.99923	3.0275e-05	0.000213763	Il18	Rattus norvegicus IFN-gamma-inducing factor IL-18 (Il18) mRNA, complete cds. [AY077842]
A_43_P10432	-1.36403	8.90876	3.02779e-05	0.000213763
A_44_P955997	-1.1608	7.13811	3.028e-05	0.000213763		AGENCOURT_66888815 NIH_MGC_365 Rattus norvegicus cDNA clone IMAGE:8366289 5', mRNA sequence [DY310137]
A_44_P1031094	-1.05886	10.7198	3.05172e-05	0.000215139	Lrrc4c	Rattus norvegicus leucine rich repeat containing 4C (Lrrc4c), mRNA [NM_001107753]
A_42_P708480	-1.22645	10.5073	3.06031e-05	0.000215671	Slco1a4	Rattus norvegicus solute carrier organic anion transporter family, member 1a4 (Slco1a4), mRNA [NM_131906]
A_44_P353618	3.92347	6.18874	3.07699e-05	0.000216319	S100a9	Rattus norvegicus S100 calcium binding protein A9 (S100a9), mRNA [NM_053587]
A_44_P402318	1.50451	4.13696	3.07845e-05	0.000216319		AA900368 UI-R-E0-cm-e-10-0-UI.s2 UI-R-E0 Rattus norvegicus cDNA clone UI-R-E0-cm-e-10-0-UI 3' similar to gi [AA900368]
A_43_P10226	-1.08056	7.892	3.07959e-05	0.000216319	Lrrc49	Rattus norvegicus leucine rich repeat containing 49 (Lrrc49), mRNA [NM_001134469]
A_44_P126027	-1.08403	5.1092	3.08268e-05	0.000216424	Pfkfb4	Rattus norvegicus 6-phosphofructo-2-kinase/fructose-2,6-biphosphatase 4 (Pfkfb4), mRNA [NM_019333]
A_44_P534635	-1.15724	4.84832	3.08602e-05	0.000216584		dedicator of cytokinesis 4 Gene [Source:MGI Symbol;Acc:MGI:1918006] [ENSRNOT00000006709]
A_44_P454645	-1.09149	9.12783	3.09683e-05	0.000217193	Cadm3	Rattus norvegicus cell adhesion molecule 3 (Cadm3), mRNA [NM_001047103]
A_44_P822041	2.58091	4.03791	3.11034e-05	0.000218066	LOC685108	PREDICTED: Rattus norvegicus similar to proteolipid protein 2 (LOC685108), mRNA [XM_001062327]
A_44_P641058	1.27829	8.99274	3.11492e-05	0.000218244	Rbpj	Rattus norvegicus recombination signal binding protein for immunoglobulin kappa J region (Rbpj), mRNA [NM_001106631]
A_44_P311136	1.91503	5.81481	3.11613e-05	0.000218247	Vav1	Rattus norvegicus vav 1 guanine nucleotide exchange factor (Vav1), mRNA [NM_012759]
A_43_P10651	1.17407	6.94342	3.13092e-05	0.000219057		AMGNNUC:NRWA3-00005-C10-A white adipose tiss (10469) Rattus norvegicus cDNA clone nrwa3-00005-c10 5', mRNA sequence [CB737847]
A_44_P439796	1.15442	5.25757	3.15697e-05	0.000220652		Q9QZV0_RAT (Q9QZV0) Ad1-antigen (Fragment), partial (95%) [TC624154]
A_44_P397085	1.87084	4.57498	3.16187e-05	0.000220901	Fxyd5	AI407979 EST236269 Normalized rat placenta, Bento Soares Rattus sp. cDNA clone RPLDJ25 3' end, mRNA sequence [AI407979]
A_44_P443328	-1.07801	6.67435	3.16269e-05	0.000220901	Spin2a	Rattus norvegicus spindlin family, member 2A (Spin2a), mRNA [NM_001127657]
A_44_P541213	1.4142	6.59851	3.18311e-05	0.000222175	LOC681383	Rattus norvegicus similar to Protein C10orf11 homolog (LOC681383), mRNA [NM_001109441]
A_44_P111816	1.49529	5.45625	3.18697e-05	0.000222368	Adcy4	Rattus norvegicus adenylate cyclase 4 (Adcy4), mRNA [NM_019285]
A_44_P149993	-1.08319	7.78308	3.18849e-05	0.000222398	Syt1	Rattus norvegicus synaptotagmin I (Syt1), mRNA [NM_001033680]
A_44_P107372	1.22394	11.6964	3.2088e-05	0.000223491	RT1-CE2	Rattus norvegicus RT1 class I, locus CE2 (RT1-CE2), mRNA [NM_001008840]
A_44_P393696	1.45741	7.0689	3.21875e-05	0.000223952	LOC308990	Rattus norvegicus hypothetical protein LOC308990 (LOC308990), mRNA [NM_001025001]
A_43_P10230	-1.09401	5.8664	3.21955e-05	0.000223952		Q80U52_MOUSE (Q80U52) MKIAA0267 protein (Fragment), partial (24%) [TC586677]
A_44_P492474	-1.10213	5.80614	3.23327e-05	0.000224677	Mmel1	Rattus norvegicus membrane metallo-endopeptidase-like 1 (Mmel1), mRNA [NM_001107997]
A_44_P742499	1.80051	3.76897	3.24e-05	0.000224991		Q5H5V0_XANOR (Q5H5V0) Membrane-fusion protein, partial (10%) [TC590656]
A_44_P1020422	2.11167	9.73627	3.24389e-05	0.000225185	Nes	Rattus norvegicus nestin (Nes), mRNA [NM_012987]
A_42_P625051	-1.37212	8.10923	3.25056e-05	0.00022542		PREDICTED: Rattus norvegicus similar to Copine-6 (Copine VI) (Neuronal-copine) (N-copine) (LOC691478), mRNA [XM_001078470]
A_44_P304842	-1.02286	6.12537	3.2506e-05	0.00022542	Tle1	Rattus norvegicus transducin-like enhancer of split 1 (E(sp1) homolog, Drosophila) (Tle1), mRNA [NM_001173433]
A_44_P623979	-1.22956	5.29808	3.26448e-05	0.000226007
A_44_P476810	-1.14462	8.49929	3.26461e-05	0.000226007	Kctd4	Rattus norvegicus potassium channel tetramerisation domain containing 4 (Kctd4), mRNA [NM_001109650]
A_44_P307208	-1.251	5.55648	3.27007e-05	0.000226298	Lppr2	Lipid phosphate phosphatase-related protein type 2 (EC 3.1.3.4)(Plasticity-related gene 4 protein)(PRG-4) [Source:UniProtKB/Swiss-Prot;Acc:Q6W5G4] [ENSRNOT00000016790]
A_44_P823749	1.33289	6.81032	3.28936e-05	0.000227213	Scn5a	Rattus norvegicus sodium channel, voltage-gated, type V, alpha (Scn5a), transcript variant 1, mRNA [NM_013125]
A_44_P170351	1.24861	9.00791	3.29084e-05	0.000227213	Vamp5	Rattus norvegicus vesicle-associated membrane protein 5 (Vamp5), mRNA [NM_053555]
A_42_P810736	1.24299	6.9127	3.32456e-05	0.000229301	Timeless	Rattus norvegicus timeless homolog (Drosophila) (Timeless), mRNA [NM_031340]
A_44_P475958	-1.06247	4.97748	3.32982e-05	0.000229586	Armcx6	Rattus norvegicus armadillo repeat containing, X-linked 6 (Armcx6), mRNA [NM_001007757]
A_44_P890330	-1.35003	6.74399	3.33323e-05	0.000229744	Tmem229b	Rattus norvegicus transmembrane protein 229B (Tmem229b), mRNA [NM_001109359]
A_44_P491976	-1.00863	10.4863	3.35471e-05	0.000230999	Kcnmb4	Rattus norvegicus potassium large conductance calcium-activated channel, subfamily M, beta member 4 (Kcnmb4), mRNA [NM_023960]
A_42_P552341	-1.06581	11.8097	3.35632e-05	0.000231023	Sorl1	Rattus norvegicus sortilin-related receptor, LDLR class A repeats-containing (Sorl1), mRNA [NM_053519]
A_42_P807826	-1.18126	12.7974	3.3588e-05	0.000231116	Syne1	Rattus norvegicus candidate plasticity protein 2b (cPG2B) mRNA, complete cds. [AY597251]
A_44_P1030098	1.53887	8.13426	3.37158e-05	0.000231683	Cdc45l	Rattus norvegicus CDC45 cell division cycle 45-like (S. cerevisiae) (Cdc45l), mRNA [NM_001105866]
A_44_P141351	-1.69133	12.18	3.38358e-05	0.000232429		Rattus norvegicus brain Ntab mRNA sequence. [AY035551]
[truncated: 1,507 more rows]
