# Supplementary material for: Spatial and Temporal Gene Expression Differences in Core and Periinfarct Areas in Experimental Stroke: A Microarray Analysis
Source: PLoS One. 2012 Dec 17;7(12):e52121. doi: 10.1371/journal.pone.0052121 (PMC3524135; doi:10.1371/journal.pone.0052121)
Supplement: Table S3 — Differentially expressed genes in the core at 3 d. (XLS) [file pone.0052121.s003.xls]

## Sheet: I_Core 3d vs H
CORE 3d	Differentially expressed genes in the core at 3d
Probe	logFC	A	pvalue	adjpvalue	Symbol	Description
A_44_P306368	2.29744	9.63078	2.09341e-15	2.9604e-11	Lipa	Rattus norvegicus lipase A, lysosomal acid, cholesterol esterase (Lipa), mRNA [NM_012732]
A_44_P763036	2.88763	7.08932	4.82093e-15	2.9604e-11		Q4RDW6_TETNG (Q4RDW6) Chromosome undetermined SCAF15514, whole genome shotgun sequence. (Fragment), partial (6%) [TC608341]
A_42_P495969	4.05384	9.86975	6.39552e-15	2.9604e-11	Apoc1	Rattus norvegicus apolipoprotein C-I (Apoc1), transcript variant 1, mRNA [NM_012824]
A_42_P471271	4.18296	10.4234	6.56817e-15	2.9604e-11	Ptpn6	Rattus norvegicus protein tyrosine phosphatase, non-receptor type 6 (Ptpn6), mRNA [NM_053908]
A_44_P318861	4.52791	7.04028	8.57362e-15	2.9604e-11		Q69ZF2_MOUSE (Q69ZF2) MKIAA1607 protein (Fragment), partial (26%) [TC603060]
A_42_P633797	4.79581	3.9314	9.31082e-15	2.9604e-11	Dpep2	Rattus norvegicus dipeptidase 2 (Dpep2), mRNA [NM_001011928]
A_44_P508683	4.18701	5.9947	1.10974e-14	2.9604e-11		Rattus norvegicus similar to hypothetical protein FLJ11127 (LOC310190), mRNA [XM_226886]
A_43_P17697	4.19165	8.02094	1.251e-14	2.9604e-11	Ms4a6b	Rattus norvegicus membrane-spanning 4-domains, subfamily A, member 6B (Ms4a6b), mRNA [NM_001006975]
A_44_P298049	5.7961	7.49695	1.75143e-14	2.9604e-11	Ncf1	Rattus norvegicus neutrophil cytosolic factor 1 (Ncf1), mRNA [NM_053734]
A_43_P12698	8.00201	10.6032	1.89745e-14	2.9604e-11	Lgals3	Rattus norvegicus lectin, galactoside-binding, soluble, 3 (Lgals3), mRNA [NM_031832]
A_44_P1044658	3.87524	6.53036	1.94586e-14	2.9604e-11		UI-R-BJ0-adp-c-01-0-UI.s1 UI-R-BJ0 Rattus norvegicus cDNA clone UI-R-BJ0-adp-c-01-0-UI 3', mRNA sequence [AW251647]
A_42_P468216	4.84136	10.9689	2.01522e-14	2.9604e-11	Ifi30	Rattus norvegicus interferon gamma inducible protein 30 (Ifi30), mRNA [NM_001030026]
A_44_P1053404	3.82183	10.627	2.1046e-14	2.9604e-11	Fcer1g	Rattus norvegicus Fc fragment of IgE, high affinity I, receptor for; gamma polypeptide (Fcer1g), mRNA [NM_001131001]
A_42_P807697	3.8062	12.4827	2.12155e-14	2.9604e-11	Tyrobp	Rattus norvegicus Tyro protein tyrosine kinase binding protein (Tyrobp), mRNA [NM_212525]
A_42_P749449	3.36044	8.88845	2.31777e-14	2.9604e-11	Nckap1l	Rattus norvegicus NCK associated protein 1 like (Nckap1l), mRNA [NM_001108119]
A_44_P260072	4.49552	8.91143	2.32245e-14	2.9604e-11	Tbxas1	Rattus norvegicus thromboxane A synthase 1, platelet (Tbxas1), mRNA [NM_012687]
A_44_P293169	2.78762	7.1931	2.54538e-14	3.05371e-11	Mical1	Rattus norvegicus microtubule associated monoxygenase, calponin and LIM domain containing 1 (Mical1), mRNA [NM_001106397]
A_44_P1028858	3.36657	11.4759	2.73681e-14	3.10096e-11	Grn	Rattus norvegicus granulin (Grn), transcript variant 1, mRNA [NM_017113]
A_42_P462299	3.43217	8.28239	3.02628e-14	3.116e-11	Dnase2a	Rattus norvegicus deoxyribonuclease II alpha (Dnase2a), mRNA [NM_138539]
A_44_P293904	3.75184	5.66078	3.05566e-14	3.116e-11	Syk	Rattus norvegicus spleen tyrosine kinase (Syk), mRNA [NM_012758]
A_44_P402641	3.16025	7.01407	3.39046e-14	3.29278e-11	Ugt1a2	Rattus norvegicus UDP glucuronosyltransferase 1 family, polypeptide A2 (Ugt1a2), mRNA [NM_201423]
A_42_P653257	4.77315	5.96281	3.7396e-14	3.46678e-11	Ptpn7	Rattus norvegicus protein tyrosine phosphatase, non-receptor type 7 (Ptpn7), mRNA [NM_145683]
A_44_P904810	2.60242	6.6055	4.08463e-14	3.55201e-11	Nckap1l	Rattus norvegicus NCK associated protein 1 like (Nckap1l), mRNA [NM_001108119]
A_42_P598412	4.75423	8.93135	4.19993e-14	3.55201e-11	Apobec1	Rattus norvegicus apolipoprotein B mRNA editing enzyme, catalytic polypeptide 1 (Apobec1), mRNA [NM_012907]
A_43_P19712	4.80822	2.58582	4.69471e-14	3.55201e-11	Gpr65	Rattus norvegicus G-protein coupled receptor 65 (Gpr65), mRNA [NM_001106751]
A_42_P458530	5.14657	7.59028	4.75538e-14	3.55201e-11	Ripk3	Rattus norvegicus receptor-interacting serine-threonine kinase 3 (Ripk3), mRNA [NM_139342]
A_42_P572521	5.16848	6.98827	4.84875e-14	3.55201e-11	C5ar1	Rattus norvegicus complement component 5a receptor 1 (C5ar1), mRNA [NM_053619]
A_44_P731356	5.27135	7.34203	5.02669e-14	3.55201e-11		TECT1_MOUSE (Q8BZ64) Tectonic-1 precursor, partial (4%) [TC630192]
A_42_P601014	4.00167	8.56176	5.05066e-14	3.55201e-11	Cmtm7	Rattus norvegicus CKLF-like MARVEL transmembrane domain containing 7 (Cmtm7), mRNA [NM_001109300]
A_43_P19776	5.63667	2.3393	5.34075e-14	3.61897e-11	LOC681325	Rattus norvegicus hypothetical protein LOC681325 (LOC681325), mRNA [NM_001109439]
A_44_P930477	4.41766	1.30967	5.70895e-14	3.61897e-11
A_44_P990376	7.10483	9.45088	6.02962e-14	3.61897e-11	Gpnmb	Rattus norvegicus glycoprotein (transmembrane) nmb (Gpnmb), mRNA [NM_133298]
A_42_P686078	4.50049	3.86065	6.05092e-14	3.61897e-11		Adipogenin (Small adipocyte factor 1)(SMAF-1) [Source:UniProtKB/Swiss-Prot;Acc:Q8R400] [ENSRNOT00000066624]
A_42_P512838	3.43794	11.8714	6.20884e-14	3.61897e-11	Trem2	Rattus norvegicus triggering receptor expressed on myeloid cells 2 (Trem2), mRNA [NM_001106884]
A_44_P438060	3.41551	6.49552	6.2895e-14	3.61897e-11	Gna15	Rattus norvegicus guanine nucleotide binding protein, alpha 15 (Gna15), mRNA [NM_053542]
A_44_P304024	3.84176	9.77571	6.38798e-14	3.61897e-11	Gmfg	Rattus norvegicus glia maturation factor, gamma (Gmfg), mRNA [NM_181091]
A_44_P1038296	6.23852	8.56408	6.66384e-14	3.67322e-11	Cd68	Rattus norvegicus Cd68 molecule (Cd68), mRNA [NM_001031638]
A_44_P1032296	5.24271	9.30929	7.09492e-14	3.76511e-11	Capg	Rattus norvegicus capping protein (actin filament), gelsolin-like (Capg), mRNA [NM_001013086]
A_43_P11749	4.71809	9.79979	7.19977e-14	3.76511e-11	Hck	Rattus norvegicus hemopoietic cell kinase (Hck), mRNA [NM_013185]
A_44_P366723	4.13761	10.3672	7.74016e-14	3.94152e-11	Igf1	Rattus norvegicus insulin-like growth factor 1 (Igf1), transcript variant 2, mRNA [NM_178866]
A_43_P14228	3.30096	13.1016	7.92362e-14	3.94152e-11	Cotl1	Rattus norvegicus coactosin-like 1 (Dictyostelium) (Cotl1), mRNA [NM_001108452]
A_44_P160841	5.95083	5.73048	8.41917e-14	4.08831e-11	Calcb	Rattus norvegicus calcitonin-related polypeptide, beta (Calcb), mRNA [NM_138513]
A_43_P18226	4.80382	8.88458	9.05854e-14	4.29648e-11	Myo1f	Rattus norvegicus myosin IF (Myo1f), mRNA [NM_001108076]
A_44_P492104	4.01826	9.25665	9.58488e-14	4.36806e-11	Fermt3	Rattus norvegicus fermitin family homolog 3 (Drosophila) (Fermt3), mRNA [NM_001127543]
A_44_P448431	8.2806	2.37209	9.83701e-14	4.36806e-11	Cd8a	Rattus norvegicus CD8a molecule (Cd8a), mRNA [NM_031538]
A_44_P292487	2.43867	10.7353	9.88448e-14	4.36806e-11	Scpep1	Rattus norvegicus serine carboxypeptidase 1 (Scpep1), mRNA [NM_133383]
A_44_P777173	3.0325	6.86306	1.00661e-13	4.36806e-11	Npl	Rattus norvegicus N-acetylneuraminate pyruvate lyase (Npl), mRNA [NM_001013984]
A_44_P487910	2.92243	8.59054	1.08658e-13	4.53875e-11	Lrrc33	Rattus norvegicus leucine rich repeat containing 33 (Lrrc33), mRNA [NM_001024995]
A_44_P920712	3.34996	7.60331	1.09046e-13	4.53875e-11	Dock8	Rattus norvegicus dedicator of cytokinesis 8 (Dock8), mRNA [NM_001037793]
A_44_P200647	4.03294	8.62942	1.1637e-13	4.64566e-11	Hmgb2	Rattus norvegicus high mobility group box 2 (Hmgb2), mRNA [NM_017187]
A_42_P473314	2.69449	10.6042	1.16644e-13	4.64566e-11	RT1-DMa	Rattus norvegicus RT1 class II, locus DMa (RT1-DMa), mRNA [NM_198741]
A_43_P13111	3.12556	9.37519	1.18448e-13	4.64566e-11	Skap2	Rattus norvegicus src kinase associated phosphoprotein 2 (Skap2), mRNA [NM_130413]
A_44_P914868	4.64071	6.30366	1.28666e-13	4.95123e-11		AGENCOURT_28542706 NIH_MGC_248 Rattus norvegicus cDNA clone IMAGE:7374382 5', mRNA sequence [CO567020]
A_44_P900924	4.0653	6.73938	1.37909e-13	5.20861e-11	Rhbdf2	Rattus norvegicus rhomboid 5 homolog 2 (Drosophila) (Rhbdf2), mRNA [NM_001107067]
A_44_P421534	3.09639	11.252	1.52285e-13	5.53771e-11	Aif1	Rattus norvegicus allograft inflammatory factor 1 (Aif1), mRNA [NM_017196]
A_44_P428420	4.05071	8.20153	1.5336e-13	5.53771e-11	Ctsz	Rattus norvegicus cathepsin Z (Ctsz), mRNA [NM_183330]
A_44_P137732	1.8247	11.1675	1.54768e-13	5.53771e-11		Rattus norvegicus similar to 40S ribosomal protein S2 (LOC363911), mRNA [XM_344104]
A_44_P1039616	7.54886	7.3653	1.61371e-13	5.58373e-11	RGD1559482	Rattus norvegicus similar to immunoglobulin superfamily, member 7 (RGD1559482), mRNA [NM_001168285]
A_44_P986952	4.01717	8.84861	1.64172e-13	5.58373e-11		Q8KY36_STRCU (Q8KY36) RubW, partial (10%) [TC587769]
A_42_P698409	4.29345	8.17167	1.66685e-13	5.58373e-11	Enpp3	Rattus norvegicus ectonucleotide pyrophosphatase/phosphodiesterase 3 (Enpp3), mRNA [NM_019370]
A_44_P992516	3.60606	8.33693	1.67005e-13	5.58373e-11	Hmha1	Rattus norvegicus histocompatibility (minor) HA-1 (Hmha1), mRNA [NM_001108067]
A_44_P669698	5.7761	4.05618	1.71386e-13	5.63779e-11
A_43_P16533	3.17726	11.0371	1.84156e-13	5.96167e-11	Rnaset2	Rattus norvegicus ribonuclease T2 (Rnaset2), mRNA [NM_001106210]
A_42_P619114	5.01739	6.51856	1.98655e-13	6.33059e-11	Dnajc22	Rattus norvegicus DnaJ (Hsp40) homolog, subfamily C, member 22 (Dnajc22), mRNA [NM_001014204]
A_44_P464045	4.49486	5.46368	2.02751e-13	6.36169e-11	Arl11	Rattus norvegicus ADP-ribosylation factor-like 11 (Arl11), mRNA [NM_001013433]
A_44_P1020967	2.66218	6.62909	2.08797e-13	6.45214e-11		F178198S22 MMSET type II {Homo sapiens} (exp=-1; wgp=0; cg=0), partial (80%) [TC584999]
A_43_P11236	2.71435	12.6302	2.16383e-13	6.57076e-11	Laptm5	Rattus norvegicus lysosomal protein transmembrane 5 (Laptm5), mRNA [NM_053538]
A_44_P311136	4.52397	5.81481	2.19079e-13	6.57076e-11	Vav1	Rattus norvegicus vav 1 guanine nucleotide exchange factor (Vav1), mRNA [NM_012759]
A_44_P745407	3.58246	9.1644	2.26211e-13	6.68635e-11	LOC685157	Rattus norvegicus similar to paired immunoglobin-like type 2 receptor beta (LOC685157), mRNA [NM_001115044]
A_44_P400158	2.63402	6.14212	2.34653e-13	6.69077e-11	Aurka	Rattus norvegicus aurora kinase A (Aurka), mRNA [NM_153296]
A_44_P808566	3.36011	7.45606	2.34987e-13	6.69077e-11
A_43_P19999	5.70971	9.42988	2.3741e-13	6.69077e-11	Fcrls	Rattus norvegicus Fc receptor-like S, scavenger receptor (Fcrls), mRNA [NM_001107702]
A_44_P161233	3.00736	8.12586	2.41191e-13	6.69077e-11	Il18	Rattus norvegicus interleukin 18 (Il18), mRNA [NM_019165]
A_42_P805300	2.48401	13.0333	2.42764e-13	6.69077e-11	Gpx1	Rattus norvegicus glutathione peroxidase 1 (Gpx1), mRNA [NM_030826]
A_44_P187246	3.85959	7.27244	2.49509e-13	6.78497e-11
A_43_P12413	3.96975	9.86303	2.56521e-13	6.88388e-11	Cyba	Rattus norvegicus cytochrome b-245, alpha polypeptide (Cyba), mRNA [NM_024160]
A_44_P1001551	4.97703	5.45806	2.71851e-13	7.20052e-11	Batf	Rattus norvegicus basic leucine zipper transcription factor, ATF-like (Batf), mRNA [NM_001106748]
A_44_P468661	2.57312	8.44993	2.83855e-13	7.42207e-11	LOC688966	Rattus norvegicus similar to K11B4.2 (LOC688966), mRNA [NM_001145726]
A_44_P1041312	3.66083	8.20977	2.91769e-13	7.53244e-11	Fes	Rattus norvegicus feline sarcoma oncogene (Fes), mRNA [NM_001108488]
A_42_P553201	3.66234	8.95886	3.06748e-13	7.60397e-11	Acp5	Rattus norvegicus acid phosphatase 5, tartrate resistant (Acp5), mRNA [NM_019144]
A_42_P816020	2.38625	7.94512	3.08279e-13	7.60397e-11	Trpv2	Rattus norvegicus transient receptor potential cation channel, subfamily V, member 2 (Trpv2), mRNA [NM_017207]
A_42_P602511	5.6771	6.9368	3.08968e-13	7.60397e-11	Kcnn4	Rattus norvegicus potassium intermediate/small conductance calcium-activated channel, subfamily N, member 4 (Kcnn4), mRNA [NM_023021]
A_42_P685287	3.13786	9.57394	3.09453e-13	7.60397e-11	Fxyd5	Rattus norvegicus FXYD domain-containing ion transport regulator 5 (Fxyd5), mRNA [NM_021909]
A_42_P800988	2.69941	9.804	3.17252e-13	7.70279e-11	Ptafr	Rattus norvegicus platelet-activating factor receptor (Ptafr), mRNA [NM_053321]
A_44_P807058	3.66604	8.15943	3.23604e-13	7.7646e-11	Emp1	Rattus norvegicus epithelial membrane protein 1 (Emp1), mRNA [NM_012843]
A_42_P678430	3.39357	7.87901	3.51204e-13	8.27619e-11	Card9	Rattus norvegicus caspase recruitment domain family, member 9 (Card9), mRNA [NM_022303]
A_43_P22739	4.47863	5.8569	3.55123e-13	8.27619e-11	RGD1565785	Rattus norvegicus similar to chromosome X open reading frame 21 (RGD1565785), mRNA [NM_001109318]
A_42_P814235	3.59452	9.96329	3.571e-13	8.27619e-11	P2ry6	Rattus norvegicus pyrimidinergic receptor P2Y, G-protein coupled, 6 (P2ry6), mRNA [NM_057124]
A_42_P591344	3.86126	7.86833	3.71184e-13	8.43118e-11	Itgb2	Rattus norvegicus integrin, beta 2 (Itgb2), mRNA [NM_001037780]
A_43_P12403	4.44257	5.81224	3.74265e-13	8.43118e-11	Fgr	Rattus norvegicus Gardner-Rasheed feline sarcoma viral (v-fgr) oncogene homolog (Fgr), mRNA [NM_024145]
A_44_P849046	5.04127	6.6621	3.76189e-13	8.43118e-11	Rab32	Rattus norvegicus RAB32, member RAS oncogene family (Rab32), mRNA [NM_001108902]
A_44_P477555	4.52285	5.17496	3.86089e-13	8.5539e-11	Ns5atp9	Rattus norvegicus NS5A (hepatitis C virus) transactivated protein 9 (Ns5atp9), mRNA [NM_201418]
A_44_P1019604	5.45531	5.28657	3.93663e-13	8.5539e-11	Ube2c	Rattus norvegicus ubiquitin-conjugating enzyme E2C (Ube2c), mRNA [NM_001106542]
A_44_P469129	7.44761	5.49121	3.94247e-13	8.5539e-11		PREDICTED: Rattus norvegicus immune activating receptor CD300d1-like (LOC100361539), mRNA [XM_002727839]
A_44_P976680	6.07937	4.17389	4.08377e-13	8.67272e-11		Centromere protein W (CENP-W)(Cancer-up-regulated gene 2 protein) [Source:UniProtKB/Swiss-Prot;Acc:A1L1L1] [ENSRNOT00000065677]
A_43_P15904	3.99386	9.46778	4.09683e-13	8.67272e-11	Fcgr1a	Rattus norvegicus Fc fragment of IgG, high affinity Ia, receptor (CD64) (Fcgr1a), mRNA [NM_001100836]
A_43_P13117	3.7482	5.56246	4.1248e-13	8.67272e-11	Lcp2	Rattus norvegicus lymphocyte cytosolic protein 2 (Lcp2), mRNA [NM_130421]
A_44_P130898	3.8322	7.28438	4.19542e-13	8.73119e-11	Ly86	Rattus norvegicus lymphocyte antigen 86 (Ly86), mRNA [NM_001106128]
A_42_P822726	5.1958	7.24443	4.70805e-13	9.69905e-11	Myo1g	Rattus norvegicus myosin IG (Myo1g), mRNA [NM_001134843]
A_44_P360219	2.923	7.76537	4.81729e-13	9.71562e-11	Stk10	Rattus norvegicus serine/threonine kinase 10 (Stk10), mRNA [NM_019206]
A_44_P236761	3.49235	8.28836	4.82945e-13	9.71562e-11	Rasal3	Rattus norvegicus RAS protein activator like 3 (Rasal3), mRNA [NM_001134562]
A_42_P480723	5.71072	5.19808	4.859e-13	9.71562e-11	Cd8b	Rattus norvegicus CD8b molecule (Cd8b), mRNA [NM_031539]
A_44_P283561	4.34766	5.89946	5.07356e-13	1.00461e-10	Mgst1	Rattus norvegicus microsomal glutathione S-transferase 1 (Mgst1), mRNA [NM_134349]
A_44_P192543	2.60107	6.96173	5.19596e-13	1.01896e-10	Fkbp11	Rattus norvegicus FK506 binding protein 11 (Fkbp11), mRNA [NM_001013105]
A_44_P1001528	3.21675	11.331	5.28931e-13	1.02739e-10	Tcirg1	T-cell, immune regulator 1, ATPase, H+ transporting, lysosomal V0 subunit A3 [Source:RefSeq peptide;Acc:NP_954520] [ENSRNOT00000023425]
A_44_P159326	3.35096	6.30615	5.34297e-13	1.02802e-10		Rattus norvegicus similar to AW046014 protein (LOC363328), mRNA [XM_343667]
A_43_P12714	3.71152	4.64605	5.42846e-13	1.03471e-10	C3ar1	Rattus norvegicus complement component 3a receptor 1 (C3ar1), mRNA [NM_032060]
A_44_P468258	2.73813	7.1985	5.48739e-13	1.03625e-10	Casp1	Rattus norvegicus caspase 1 (Casp1), mRNA [NM_012762]
A_44_P340261	5.96385	1.67115	5.60922e-13	1.04954e-10	RGD1305807	Rattus norvegicus hypothetical LOC298077 (RGD1305807), mRNA [NM_001025276]
A_44_P286788	4.84744	8.38164	5.92694e-13	1.09849e-10	Ncf4	Rattus norvegicus neutrophil cytosolic factor 4 (Ncf4), mRNA [NM_001127304]
A_44_P491796	11.5013	9.48845	5.97852e-13	1.09849e-10	Spp1	Rattus norvegicus secreted phosphoprotein 1 (Spp1), mRNA [NM_012881]
A_44_P669519	4.35402	7.90263	6.09629e-13	1.11012e-10		PREDICTED: Rattus norvegicus rCG34863-like (LOC100364364), mRNA [XM_002724532]
A_44_P144741	2.78264	7.40197	6.16569e-13	1.11191e-10	Blnk	Rattus norvegicus B-cell linker (Blnk), mRNA [NM_001025767]
A_43_P12172	2.71405	11.4559	6.21511e-13	1.11191e-10	Lgmn	Rattus norvegicus legumain (Lgmn), mRNA [NM_022226]
A_44_P165543	3.78998	4.64254	6.33423e-13	1.12336e-10	Plcb2	Rattus norvegicus phospholipase C, beta 2 (Plcb2), mRNA [NM_053478]
A_44_P541213	3.21848	6.59851	6.54902e-13	1.15144e-10	LOC681383	Rattus norvegicus similar to Protein C10orf11 homolog (LOC681383), mRNA [NM_001109441]
A_44_P946378	4.10527	6.90688	7.02536e-13	1.22463e-10
A_44_P226597	3.88065	8.41165	7.1688e-13	1.23905e-10	Pycard	Rattus norvegicus PYD and CARD domain containing (Pycard), mRNA [NM_172322]
A_44_P261755	4.27941	4.60648	7.67253e-13	1.29454e-10		BM392398 UI-R-EB1-clf-g-24-0-UI.s1 UI-R-EB1 Rattus norvegicus cDNA clone UI-R-EB1-clf-g-24-0-UI 3', mRNA sequence [BM392398]
A_44_P234129	4.34962	6.02455	7.67618e-13	1.29454e-10	Dlgap5	Rattus norvegicus discs, large (Drosophila) homolog-associated protein 5 (Dlgap5), mRNA [NM_001135802]
A_44_P283941	3.02652	10.879	7.6803e-13	1.29454e-10	Arhgdib	Rattus norvegicus Rho, GDP dissociation inhibitor (GDI) beta (Arhgdib), mRNA [NM_001009600]
A_44_P870562	1.4797	7.88359	7.77807e-13	1.30028e-10
A_44_P592915	2.28125	8.52274	8.11503e-13	1.34558e-10		Q8D734_VIBVU (Q8D734) Uncharacterized protein conserved in archaea, partial (7%) [TC619661]
A_44_P323106	3.39498	6.82641	8.29464e-13	1.36427e-10	Abca1	Rattus norvegicus ATP-binding cassette, sub-family A (ABC1), member 1 (Abca1), mRNA [NM_178095]
A_44_P149476	3.3272	6.13256	8.38077e-13	1.36741e-10	Lrch4	Rattus norvegicus leucine-rich repeats and calponin homology (CH) domain containing 4 (Lrch4), mRNA [NM_001127551]
A_44_P379360	3.81301	5.17514	8.48951e-13	1.37067e-10	Fut7	Rattus norvegicus fucosyltransferase 7 (alpha (1,3) fucosyltransferase) (Fut7), mRNA [NM_199491]
A_44_P227065	4.42192	5.76814	8.55567e-13	1.37067e-10	Kif22	Rattus norvegicus kinesin family member 22 (Kif22), mRNA [NM_001009645]
A_44_P744512	2.27831	6.75677	8.60239e-13	1.37067e-10		Histone H3.1 [Source:UniProtKB/Swiss-Prot;Acc:Q6LED0] [ENSRNOT00000044930]
A_44_P745827	3.76773	6.34247	8.73435e-13	1.38091e-10
A_44_P562251	2.73927	6.73718	8.97741e-13	1.40842e-10	Ncapg2	PREDICTED: Rattus norvegicus leucine zipper protein 5 (predicted) (Luzp5_predicted), mRNA [XM_343124]
A_44_P746420	4.59567	4.68051	9.26371e-13	1.43647e-10	Arl11	Rattus norvegicus ADP-ribosylation factor-like 11 (Arl11), mRNA [NM_001013433]
A_44_P258008	3.34641	6.68824	9.29709e-13	1.43647e-10	Fgd2	Rattus norvegicus FYVE, RhoGEF and PH domain containing 2 (Fgd2), mRNA [NM_001107617]
A_44_P428824	3.87899	5.90252	9.43732e-13	1.44717e-10
A_42_P759993	3.99009	7.15396	9.78668e-13	1.48726e-10	Mefv	Rattus norvegicus Mediterranean fever (Mefv), mRNA [NM_031634]
A_44_P348229	1.60177	11.6603	9.84455e-13	1.48726e-10	Fuca1	Rattus norvegicus fucosidase, alpha-L- 1, tissue (Fuca1), mRNA [NM_012562]
A_43_P12274	5.52258	6.28409	1.04698e-12	1.57009e-10	Lst1	Rattus norvegicus leukocyte specific transcript 1 (Lst1), mRNA [NM_022634]
A_44_P489862	3.58474	7.90339	1.08204e-12	1.60513e-10	Tnfaip8l2	Rattus norvegicus tumor necrosis factor, alpha-induced protein 8-like 2 (Tnfaip8l2), mRNA [NM_001014039]
A_44_P575006	2.40335	13.719	1.08648e-12	1.60513e-10
A_42_P788740	4.46619	8.139	1.10117e-12	1.60513e-10	Folr2	Rattus norvegicus folate receptor 2 (fetal) (Folr2), mRNA [NM_001106283]
A_44_P530196	5.4998	6.43843	1.10327e-12	1.60513e-10	RGD1566252	PREDICTED: Rattus norvegicus antigen identified by monoclonal antibody Ki-67 (predicted) (Mki67_predicted), mRNA [XM_225460]
A_43_P12786	7.39943	2.50209	1.11366e-12	1.60513e-10	Fabp4	Rattus norvegicus fatty acid binding protein 4, adipocyte (Fabp4), mRNA [NM_053365]
A_44_P1042473	3.61907	9.1965	1.11757e-12	1.60513e-10	Lgals3bp	Rattus norvegicus lectin, galactoside-binding, soluble, 3 binding protein (Lgals3bp), mRNA [NM_139096]
A_44_P1000543	1.80119	10.3656	1.14887e-12	1.63855e-10		Q5PN66_SALPA (Q5PN66) NADH dehydrogenase I chain J, partial (8%) [TC602334]
A_42_P601961	2.3059	9.65167	1.17437e-12	1.65512e-10	Susd3	Rattus norvegicus sushi domain containing 3 (Susd3), mRNA [NM_001107341]
A_44_P792845	6.21868	2.70594	1.17672e-12	1.65512e-10		S78518 DNA-binding protein {Mus sp.} (exp=-1; wgp=0; cg=0), partial (17%) [TC619180]
A_42_P621642	3.8499	10.124	1.19825e-12	1.65801e-10	Lsp1	Rattus norvegicus lymphocyte-specific protein 1 (Lsp1), mRNA [NM_001025420]
A_42_P509843	2.38975	8.86873	1.19892e-12	1.65801e-10	Tradd	Rattus norvegicus TNFRSF1A-associated via death domain (Tradd), mRNA [NM_001100480]
A_44_P1042711	4.93913	6.19347	1.20898e-12	1.65801e-10	Kif20a	Rattus norvegicus kinesin family member 20A (Kif20a), mRNA [NM_001108426]
A_44_P142724	4.92695	7.52006	1.21129e-12	1.65801e-10		PREDICTED: Rattus norvegicus minichromosome maintenance deficient 3 (S. cerevisiae) (predicted) (Mcm3_predicted), mRNA [XM_236988]
A_42_P824217	3.43729	6.27876	1.24467e-12	1.69234e-10	Dapp1	Rattus norvegicus dual adaptor of phosphotyrosine and 3-phosphoinositides (Dapp1), mRNA [NM_001108568]
A_42_P835665	1.85179	11.585	1.2748e-12	1.7118e-10	Ostf1	Rattus norvegicus osteoclast stimulating factor 1 (Ostf1), mRNA [NM_148892]
A_44_P1028012	3.60308	12.13	1.27577e-12	1.7118e-10		Q6MG61_RAT (Q6MG61) Chloride intracellular channel 1, complete [TC579587]
A_44_P508379	3.36847	5.33939	1.28708e-12	1.71568e-10	Cd37	Rattus norvegicus CD37 molecule (Cd37), mRNA [NM_017124]
A_43_P13241	2.154	14.8427	1.34568e-12	1.78215e-10	Ctsd	Rattus norvegicus cathepsin D (Ctsd), mRNA [NM_134334]
A_44_P363568	1.54281	13.2594	1.40428e-12	1.84776e-10	LOC679021	PREDICTED: Rattus norvegicus similar to 40S ribosomal protein S9 (LOC679021), mRNA [XM_002725353]
A_44_P514939	4.3551	8.04722	1.42387e-12	1.86152e-10	Tspo	Rattus norvegicus translocator protein (Tspo), mRNA [NM_012515]
A_44_P496643	2.73521	9.6325	1.50388e-12	1.9536e-10
A_42_P522638	2.9681	6.72283	1.51732e-12	1.95859e-10	Pqlc3	Rattus norvegicus PQ loop repeat containing 3 (Pqlc3), mRNA [NM_001034952]
A_44_P410348	3.12182	5.27555	1.5357e-12	1.96985e-10	Nlrc4	Rattus norvegicus NLR family, CARD domain containing 4 (Nlrc4), mRNA [NM_001106707]
A_44_P139742	2.36357	8.98494	1.55621e-12	1.9702e-10	Npc2	Rattus norvegicus Niemann-Pick disease, type C2 (Npc2), mRNA [NM_173118]
A_44_P200968	2.51088	8.21804	1.55756e-12	1.9702e-10	Tlr6	Rattus norvegicus toll-like receptor 6 (Tlr6), mRNA [NM_207604]
A_44_P1012279	1.98059	7.61646	1.57369e-12	1.9702e-10	Gins4	Rattus norvegicus GINS complex subunit 4 (Sld5 homolog) (Gins4), mRNA [NM_001030027]
A_44_P905623	3.76866	6.17204	1.58132e-12	1.9702e-10		UI-R-C3-sr-g-07-0-UI.r1 UI-R-C3 Rattus norvegicus cDNA clone UI-R-C3-sr-g-07-0-UI 5', mRNA sequence [BF523192]
A_44_P109617	1.73686	13.428	1.58883e-12	1.9702e-10	Ybx1	Rattus norvegicus Y box binding protein 1 (Ybx1), mRNA [NM_031563]
A_43_P11819	4.30882	8.00997	1.59393e-12	1.9702e-10	Ctsc	Rattus norvegicus cathepsin C (Ctsc), mRNA [NM_017097]
A_44_P730251	2.76622	8.20816	1.64727e-12	2.02386e-10	Slc25a24	Rattus norvegicus solute carrier family 25 (mitochondrial carrier, phosphate carrier), member 24 (Slc25a24), nuclear gene encoding mitochondrial protein, mRNA [NM_001127544]
A_44_P273821	2.8996	8.95292	1.70742e-12	2.0852e-10	Lyn	Rattus norvegicus v-yes-1 Yamaguchi sarcoma viral related oncogene homolog (Lyn), transcript variant 1, mRNA [NM_030857]
A_43_P14233	4.84875	8.09591	1.73745e-12	2.09989e-10	Pttg1	Rattus norvegicus pituitary tumor-transforming 1 (Pttg1), mRNA [NM_022391]
A_44_P448964	4.65284	1.88634	1.74004e-12	2.09989e-10		BE117044 UI-R-BJ1-awt-b-10-0-UI.s1 UI-R-BJ1 Rattus norvegicus cDNA clone UI-R-BJ1-awt-b-10-0-UI 3', mRNA sequence [BE117044]
A_42_P505241	1.90349	7.12337	1.78021e-12	2.13573e-10	Qprt	Rattus norvegicus quinolinate phosphoribosyltransferase (Qprt), mRNA [NM_001009646]
A_44_P766678	3.28804	8.88241	1.81055e-12	2.15942e-10		BF557813 UI-R-C0-gw-g-05-0-UI.r1 UI-R-C0 Rattus norvegicus cDNA clone UI-R-C0-gw-g-05-0-UI 5', mRNA sequence [BF557813]
A_44_P792646	3.3487	6.89578	1.82866e-12	2.16232e-10
A_44_P270468	3.01186	6.93959	1.83418e-12	2.16232e-10	Slc15a3	Rattus norvegicus solute carrier family 15, member 3 (Slc15a3), mRNA [NM_139341]
A_44_P332606	3.31775	8.43644	1.87864e-12	2.20155e-10	C2	Rattus norvegicus complement component 2 (C2), mRNA [NM_172222]
A_44_P524359	3.93361	8.96601	1.89968e-12	2.20155e-10	Anxa1	Rattus norvegicus annexin A1 (Anxa1), mRNA [NM_012904]
A_44_P487761	2.48503	11.8597	1.90621e-12	2.20155e-10	C1qa	Rattus norvegicus complement component 1, q subcomponent, A chain (C1qa), mRNA [NM_001008515]
A_44_P515852	2.56429	5.90001	1.91064e-12	2.20155e-10	Tpx2	Rattus norvegicus TPX2, microtubule-associated, homolog (Xenopus laevis) (Tpx2), mRNA [NM_001107790]
A_43_P23014	2.00086	7.62336	1.92446e-12	2.20372e-10	Lpxn	Rattus norvegicus leupaxin (Lpxn), mRNA [NM_001009649]
A_44_P513360	4.39431	7.14449	1.93815e-12	2.20372e-10		Cdkn3 proteinCyclin-dependent kinase inhibitor 3 (Predicted), isoform CRA_b ; [Source:UniProtKB/TrEMBL;Acc:B2RZ50] [ENSRNOT00000012985]
A_43_P15574	1.67159	10.1234	1.96549e-12	2.20372e-10	Dpp7	Rattus norvegicus dipeptidylpeptidase 7 (Dpp7), mRNA [NM_031973]
A_44_P289951	1.49672	11.3512	1.97103e-12	2.20372e-10		AW914233 EST345550 Normalized rat brain, Bento Soares Rattus sp. cDNA clone RGIAC46 5' end, mRNA sequence [AW914233]
A_44_P1042372	4.04946	7.92468	1.97305e-12	2.20372e-10	Kifc1	Rattus norvegicus kinesin family member C1 (Kifc1), mRNA [NM_001005878]
A_43_P11370	4.56297	8.95517	1.98433e-12	2.20372e-10	Plp2	Rattus norvegicus proteolipid protein 2 (colonic epithelium-enriched) (Plp2), mRNA [NM_207601]
A_44_P146712	4.77272	1.74785	1.98816e-12	2.20372e-10	Mapk13	Rattus norvegicus mitogen activated protein kinase 13 (Mapk13), mRNA [NM_019231]
A_43_P10020	4.59137	10.9493	2.09874e-12	2.30608e-10	Lyz2	Rattus norvegicus lysozyme 2 (Lyz2), mRNA [NM_012771]
A_44_P349452	1.6612	12.8403	2.11434e-12	2.30608e-10	RGD1565509	Rattus norvegicus similar to ribosomal protein S2 (LOC364699), mRNA [XM_344588]
A_42_P527141	3.10643	6.89031	2.11443e-12	2.30608e-10	Foxm1	Rattus norvegicus forkhead box M1 (Foxm1), mRNA [NM_031633]
A_44_P123315	2.4416	12.8749	2.1478e-12	2.31246e-10	Gpx1	Rattus norvegicus glutathione peroxidase 1 (Gpx1), mRNA [NM_030826]
A_43_P15533	5.35402	2.3524	2.15433e-12	2.31246e-10	Cebpe	Rattus norvegicus CCAAT/enhancer binding protein (C/EBP), epsilon (Cebpe), mRNA [NM_017095]
A_44_P973186	3.26405	9.41074	2.16054e-12	2.31246e-10	Shc1	Rattus norvegicus SHC (Src homology 2 domain containing) transforming protein 1 (Shc1), transcript variant 1, mRNA [NM_001164060]
A_42_P469969	2.66925	6.29337	2.17671e-12	2.31246e-10	Igsf10	Rattus norvegicus immunoglobulin superfamily, member 10 (Igsf10), mRNA [NM_198768]
A_44_P787598	4.51275	7.3422	2.17696e-12	2.31246e-10		AW915403 EST346707 Normalized rat embryo, Bento Soares Rattus sp. cDNA clone RGICV05 5' end, mRNA sequence [AW915403]
A_44_P486446	-1.91521	10.3751	2.21693e-12	2.3252e-10		ADRB1_RAT (P18090) Beta-1 adrenergic receptor (Beta-1 adrenoceptor) (Beta-1 adrenoreceptor), complete [TC578674]
A_44_P1042360	4.37017	7.42122	2.22022e-12	2.3252e-10		Q5YIS0_RAT (Q5YIS0) Dendritic cell inhibitory receptor 3, complete [TC589208]
A_43_P12955	3.64273	12.2358	2.23868e-12	2.3252e-10	LOC498276	Rattus norvegicus Fc gamma receptor II beta (LOC498276), mRNA [NM_001135992]
A_44_P540910	2.3862	6.59888	2.24192e-12	2.3252e-10	Casp6	Rattus norvegicus caspase 6 (Casp6), mRNA [NM_031775]
A_43_P12451	3.64669	8.94969	2.2465e-12	2.3252e-10	Slc16a3	Rattus norvegicus solute carrier family 16, member 3 (monocarboxylic acid transporter 4) (Slc16a3), mRNA [NM_030834]
A_44_P1001914	2.2405	8.67402	2.25737e-12	2.3252e-10	Ccdc93	Rattus norvegicus coiled-coil domain containing 93 (Ccdc93), mRNA [NM_001024997]
A_44_P681660	3.09422	11.1154	2.27838e-12	2.33505e-10	Fn1	Rattus norvegicus fibronectin 1 (Fn1), mRNA [NM_019143]
A_44_P1028549	2.35102	7.56031	2.30009e-12	2.3407e-10	Casp4	Rattus norvegicus caspase 4, apoptosis-related cysteine peptidase (Casp4), mRNA [NM_053736]
A_44_P624451	2.774	5.60406	2.30798e-12	2.3407e-10	RGD1561145	Rattus norvegicus similar to novel protein (RGD1561145), mRNA [NM_001134605]
A_44_P295680	3.82797	7.82333	2.31832e-12	2.3407e-10		AI385133 UI-R-A0-ay-f-02-0-UI.s1 UI-R-A0 Rattus norvegicus cDNA clone UI-R-A0-ay-f-02-0-UI 3', mRNA sequence [AI385133]
A_44_P996729	2.53985	7.8476	2.34624e-12	2.35605e-10	Mmp2	Rattus norvegicus matrix metallopeptidase 2 (Mmp2), mRNA [NM_031054]
A_43_P16753	2.13962	7.01499	2.35959e-12	2.35605e-10	Man2a1	Rattus norvegicus mannosidase, alpha, class 2A, member 1 (Man2a1), mRNA [NM_012979]
A_44_P698554	2.09053	7.02042	2.36981e-12	2.35605e-10	Hist2h3c2	Rattus norvegicus histone cluster 2, H3c2 (Hist2h3c2), mRNA [NM_001107698]
A_43_P18931	1.67644	7.87922	2.37973e-12	2.35605e-10	RGD1304982	Rattus norvegicus similar to RIKEN cDNA 2810025M15 (RGD1304982), mRNA [NM_001113775]
A_44_P854093	6.55788	2.14676	2.39822e-12	2.36288e-10		Q7TQ08_RAT (Q7TQ08) Scinderin, complete [TC610455]
A_44_P761764	3.06722	8.4605	2.46236e-12	2.41442e-10	Rin3	Rattus norvegicus Ras and Rab interactor 3 (Rin3), mRNA [NM_001108052]
A_44_P215191	1.56276	11.6671	2.50629e-12	2.44573e-10	Aprt	Rattus norvegicus adenine phosphoribosyl transferase (Aprt), mRNA [NM_001013061]
A_44_P377733	1.88383	9.24835	2.55392e-12	2.46955e-10
A_44_P394228	2.51373	8.86598	2.55492e-12	2.46955e-10	Amdhd2	Rattus norvegicus amidohydrolase domain containing 2 (Amdhd2), mRNA [NM_001024990]
A_44_P132392	3.7536	6.43095	2.57626e-12	2.47843e-10		AI011757 EST206208 Normalized rat ovary, Bento Soares Rattus sp. cDNA clone ROVAZ74 3' end, mRNA sequence [AI011757]
A_44_P899616	5.79171	2.74388	2.61262e-12	2.50162e-10	Fam111a	Rattus norvegicus family with sequence similarity 111, member A (Fam111a), mRNA [NM_001109163]
A_44_P1039249	3.56481	7.96071	2.6426e-12	2.5133e-10	Dok3	Rattus norvegicus docking protein 3 (Dok3), mRNA [NM_001107336]
A_43_P11621	6.02738	7.69261	2.64947e-12	2.5133e-10	Cd44	Rattus norvegicus Cd44 molecule (Cd44), mRNA [NM_012924]
A_44_P338149	2.42721	5.41667	2.71946e-12	2.56112e-10	Hgd	Rattus norvegicus homogentisate 1, 2-dioxygenase (Hgd), mRNA [NM_001012145]
A_44_P139869	2.54804	11.2052	2.72499e-12	2.56112e-10	Tmem176b	Rattus norvegicus transmembrane protein 176B (Tmem176b), mRNA [NM_134390]
A_43_P11489	5.42768	10.9928	2.76751e-12	2.58818e-10	S100a4	Rattus norvegicus S100 calcium-binding protein A4 (S100a4), mRNA [NM_012618]
A_44_P340236	4.61644	4.95197	2.77917e-12	2.58818e-10	Clec4a1	Rattus norvegicus C-type lectin domain family 4, member a1 (Clec4a1), mRNA [NM_001005890]
A_43_P10939	5.01873	7.74477	2.80002e-12	2.59574e-10		N5A9_RAT (Q6RIA2) HCV NS5A-transactivated protein 9 homolog, complete [TC624956]
A_43_P19806	2.72094	7.34725	2.92643e-12	2.67009e-10		Q5FVQ1_RAT (Q5FVQ1) TRAF3-interacting JNK-activating modulator, partial (18%) [TC624549]
A_44_P1028007	3.4837	12.2479	2.93182e-12	2.67009e-10	Clic1	Rattus norvegicus chloride intracellular channel 1 (Clic1), mRNA [NM_001002807]
A_42_P607092	4.75869	7.66223	2.94129e-12	2.67009e-10	Glipr1	Rattus norvegicus GLI pathogenesis-related 1 (Glipr1), mRNA [NM_001011987]
A_44_P960755	2.82078	5.94977	2.9426e-12	2.67009e-10
A_44_P255817	7.06437	4.14092	2.94567e-12	2.67009e-10	Pram1	PREDICTED: Rattus norvegicus similar to PML-RAR alpha-regulated adaptor molecule-1 (predicted) (RGD1564330_predicted), mRNA [XM_343179]
A_44_P619150	1.76596	9.30952	2.99531e-12	2.69826e-10		Q7TSZ6_MOUSE (Q7TSZ6) Karyopherin (Importin) beta 1, partial (5%) [TC608141]
A_44_P370030	1.52013	8.41936	3.00321e-12	2.69826e-10	Ptpre	Rattus norvegicus protein tyrosine phosphatase, receptor type, E (Ptpre), mRNA [NM_053767]
A_44_P527480	5.08872	5.50963	3.08301e-12	2.75571e-10	Ccna2	Rattus norvegicus cyclin A2 (Ccna2), mRNA [NM_053702]
A_42_P801679	2.96077	5.51789	3.09417e-12	2.75571e-10	Ctse	Rattus norvegicus cathepsin E (Ctse), mRNA [NM_012938]
A_43_P11472	5.54789	8.72452	3.15017e-12	2.7843e-10	Hmox1	Rattus norvegicus heme oxygenase (decycling) 1 (Hmox1), mRNA [NM_012580]
A_44_P1056788	2.62948	9.9194	3.15358e-12	2.7843e-10	Sdf2l1	Rattus norvegicus stromal cell-derived factor 2-like 1 (Sdf2l1), mRNA [NM_001109433]
A_42_P750351	1.57056	8.56006	3.21964e-12	2.83037e-10		RENAL_RAT (Q5U2W9) Renalase precursor , partial (39%) [TC598056]
A_42_P520497	2.95104	8.46749	3.27618e-12	2.85576e-10	Slc2a5	Rattus norvegicus solute carrier family 2 (facilitated glucose/fructose transporter), member 5 (Slc2a5), mRNA [NM_031741]
A_42_P638620	6.53879	7.14064	3.27653e-12	2.85576e-10	Lcn2	Rattus norvegicus lipocalin 2 (Lcn2), mRNA [NM_130741]
A_43_P10923	2.39188	10.1383	3.30755e-12	2.87053e-10	Scamp2	Rattus norvegicus secretory carrier membrane protein 2 (Scamp2), mRNA [NM_023955]
A_43_P11614	4.04962	8.99013	3.45198e-12	2.98318e-10	Anxa1	Rattus norvegicus annexin A1 (Anxa1), mRNA [NM_012904]
A_43_P11888	2.14843	10.2139	3.4723e-12	2.98809e-10	Psme1	Rattus norvegicus proteasome (prosome, macropain) activator subunit 1 (Psme1), mRNA [NM_017264]
A_44_P959202	2.23751	6.29023	3.54161e-12	3.02759e-10		vaccinia related kinase 2 [Source:RefSeq peptide;Acc:NP_001101836] [ENSRNOT00000010392]
A_42_P500802	1.52637	9.80781	3.5479e-12	3.02759e-10	Nxt1	Rattus norvegicus NTF2-like export factor 1 (Nxt1), mRNA [NM_001106521]
A_43_P13419	2.09943	10.7342	3.63872e-12	3.09215e-10	Ppp1r14b	Rattus norvegicus protein phosphatase 1, regulatory (inhibitor) subunit 14B (Ppp1r14b), mRNA [NM_172045]
A_44_P517012	3.9685	5.62193	3.75574e-12	3.1724e-10	Rac2	Rattus norvegicus ras-related C3 botulinum toxin substrate 2 (rho family, small GTP binding protein Rac2) (Rac2), mRNA [NM_001008384]
A_44_P881475	4.54343	8.2788	3.76426e-12	3.1724e-10		AA874941 UI-R-E0-ci-d-06-0-UI.s1 UI-R-E0 Rattus norvegicus cDNA clone UI-R-E0-ci-d-06-0-UI 3' similar to gi [AA874941]
A_44_P594610	4.46017	2.74583	3.83694e-12	3.22035e-10	Cdca8	Rattus norvegicus cell division cycle associated 8 (Cdca8), mRNA [NM_001025050]
A_44_P1030098	3.29646	8.13426	3.87808e-12	3.22845e-10	Cdc45l	Rattus norvegicus CDC45 cell division cycle 45-like (S. cerevisiae) (Cdc45l), mRNA [NM_001105866]
A_44_P993328	4.11357	5.42653	3.87825e-12	3.22845e-10	Ms4a11	PREDICTED: Rattus norvegicus membrane-spanning 4-domains, subfamily A, member 11 (predicted) (Ms4a11_predicted), mRNA [XM_342028]
A_42_P714311	5.74715	6.60907	4.00396e-12	3.31955e-10	Ccl3	Rattus norvegicus chemokine (C-C motif) ligand 3 (Ccl3), mRNA [NM_013025]
A_44_P168348	3.26429	5.68118	4.04205e-12	3.33755e-10
A_43_P19799	2.96726	5.10735	4.08971e-12	3.36329e-10	RGD1563222	Rattus norvegicus similar to RIKEN cDNA A930018P22 (RGD1563222), mRNA [NM_001108585]
A_44_P819648	2.39025	5.02717	4.22322e-12	3.45914e-10	Cmtm3	Rattus norvegicus CKLF-like MARVEL transmembrane domain containing 3 (Cmtm3), mRNA [NM_001106164]
A_42_P588738	6.05953	6.67801	4.44408e-12	3.62548e-10	Igsf6
A_44_P764689	4.67502	4.86129	4.48334e-12	3.64294e-10
A_43_P22672	3.73494	5.8141	4.51683e-12	3.65558e-10	Exo1	Rattus norvegicus exonuclease 1 (Exo1), mRNA [NM_001107198]
A_42_P701169	1.66815	8.75678	4.5405e-12	3.66022e-10	Tmem179b	Rattus norvegicus transmembrane protein 179B (Tmem179b), mRNA [NM_001109572]
A_42_P544167	2.42806	9.64268	4.56103e-12	3.66229e-10	Tep1	Rattus norvegicus telomerase associated protein 1 (Tep1), mRNA [NM_022591]
A_42_P718390	2.39326	7.72501	4.64483e-12	3.71495e-10	Prrc1	Rattus norvegicus proline-rich coiled-coil 1 (Prrc1), mRNA [NM_001033887]
A_44_P363647	2.11596	5.62664	4.76016e-12	3.77043e-10	Ezh2	Rattus norvegicus enhancer of zeste homolog 2 (Drosophila) (Ezh2), mRNA [NM_001134979]
A_44_P995681	4.19754	5.25243	4.78195e-12	3.77043e-10	Melk	Rattus norvegicus maternal embryonic leucine zipper kinase (Melk), mRNA [NM_001108662]
A_44_P330971	3.91843	8.71409	4.7957e-12	3.77043e-10		BC102211 ADFP protein {Bos taurus} (exp=-1; wgp=0; cg=0), partial (30%) [TC609048]
A_44_P1060286	5.09409	10.3059	4.80542e-12	3.77043e-10	S100a4	Rattus norvegicus S100 calcium-binding protein A4 (S100a4), mRNA [NM_012618]
A_43_P20126	4.6437	4.60263	4.81221e-12	3.77043e-10	LOC684611	PREDICTED: Rattus norvegicus similar to centromere autoantigen H (LOC684611), mRNA [XM_001071235]
A_44_P123483	1.62795	8.98572	4.82626e-12	3.77043e-10	Tpmt	Rattus norvegicus thiopurine S-methyltransferase (Tpmt), mRNA [NM_001079531]
A_44_P531414	3.40648	5.99923	4.8436e-12	3.77043e-10	Il18	Rattus norvegicus IFN-gamma-inducing factor IL-18 (Il18) mRNA, complete cds. [AY077842]
A_44_P899333	2.22187	10.177	4.88969e-12	3.79183e-10
A_42_P837288	1.56523	6.60623	4.94757e-12	3.82219e-10	Renbp	Rattus norvegicus renin binding protein (Renbp), mRNA [NM_031095]
A_42_P841620	3.9177	6.72665	5.01283e-12	3.85799e-10		leukocyte immunoglobulin-like receptor, subfamily B (with TM and ITIM domains), member 3-like [Source:RefSeq peptide;Acc:NP_001032434] [ENSRNOT00000059323]
A_44_P208699	3.82968	7.25771	5.19861e-12	3.97457e-10	Col15a1	Col15a1 protein Fragment [Source:UniProtKB/TrEMBL;Acc:Q4G024] [ENSRNOT00000017217]
A_43_P18241	4.90213	4.47758	5.20328e-12	3.97457e-10		Q6UNA2_MOUSE (Q6UNA2) MLF1-interacting protein brain isoform, partial (87%) [TC577882]
A_44_P517180	1.84374	10.8215	5.26618e-12	3.9979e-10		Rattus norvegicus cDNA clone IMAGE:7377987. [BC158826]
A_42_P517399	4.15595	10.8326	5.2883e-12	3.9979e-10	Emp3	Rattus norvegicus epithelial membrane protein 3 (Emp3), mRNA [NM_030847]
A_44_P344346	3.65171	10.0586	5.29264e-12	3.9979e-10	Arpc1b	Rattus norvegicus actin related protein 2/3 complex, subunit 1B (Arpc1b), mRNA [NM_019289]
A_44_P792456	1.80501	7.65031	5.42681e-12	4.08412e-10		FM100326 etnofat Rattus norvegicus cDNA clone etnofatP0056K16 5', mRNA sequence [FM100326]
A_44_P728951	1.41549	13.4222	5.53712e-12	4.15182e-10	Rps2	Rattus norvegicus ribosomal protein S2 (Rps2), mRNA [NM_031838]
A_42_P762814	2.06271	10.9469	5.60729e-12	4.18904e-10	Dynlt1	Rattus norvegicus dynein light chain Tctex-type 1 (Dynlt1), mRNA [NM_031318]
A_42_P735417	3.53467	9.25362	5.74529e-12	4.27646e-10	Fcgr2b	Rattus norvegicus Fc fragment of IgG, low affinity IIb, receptor (CD32) (Fcgr2b), mRNA [NM_175756]
A_44_P1035190	4.46383	6.30074	5.8852e-12	4.36468e-10	Bub1	Rattus norvegicus budding uninhibited by benzimidazoles 1 homolog (S. cerevisiae) (Bub1), mRNA [NM_001106507]
A_42_P562617	1.7836	8.86066	5.91141e-12	4.36823e-10	Irf5	Rattus norvegicus interferon regulatory factor 5 (Irf5), mRNA [NM_001106586]
A_42_P755878	2.14958	6.93214	5.95237e-12	4.38262e-10	Reep4	Rattus norvegicus receptor accessory protein 4 (Reep4), mRNA [NM_001025279]
A_43_P10641	3.625	7.28515	5.99943e-12	4.40023e-10	Mgst2	Rattus norvegicus microsomal glutathione S-transferase 2 (Mgst2), mRNA [NM_001106430]
A_43_P15022	2.74988	7.40821	6.01944e-12	4.40023e-10		AW916092 EST347396 Rat gene index, normalized rat, norvegicus, Bento Soares Rattus norvegicus cDNA clone RGIDF87 5' end, mRNA sequence [AW916092]
A_44_P104630	3.36779	5.51607	6.07784e-12	4.42706e-10	Lat2	Rattus norvegicus linker for activation of T cells family, member 2 (Lat2), mRNA [NM_173840]
A_44_P463313	3.69447	8.13348	6.20322e-12	4.5023e-10	Plk1	Rattus norvegicus polo-like kinase 1 (Drosophila) (Plk1), mRNA [NM_017100]
A_44_P149190	2.47469	13.9095	6.23272e-12	4.50767e-10	Ftl	Rat ferritin light chain subunit, mRNA. [K01930]
A_44_P777088	2.97623	5.29671	6.27357e-12	4.52118e-10
A_44_P864560	3.2755	5.322	6.29958e-12	4.52394e-10	Lcp2	Rattus norvegicus lymphocyte cytosolic protein 2 (Lcp2), mRNA [NM_130421]
A_44_P262392	2.2421	9.12069	6.45473e-12	4.6191e-10	Eif4ebp1	Rattus norvegicus eukaryotic translation initiation factor 4E binding protein 1 (Eif4ebp1), mRNA [NM_053857]
A_44_P945986	-2.25807	10.6206	6.54909e-12	4.67023e-10	Slc25a18	Rattus norvegicus solute carrier family 25 (mitochondrial carrier), member 18 (Slc25a18), nuclear gene encoding mitochondrial protein, mRNA [NM_001044280]
A_44_P340587	3.22924	9.078	6.71833e-12	4.75856e-10		Q8XES4_RALSO (Q8XES4) PROBABLE TRANSMEMBRANE PROTEIN, partial (15%) [TC591543]
A_43_P13041	3.32083	4.24299	6.7379e-12	4.75856e-10	Nr0b2	Rattus norvegicus nuclear receptor subfamily 0, group B, member 2 (Nr0b2), mRNA [NM_057133]
A_44_P237153	3.70838	5.96032	6.7567e-12	4.75856e-10	Birc5	Rattus norvegicus baculoviral IAP repeat-containing 5 (Birc5), mRNA [NM_022274]
A_44_P342187	2.0808	6.99879	6.76628e-12	4.75856e-10	S1pr2	Rattus norvegicus sphingosine-1-phosphate receptor 2 (S1pr2), mRNA [NM_017192]
A_44_P175584	2.69008	12.4306	6.83139e-12	4.78784e-10		PREDICTED: Rattus norvegicus similar to Ab2-162 (RGD1561520), mRNA [XM_345159]
A_44_P623330	2.33464	5.27797	6.99382e-12	4.8849e-10		Rattus norvegicus cDNA clone IMAGE:7375143. [BC098786]
A_44_P468879	3.56432	4.79264	7.17837e-12	4.98706e-10	Btk	Rattus norvegicus Bruton agammaglobulinemia tyrosine kinase (Btk), mRNA [NM_001007798]
A_42_P773606	2.07303	7.5649	7.189e-12	4.98706e-10	RGD1562091	Rattus norvegicus similar to expressed sequence C79127 (RGD1562091), mRNA [NM_001106231]
A_44_P291175	4.66595	5.05575	7.28074e-12	5.03358e-10		Q99P70_MOUSE (Q99P70) HEC, partial (4%) [TC593130]
A_43_P11466	1.51405	13.0975	7.44491e-12	5.12969e-10	Fuca1	Rattus norvegicus fucosidase, alpha-L- 1, tissue (Fuca1), mRNA [NM_012562]
A_44_P297619	1.45804	11.1064	7.50615e-12	5.15448e-10	Cndp2	Rattus norvegicus CNDP dipeptidase 2 (metallopeptidase M20 family) (Cndp2), mRNA [NM_001010920]
A_44_P1000232	1.41223	11.3083	7.6022e-12	5.20291e-10	Sh3bgrl3	Rattus norvegicus SH3 domain binding glutamic acid-rich protein-like 3 (Sh3bgrl3), mRNA [NM_001106688]
A_42_P642575	2.86628	5.2122	7.7862e-12	5.29514e-10	Agmat	Rattus norvegicus agmatine ureohydrolase (agmatinase) (Agmat), mRNA [NM_001048185]
A_42_P778184	-3.41712	10.5	7.78888e-12	5.29514e-10	Tnnc2	Rattus norvegicus troponin C type 2 (fast) (Tnnc2), mRNA [NM_001037351]
A_44_P840118	5.17492	2.56071	7.84223e-12	5.29759e-10		ALG13_CRYNE (Q5KLF2) UDP-N-acetylglucosamine transferase subunit ALG13 (Asparagine linked glycosylation protein 13) , partial (11%) [TC644908]
A_44_P360907	2.73279	5.61963	7.84702e-12	5.29759e-10
A_44_P886246	5.2762	4.26426	7.87041e-12	5.29759e-10		Q7ZXT5_XENLA (Q7ZXT5) Alg5-prov protein, partial (6%) [TC613751]
A_42_P768732	3.65494	7.85524	8.09841e-12	5.43313e-10		Q7TP10_RAT (Q7TP10) Cc2-36, partial (20%) [TC593311]
A_44_P433783	3.81682	4.59216	8.15705e-12	5.45453e-10	Sfpi1	Rattus norvegicus SFFV proviral integration 1 (Sfpi1), mRNA [NM_001005892]
A_44_P487764	2.45931	10.3584	8.22511e-12	5.48096e-10	C1qa	Rattus norvegicus complement component 1, q subcomponent, A chain (C1qa), mRNA [NM_001008515]
A_44_P654498	6.65425	3.06372	8.25033e-12	5.48096e-10	LOC688459	Rattus norvegicus hypothetical protein LOC688459 (LOC688459), mRNA [NM_001109502]
A_42_P658005	-2.25907	8.65716	8.36917e-12	5.54186e-10	R3hdm1	Rattus norvegicus R3H domain containing 1 (R3hdm1), mRNA [NM_001134867]
A_44_P729690	1.77211	7.62872	8.42934e-12	5.56363e-10		Rattus norvegicus cDNA clone IMAGE:7324051. [BC090008]
A_44_P1059985	3.3529	9.56071	8.55434e-12	5.61074e-10	Spc24	AY456387 kinetochore protein Spc24 {Homo sapiens} (exp=-1; wgp=0; cg=0), partial (85%) [TC602472]
A_44_P306439	4.44523	7.99342	8.57514e-12	5.61074e-10	Fcgr3a	Rattus norvegicus Fc fragment of IgG, low affinity IIIa, receptor (Fcgr3a), mRNA [NM_207603]
A_44_P182020	3.13865	7.90573	8.58323e-12	5.61074e-10	Psmb8	Rattus norvegicus proteasome (prosome, macropain) subunit, beta type 8 (large multifunctional peptidase 7) (Psmb8), mRNA [NM_080767]
A_42_P676304	5.0327	9.11328	8.62766e-12	5.61938e-10	Ifitm1	Rattus norvegicus interferon induced transmembrane protein 1 (Ifitm1), mRNA [NM_001106314]
A_44_P292995	4.1309	1.87156	8.65157e-12	5.61938e-10	Trim55	Rattus norvegicus tripartite motif-containing 55 (Trim55), mRNA [NM_001012218]
A_44_P433259	2.73053	8.56475	8.86382e-12	5.73897e-10	Sipa1	Rattus norvegicus signal-induced proliferation-associated 1 (Sipa1), mRNA [NM_001004089]
A_44_P321089	1.8349	8.35848	9.06979e-12	5.85374e-10
A_44_P260036	6.52091	4.74922	9.23857e-12	5.94387e-10	Plau	Rattus norvegicus plasminogen activator, urokinase (Plau), mRNA [NM_013085]
A_42_P752134	2.36091	9.25746	9.34681e-12	5.9946e-10	Kpna2	Rattus norvegicus karyopherin alpha 2 (Kpna2), mRNA [NM_053483]
A_42_P565275	3.19803	7.43413	9.37778e-12	5.99561e-10	Aspm	Rattus norvegicus asp (abnormal spindle) homolog, microcephaly associated (Drosophila) (Aspm), mRNA [NM_001105955]
A_43_P16312	5.61708	3.9465	9.51034e-12	6.06136e-10	Klra5	Rattus norvegicus killer cell lectin-like receptor, subfamily A, member 5 (Klra5), mRNA [NM_198746]
A_43_P14162	6.39695	9.63919	9.70897e-12	6.16867e-10	A2m	Rattus norvegicus alpha-2-macroglobulin (A2m), mRNA [NM_012488]
A_42_P649879	1.45092	8.61159	1.00048e-11	6.33686e-10	Timm17b	Rattus norvegicus translocase of inner mitochondrial membrane 17 homolog B (yeast) (Timm17b), nuclear gene encoding mitochondrial protein, mRNA [NM_001108249]
A_44_P276435	1.84406	6.02916	1.01778e-11	6.4227e-10	Nat1	Rattus norvegicus N-acetyltransferase 1 (arylamine N-acetyltransferase) (Nat1), transcript variant 1, mRNA [NM_053853]
A_44_P463309	3.89535	6.97352	1.02033e-11	6.4227e-10	Plk1	Rattus norvegicus polo-like kinase 1 (Drosophila) (Plk1), mRNA [NM_017100]
A_44_P206292	5.68373	5.96153	1.02348e-11	6.42276e-10		Q68FW2_RAT (Q68FW2) Cell division cycle associated 3, complete [TC584525]
A_42_P737455	1.52148	8.90583	1.02903e-11	6.43777e-10		UI-R-C2-nh-g-09-0-UI.s1 UI-R-C2 Rattus norvegicus cDNA clone UI-R-C2-nh-g-09-0-UI 3', mRNA sequence [AI071866]
A_44_P482476	3.55855	8.79332	1.03612e-11	6.46228e-10	LOC498276	Rattus norvegicus Fc gamma receptor II beta (LOC498276), mRNA [NM_001135992]
A_44_P237938	1.49678	8.93844	1.06034e-11	6.59317e-10	Vps36	Rattus norvegicus vacuolar protein sorting 36 homolog (S. cerevisiae) (Vps36), mRNA [NM_001106092]
A_42_P695042	2.66694	8.75815	1.07832e-11	6.68463e-10	Csf1	Rattus norvegicus colony stimulating factor 1 (macrophage) (Csf1), mRNA [NM_023981]
A_44_P425963	1.91313	10.136	1.09234e-11	6.75096e-10	MGC112715	Rattus norvegicus platelet receptor Gi24 (MGC112715), mRNA [NM_001044300]
A_44_P1002173	1.69811	8.72963	1.10356e-11	6.79972e-10	Cuedc2	Rattus norvegicus CUE domain containing 2 (Cuedc2), mRNA [NM_001079886]
A_42_P781919	2.74828	13.3562	1.11479e-11	6.84823e-10	C1qb	Rattus norvegicus complement component 1, q subcomponent, B chain (C1qb), mRNA [NM_019262]
A_44_P180127	2.77882	9.32867	1.14398e-11	7.00647e-10	Igfbp3	Rattus norvegicus insulin-like growth factor binding protein 3 (Igfbp3), mRNA [NM_012588]
A_43_P20995	3.13828	6.86488	1.16158e-11	7.09137e-10	Rai14	Rattus norvegicus retinoic acid induced 14 (Rai14), mRNA [NM_001011947]
A_42_P471768	1.85222	9.33163	1.1648e-11	7.09137e-10	Eif4e2	Rattus norvegicus eukaryotic translation initiation factor 4E family member 2 (Eif4e2), mRNA [NM_001108808]
A_43_P17424	3.26764	8.5657	1.18944e-11	7.21113e-10	Chaf1b	Rattus norvegicus chromatin assembly factor 1, subunit B (p60) (Chaf1b), mRNA [NM_001024741]
A_44_P149188	2.0213	15.7491	1.19154e-11	7.21113e-10	Ftl	Rattus norvegicus ferritin, light polypeptide (Ftl), mRNA [NM_022500]
A_42_P640700	2.61205	8.3941	1.20262e-11	7.24995e-10	Tmem176a	Rattus norvegicus transmembrane protein 176A (Tmem176a), mRNA [NM_001039008]
A_44_P896040	1.65558	7.05396	1.20594e-11	7.24995e-10	Cybasc3	Rattus norvegicus cytochrome b, ascorbate dependent 3 (Cybasc3), mRNA [NM_001014164]
A_42_P527724	8.00257	5.26578	1.20862e-11	7.24995e-10	Fcnb	Rattus norvegicus ficolin B (Fcnb), mRNA [NM_053634]
A_44_P920164	4.33116	4.32464	1.22069e-11	7.30086e-10	Mboat1	Rattus norvegicus membrane bound O-acyltransferase domain containing 1 (Mboat1), mRNA [NM_001109120]
A_43_P15106	6.89538	2.99162	1.2409e-11	7.40005e-10		E2f8 protein Fragment [Source:UniProtKB/TrEMBL;Acc:Q4FZV5] [ENSRNOT00000056074]
A_43_P22409	2.41647	6.54861	1.2527e-11	7.44865e-10	RGD1565672	Rattus norvegicus similar to MDM2 Binding protein (RGD1565672), mRNA [NM_001130717]
A_44_P508514	4.4612	5.04075	1.25775e-11	7.45695e-10	LOC100359550	PREDICTED: Rattus norvegicus protein S100-A11-like (LOC100359550), mRNA [XM_002727971]
A_44_P432355	2.94167	6.32726	1.26725e-11	7.49148e-10	Ugt1a2	Rattus norvegicus UDP glucuronosyltransferase 1 family, polypeptide A2 (Ugt1a2), mRNA [NM_201423]
A_44_P176053	6.80381	5.01587	1.28961e-11	7.59552e-10	RGD1561778	Rattus norvegicus similar to dendritic cell-derived immunoglobulin(Ig)-like receptor 1, DIgR1 - mouse (RGD1561778), mRNA [NM_001168284]
A_44_P792621	2.03681	7.29186	1.2923e-11	7.59552e-10	Tmem63a	Rattus norvegicus transmembrane protein 63a (Tmem63a), mRNA [NM_001134496]
A_43_P15259	2.81555	9.29942	1.31579e-11	7.68346e-10	Tnfrsf1a	Rattus norvegicus tumor necrosis factor receptor superfamily, member 1a (Tnfrsf1a), mRNA [NM_013091]
A_44_P560009	2.78707	6.23604	1.31696e-11	7.68346e-10		MUSACACT Mus musculus acyl-coenzyme A:cholesterol acyltransferase (ACACT) mRNA, complete cds [L42293]
A_44_P369080	5.09639	2.20399	1.31856e-11	7.68346e-10		AI177761 EST221404 Normalized rat placenta, Bento Soares Rattus sp. cDNA clone RPLCF81 3' end, mRNA sequence [AI177761]
A_44_P671842	2.1906	6.59925	1.32251e-11	7.68451e-10		Q5Z904_ORYSA (Q5Z904) ATP/GTP-binding protein-like, partial (7%) [TC599069]
A_44_P418942	3.40041	4.43241	1.33037e-11	7.70821e-10	Myo7a	Rattus norvegicus myosin VIIA (Myo7a), mRNA [NM_153473]
A_44_P465931	3.53964	10.0767	1.34562e-11	7.77446e-10	Clic1	Rattus norvegicus chloride intracellular channel 1 (Clic1), mRNA [NM_001002807]
A_44_P890431	2.9991	5.91549	1.35045e-11	7.78035e-10		UI-R-BT1-ako-f-11-0-UI.r1 UI-R-BT1 Rattus norvegicus cDNA clone UI-R-BT1-ako-f-11-0-UI 5', mRNA sequence [BF565662]
A_44_P408026	1.88268	11.2892	1.3624e-11	7.82623e-10		Q7TP11_RAT (Q7TP11) Cc2-27, partial (43%) [TC583000]
A_44_P305200	1.31671	11.7442	1.36609e-11	7.82623e-10	Cstb	Rattus norvegicus cystatin B (stefin B) (Cstb), mRNA [NM_012838]
A_44_P620369	3.48567	6.67172	1.40231e-11	8.00477e-10		AMGNNUC:SRCS1-00121-E6-A srcs1 (10883) Rattus norvegicus cDNA clone srcs1-00121-e6 5', mRNA sequence [CB797100]
A_42_P777045	1.69898	9.40463	1.4051e-11	8.00477e-10	Rhog	Rattus norvegicus ras homolog gene family, member G (rho G) (Rhog), mRNA [NM_001037195]
A_44_P520859	3.03219	6.12313	1.4429e-11	8.19721e-10	Pkmyt1	Rattus norvegicus protein kinase, membrane associated tyrosine/threonine 1 (Pkmyt1), mRNA [NM_001105766]
A_44_P336304	4.84925	2.18478	1.44858e-11	8.20658e-10		BQ205045 UI-R-DZ1-cnh-e-10-0-UI.s1 NCI_CGAP_DZ1 Rattus norvegicus cDNA clone IMAGE:7345620 3', mRNA sequence [BQ205045]
A_44_P369083	4.83163	4.4562	1.46203e-11	8.24455e-10		AA996984 UI-R-C0-hk-h-02-0-UI.s1 UI-R-C0 Rattus norvegicus cDNA clone UI-R-C0-hk-h-02-0-UI 3', mRNA sequence [AA996984]
A_43_P12940	2.19839	9.71579	1.46526e-11	8.24455e-10	Bak1	Rattus norvegicus BCL2-antagonist/killer 1 (Bak1), mRNA [NM_053812]
A_44_P463899	3.22157	5.12855	1.47129e-11	8.24455e-10		PREDICTED: Rattus norvegicus similar to paired immunoglobin-like type 2 receptor beta (predicted) (RGD1563400_predicted), mRNA [XM_341045]
A_44_P730320	5.00104	5.96724	1.47145e-11	8.24455e-10	Ect2	Rattus norvegicus epithelial cell transforming sequence 2 oncogene (Ect2), mRNA [NM_001108547]
A_44_P370229	1.54437	12.974	1.49396e-11	8.34341e-10	Fam20c	Rattus norvegicus family with sequence similarity 20, member C (Fam20c), mRNA [NM_001012238]
A_43_P19763	3.05384	9.19384	1.49727e-11	8.34341e-10	Tlr2	Rattus norvegicus toll-like receptor 2 (Tlr2), mRNA [NM_198769]
A_43_P22868	5.17076	2.00498	1.51561e-11	8.4226e-10		BC044797 Sgol2 protein {Mus musculus} (exp=-1; wgp=0; cg=0), partial (41%) [TC617222]
A_42_P752796	2.01559	8.55991	1.53142e-11	8.48731e-10	Me2	Rattus norvegicus malic enzyme 2, NAD(+)-dependent, mitochondrial (Me2), nuclear gene encoding mitochondrial protein, mRNA [NM_001107376]
A_43_P17139	1.83692	7.40931	1.53642e-11	8.49195e-10	Ifi35	Rattus norvegicus interferon-induced protein 35 (Ifi35), mRNA [NM_001009625]
A_44_P680341	1.81555	10.7472	1.54763e-11	8.53076e-10	Rin2	Rattus norvegicus Ras and Rab interactor 2 (Rin2), mRNA [NM_001107786]
A_44_P212964	2.98384	9.06348	1.57968e-11	8.68143e-10	Plac8	Rattus norvegicus placenta-specific 8 (Plac8), mRNA [NM_001108353]
A_43_P16707	4.95239	6.54413	1.58347e-11	8.68143e-10	Ccl6	C-C motif chemokine 6 Precursor (Small-inducible cytokine A6) [Source:UniProtKB/Swiss-Prot;Acc:Q68FP3] [ENSRNOT00000045867]
A_44_P290879	1.66744	10.4327	1.61572e-11	8.83449e-10	Rrbp1	PREDICTED: Rattus norvegicus ribosome binding protein 1 homolog 180kDa (dog) (predicted) (Rrbp1_predicted), mRNA [XM_230637]
A_43_P23092	3.70533	4.61715	1.62425e-11	8.85736e-10	F5	Rattus norvegicus coagulation factor V (proaccelerin, labile factor) (F5), mRNA [NM_001047878]
A_44_P1019710	1.74849	9.05338	1.74369e-11	9.46233e-10	Slc39a6	Rattus norvegicus solute carrier family 39 (zinc transporter), member 6 (Slc39a6), mRNA [NM_001024745]
A_44_P1027971	3.144	9.65881	1.74447e-11	9.46233e-10	Gpr84	Rattus norvegicus G protein-coupled receptor 84 (Gpr84), mRNA [NM_001109509]
A_44_P447585	6.14921	2.37063	1.76862e-11	9.56059e-10	LOC100310874	Rattus norvegicus antisense RNA overlapping MCH (LOC100310874), mRNA [NM_001166676]
A_44_P445070	3.37228	10.8595	1.77544e-11	9.56059e-10	Lgals1	Rattus norvegicus lectin, galactoside-binding, soluble, 1 (Lgals1), mRNA [NM_019904]
A_44_P895399	2.8906	6.33601	1.77857e-11	9.56059e-10		AW916109 EST347413 Rat gene index, normalized rat, norvegicus, Bento Soares Rattus norvegicus cDNA clone RGIDI14 5' end, mRNA sequence [AW916109]
A_44_P552794	1.97148	9.10135	1.78495e-11	9.56059e-10	Hist1h4b	Rattus norvegicus histone cluster 1, H4b (Hist1h4b), mRNA [NM_022686]
A_44_P1006261	2.23156	8.05454	1.78602e-11	9.56059e-10	Nme4	Rattus norvegicus non-metastatic cells 4, protein expressed in (Nme4), nuclear gene encoding mitochondrial protein, mRNA [NM_001109478]
A_44_P608078	2.81299	8.74113	1.79181e-11	9.56648e-10		SLAP1_RAT (P59622) SRC-like-adapter (Src-like-adapter protein 1), complete [TC591551]
A_43_P19238	2.92104	8.37985	1.80518e-11	9.61268e-10	Sp110	Rattus norvegicus SP110 nuclear body protein (Sp110), mRNA [NM_001034137]
A_44_P975167	1.5532	8.66774	1.83527e-11	9.71252e-10	Hist1h2an	Rattus norvegicus histone cluster 1, H2an (Hist1h2an), mRNA [NM_001107354]
A_44_P469113	2.81688	6.77128	1.83532e-11	9.71252e-10	Slfn2	Rattus norvegicus schlafen 2 (Slfn2), mRNA [NM_001107031]
A_42_P518855	4.62222	3.73408	1.83821e-11	9.71252e-10	Bcl2a1d	Rattus norvegicus B-cell leukemia/lymphoma 2 related protein A1d (Bcl2a1d), mRNA [NM_133416]
A_44_P339867	1.11128	12.5533	1.85663e-11	9.78448e-10	Ssr4	Rattus norvegicus signal sequence receptor, delta (Ssr4), mRNA [NM_017199]
A_42_P738549	5.74702	6.70078	1.86437e-11	9.79995e-10	Napsa	Rattus norvegicus napsin A aspartic peptidase (Napsa), mRNA [NM_031670]
A_44_P431296	4.72343	1.62269	1.87003e-11	9.80444e-10	Gpr18	Rattus norvegicus G protein-coupled receptor 18 (Gpr18), mRNA [NM_001079710]
A_44_P1058966	2.82579	7.38672	1.89072e-11	9.8875e-10	Apbb1ip	Rattus norvegicus amyloid beta (A4) precursor protein-binding, family B, member 1 interacting protein (Apbb1ip), mRNA [NM_001100577]
A_44_P837716	2.92446	8.09444	1.90643e-11	9.94234e-10		glycoprotein, alpha-galactosyltransferase 1 [Source:RefSeq peptide;Acc:NP_663707] [ENSRNOT00000050442]
A_44_P160888	2.00574	11.3224	1.91096e-11	9.94234e-10	Ppp1r14b	Rattus norvegicus protein phosphatase 1, regulatory (inhibitor) subunit 14B (Ppp1r14b), mRNA [NM_172045]
A_43_P21322	3.82382	7.34444	1.94379e-11	1.00874e-09	Hcls1	Rattus norvegicus hematopoietic cell specific Lyn substrate 1 (Hcls1), mRNA [NM_001011898]
A_44_P1005213	4.30193	5.88502	1.95258e-11	1.01073e-09	Nuf2	Rattus norvegicus NUF2, NDC80 kinetochore complex component, homolog (S. cerevisiae) (Nuf2), mRNA [NM_001012028]
A_44_P1031063	3.91222	6.19664	1.96752e-11	1.0158e-09	Ccdc109b	PREDICTED: Rattus norvegicus similar to hypothetical protein FLJ20647 (predicted) (RGD1305326_predicted), mRNA [XM_215707]
A_44_P582605	3.01058	5.47971	1.97818e-11	1.0158e-09
A_44_P1021853	2.70355	9.51251	1.97878e-11	1.0158e-09		BF289184 EST453775 Rat Gene Index, normalized rat, Rattus norvegicus cDNA Rattus norvegicus cDNA clone RGIHC06, mRNA sequence [BF289184]
A_43_P11739	1.76937	13.0598	1.9823e-11	1.0158e-09	Ctsl1	Rattus norvegicus cathepsin L1 (Ctsl1), mRNA [NM_013156]
A_44_P886515	2.651	5.13082	2.04979e-11	1.04776e-09
A_44_P339798	4.37842	4.83416	2.05614e-11	1.04834e-09	Hist1h1b	Rattus norvegicus histone cluster 1, H1b (Hist1h1b), mRNA [NM_001109417]
A_44_P301963	3.05509	9.46943	2.06122e-11	1.04834e-09	Psmb9	Rattus norvegicus proteasome (prosome, macropain) subunit, beta type 9 (large multifunctional peptidase 2) (Psmb9), mRNA [NM_012708]
A_42_P773816	2.50553	6.60154	2.08903e-11	1.05985e-09	Cd1d1	Rattus norvegicus CD1d1 molecule (Cd1d1), mRNA [NM_017079]
A_42_P465144	4.83906	4.45863	2.12159e-11	1.07359e-09	Dennd2d	Rattus norvegicus DENN/MADD domain containing 2D (Dennd2d), mRNA [NM_001107714]
A_44_P809279	3.69918	4.61645	2.12665e-11	1.07359e-09		Q5VWC8_HUMAN (Q5VWC8) OTTHUMP00000045083 (PTPLAD2 protein), partial (19%) [TC596499]
A_44_P330828	5.94744	4.08277	2.13496e-11	1.07513e-09	MGC105649	Rattus norvegicus hypothetical LOC302884 (MGC105649), mRNA [NM_001008518]
A_44_P500708	3.25908	8.88601	2.24171e-11	1.1261e-09	C1qc	Rattus norvegicus complement component 1, q subcomponent, C chain (C1qc), mRNA [NM_001008524]
A_44_P318466	2.70901	8.21696	2.30197e-11	1.15353e-09	Trim25	Rattus norvegicus tripartite motif-containing 25 (Trim25), mRNA [NM_001009536]
A_42_P627998	2.55536	10.3315	2.33435e-11	1.1666e-09	Igfbp3	Rattus norvegicus insulin-like growth factor binding protein 3 (Igfbp3), mRNA [NM_012588]
A_44_P210568	2.97548	9.82725	2.33949e-11	1.1666e-09	Fn1	Rattus norvegicus fibronectin 1 (Fn1), mRNA [NM_019143]
A_44_P848951	1.51826	8.70471	2.34603e-11	1.16701e-09		Q6AYB9_RAT (Q6AYB9) HMT1 hnRNP methyltransferase-like 1, partial (4%) [TC619513]
A_44_P469584	5.15448	8.4834	2.38319e-11	1.18069e-09	Cd14	Rattus norvegicus CD14 molecule (Cd14), mRNA [NM_021744]
A_44_P480573	3.57958	5.67705	2.38511e-11	1.18069e-09	Cytip	Rattus norvegicus cytohesin 1 interacting protein (Cytip), mRNA [NM_001012086]
A_44_P347340	3.66004	4.48018	2.39908e-11	1.18229e-09	Ccdc15	Rattus norvegicus similar to Glycerol-3-phosphate transporter (G-3-P transporter) (G-3-P permease) (LOC367056), mRNA [XM_345918]
A_42_P569708	2.52778	6.81795	2.39994e-11	1.18229e-09	Gpsm3	Rattus norvegicus G-protein signaling modulator 3 (AGS3-like, C. elegans) (Gpsm3), mRNA [NM_001003974]
A_44_P881918	2.31885	6.69612	2.44548e-11	1.20182e-09		Shultzomica03270 Rat lung airway and parenchyma cDNA libraries Rattus norvegicus cDNA clone Contig2883 5', mRNA sequence [CF110019]
A_44_P1060167	1.47066	7.67892	2.48827e-11	1.21991e-09	Vps33a	Rattus norvegicus vacuolar protein sorting 33 homolog A (S. cerevisiae) (Vps33a), mRNA [NM_022961]
A_44_P718340	1.12677	11.5806	2.57635e-11	1.25788e-09		RNU03390 protein kinase C receptor {Rattus norvegicus} (exp=-1; wgp=0; cg=0), partial (20%) [TC632099]
A_44_P671098	4.22265	5.09704	2.57806e-11	1.25788e-09
A_43_P16515	2.23317	6.22735	2.58769e-11	1.25957e-09		Q6K0P5_RAT (Q6K0P5) PRP2, complete [TC579683]
A_44_P200869	-1.75164	13.5948	2.60005e-11	1.26257e-09	Atp1a2	Rattus norvegicus ATPase, Na+/K+ transporting, alpha 2 polypeptide (Atp1a2), mRNA [NM_012505]
A_44_P180041	1.61637	7.59624	2.624e-11	1.27117e-09		Nucleoside diphosphate kinase 6 Fragment (NDP kinase 6)(NDK 6)(EC 2.7.4.6)(nm23-R6) [Source:UniProtKB/Swiss-Prot;Acc:O88426] [ENSRNOT00000028125]
A_44_P143478	3.02662	4.74335	2.6566e-11	1.28109e-09		AI411618 EST239912 Normalized rat ovary, Bento Soares Rattus sp. cDNA clone ROVES37 3' end, mRNA sequence [AI411618]
A_44_P114207	7.62916	4.76636	2.65702e-11	1.28109e-09	Hk3	Rattus norvegicus hexokinase 3 (white cell) (Hk3), nuclear gene encoding mitochondrial protein, mRNA [NM_022179]
A_44_P1041539	2.39384	9.16748	2.66599e-11	1.28238e-09	Arhgap22	Rattus norvegicus Rho GTPase activating protein 22 (Arhgap22), mRNA [NM_001107297]
A_42_P541034	2.36057	15.0611	2.74015e-11	1.31383e-09	Ftl	Rattus norvegicus ferritin, light polypeptide (Ftl), mRNA [NM_022500]
A_42_P606938	1.31988	12.2041	2.74426e-11	1.31383e-09	Rpl18	Rattus norvegicus ribosomal protein L18 (Rpl18), mRNA [NM_031102]
A_44_P438815	3.52036	6.92626	2.75383e-11	1.31533e-09	Cmtm7	Rattus norvegicus CKLF-like MARVEL transmembrane domain containing 7 (Cmtm7), mRNA [NM_001109300]
A_43_P11879	5.8603	4.85185	2.76607e-11	1.31809e-09	Htr2b	Rattus norvegicus 5-hydroxytryptamine (serotonin) receptor 2B (Htr2b), mRNA [NM_017250]
A_44_P383679	3.21112	7.20066	2.78017e-11	1.32172e-09		AA998008 UI-R-C0-hx-e-04-0-UI.s1 UI-R-C0 Rattus norvegicus cDNA clone UI-R-C0-hx-e-04-0-UI 3', mRNA sequence [AA998008]
A_42_P634675	2.74573	9.1476	2.81151e-11	1.33168e-09	Adap2	Rattus norvegicus ArfGAP with dual PH domains 2 (Adap2), mRNA [NM_020101]
A_44_P839137	2.16976	5.16386	2.81418e-11	1.33168e-09		Q5GS57_WOLTR (Q5GS57) DnaK suppressor protein, partial (12%) [TC590707]
A_44_P519620	2.46967	10.6323	2.90717e-11	1.36839e-09	Litaf	Rattus norvegicus lipopolysaccharide-induced TNF factor (Litaf), mRNA [NM_001105735]
A_42_P652975	2.26058	10.4824	2.90909e-11	1.36839e-09	Arhgap9	Rattus norvegicus Rho GTPase activating protein 9 (Arhgap9), transcript variant 2, mRNA [NM_001012198]
A_44_P855088	4.45295	4.55672	2.9119e-11	1.36839e-09		RUVA_THIDA (Q3SGT1) Holliday junction ATP-dependent DNA helicase ruvA , partial (7%) [TC602624]
A_44_P508554	4.81336	2.39892	2.92559e-11	1.37166e-09	Ncf2	Rattus norvegicus neutrophil cytosolic factor 2 (Ncf2), mRNA [NM_001100984]
A_44_P316959	2.2444	6.95534	2.93324e-11	1.3721e-09		AI112954 UI-R-A1-et-d-12-0-UI.s1 UI-R-A1 Rattus norvegicus cDNA clone UI-R-A1-et-d-12-0-UI 3', mRNA sequence [AI112954]
A_42_P473425	2.59962	7.35818	3.00749e-11	1.40361e-09	Unc13d	Rattus norvegicus unc-13 homolog D (C. elegans) (Unc13d), mRNA [NM_138844]
A_44_P169124	6.46379	2.77936	3.0344e-11	1.41293e-09		BF558918 UI-R-A1-eq-h-06-0-UI.r1 UI-R-A1 Rattus norvegicus cDNA clone UI-R-A1-eq-h-06-0-UI 5', mRNA sequence [BF558918]
A_44_P123887	1.94231	6.75159	3.05223e-11	1.418e-09	Smc4	Rattus norvegicus structural maintenance of chromosomes 4 (Smc4), mRNA [NM_001037185]
A_42_P635228	4.46959	2.8789	3.08102e-11	1.42812e-09	Depdc1b	Rattus norvegicus DEP domain containing 1B (Depdc1b), mRNA [NM_001107651]
A_44_P682439	2.74951	7.67318	3.09949e-11	1.43342e-09	Prcp	Rattus norvegicus prolylcarboxypeptidase (angiotensinase C) (Prcp), mRNA [NM_001106281]
A_44_P466209	1.53658	7.84117	3.13476e-11	1.44546e-09	Tceb3	Rattus norvegicus transcription elongation factor B (SIII), polypeptide 3 (Tceb3), mRNA [NM_017103]
A_43_P19895	4.52583	4.45183	3.13968e-11	1.44546e-09	Trim55	Rattus norvegicus tripartite motif-containing 55 (Trim55), mRNA [NM_001012218]
A_44_P465660	2.18989	9.48359	3.19517e-11	1.46769e-09	Anxa4	Rattus norvegicus annexin A4 (Anxa4), mRNA [NM_024155]
A_42_P604425	1.63775	11.2618	3.21235e-11	1.47068e-09	Hebp1	heme binding protein 1 [Source:RefSeq peptide;Acc:NP_001102121] [ENSRNOT00000000025]
A_44_P301608	2.82404	5.76856	3.21609e-11	1.47068e-09	Ucp2	Rattus norvegicus uncoupling protein 2 (mitochondrial, proton carrier) (Ucp2), nuclear gene encoding mitochondrial protein, mRNA [NM_019354]
A_43_P17083	-1.62149	9.38872	3.31901e-11	1.51435e-09		Q45NC2_RAT (Q45NC2) Multiple domain complement regulator 1, complete [TC573588]
A_44_P534089	4.72148	6.40038	3.36143e-11	1.53028e-09	Ccnb1	Rattus norvegicus cyclin B1 (Ccnb1), mRNA [NM_171991]
A_42_P810736	2.45128	6.9127	3.39793e-11	1.54345e-09	Timeless	Rattus norvegicus timeless homolog (Drosophila) (Timeless), mRNA [NM_031340]
A_44_P175364	2.59709	7.1116	3.49806e-11	1.5854e-09	Mafb	Rattus norvegicus v-maf musculoaponeurotic fibrosarcoma oncogene homolog B (avian) (Mafb), mRNA [NM_019316]
A_44_P397982	1.73113	11.326	3.63069e-11	1.6408e-09	RGD1303130	Rattus norvegicus kidney predominant protein NCU-G1 (RGD1303130), mRNA [NM_001004226]
A_42_P598934	3.11116	8.10391	3.63756e-11	1.6408e-09	Lrrfip1	Rattus norvegicus leucine rich repeat (in FLII) interacting protein 1 (Lrrfip1), mRNA [NM_001014269]
A_42_P693096	5.12663	4.07187	3.64444e-11	1.6408e-09		Q6DRH6_BRARE (Q6DRH6) Twistnb-like, partial (5%) [TC581724]
A_43_P12437	2.32584	8.78893	3.72575e-11	1.67327e-09	Hhex	Rattus norvegicus hematopoietically expressed homeobox (Hhex), mRNA [NM_024385]
A_44_P383676	2.7998	7.29989	3.73296e-11	1.67327e-09		AA964750 UI-R-C0-gx-h-02-0-UI.s1 UI-R-C0 Rattus norvegicus cDNA clone UI-R-C0-gx-h-02-0-UI 3', mRNA sequence [AA964750]
A_44_P474755	1.26823	14.0321	3.77311e-11	1.68144e-09	Ctsa	Rattus norvegicus cathepsin A (Ctsa), mRNA [NM_001011959]
A_44_P1002452	2.63867	9.03629	3.77592e-11	1.68144e-09	Nt5dc2	Rattus norvegicus 5'-nucleotidase domain containing 2 (Nt5dc2), mRNA [NM_001009271]
A_43_P11261	3.05497	9.15089	3.80339e-11	1.68998e-09		AHNAK nucleoprotein 2 Gene [Source:MGI Symbol;Acc:MGI:2144831] [ENSRNOT00000051326]
A_44_P467057	1.81336	7.5717	3.90801e-11	1.73269e-09	Isy1	Rattus norvegicus ISY1 splicing factor homolog (S. cerevisiae) (Isy1), mRNA [NM_001014188]
A_44_P232508	4.23821	6.08554	3.98854e-11	1.7642e-09		Q2KYQ4_BORA1 (Q2KYQ4) Probable acetyltransferase , partial (11%) [TC585443]
A_44_P458570	2.87152	6.99609	4.0046e-11	1.7642e-09	Fut4	Rattus norvegicus fucosyltransferase 4 (alpha (1,3) fucosyltransferase, myeloid-specific) (Fut4), mRNA [NM_022219]
A_44_P602351	2.91535	5.20286	4.01568e-11	1.7642e-09		FM038925 etcmaor Rattus norvegicus cDNA clone etcmaorP0039L09 5', mRNA sequence [FM038925]
A_42_P578953	2.20175	7.77542	4.02213e-11	1.7642e-09		Rattus norvegicus LOC362113 (LOC362113), mRNA [XM_342416]
A_44_P697615	2.57052	7.5075	4.02233e-11	1.7642e-09		AW917911 EST349215 Rat gene index, normalized rat, norvegicus, Bento Soares Rattus norvegicus cDNA clone RGIEK03 5' end, mRNA sequence [AW917911]
A_44_P1003372	2.61808	9.77868	4.05137e-11	1.77313e-09	Smpdl3a	Rattus norvegicus sphingomyelin phosphodiesterase, acid-like 3A (Smpdl3a), mRNA [NM_001005539]
A_44_P401536	1.7117	9.14658	4.07209e-11	1.77547e-09	Sh2b3	Rattus norvegicus SH2B adaptor protein 3 (Sh2b3), mRNA [NM_031621]
A_42_P727231	2.27486	9.47935	4.07413e-11	1.77547e-09	Metrnl
A_44_P113691	-1.60264	11.6674	4.10545e-11	1.78212e-09	Slc6a1	Rattus norvegicus solute carrier family 6 (neurotransmitter transporter, GABA), member 1 (Slc6a1), mRNA [NM_024371]
A_44_P142594	1.63032	9.41376	4.10686e-11	1.78212e-09		CT055_MOUSE (Q8R184) Protein C20orf55 homolog, complete [TC578255]
A_44_P348614	2.73438	5.50127	4.15449e-11	1.79896e-09	Sp110	Rattus norvegicus SP110 nuclear body protein (Sp110), mRNA [NM_001034137]
A_44_P267487	2.18734	6.88471	4.2286e-11	1.82627e-09	Reep3	Rattus norvegicus receptor accessory protein 3 (Reep3), mRNA [NM_001106386]
A_44_P401809	1.38804	11.9108	4.23549e-11	1.82627e-09	Rps20	Rattus norvegicus ribosomal protein S20 (Rps20), mRNA [NM_001007603]
A_44_P933121	4.94302	5.6787	4.41514e-11	1.89172e-09		Q9ERL1_RAT (Q9ERL1) NADPH oxidase beta subunit gp91phox, complete [TC594767]
A_44_P991532	4.63545	7.72737	4.41524e-11	1.89172e-09	RT1-Da	Rattus norvegicus RT1 class II, locus Da (RT1-Da), mRNA [NM_001008847]
A_44_P506980	1.97056	9.25536	4.41678e-11	1.89172e-09	Kcnk13	Rattus norvegicus potassium channel, subfamily K, member 13 (Kcnk13), mRNA [NM_022293]
A_44_P266340	1.29286	8.92677	4.42437e-11	1.89172e-09		AW918765 EST350069 Rat gene index, normalized rat, norvegicus, Bento Soares Rattus norvegicus cDNA clone RGIEX74 5' end, mRNA sequence [AW918765]
A_44_P794364	-1.45919	9.34338	4.49681e-11	1.91621e-09		Q6V5E0_OLIPU (Q6V5E0) Pollen coat oleosin-glycine rich protein, partial (5%) [TC630841]
A_44_P1022458	4.68115	7.89841	4.50045e-11	1.91621e-09	Tubb6	Rattus norvegicus tubulin, beta 6 (Tubb6), mRNA [NM_001025675]
A_44_P620106	3.79152	8.71688	4.51968e-11	1.91837e-09	Tgfbi	Rattus norvegicus transforming growth factor, beta induced (Tgfbi), mRNA [NM_053802]
A_44_P1024341	5.08065	8.19879	4.53264e-11	1.91837e-09		UI-R-DY1-cnr-n-04-0-UI.s1 UI-R-DY1 Rattus norvegicus cDNA clone UI-R-DY1-cnr-n-04-0-UI 3', mRNA sequence [BQ208035]
A_44_P222679	1.87179	5.43152	4.53373e-11	1.91837e-09	Mobkl1b	Rattus norvegicus MOB1, Mps One Binder kinase activator-like 1B (yeast) (Mobkl1b), mRNA [NM_001033891]
A_44_P550768	2.72588	4.40057	4.54711e-11	1.92005e-09		Q474V5_RALEJ (Q474V5) Probable transmembrane protein, partial (10%) [TC596680]
A_44_P158798	2.72943	6.42072	4.64451e-11	1.95713e-09	Vcan	Rattus norvegicus versican (Vcan), transcript variant 2, mRNA [NM_053663]
A_44_P659391	2.86797	4.81569	4.72269e-11	1.98596e-09		AGENCOURT_28626242 NIH_MGC_249 Rattus norvegicus cDNA clone IMAGE:7379363 5', mRNA sequence [CO564505]
A_44_P384404	3.73142	5.25865	4.75506e-11	1.99226e-09	Ms4a11	PREDICTED: Rattus norvegicus membrane-spanning 4-domains, subfamily A, member 11 (predicted) (Ms4a11_predicted), mRNA [XM_342028]
A_44_P461544	4.03316	4.39163	4.7572e-11	1.99226e-09	Ccnb2	Rattus norvegicus cyclin B2 (Ccnb2), mRNA [NM_001009470]
A_44_P463822	2.11309	6.00838	4.77322e-11	1.99487e-09	Homer3	Rattus norvegicus homer homolog 3 (Drosophila) (Homer3), mRNA [NM_053310]
A_44_P470884	5.48367	2.69323	4.97959e-11	2.07263e-09	Prc1	Rattus norvegicus protein regulator of cytokinesis 1 (Prc1), mRNA [NM_001107529]
A_44_P1021361	2.31078	7.46523	5.02264e-11	2.08629e-09	Tlr3	Rattus norvegicus toll-like receptor 3 (Tlr3), mRNA [NM_198791]
A_42_P631493	2.12385	11.3613	5.06453e-11	2.09525e-09	Csda	Rattus norvegicus cold shock domain protein A (Csda), mRNA [NM_031979]
A_44_P265058	2.10912	7.17061	5.06477e-11	2.09525e-09	Gmnn	Rattus norvegicus geminin (Gmnn), mRNA [NM_001106112]
A_44_P452527	2.74856	11.466	5.0874e-11	2.09858e-09
A_44_P471901	3.10716	4.30474	5.0934e-11	2.09858e-09	Rod1	Rattus norvegicus ROD1 regulator of differentiation 1 (S. pombe) (Rod1), mRNA [NM_031346]
A_44_P362981	2.18861	14.2254	5.13973e-11	2.1134e-09	Fabp5	Rattus norvegicus fatty acid binding protein 5, epidermal (Fabp5), mRNA [NM_145878]
A_44_P808472	2.40567	5.77853	5.15502e-11	2.11542e-09		Q3NBG0_9PROT (Q3NBG0) Formamidopyrimidine-DNA glycolase , partial (6%) [TC608910]
A_44_P354573	2.32248	10.1254	5.25433e-11	2.15102e-09	Tax1bp3	Rattus norvegicus Tax1 (human T-cell leukemia virus type I) binding protein 3 (Tax1bp3), mRNA [NM_001025419]
A_44_P180229	3.10148	7.71602	5.26286e-11	2.15102e-09		PREDICTED: Rattus norvegicus similar to Rasa4 protein (predicted) (RGD1565457_predicted), mRNA [XR_009137]
A_44_P372823	2.6031	6.13933	5.30037e-11	2.16202e-09		PREDICTED: Rattus norvegicus hypothetical LOC100365842 (LOC100365842), miscRNA [XR_085773]
A_44_P554698	1.17657	10.6782	5.32986e-11	2.16964e-09	Psme2	Rattus norvegicus proteasome (prosome, macropain) activator subunit 2 (Psme2), mRNA [NM_017257]
A_44_P277068	1.44702	12.463	5.34032e-11	2.16964e-09	RGD1562399	PREDICTED: Rattus norvegicus similar to 40S ribosomal protein S2, transcript variant 1 (RGD1562399), mRNA [XM_001064690]
A_42_P772157	1.97544	8.83156	5.40936e-11	2.19332e-09	Il6ra	Rattus norvegicus interleukin 6 receptor, alpha (Il6ra), mRNA [NM_017020]
A_44_P638191	-1.49222	8.23185	5.4334e-11	2.19464e-09	Otud1	PREDICTED: Rattus norvegicus similar to OTU domain containing 1 (predicted) (RGD1563344_predicted), mRNA [XM_574086]
A_43_P22402	2.75019	3.82289	5.43413e-11	2.19464e-09	Fbxo5	Rattus norvegicus F-box protein 5 (Fbxo5), mRNA [NM_001106206]
A_44_P494250	1.92369	8.12605	5.47871e-11	2.20826e-09		Histone H4 [Contains Osteogenic growth peptide(OGP)] [Source:UniProtKB/Swiss-Prot;Acc:P62804] [ENSRNOT00000051095]
A_44_P592381	2.49965	6.39331	5.48953e-11	2.20826e-09	Edem1	PREDICTED: Rattus norvegicus similar to mKIAA0212 protein (predicted) (RGD1563633_predicted), mRNA [XM_238366]
A_44_P222898	2.87717	6.35515	5.55296e-11	2.22938e-09	Gpr84	Rattus norvegicus G protein-coupled receptor 84 (Gpr84), mRNA [NM_001109509]
A_43_P19879	7.05167	3.27959	5.6196e-11	2.25171e-09	LOC689770	Rattus norvegicus similar to osteoclast inhibitory lectin (LOC689770), mRNA [NM_001142304]
A_44_P1023801	2.68065	6.57185	5.64151e-11	2.25605e-09	Kif23	Rattus norvegicus kinesin family member 23 (Kif23), mRNA [NM_001108155]
A_44_P436164	5.19738	4.98277	5.66346e-11	2.2604e-09	Ckap2	Rattus norvegicus cytoskeleton associated protein 2 (Ckap2), mRNA [NM_001169139]
A_44_P730282	1.65973	8.15195	5.69061e-11	2.2668e-09		RVL16073 Wackym-Soares normalized rat vestibular cDNA library Rattus norvegicus cDNA 5', mRNA sequence [DV724088]
A_43_P12905	4.3594	4.77833	5.80827e-11	2.30915e-09	Bik	Rattus norvegicus BCL2-interacting killer (apoptosis-inducing) (Bik), mRNA [NM_053704]
A_44_P369493	1.47527	7.63545	5.90163e-11	2.34171e-09	Ccdc17	Rattus norvegicus coiled-coil domain containing 17 (Ccdc17), mRNA [NM_001014067]
A_44_P372587	2.20536	6.31436	5.93119e-11	2.34463e-09	Cx3cr1	Rattus norvegicus chemokine (C-X3-C motif) receptor 1 (Cx3cr1), mRNA [NM_133534]
A_44_P355620	1.42028	9.14949	5.932e-11	2.34463e-09		HSA406694 immunoglobulin heavy chain variable region {Homo sapiens} (exp=-1; wgp=0; cg=0), partial (14%) [TC593487]
A_44_P438641	1.08306	12.7361	5.95647e-11	2.34975e-09	LOC300303	PREDICTED: Rattus norvegicus similar to Nucleophosmin (NPM) (Nucleolar phosphoprotein B23) (Numatrin) (Nucleolar protein NO38) (LOC300303), mRNA [XM_213108]
A_44_P605123	1.23568	8.34812	5.98527e-11	2.35656e-09		RVL6946 Wackym-Soares normalized rat vestibular cDNA library Rattus norvegicus cDNA 5', mRNA sequence [DV716579]
A_44_P452632	3.35459	4.36862	6.02106e-11	2.36608e-09		Q5NUI4_RAT (Q5NUI4) Transcription factor ICSBP, complete [TC579164]
A_43_P11890	-1.3345	13.0888	6.04616e-11	2.37137e-09	Hmgcs1	Rattus norvegicus 3-hydroxy-3-methylglutaryl-Coenzyme A synthase 1 (soluble) (Hmgcs1), mRNA [NM_017268]
A_44_P447109	-1.9046	15.6882	6.1855e-11	2.42137e-09		AW143170 EST293466 Normalized rat brain, Bento Soares Rattus sp. cDNA clone RGIBE87 5' end, mRNA sequence [AW143170]
A_44_P113974	2.15262	8.84514	6.20938e-11	2.42606e-09	Ccr5	Rattus norvegicus chemokine (C-C motif) receptor 5 (Ccr5), mRNA [NM_053960]
A_44_P549494	3.99836	9.4747	6.26778e-11	2.44419e-09	Cd74	Rattus norvegicus Cd74 molecule, major histocompatibility complex, class II invariant chain (Cd74), mRNA [NM_013069]
A_44_P555213	4.19186	1.71712	6.32079e-11	2.46016e-09	Cenpf	Rattus norvegicus centromere protein F (Cenpf), mRNA [NM_001100827]
A_44_P518500	3.38065	5.53761	6.37369e-11	2.4716e-09	Racgap1	Rattus norvegicus Rac GTPase-activating protein 1 (Racgap1), mRNA [NM_001108112]
A_44_P412277	1.1244	15.3709	6.37643e-11	2.4716e-09	Rps20	Rattus norvegicus ribosomal protein S20 (Rps20), mRNA [NM_001007603]
A_44_P327492	2.41687	7.32623	6.39522e-11	2.4716e-09		Q2J631_FRASC (Q2J631) Membrane bound O-acyl transferase, MBOAT, partial (4%) [TC598530]
A_44_P558607	1.76807	6.1847	6.39866e-11	2.4716e-09	RGD1305464	Rattus norvegicus similar to human chromosome 15 open reading frame 39 (RGD1305464), mRNA [NM_001025011]
A_43_P11442	1.5621	13.0239	6.41546e-11	2.47341e-09	B2m	Rattus norvegicus beta-2 microglobulin (B2m), mRNA [NM_012512]
A_43_P12450	2.93052	11.6039	6.47412e-11	2.49132e-09	Fabp7	Rattus norvegicus fatty acid binding protein 7, brain (Fabp7), mRNA [NM_030832]
A_42_P698240	2.42677	7.4177	6.61061e-11	2.53905e-09	Ptgr1	Rattus norvegicus prostaglandin reductase 1 (Ptgr1), mRNA [NM_138863]
A_44_P1031534	1.24218	14.0458	6.64359e-11	2.54692e-09	Rpl39	Rattus norvegicus ribosomal protein L39 (Rpl39), mRNA [NM_012875]
A_42_P744495	2.28389	12.0467	6.66517e-11	2.5504e-09	Cd63	Rattus norvegicus Cd63 molecule (Cd63), mRNA [NM_017125]
A_44_P250579	3.29959	7.8493	6.72912e-11	2.57005e-09		Rattus norvegicus similar to ARP2/3 complex 41 kDa subunit (P41-ARC) (Actin-related protein 2/3 complex subunit 1B) (LOC290282), mRNA [XM_214188]
A_44_P349675	2.08815	8.08251	6.87522e-11	2.62094e-09	Wasf2	Rattus norvegicus WAS protein family, member 2 (Wasf2), mRNA [NM_001013167]
A_44_P204894	1.97172	8.98694	6.9494e-11	2.64427e-09	Tspan4	Rattus norvegicus tetraspanin 4 (Tspan4), mRNA [NM_001013070]
A_44_P379680	1.73387	9.04514	6.99299e-11	2.65216e-09		Histone H4 [Contains Osteogenic growth peptide(OGP)] [Source:UniProtKB/Swiss-Prot;Acc:P62804] [ENSRNOT00000046279]
A_43_P12541	1.63542	11.889	6.99614e-11	2.65216e-09	Cib1	Rattus norvegicus calcium and integrin binding 1 (calmyrin) (Cib1), mRNA [NM_031145]
A_42_P768024	3.74041	5.39904	7.11283e-11	2.69139e-09	Spn	Rat mRNA for leukosialin. [Y00090]
A_44_P393696	2.78629	7.0689	7.13399e-11	2.69403e-09	LOC308990	Rattus norvegicus hypothetical protein LOC308990 (LOC308990), mRNA [NM_001025001]
A_44_P107634	2.28307	6.75816	7.1462e-11	2.69403e-09	Haus4	Rattus norvegicus HAUS augmin-like complex, subunit 4 (Haus4), mRNA [NM_001013995]
A_44_P531770	5.93747	4.62336	7.17622e-11	2.70035e-09	Top2a	Rattus norvegicus topoisomerase (DNA) II alpha (Top2a), mRNA [NM_022183]
A_44_P744421	4.54543	4.60535	7.3289e-11	2.7471e-09	Arhgap30	Rattus norvegicus Rho GTPase activating protein 30 (Arhgap30), mRNA [NM_001109077]
A_44_P189299	2.63054	10.0261	7.33127e-11	2.7471e-09	Ccnd1	Rattus norvegicus cyclin D1 (Ccnd1), mRNA [NM_171992]
A_44_P993359	2.0109	6.89261	7.34086e-11	2.7471e-09		MMU64033 Tera {Mus musculus} (exp=-1; wgp=0; cg=0), partial (13%) [TC591393]
A_44_P311771	6.01796	4.42363	7.51855e-11	2.80844e-09	Bub1b	Cell cycle checkpoint protein kinase Bub1 Fragment [Source:UniProtKB/TrEMBL;Acc:O35822] [ENSRNOT00000010406]
A_44_P606490	2.81975	7.18847	7.58528e-11	2.82819e-09	Rftn1	Rattus norvegicus raftlin lipid raft linker 1 (Rftn1), mRNA [NM_001135011]
A_42_P810395	2.12462	6.93817	7.61702e-11	2.83484e-09		Q261W3_MYCVN (Q261W3) Proton-translocating NADH-quinone oxidoreductase, chain M precursor , partial (3%) [TC582772]
A_44_P979645	3.31963	5.58619	7.7143e-11	2.86581e-09	Gpr132	Rattus norvegicus G protein-coupled receptor 132 (Gpr132), mRNA [NM_001170595]
A_44_P930234	2.39357	7.08251	7.83141e-11	2.90403e-09	Baz1a	Rattus norvegicus bromodomain adjacent to zinc finger domain, 1A (Baz1a), mRNA [NM_001170568]
A_44_P592899	4.34253	2.78943	7.87714e-11	2.91569e-09	Ccdc69	Rattus norvegicus coiled-coil domain containing 69 (Ccdc69), mRNA [NM_001109031]
A_44_P157645	2.37169	10.6932	8.06072e-11	2.97823e-09	Iqgap1	Rattus norvegicus IQ motif containing GTPase activating protein 1, mRNA (cDNA clone IMAGE:5598271), partial cds. [BC169057]
A_42_P607039	1.49838	8.499	8.08021e-11	2.98003e-09	Anapc1	Rattus norvegicus anaphase promoting complex subunit 1 (Anapc1), mRNA [NM_001107771]
A_43_P22042	2.46647	10.5445	8.18916e-11	3.01246e-09	Pla2g7	Rattus norvegicus phospholipase A2, group VII (platelet-activating factor acetylhydrolase, plasma) (Pla2g7), mRNA [NM_001009353]
A_43_P22811	2.31098	9.23524	8.19769e-11	3.01246e-09	Cd6	Rattus norvegicus Cd6 molecule (Cd6), mRNA [NM_175577]
A_44_P500013	3.91192	6.0719	8.41856e-11	3.08252e-09	Anpep	Rattus norvegicus alanyl (membrane) aminopeptidase (Anpep), mRNA [NM_031012]
A_43_P15427	4.05087	4.99851	8.48827e-11	3.10248e-09	Sct	Secretin Precursor [Source:UniProtKB/Swiss-Prot;Acc:P11384] [ENSRNOT00000024094]
A_44_P1045960	1.50818	10.1444	8.56936e-11	3.12651e-09	Gng5	Rattus norvegicus guanine nucleotide binding protein (G protein), gamma 5 (Gng5), mRNA [NM_024377]
A_44_P343859	2.88216	7.77636	8.63051e-11	3.1432e-09	Csf1	Rattus norvegicus colony stimulating factor 1 (macrophage) (Csf1), mRNA [NM_023981]
A_44_P876363	2.24734	8.90819	8.64592e-11	3.1432e-09	Vav2	Rattus norvegicus vav 2 guanine nucleotide exchange factor (Vav2), mRNA [NM_001106563]
A_44_P668704	1.92533	10.9794	8.68039e-11	3.15011e-09
A_44_P236770	3.63017	4.23721	8.69939e-11	3.1509e-09		FM067318 etcmkid Rattus norvegicus cDNA clone etcmkidP0035J24 5', mRNA sequence [FM067318]
A_43_P18403	1.87287	7.64082	8.71346e-11	3.1509e-09	Mthfs	Rattus norvegicus 5,10-methenyltetrahydrofolate synthetase (5-formyltetrahydrofolate cyclo-ligase) (Mthfs), mRNA [NM_001009349]
A_44_P436181	3.63164	4.41696	8.82804e-11	3.18669e-09		UI-R-C1-lb-g-01-0-UI.r1 UI-R-C1 Rattus norvegicus cDNA clone UI-R-C1-lb-g-01-0-UI 5', mRNA sequence [BF558497]
A_44_P210921	3.77154	5.63869	8.88186e-11	3.20045e-09	RT1-Db2	Rattus norvegicus RT1 class II, locus Db2 (RT1-Db2), mRNA [NM_001164826]
A_42_P838051	1.85711	8.71491	8.92089e-11	3.20885e-09	Oma1	Rattus norvegicus OMA1 homolog, zinc metallopeptidase (S. cerevisiae) (Oma1), mRNA [NM_001106669]
A_42_P532103	3.68151	10.0602	8.96953e-11	3.22066e-09	Anxa2	Rattus norvegicus annexin A2 (Anxa2), mRNA [NM_019905]
A_43_P23040	2.6961	5.07473	9.13282e-11	3.26584e-09	Pqlc2	Rattus norvegicus PQ loop repeat containing 2 (Pqlc2), mRNA [NM_001108689]
A_44_P650885	1.92185	6.3156	9.13463e-11	3.26584e-09	Mthfd2	Rattus norvegicus methylenetetrahydrofolate dehydrogenase (NADP+ dependent) 2, methenyltetrahydrofolate cyclohydrolase (Mthfd2), nuclear gene encoding mitochondrial protein, mRNA [NM_001109398]
A_44_P533794	4.10526	6.41944	9.1434e-11	3.26584e-09	Tnfrsf1b	Rattus norvegicus tumor necrosis factor receptor superfamily, member 1b (Tnfrsf1b), mRNA [NM_130426]
A_44_P132470	1.88127	10.9621	9.28204e-11	3.30957e-09	Pfn1	Rattus norvegicus profilin 1 (Pfn1), mRNA [NM_022511]
A_44_P853254	2.08783	9.50337	9.396e-11	3.34435e-09		Q535A9_9GEMI (Q535A9) Replication associated protein, partial (11%) [TC600083]
A_44_P1009846	1.76501	7.37652	9.72553e-11	3.45561e-09		c-myc binding protein Gene [Source:MGI Symbol;Acc:MGI:1891750] [ENSRNOT00000023354]
A_44_P305801	-1.40519	12.1122	9.90366e-11	3.51278e-09	Jakmip1	Rattus norvegicus janus kinase and microtubule interacting protein 1 (Jakmip1), mRNA [NM_001033894]
A_44_P245314	-1.44148	14.142	9.98596e-11	3.53583e-09	Cacnb3	Rattus norvegicus calcium channel, voltage-dependent, beta 3 subunit (Cacnb3), mRNA [NM_012828]
A_42_P559337	-1.64645	11.7945	1.01339e-10	3.58199e-09		EST349401 Rat gene index, normalized rat, norvegicus, Bento Soares Rattus norvegicus cDNA clone RGIEM31 5' end, mRNA sequence [AW918097]
A_44_P412427	1.91852	10.5949	1.03478e-10	3.65126e-09		Q8N2U6_HUMAN (Q8N2U6) BRLZ protein, partial (63%) [TC589646]
A_44_P670852	-2.25061	7.46751	1.03852e-10	3.65813e-09		Q2U7S0_ASPOR (Q2U7S0) Predicted protein, partial (10%) [TC607043]
A_42_P675879	-1.88107	9.48583	1.04341e-10	3.66902e-09	Cyp4f4	Rattus norvegicus cytochrome P450, family 4, subfamily f, polypeptide 4 (Cyp4f4), mRNA [NM_173123]
A_44_P1040642	2.2616	7.06877	1.05185e-10	3.69234e-09	Mafb	Rattus norvegicus v-maf musculoaponeurotic fibrosarcoma oncogene homolog B (avian) (Mafb), mRNA [NM_019316]
A_42_P565621	6.7909	6.64544	1.05595e-10	3.70035e-09	Slamf9	Rattus norvegicus SLAM family member 9 (Slamf9), mRNA [NM_001105971]
A_42_P738277	2.10722	8.41326	1.06199e-10	3.71516e-09	Kcnk6	Rattus norvegicus potassium channel, subfamily K, member 6 (Kcnk6), mRNA [NM_053806]
A_44_P306626	1.69623	11.037	1.06664e-10	3.72427e-09		Histone H2A type 1-C [Source:UniProtKB/Swiss-Prot;Acc:P0C169] [ENSRNOT00000013790]
A_42_P675031	-1.60204	14.1669	1.069e-10	3.72427e-09	Kcnb1	Rattus norvegicus potassium voltage gated channel, Shab-related subfamily, member 1 (Kcnb1), mRNA [NM_013186]
A_44_P342334	1.91007	10.437	1.08487e-10	3.76934e-09
A_42_P580844	6.01256	7.00145	1.0975e-10	3.80672e-09	Cdc2	Rattus norvegicus cell division cycle 2, G1 to S and G2 to M (Cdc2), mRNA [NM_019296]
A_43_P19789	1.47684	6.25152	1.11057e-10	3.84552e-09		poly (ADP-ribose) polymerase family, member 10 Gene [Source:MGI Symbol;Acc:MGI:3712326] [ENSRNOT00000006376]
A_44_P579594	2.23268	6.13915	1.12645e-10	3.89166e-09	Dse	Rattus norvegicus dermatan sulfate epimerase (Dse), mRNA [NM_001108933]
A_44_P171427	3.63791	4.61062	1.12771e-10	3.89166e-09	RGD1310376	Putative uncharacterized protein RGD1310376_predictedRGD1310376 protein ; [Source:UniProtKB/TrEMBL;Acc:B0BN40] [ENSRNOT00000031336]
A_42_P576454	1.50676	6.80758	1.13418e-10	3.90737e-09	Nrm	Rattus norvegicus nurim (nuclear envelope membrane protein) (Nrm), mRNA [NM_212508]
A_43_P15303	1.63926	9.14884	1.13799e-10	3.91387e-09	Erap1	Rattus norvegicus endoplasmic reticulum aminopeptidase 1 (Erap1), mRNA [NM_030836]
A_44_P995132	1.62191	9.6557	1.14229e-10	3.91954e-09	Pcna	Rattus norvegicus proliferating cell nuclear antigen (Pcna), mRNA [NM_022381]
A_44_P113933	2.43666	4.72943	1.14491e-10	3.91954e-09	Tyms	Rattus norvegicus thymidylate synthetase (Tyms), mRNA [NM_019179]
A_43_P12519	2.12052	12.5819	1.1454e-10	3.91954e-09	S100a10	Rattus norvegicus S100 calcium binding protein A10 (S100a10), mRNA [NM_031114]
A_44_P746944	1.20697	6.71059	1.15236e-10	3.93674e-09
A_44_P176003	1.88816	7.0356	1.15728e-10	3.94696e-09	Hn1l	Rattus norvegicus hematological and neurological expressed 1-like (Hn1l), mRNA [NM_001013182]
A_42_P544321	1.41381	7.20195	1.15925e-10	3.94705e-09		AI136185 UI-R-C2p-ns-c-03-0-UI.s1 UI-R-C2p Rattus norvegicus cDNA clone UI-R-C2p-ns-c-03-0-UI 3', mRNA sequence [AI136185]
A_43_P21714	5.01401	1.61161	1.16799e-10	3.96812e-09		CB544572 AMGNNUC:SRIC1-00004-H4-A sric1 (10763) Rattus norvegicus cDNA clone sric1-00004-h4 5', mRNA sequence [CB544572]
A_43_P12012	1.37861	11.0908	1.17188e-10	3.96812e-09	Cr1l	Rattus norvegicus complement component (3b/4b) receptor 1-like (Cr1l), transcript variant 1, mRNA [NM_001005330]
A_44_P426608	2.54106	5.44738	1.17247e-10	3.96812e-09	Wdhd1	Rattus norvegicus WD repeat and HMG-box DNA binding protein 1 (Wdhd1), mRNA [NM_001107255]
A_44_P546123	4.60359	3.29922	1.17322e-10	3.96812e-09	Mcm5	Rattus norvegicus minichromosome maintenance complex component 5 (Mcm5), mRNA [NM_001106170]
A_44_P116591	-1.67926	16.3912	1.18064e-10	3.98662e-09	Cx3cl1	Rattus norvegicus chemokine (C-X3-C motif) ligand 1 (Cx3cl1), mRNA [NM_134455]
A_44_P265366	4.54542	5.18377	1.18866e-10	3.99148e-09	Espl1	Rattus norvegicus extra spindle pole bodies homolog 1 (S. cerevisiae) (Espl1), mRNA [NM_001170602]
A_44_P960517	4.83457	2.9038	1.18939e-10	3.99148e-09
A_44_P391672	5.46425	1.64608	1.1901e-10	3.99148e-09	Siglec1	Rattus norvegicus sialic acid binding Ig-like lectin 1, sialoadhesin (Siglec1), mRNA [NM_001107777]
A_44_P487073	1.02352	10.9432	1.19197e-10	3.99148e-09	LOC306079	Rattus norvegicus similar to RIKEN cDNA 3100001N19 (LOC306079), mRNA [NM_001047879]
A_44_P715050	2.19183	8.43723	1.19325e-10	3.99148e-09		BC013502 Tmc6 protein {Mus musculus} (exp=-1; wgp=0; cg=0), partial (27%) [TC606877]
A_44_P977733	1.7446	6.44885	1.19382e-10	3.99148e-09
A_44_P493911	-1.89141	10.9603	1.20351e-10	4.01727e-09	Slc13a5	Rattus norvegicus solute carrier family 13 (sodium-dependent citrate transporter), member 5 (Slc13a5), mRNA [NM_170668]
A_44_P106456	2.2371	7.60745	1.21292e-10	4.04208e-09	Pdlim2	Rattus norvegicus PDZ and LIM domain 2 (Pdlim2), mRNA [NM_001007622]
A_44_P742272	1.53629	7.92347	1.2152e-10	4.04308e-09	Hist1h4b	Rattus norvegicus histone cluster 1, H4b (Hist1h4b), mRNA [NM_022686]
A_44_P335716	3.77322	1.58729	1.21918e-10	4.0497e-09	Sgol1	PREDICTED: Rattus norvegicus shugoshin-like 1 (S. pombe) (Sgol1), mRNA [XM_001065750]
A_44_P715517	1.14379	9.53106	1.22419e-10	4.05972e-09	RGD1309228	Rattus norvegicus similar to putative protein, with at least 9 transmembrane domains, of eukaryotic origin (43.9 kD) (2G415) (RGD1309228), mRNA [NM_001017451]
A_43_P13976	1.06274	12.8078	1.23069e-10	4.07468e-09	Ppib	Rattus norvegicus peptidylprolyl isomerase B (Ppib), mRNA [NM_022536]
A_44_P199469	2.12096	9.71851	1.23656e-10	4.08747e-09	Gsdmd	Rattus norvegicus gasdermin D (Gsdmd), mRNA [NM_001130553]
A_44_P476960	3.41505	5.73111	1.24595e-10	4.11182e-09		AA900854 UI-R-E0-dk-a-11-0-UI.s1 UI-R-E0 Rattus norvegicus cDNA clone UI-R-E0-dk-a-11-0-UI 3' similar to gi [AA900854]
A_44_P535337	-1.64103	11.2488	1.26467e-10	4.16686e-09	Atp2b2	Rattus norvegicus ATPase, Ca++ transporting, plasma membrane 2 (Atp2b2), mRNA [NM_012508]
A_44_P417470	1.96967	6.41929	1.26784e-10	4.17059e-09		vacuolar protein sorting 13C (yeast) Gene [Source:MGI Symbol;Acc:MGI:2444207] [ENSRNOT00000012501]
A_44_P161535	1.14909	12.9345	1.27907e-10	4.19419e-09
A_44_P492879	2.08249	5.08311	1.27913e-10	4.19419e-09		Rattus norvegicus similar to mEnx-1 (LOC312299), mRNA [XM_231705]
A_44_P840798	2.2464	5.31657	1.29318e-10	4.23345e-09	Eya3	Rattus norvegicus eyes absent homolog 3 (Drosophila) (Eya3), mRNA [NM_001107910]
A_44_P1017367	-2.14874	8.34384	1.31072e-10	4.284e-09	Alb	Rattus norvegicus albumin (Alb), mRNA [NM_134326]
A_44_P845409	5.31103	3.78102	1.31665e-10	4.28992e-09		AW913993 EST294771 Rat gene index, normalized rat, norvegicus, Bento Soares Rattus norvegicus cDNA clone RGIZA25 5' end, mRNA sequence [AW913993]
A_44_P450055	-2.07673	6.20115	1.31674e-10	4.28992e-09	Tcerg1l	Rattus norvegicus transcription elongation regulator 1-like (Tcerg1l), mRNA [NM_001130077]
A_44_P193966	-1.2118	11.0685	1.33067e-10	4.32838e-09	Acsl6	Rattus norvegicus acyl-CoA synthetase long-chain family member 6 (Acsl6), mRNA [NM_130739]
A_44_P332790	5.89804	4.23649	1.33733e-10	4.34314e-09	Trh	Rattus norvegicus thyrotropin releasing hormone (Trh), mRNA [NM_013046]
A_42_P666951	2.69322	7.91575	1.34412e-10	4.35152e-09	Cd40	Rattus norvegicus CD40 molecule, TNF receptor superfamily member 5 (Cd40), mRNA [NM_134360]
A_43_P10505	-1.61933	13.5526	1.34418e-10	4.35152e-09	Jph3	Rattus norvegicus junctophilin 3 (Jph3), mRNA [NM_001107437]
A_44_P143472	1.92375	6.9743	1.35484e-10	4.37906e-09	Ncapd2	PREDICTED: Rattus norvegicus similar to mKIAA0159 protein (predicted) (RGD1562596_predicted), mRNA [XM_575668]
A_44_P552830	3.62461	5.20648	1.36932e-10	4.41887e-09	A3galt2	Rattus norvegicus alpha 1,3-galactosyltransferase 2 (A3galt2), mRNA [NM_138524]
A_44_P311735	1.12486	7.59843	1.38482e-10	4.4587e-09	Zdhhc12	Rattus norvegicus zinc finger, DHHC-type containing 12 (Zdhhc12), mRNA [NM_001013239]
A_44_P168986	1.17028	12.5377	1.38603e-10	4.4587e-09	RGD1562415	PREDICTED: Rattus norvegicus similar to 40S ribosomal protein S26 (RGD1562415), mRNA [XM_001053073]
A_44_P257804	1.00245	13.4796	1.43082e-10	4.59551e-09		Rattus norvegicus similar to 60S ribosomal protein L7a (Surfeit locus protein 3) (PLA-X polypeptide) (LOC316866), mRNA [XM_229392]
A_44_P323900	2.11562	5.90901	1.45532e-10	4.66686e-09		AGENCOURT_109870928 NIH_MGC_418 Rattus norvegicus cDNA clone IMAGE:9022722 5', mRNA sequence [EV762510]
A_44_P361286	1.14201	9.60619	1.46309e-10	4.68442e-09		Rattus norvegicus similar to Eukaryotic translation initiation factor 4B (eIF-4B) (LOC302430), mRNA [XM_228592]
A_44_P415010	2.87671	5.96423	1.46892e-10	4.6905e-09	Mcm2	Rattus norvegicus minichromosome maintenance complex component 2 (Mcm2), mRNA [NM_001107873]
A_43_P12080	4.75437	3.91614	1.46959e-10	4.6905e-09	Mca32	Rattus norvegicus mast cell antigen 32 (Mca32), mRNA [NM_021585]
A_44_P340163	-1.68366	10.0437	1.47665e-10	4.70567e-09	Plcb4	Rattus norvegicus phospholipase C, beta 4 (Plcb4), mRNA [NM_024353]
A_42_P581001	3.45563	11.7136	1.48731e-10	4.73225e-09	S100a6	Rattus norvegicus S100 calcium binding protein A6 (S100a6), mRNA [NM_053485]
A_44_P512996	-1.49263	13.7871	1.49386e-10	4.74568e-09	Aldoc	Rattus norvegicus aldolase C, fructose-bisphosphate (Aldoc), mRNA [NM_012497]
A_42_P727564	-1.39596	9.35442	1.50721e-10	4.77597e-09		Q8HY20_PIG (Q8HY20) P14ARF protein, partial (8%) [TC588013]
A_44_P1017481	1.59694	14.2123	1.50808e-10	4.77597e-09	Timp2	Rattus norvegicus TIMP metallopeptidase inhibitor 2 (Timp2), mRNA [NM_021989]
A_44_P406738	3.20626	4.12269	1.51667e-10	4.79574e-09		BM986218 EST531672 Rat gene index, normalized rat, norvegicus Rattus norvegicus cDNA clone RGIAA16 3' end similar to epithelin, 1 and 2, mRNA sequence [BM986218]
A_42_P592205	1.64376	11.9335	1.53025e-10	4.83117e-09	Gltp	Rattus norvegicus glycolipid transfer protein (Gltp), mRNA [NM_001134413]
A_44_P177726	3.47555	6.99716	1.54251e-10	4.86236e-09	Gfap	Rattus norvegicus glial fibrillary acidic protein epsilon (Gfap) mRNA, partial cds, alternatively spliced. [EF094477]
A_44_P1019324	1.40593	12.0468	1.59152e-10	5.00912e-09	Eif4a1	Rattus norvegicus eukaryotic translation initiation factor 4A1 (Eif4a1), mRNA [NM_199372]
A_44_P538921	1.22533	6.5116	1.60753e-10	5.0517e-09
A_42_P809733	1.72637	10.1669	1.61014e-10	5.05213e-09	RGD1309410	Rattus norvegicus LOC363020 (RGD1309410), mRNA [NM_001134584]
A_44_P388755	2.40964	6.28	1.62017e-10	5.06403e-09	Kif15	Rattus norvegicus kinesin family member 15 (Kif15), mRNA [NM_181635]
A_44_P482894	1.69862	12.5103	1.62099e-10	5.06403e-09	RGD1564469	PREDICTED: Rattus norvegicus similar to Acidic ribosomal phosphoprotein P0 (RGD1564469), mRNA [XM_001068311]
A_43_P15012	2.3798	8.42026	1.62138e-10	5.06403e-09
A_44_P435037	3.16566	4.90382	1.62901e-10	5.08007e-09		AI232788 EST229476 Normalized rat kidney, Bento Soares Rattus sp. cDNA clone RKICG56 3' end, mRNA sequence [AI232788]
A_44_P302250	1.31634	14.2788	1.64542e-10	5.1234e-09	Rps28	Rattus norvegicus ribosomal protein S28 (Rps28), mRNA [NM_001105730]
A_43_P23152	2.21638	5.5953	1.66598e-10	5.17952e-09	Rhoh	Rattus norvegicus ras homolog gene family, member H (Rhoh), mRNA [NM_001013430]
A_43_P15145	2.17298	5.66588	1.69112e-10	5.24967e-09
A_44_P140684	3.89731	6.4004	1.7029e-10	5.27822e-09	Col8a1	Rattus norvegicus collagen, type VIII, alpha 1 (Col8a1), mRNA [NM_001107100]
A_44_P457246	1.67423	8.03879	1.70903e-10	5.28917e-09	Lims1	Rattus norvegicus LIM and senescent cell antigen-like domains 1 (Lims1), mRNA [NM_001145456]
A_44_P283839	1.48545	5.83893	1.72051e-10	5.31663e-09
A_44_P354078	2.78853	5.91801	1.73541e-10	5.35458e-09	Hist1h1a	Rattus norvegicus histone cluster 1, H1a (Hist1h1a), mRNA [NM_001106113]
A_44_P374658	-1.43897	9.87265	1.75589e-10	5.40957e-09	Arf3	Rattus norvegicus ADP-ribosylation factor 3 (Arf3), mRNA [NM_080904]
A_44_P276640	2.79082	4.97131	1.76206e-10	5.42039e-09	Hells	Rattus norvegicus helicase, lymphoid specific (Hells), mRNA [NM_001106371]
A_44_P493606	-1.44309	16.289	1.76795e-10	5.43032e-09	Camk2n1	Rattus norvegicus calcium/calmodulin-dependent protein kinase II inhibitor 1 (Camk2n1), mRNA [NM_173337]
A_43_P19661	4.84899	2.2175	1.78179e-10	5.46461e-09	Tnc	Rattus norvegicus tenascin C (Tnc), mRNA [NM_053861]
A_44_P424087	2.69116	7.16093	1.80459e-10	5.5262e-09	Iqgap1	Rattus norvegicus IQ motif containing GTPase activating protein 1 (Iqgap1), mRNA [NM_001108489]
A_44_P398167	1.77067	11.6412	1.82753e-10	5.58808e-09	Prdx1	Rattus norvegicus peroxiredoxin 1 (Prdx1), mRNA [NM_057114]
A_44_P421539	1.47876	7.79186	1.84363e-10	5.62888e-09	Cast	Rattus norvegicus calpastatin (Cast), transcript variant 1, mRNA [NM_053295]
A_44_P285359	-1.18732	7.72448	1.86613e-10	5.68905e-09		Q8CJH2_RAT (Q8CJH2) Disabled-1, complete [TC577632]
A_44_P1040503	2.61249	5.76028	1.86965e-10	5.69127e-09	Pctp	Phosphatidylcholine transfer protein (PC-TP)(StAR-related lipid transfer protein 2)(START domain-containing protein 2)(StARD2) [Source:UniProtKB/Swiss-Prot;Acc:P53809] [ENSRNOT00000003295]
A_44_P527154	1.88241	10.7795	1.88022e-10	5.71477e-09	RGD1564767	Rattus norvegicus Histone H2a (RGD1564767), mRNA [NM_001024282]
A_44_P238237	1.81311	7.25827	1.88298e-10	5.71477e-09	Comt	Rattus norvegicus catechol-O-methyltransferase (Comt), mRNA [NM_012531]
A_44_P191632	-1.87509	9.63967	1.90075e-10	5.76015e-09	Odz2	Rattus norvegicus odz, odd Oz/ten-m homolog 2 (Drosophila) (Odz2), mRNA [NM_020088]
A_44_P425580	3.30769	6.05953	1.97177e-10	5.96652e-09	Cxcr4	Rattus norvegicus chemokine (C-X-C motif) receptor 4 (Cxcr4), mRNA [NM_022205]
A_43_P15995	2.51012	3.49713	1.98998e-10	6.00824e-09	Naip2	Rattus norvegicus mRNA for neuronal inhibitor of apoptosis (NAIP gene). [AJ271303]
A_44_P686370	2.06678	5.22971	1.99145e-10	6.00824e-09
A_43_P15701	1.62238	8.99278	2.03226e-10	6.1223e-09	Rab13	Rattus norvegicus RAB13, member RAS oncogene family (Rab13), mRNA [NM_031092]
A_44_P464027	1.05783	12.1367	2.04782e-10	6.16008e-09		Rattus norvegicus similar to 60S ribosomal protein L7a (Surfeit locus protein 3) (PLA-X polypeptide) (LOC309949), mRNA [XM_226645]
A_44_P700270	6.67601	4.59127	2.05817e-10	6.1821e-09	Fam64a	Rattus norvegicus family with sequence similarity 64, member A (Fam64a), mRNA [NM_001113781]
A_42_P827359	3.05487	4.0158	2.06883e-10	6.20497e-09	Mybl2	Rattus norvegicus myeloblastosis oncogene-like 2 (Mybl2), mRNA [NM_001106536]
A_42_P519311	1.97953	7.23653	2.0802e-10	6.2299e-09	Cklf	Rattus norvegicus chemokine-like factor (Cklf), mRNA [NM_139111]
A_44_P592248	2.43977	9.96968	2.08905e-10	6.24724e-09	Slc24a6	Rattus norvegicus solute carrier family 24 (sodium/potassium/calcium exchanger), member 6 (Slc24a6), mRNA [NM_001017488]
A_44_P728469	2.63167	5.56719	2.09823e-10	6.26549e-09	Pter	Rattus norvegicus phosphotriesterase related (Pter), mRNA [NM_022224]
A_42_P793598	1.74678	7.70604	2.10257e-10	6.26929e-09	LOC378467	Rattus norvegicus promethin (LOC378467), mRNA [NM_194354]
A_44_P411505	2.72795	10.3466	2.1152e-10	6.29775e-09	Ccnd1	Rattus norvegicus cyclin D1 (Ccnd1), mRNA [NM_171992]
A_44_P483728	1.88441	11.4174	2.14627e-10	6.38094e-09	Rps6ka1	Rattus norvegicus ribosomal protein S6 kinase polypeptide 1 (Rps6ka1), mRNA [NM_031107]
A_44_P258773	2.61381	5.42837	2.22834e-10	6.61527e-09	Fadd	Fas (TNFRSF6)-associated via death domain [Source:RefSeq peptide;Acc:NP_690920] [ENSRNOT00000028302]
A_44_P192100	2.66445	3.79106	2.24112e-10	6.64356e-09	Rnase10	Rattus norvegicus ribonuclease, RNase A family, 10 (non-active) (Rnase10), mRNA [NM_001012467]
A_43_P11770	1.25848	12.2182	2.24886e-10	6.65681e-09	G6pd	Rattus norvegicus glucose-6-phosphate dehydrogenase (G6pd), mRNA [NM_017006]
A_42_P509365	3.59536	11.8821	2.25351e-10	6.66093e-09	Vim	Rattus norvegicus vimentin (Vim), mRNA [NM_031140]
A_44_P445306	2.58467	5.75883	2.26813e-10	6.69443e-09	Shc1	Rattus norvegicus SHC (Src homology 2 domain containing) transforming protein 1 (Shc1), transcript variant 2, mRNA [NM_053517]
A_44_P539412	1.61877	8.82279	2.29064e-10	6.7511e-09		BF389611 UI-R-CJ0-bfd-g-02-0-UI.s1 UI-R-CJ0 Rattus norvegicus cDNA clone UI-R-CJ0-bfd-g-02-0-UI 3', mRNA sequence [BF389611]
A_44_P363252	2.12907	8.27893	2.30456e-10	6.78234e-09	Set	Rattus norvegicus SET nuclear oncogene (Set), mRNA [NM_001012504]
A_43_P15993	2.96595	6.79625	2.31482e-10	6.78794e-09	Itgam	Rattus norvegicus integrin, alpha M (Itgam), mRNA [NM_012711]
A_44_P371317	-2.03264	7.14253	2.31628e-10	6.78794e-09	Htr7	5-hydroxytryptamine receptor 7 (5-HT-7)(5HT7)(5-HT-X)(Serotonin receptor 7)(GPRFO) [Source:UniProtKB/Swiss-Prot;Acc:P32305] [ENSRNOT00000025493]
A_44_P157144	2.71001	8.04275	2.31645e-10	6.78794e-09	Recql4	Rattus norvegicus RecQ protein-like 4 (Recql4), mRNA [NM_001130494]
A_44_P538658	4.6006	2.42632	2.32313e-10	6.79775e-09	Slc7a7	Rattus norvegicus solute carrier family 7 (cationic amino acid transporter, y+ system), member 7 (Slc7a7), mRNA [NM_031341]
A_44_P579028	4.16911	2.78149	2.32986e-10	6.80767e-09
A_44_P482519	4.50828	4.95065	2.33634e-10	6.81683e-09	Itgb7	Rattus norvegicus integrin, beta 7 (Itgb7), mRNA [NM_013171]
A_44_P577090	2.67178	7.05437	2.35727e-10	6.86806e-09	Rad51	Rattus norvegicus RAD51 homolog (RecA homolog, E. coli) (S. cerevisiae) (Rad51), mRNA [NM_001109204]
A_44_P667745	1.2596	12.3162	2.38904e-10	6.9507e-09	H2afj	Rattus norvegicus H2A histone family, member J (H2afj), mRNA [NM_001109610]
A_44_P412290	2.91056	6.39447	2.39822e-10	6.96746e-09	C1qc	Rattus norvegicus complement component 1, q subcomponent, C chain (C1qc), mRNA [NM_001008524]
A_44_P346959	1.50717	7.13584	2.41043e-10	6.993e-09	Irf9	Rattus norvegicus interferon regulatory factor 9 (Irf9), mRNA [NM_001012041]
A_42_P807866	1.7486	11.1718	2.42549e-10	7.02667e-09	Ril	Rattus norvegicus reversion induced LIM gene (Ril), mRNA [NM_017062]
A_44_P348748	1.23075	8.40257	2.44876e-10	7.08404e-09		Shultzomica04247 Rat lung airway and parenchyma cDNA libraries Rattus norvegicus cDNA clone Contig3768 5', mRNA sequence [CF110996]
A_44_P114869	2.35575	13.6086	2.4542e-10	7.08972e-09	Ftl	Rattus norvegicus ferritin, light polypeptide (Ftl), mRNA [NM_022500]
A_43_P12448	1.56569	7.2132	2.47699e-10	7.14424e-09	Cyb5b	R.norvegicus mRNA for mitochondrial isoform of cytochrome b5. [Y12517]
A_44_P496884	1.19592	8.2243	2.4802e-10	7.14424e-09		Q5PQK4_RAT (Q5PQK4) Retinoid x receptor interacting protein, partial (21%) [TC603328]
A_44_P309913	-1.49305	11.4835	2.48358e-10	7.14424e-09		CB547989 AMGNNUC:NRHY5-00285-H7-A W Rat hypothalamus (10471) Rattus norvegicus cDNA clone nrhy5-00285-h7 5', mRNA sequence [CB547989]
A_44_P107056	1.4105	12.5549	2.51087e-10	7.21257e-09	Hmgn2	Rattus norvegicus high mobility group nucleosomal binding domain 2 (Hmgn2), mRNA [NM_001025624]
A_43_P12148	5.37865	3.29721	2.528e-10	7.25157e-09	Top2a	Rattus norvegicus topoisomerase (DNA) II alpha (Top2a), mRNA [NM_022183]
A_43_P17384	1.37667	7.40032	2.53787e-10	7.26964e-09	Edem2	Rattus norvegicus ER degradation enhancer, mannosidase alpha-like 2 (Edem2), mRNA [NM_001004230]
A_44_P1037364	-1.30444	15.8373	2.54767e-10	7.28747e-09	Atp9b	Rattus norvegicus ATPase, class II, type 9B, mRNA (cDNA clone IMAGE:7122922), partial cds. [BC084699]
A_43_P23463	2.91425	7.44357	2.56041e-10	7.31366e-09		MCU83632 alternatively spliced; lacks nucleotides 1 to 91 {Mus caroli} (exp=-1; wgp=0; cg=0), partial (48%) [TC600802]
A_44_P1008398	-1.47513	10.6867	2.5735e-10	7.34078e-09		Rattus norvegicus similar to amisyn (LOC362734), mRNA [XM_343057]
A_44_P238927	3.70976	3.75866	2.59668e-10	7.39655e-09	Kif18a	Rattus norvegicus kinesin family member 18A (Kif18a), mRNA [NM_001137642]
A_44_P127962	-1.55948	7.52229	2.61227e-10	7.43059e-09	Gpr135	Rattus norvegicus G protein-coupled receptor 135 (Gpr135), mRNA [NM_181771]
A_42_P739322	1.95356	8.0105	2.63441e-10	7.48311e-09	Nde1	Rattus norvegicus nudE nuclear distribution gene E homolog 1 (A. nidulans) (Nde1), mRNA [NM_053347]
A_44_P805574	4.52728	2.02937	2.66359e-10	7.55548e-09		Q2U1J4_ASPOR (Q2U1J4) Predicted protein, partial (14%) [TC634027]
A_42_P580305	3.11928	4.6848	2.67183e-10	7.56707e-09	Pfkfb1	Rattus norvegicus 6-phosphofructo-2-kinase/fructose-2,6-biphosphatase 1 (Pfkfb1), mRNA [NM_012621]
A_44_P776032	1.04861	8.31005	2.6751e-10	7.56707e-09
A_44_P423613	1.619	8.23569	2.70766e-10	7.64189e-09	Ehd4	Rattus norvegicus EH-domain containing 4 (Ehd4), mRNA [NM_139324]
A_44_P996061	2.85536	8.61167	2.70904e-10	7.64189e-09	Fbn1	Rattus norvegicus fibrillin 1 (Fbn1), mRNA [NM_031825]
A_43_P12697	1.6311	9.9484	2.71887e-10	7.65904e-09	Vamp8	Rattus norvegicus vesicle-associated membrane protein 8 (Vamp8), mRNA [NM_031827]
A_43_P10955	-1.59866	7.81863	2.73427e-10	7.69179e-09
A_44_P281086	1.25184	10.2627	2.75134e-10	7.72915e-09	Siva1	Rattus norvegicus SIVA1, apoptosis-inducing factor (Siva1), mRNA [NM_001100982]
A_44_P260046	1.53693	9.16826	2.77095e-10	7.77353e-09	LOC680312	Rattus norvegicus similar to H2B histone family, member T (LOC680312), mRNA [NM_001109400]
A_44_P562335	1.10421	8.14729	2.78614e-10	7.80479e-09
A_44_P1005881	1.13495	12.1485	2.78975e-10	7.80479e-09	Arhgdia	Rattus norvegicus Rho GDP dissociation inhibitor (GDI) alpha (Arhgdia), mRNA [NM_001007005]
A_44_P258173	-1.493	15.6919	2.79974e-10	7.82201e-09		DOS_MOUSE (Q66L44) Protein Dos (Downstream of Stk11 protein) (Fragment), partial (81%) [TC633037]
A_42_P527070	1.92169	8.44355	2.8259e-10	7.8843e-09	Gchfr	Rattus norvegicus GTP cyclohydrolase I feedback regulator (Gchfr), mRNA [NM_133595]
A_42_P662543	5.01017	2.12944	2.846e-10	7.92952e-09	Atp6v0d2	Rattus norvegicus ATPase, H+ transporting, lysosomal 38kDa, V0 subunit d2 (Atp6v0d2), mRNA [NM_001011972]
A_44_P325508	2.03423	11.5697	2.86479e-10	7.97101e-09	Anxa3	Rattus norvegicus annexin A3 (Anxa3), mRNA [NM_012823]
A_44_P400211	1.63641	6.85155	2.87686e-10	7.99366e-09	Sgpl1	Rattus norvegicus sphingosine-1-phosphate lyase 1 (Sgpl1), mRNA [NM_173116]
A_42_P577482	3.03043	8.77171	2.89208e-10	8.02503e-09		BM387057 UI-R-CN1-cji-e-12-0-UI.s1 UI-R-CN1 Rattus norvegicus cDNA clone UI-R-CN1-cji-e-12-0-UI 3', mRNA sequence [BM387057]
A_44_P462661	4.26468	7.63343	2.89934e-10	8.03425e-09	Il1rn	Rattus norvegicus interleukin 1 receptor antagonist (Il1rn), mRNA [NM_022194]
A_43_P23155	4.50018	4.34203	2.91211e-10	8.05869e-09	Mcm10	Rattus norvegicus minichromosome maintenance complex component 10 (Mcm10), mRNA [NM_001107366]
A_42_P841704	2.1261	7.84446	2.93016e-10	8.09766e-09	Sh3tc1	Rattus norvegicus SH3 domain and tetratricopeptide repeats 1 (Sh3tc1), mRNA [NM_001107226]
A_44_P207549	1.9403	7.07193	2.95497e-10	8.15516e-09		AW915718 EST347022 Normalized rat embryo, Bento Soares Rattus sp. cDNA clone RGICZ76 5' end, mRNA sequence [AW915718]
A_43_P14872	4.76929	8.83072	2.97004e-10	8.18555e-09	Sdc1	Rattus norvegicus syndecan 1 (Sdc1), mRNA [NM_013026]
A_44_P116172	1.21023	11.3776	2.97415e-10	8.18555e-09	Manf	Mesencephalic astrocyte-derived neurotrophic factor Precursor (Protein ARMET)(Arginine-rich protein) [Source:UniProtKB/Swiss-Prot;Acc:P0C5H9] [ENSRNOT00000019107]
A_44_P681613	4.62911	2.98971	2.97802e-10	8.18555e-09		BF287586 EST452177 Rat Gene Index, normalized rat, Rattus norvegicus cDNA Rattus norvegicus cDNA clone RGIGH95 5' sequence, mRNA sequence [BF287586]
A_44_P395522	-2.27532	11.9916	2.986e-10	8.19643e-09	Camk1g	Rattus norvegicus calcium/calmodulin-dependent protein kinase IG (Camk1g), mRNA [NM_182842]
A_43_P15311	-1.11726	13.5338	2.99957e-10	8.22262e-09	Adcy2	Rattus norvegicus adenylate cyclase 2 (brain) (Adcy2), mRNA [NM_031007]
A_44_P241616	1.62487	9.28381	3.0301e-10	8.28942e-09	Ogfrl1	Rattus norvegicus opioid growth factor receptor-like 1 (Ogfrl1), mRNA [NM_001025708]
A_44_P776614	1.18269	7.56268	3.0335e-10	8.28942e-09		AGENCOURT_114823248 NIH_MGC_433 Rattus norvegicus cDNA clone IMAGE:9100776 5', mRNA sequence [EV778353]
A_44_P908874	-1.79589	5.85735	3.03779e-10	8.28942e-09
A_44_P775118	1.91824	7.95337	3.0402e-10	8.28942e-09	Tmem123	Rattus norvegicus transmembrane protein 123 (Tmem123), mRNA [NM_001014205]
A_42_P785419	2.04032	6.8786	3.05729e-10	8.32488e-09	Cdk2	Rattus norvegicus cyclin dependent kinase 2 (Cdk2), mRNA [NM_199501]
A_42_P820650	1.45126	7.03767	3.0665e-10	8.33884e-09		SECY_MYCGE (P47416) Preprotein translocase secY subunit, partial (4%) [TC594331]
A_44_P286409	3.29408	6.49977	3.07762e-10	8.35792e-09	Ttk	Rattus norvegicus Ttk protein kinase (Ttk), mRNA [NM_001108172]
A_44_P899264	2.20308	10.3419	3.09889e-10	8.40314e-09	Lhfpl2	Rattus norvegicus lipoma HMGIC fusion partner-like 2 (Lhfpl2), mRNA [NM_001106402]
A_44_P525969	5.04066	3.89159	3.10251e-10	8.40314e-09		Q2FRR5_METHJ (Q2FRR5) Radical SAM, partial (6%) [TC620703]
A_44_P776915	1.57322	5.62225	3.10675e-10	8.40347e-09		Q7VQV8_BLOFL (Q7VQV8) ATP synthase alpha chain, partial (4%) [TC606995]
A_44_P561155	1.91125	9.81075	3.11405e-10	8.41205e-09	Ascc2	Rattus norvegicus activating signal cointegrator 1 complex subunit 2 (Ascc2), mRNA [NM_001109091]
A_43_P12961	2.15518	11.2431	3.1328e-10	8.45152e-09	Eif4ebp1	Rattus norvegicus eukaryotic translation initiation factor 4E binding protein 1 (Eif4ebp1), mRNA [NM_053857]
A_44_P607121	2.37837	8.61025	3.15533e-10	8.50104e-09	Lhfpl2	Rattus norvegicus lipoma HMGIC fusion partner-like 2 (Lhfpl2), mRNA [NM_001106402]
A_44_P1047467	1.92944	6.4771	3.16052e-10	8.5038e-09	Igf2bp2	PREDICTED: Rattus norvegicus similar to IGF-II mRNA-binding protein 2 (predicted) (RGD1305614_predicted), mRNA [XM_221343]
A_42_P540933	1.52139	12.1414	3.16945e-10	8.50553e-09	Csk	Rattus norvegicus c-src tyrosine kinase (Csk), mRNA [NM_001030039]
A_44_P557872	1.11986	13.8095	3.17342e-10	8.50553e-09		Rattus norvegicus similar to 60S ribosomal protein L12 (LOC296165), mRNA [XM_215850]
A_44_P421764	2.07866	8.52386	3.17367e-10	8.50553e-09	LOC685707	PREDICTED: Rattus norvegicus similar to neuron navigator 1 (LOC685707), mRNA [XR_006273]
A_44_P458878	2.06095	10.5377	3.2237e-10	8.61696e-09	Tcf19	Rattus norvegicus transcription factor 19 (Tcf19), mRNA [NM_213561]
A_44_P276538	6.73959	2.26424	3.23141e-10	8.62627e-09	Lilrb4	Rattus norvegicus leukocyte immunoglobulin-like receptor, subfamily B, member 4 (Lilrb4), mRNA [NM_001013894]
A_44_P105069	5.58991	2.78675	3.24619e-10	8.6544e-09	Rab32	Rattus norvegicus RAB32, member RAS oncogene family (Rab32), mRNA [NM_001108902]
A_44_P194167	4.43519	2.51836	3.27102e-10	8.70919e-09	RT1-Ba	Rat mRNA for RT1.B-1(alpha) chain of integral membrane protein. [X14879]
A_44_P1010500	1.37419	13.1325	3.27775e-10	8.71573e-09	Ctsa	Rattus norvegicus cathepsin A (Ctsa), mRNA [NM_001011959]
A_44_P415518	1.26046	8.46431	3.28706e-10	8.72912e-09	Dnajc3	Rattus norvegicus DnaJ (Hsp40) homolog, subfamily C, member 3 (Dnajc3), mRNA [NM_022232]
A_44_P559366	2.77367	5.12584	3.30436e-10	8.75542e-09		AW914472 EST345776 Normalized rat brain, Bento Soares Rattus sp. cDNA clone RGIAF77 5' end, mRNA sequence [AW914472]
A_43_P13004	4.9366	1.93408	3.30555e-10	8.75542e-09	Cdh17	Rattus norvegicus cadherin 17 (Cdh17), mRNA [NM_053977]
A_44_P115293	1.58692	7.08859	3.32146e-10	8.77917e-09	Copz2	Rattus norvegicus coatomer protein complex, subunit zeta 2 (Copz2), mRNA [NM_001108294]
A_44_P431452	1.38056	13.6906	3.32313e-10	8.77917e-09
A_44_P525324	3.36235	5.41025	3.33383e-10	8.79604e-09	Arhgap11a	Rattus norvegicus Rho GTPase activating protein 11A (Arhgap11a), mRNA [NM_001168524]
A_44_P356125	1.64674	7.37277	3.35548e-10	8.84172e-09	Lrrcc1	Rattus norvegicus leucine rich repeat and coiled-coil domain containing 1 (Lrrcc1), mRNA [NM_001100645]
A_44_P1034486	1.20768	10.0736	3.36478e-10	8.85481e-09	Nutf2	Rattus norvegicus nuclear transport factor 2 (Nutf2), mRNA [NM_001007629]
A_44_P265911	3.47621	4.76059	3.41208e-10	8.96769e-09	Cnr2	Rattus norvegicus cannabinoid receptor 2 (macrophage) (Cnr2), transcript variant 1, mRNA [NM_001164143]
A_44_P139697	-1.62711	13.974	3.44613e-10	9.04554e-09	Atp2b2	Rattus norvegicus ATPase, Ca++ transporting, plasma membrane 2 (Atp2b2), mRNA [NM_012508]
A_43_P15271	1.18155	10.6246	3.45316e-10	9.05233e-09	Ahcy	Rattus norvegicus adenosylhomocysteinase (Ahcy), mRNA [NM_017201]
A_44_P715283	4.24144	2.60651	3.47587e-10	9.10017e-09		AGENCOURT_31473389 NIH_MGC_251 Rattus norvegicus cDNA clone IMAGE:7389303 5', mRNA sequence [CV080648]
A_44_P474722	4.118	5.33274	3.48734e-10	9.1185e-09		AI043958 UI-R-C0-jk-h-12-0-UI.s1 UI-R-C0 Rattus norvegicus cDNA clone UI-R-C0-jk-h-12-0-UI 3', mRNA sequence [AI043958]
A_42_P493380	2.61167	8.05034	3.49589e-10	9.12916e-09	Myc	Rattus norvegicus myelocytomatosis oncogene (Myc), mRNA [NM_012603]
A_44_P250798	1.0362	12.7199	3.50425e-10	9.13927e-09	RGD1566136	PREDICTED: Rattus norvegicus similar to 40S ribosomal protein S9 (RGD1566136), mRNA [XM_001056883]
A_44_P231876	2.16169	6.44406	3.52465e-10	9.18073e-09	RGD1310224	Rattus norvegicus similar to RIKEN cDNA 1810022C23 (RGD1310224), mRNA [NM_001009275]
A_44_P776683	-1.1603	14.1094	3.55556e-10	9.24945e-09	Kctd17	Rattus norvegicus potassium channel tetramerisation domain containing 17 (Kctd17), mRNA [NM_001134529]
A_44_P480285	5.68211	2.90207	3.57957e-10	9.30005e-09	Kif2c	Rattus norvegicus kinesin family member 2C (Kif2c), transcript variant 2, mRNA [NM_134472]
A_44_P130513	4.32499	7.03514	3.60372e-10	9.34402e-09	RT1-Db1	Rattus norvegicus RT1 class II, locus Db1 (RT1-Db1), mRNA [NM_001008884]
A_44_P505694	1.22255	9.2843	3.60595e-10	9.34402e-09	Cyp20a1	Rattus norvegicus cytochrome P450, family 20, subfamily a, polypeptide 1 (Cyp20a1), mRNA [NM_199401]
A_44_P869511	1.41013	7.11582	3.61024e-10	9.34402e-09
A_44_P127294	2.61123	4.24915	3.62672e-10	9.37476e-09		BM386689 UI-R-CN1-cjg-p-17-0-UI.s1 UI-R-CN1 Rattus norvegicus cDNA clone UI-R-CN1-cjg-p-17-0-UI 3', mRNA sequence [BM386689]
A_42_P794130	3.33644	7.21258	3.63942e-10	9.39569e-09	Cdc20	Rattus norvegicus cell division cycle 20 homolog (S. cerevisiae) (Cdc20), mRNA [NM_171993]
A_44_P124303	2.95274	5.48289	3.67048e-10	9.46389e-09		Rattus norvegicus similar to Sp140 protein (LOC316580), mRNA [XM_237361]
A_44_P197285	1.20717	8.41859	3.69582e-10	9.50519e-09		AA956971 UI-R-E1-fl-h-11-0-UI.s1 UI-R-E1 Rattus norvegicus cDNA clone UI-R-E1-fl-h-11-0-UI 3', mRNA sequence [AA956971]
A_44_P321359	-1.71467	7.07844	3.70237e-10	9.51007e-09		Rattus norvegicus similar to RIKEN cDNA B230354B21 gene (LOC307839), mRNA [XM_226455]
A_42_P543226	1.50528	9.11226	3.72808e-10	9.56404e-09		AGENCOURT_27552711 NIH_MGC_254 Rattus norvegicus cDNA clone IMAGE:7314137 5', mRNA sequence [CO399392]
A_44_P856007	2.50357	5.90527	3.76221e-10	9.63453e-09	Iqgap1	Rattus norvegicus IQ motif containing GTPase activating protein 1 (Iqgap1), mRNA [NM_001108489]
A_44_P174624	-1.48879	9.31285	3.76729e-10	9.63453e-09		AK122387 mKIAA0844 protein {Mus musculus} (exp=-1; wgp=0; cg=0), complete [TC610034]
A_44_P363009	4.46085	1.45675	3.76972e-10	9.63453e-09	Scin	Rattus norvegicus scinderin (Scin), mRNA [NM_198748]
A_44_P545114	2.06388	4.86862	3.8224e-10	9.75693e-09		AA899814 UI-R-E0-df-h-09-0-UI.s1 UI-R-E0 Rattus norvegicus cDNA clone UI-R-E0-df-h-09-0-UI 3' similar to gi [AA899814]
A_44_P855435	1.81093	5.95423	3.90917e-10	9.96524e-09
A_42_P463880	4.71189	4.39354	3.91378e-10	9.96524e-09	Plbd1	Rattus norvegicus phospholipase B domain containing 1 (Plbd1), mRNA [NM_001013927]
A_44_P229769	1.07451	14.9666	3.92986e-10	9.9937e-09	Rps2	Rattus norvegicus ribosomal protein S2 (Rps2), mRNA [NM_031838]
A_43_P16771	1.94829	9.87658	3.94965e-10	1.00192e-08	LOC680692	PREDICTED: Rattus norvegicus similar to Golgi phosphoprotein 2 (Golgi membrane protein GP73), transcript variant 2 (LOC680692), mRNA [XM_001056896]
A_44_P981062	1.52187	6.70026	3.94972e-10	1.00192e-08
A_44_P695179	-1.25181	14.6669	4.06343e-10	1.02821e-08	Klc2	Rattus norvegicus kinesin light chain 2 (Klc2), mRNA [NM_001107571]
A_44_P124265	1.17955	11.1173	4.09092e-10	1.03388e-08	RGD1559808	PREDICTED: Rattus norvegicus similar to 40S ribosomal protein S26 (RGD1559808), mRNA [XM_001065275]
A_44_P280963	3.67462	5.33763	4.10207e-10	1.03542e-08	Kifc1	Rattus norvegicus kinesin family member C1 (Kifc1), mRNA [NM_001005878]
A_44_P267610	-1.56172	6.25221	4.12713e-10	1.04045e-08	Trib2	Rattus norvegicus tribbles homolog 2 (Drosophila) (Trib2), mRNA [NM_001108015]
A_44_P402948	4.80375	3.38926	4.14798e-10	1.04442e-08		Q46U86_RALEJ (Q46U86) Twin-arginine translocation pathway signal, partial (8%) [TC600657]
A_42_P569832	-1.40856	15.3053	4.2274e-10	1.06311e-08	Rab6b	Rattus norvegicus RAB6B, member RAS oncogene family (Rab6b), mRNA [NM_001108775]
A_44_P864338	3.77426	4.35577	4.28116e-10	1.0753e-08	Cd22	Rattus norvegicus CD22 molecule (Cd22), mRNA [NM_001107503]
A_43_P14014	1.00614	12.5243	4.30108e-10	1.07897e-08	Rpl27	Rattus norvegicus ribosomal protein L27 (Rpl27), mRNA [NM_022514]
A_44_P227994	-2.02929	14.0055	4.30993e-10	1.07987e-08	Itpka	Rattus norvegicus inositol 1,4,5-trisphosphate 3-kinase A (Itpka), mRNA [NM_031045]
A_44_P150594	1.40655	8.30106	4.31583e-10	1.08002e-08	Tp53	Rattus norvegicus tumor protein p53 (Tp53), mRNA [NM_030989]
A_44_P744063	2.80293	5.41687	4.33607e-10	1.08375e-08		AGENCOURT_66890059 NIH_MGC_365 Rattus norvegicus cDNA clone IMAGE:8361591 5', mRNA sequence [DY316911]
A_42_P652586	2.20645	8.75149	4.35703e-10	1.08756e-08	Stat5a	Rattus norvegicus signal transducer and activator of transcription 5A (Stat5a), mRNA [NM_017064]
A_44_P172682	-1.12151	12.2041	4.36199e-10	1.08756e-08	Iqsec3	Rattus norvegicus IQ motif and Sec7 domain 3 (Iqsec3), mRNA [NM_207617]
A_44_P553297	2.47635	14.0972	4.38808e-10	1.09273e-08	RGD1560687	PREDICTED: Rattus norvegicus similar to Ferritin light chain (Ferritin L subunit) (predicted) (RGD1560687_predicted), mRNA [XM_576192]
A_42_P501233	-1.67813	11.9227	4.40385e-10	1.09509e-08	Adra1d	Rattus norvegicus adrenergic, alpha-1D-, receptor (Adra1d), mRNA [NM_024483]
A_44_P461863	1.58284	11.8019	4.40826e-10	1.09509e-08		O55212_RAT (O55212) Ribosomal protein S2, partial (56%) [TC621961]
A_43_P11514	2.51854	8.97356	4.41433e-10	1.09526e-08	Tpm4	Rattus norvegicus tropomyosin 4 (Tpm4), mRNA [NM_012678]
A_43_P14852	-1.06023	12.3901	4.44306e-10	1.10105e-08		Q307T0_PANGI (Q307T0) Tonoplast intrinsic protein, partial (8%) [TC596378]
A_44_P500803	3.5682	6.28029	4.46206e-10	1.10375e-08	RT1-Bb	Rattus norvegicus RT1 class II, locus Bb (RT1-Bb), mRNA [NM_001004084]
A_44_P1048404	1.02138	11.3335	4.46478e-10	1.10375e-08	Rab8a	Rattus norvegicus RAB8A, member RAS oncogene family (Rab8a), mRNA [NM_053998]
A_44_P1015178	1.16545	11.6471	4.51645e-10	1.11517e-08	RGD1562502	Rattus norvegicus similar to RIKEN cDNA 2610029G23 (RGD1562502), mRNA [NM_001108818]
A_44_P354415	5.82305	2.36374	4.5259e-10	1.11554e-08	Trem1	Rattus norvegicus triggering receptor expressed on myeloid cells 1 (Trem1), mRNA [NM_001106885]
A_43_P11350	2.28404	9.51707	4.5289e-10	1.11554e-08	Nt5dc2	Rattus norvegicus 5'-nucleotidase domain containing 2 (Nt5dc2), mRNA [NM_001009271]
A_44_P762342	-1.24815	8.78223	4.53904e-10	1.11669e-08		NO24_SOYBN (P04145) Nodulin 24 precursor (N-24), partial (9%) [TC610123]
A_44_P510940	6.49178	3.74045	4.55139e-10	1.11838e-08	RGD1566252	PREDICTED: Rattus norvegicus antigen identified by monoclonal antibody Ki-67 (predicted) (Mki67_predicted), mRNA [XM_225460]
A_44_P480817	4.63176	2.273	4.6269e-10	1.13557e-08	Mmp19	Rattus norvegicus matrix metallopeptidase 19 (Mmp19), mRNA [NM_001107159]
A_44_P1003602	3.14047	4.72058	4.63471e-10	1.1358e-08	LOC300024	Ly6-A antigen Fragment [Source:UniProtKB/TrEMBL;Acc:Q63316] [ENSRNOT00000043055]
A_44_P297525	2.90431	3.98849	4.63897e-10	1.1358e-08		Q3UCB8_MOUSE (Q3UCB8) Bone marrow macrophage cDNA, RIKEN full-length enriched library, clone:I830012K13 product:polyamine-modulated factor 1, full insert sequence, partial (97%) [TC601063]
A_44_P349733	-1.75036	11.9255	4.65121e-10	1.13743e-08		PREDICTED: Rattus norvegicus hypothetical protein LOC100363441 (LOC100363441), mRNA [XM_002726885]
A_44_P684315	-1.43146	15.0187	4.72524e-10	1.15415e-08	Serp2	Rattus norvegicus stress-associated endoplasmic reticulum protein family member 2 (Serp2), mRNA [NM_001109104]
A_44_P835675	3.09463	6.22076	4.74223e-10	1.15691e-08		Rattus norvegicus clone X5 mRNA sequence. [EF076770]
A_44_P171372	1.96019	5.18881	4.78508e-10	1.16597e-08	Vat1	Rattus norvegicus vesicle amine transport protein 1 homolog (T californica) (Vat1), mRNA [NM_001033683]
A_44_P126021	3.14061	6.17574	4.79089e-10	1.16599e-08	Igf1	Rattus norvegicus insulin-like growth factor 1 (Igf1), transcript variant 4, mRNA [NM_001082479]
A_44_P928825	5.97254	3.14435	4.80071e-10	1.16699e-08	Msr1	PREDICTED: Rattus norvegicus similar to scavenger receptor type A SR-A (predicted) (RGD1564316_predicted), mRNA [XM_573919]
A_44_P1004840	2.00536	6.48531	4.84599e-10	1.1766e-08	Tnfsf9	Rattus norvegicus tumor necrosis factor (ligand) superfamily, member 9 (Tnfsf9), mRNA [NM_181384]
A_44_P150112	1.56635	6.19707	4.87076e-10	1.1812e-08	LOC684506	PREDICTED: Rattus norvegicus phosphatidylinositol glycan, class Z, transcript variant 1 (Pigz), mRNA [XM_002724730]
A_44_P1019326	1.40639	12.0253	4.90627e-10	1.1884e-08	Eif4a1	Rattus norvegicus eukaryotic translation initiation factor 4A1 (Eif4a1), mRNA [NM_199372]
A_42_P508984	3.4018	7.53517	4.91325e-10	1.18868e-08	Pf4	Rattus norvegicus platelet factor 4 (Pf4), mRNA [NM_001007729]
A_44_P273697	1.59393	7.97926	4.93673e-10	1.19295e-08	Itgb1	Rattus norvegicus integrin, beta 1 (Itgb1), mRNA [NM_017022]
A_44_P314735	1.38703	9.94138	4.98285e-10	1.20265e-08		UI-R-C2p-oc-g-06-0-UI.s1 UI-R-C2p Rattus norvegicus cDNA clone UI-R-C2p-oc-g-06-0-UI 3', mRNA sequence [AI137547]
A_44_P428487	2.36623	5.21905	4.98868e-10	1.20265e-08	Gusb	Rattus norvegicus glucuronidase, beta (Gusb), mRNA [NM_017015]
A_44_P168405	3.40705	7.47776	5.02489e-10	1.20995e-08	Fcgr2a	Rattus norvegicus Fc fragment of IgG, low affinity IIa, receptor (CD32) (Fcgr2a), mRNA [NM_053843]
A_42_P455531	-1.35076	13.0941	5.06386e-10	1.21739e-08	Chrm3	Rattus norvegicus cholinergic receptor, muscarinic 3 (Chrm3), mRNA [NM_012527]
A_43_P18091	1.4529	9.04584	5.06771e-10	1.21739e-08	Brp16	Rattus norvegicus brain protein 16 (Brp16), mRNA [NM_001007707]
A_43_P17939	2.02181	5.35321	5.07617e-10	1.21798e-08		BC007785 SNX8 protein {Homo sapiens} (exp=-1; wgp=0; cg=0), partial (33%) [TC644990]
A_44_P1039606	5.08157	5.06879	5.09451e-10	1.22095e-08	Cenpt	Rattus norvegicus centromere protein T (Cenpt), mRNA [NM_001024257]
A_44_P475444	2.10702	7.65052	5.10379e-10	1.22173e-08	RGD1564614	Rattus norvegicus similar to complement factor H-related protein (RGD1564614), mRNA [NM_001134792]
A_43_P13144	2.15034	6.59592	5.1744e-10	1.23718e-08	Cdkn2c	Rattus norvegicus cyclin-dependent kinase inhibitor 2C (p18, inhibits CDK4) (Cdkn2c), mRNA [NM_131902]
A_44_P280759	1.08182	11.7778	5.2146e-10	1.24534e-08	Npm1	Rattus norvegicus nucleophosmin (nucleolar phosphoprotein B23, numatrin) (Npm1), mRNA [NM_012992]
A_44_P683643	-1.32776	13.3431	5.25809e-10	1.25425e-08	LOC100364604	PREDICTED: Rattus norvegicus rCG36585-like (LOC100364604), mRNA [XM_002724744]
A_44_P313542	1.66451	10.053	5.30611e-10	1.26423e-08	Sgk1	Rattus norvegicus serum/glucocorticoid regulated kinase 1 (Sgk1), mRNA [NM_019232]
A_44_P200463	1.47378	9.07929	5.39971e-10	1.28353e-08	Wipf1	Rattus norvegicus WAS/WASL interacting protein family, member 1 (Wipf1), mRNA [NM_057192]
A_44_P198935	2.27686	5.8206	5.55207e-10	1.31707e-08	Vasp	Rattus norvegicus vasodilator-stimulated phosphoprotein (Vasp), mRNA [NM_001108475]
A_44_P713474	1.14203	11.7703	5.5556e-10	1.31707e-08
A_44_P309266	5.91051	3.04325	5.56018e-10	1.31707e-08	Pbk	Rattus norvegicus PDZ binding kinase (Pbk), mRNA [NM_001079937]
A_44_P541548	1.59227	6.4718	5.5838e-10	1.32113e-08	Agtrap	Rattus norvegicus angiotensin II receptor-associated protein (Agtrap), mRNA [NM_001007654]
A_44_P720576	3.01916	3.94063	5.64276e-10	1.33342e-08	Lrrn4cl	Rattus norvegicus LRRN4 C-terminal like (Lrrn4cl), mRNA [NM_001109579]
A_43_P12529	2.28361	4.47325	5.64882e-10	1.33342e-08	Stxbp2	Rattus norvegicus syntaxin binding protein 2 (Stxbp2), mRNA [NM_031126]
A_44_P304220	1.50973	8.76176	5.66089e-10	1.33473e-08	Emb	Rattus norvegicus embigin homolog (mouse) (Emb), mRNA [NM_053719]
A_44_P128916	3.55355	4.73898	5.70935e-10	1.34451e-08	Acap1	Rattus norvegicus ArfGAP with coiled-coil, ankyrin repeat and PH domains 1 (Acap1), mRNA [NM_001105796]
A_44_P338970	1.5266	6.84089	5.71558e-10	1.34451e-08	Pld1	Rattus norvegicus phospholipase D1 (Pld1), mRNA [NM_030992]
A_44_P992578	5.08361	4.32801	5.7729e-10	1.35487e-08	Rrm2	Rattus norvegicus ribonucleotide reductase M2 (Rrm2), mRNA [NM_001025740]
A_44_P311096	1.65844	6.42645	5.79851e-10	1.35874e-08	Abcb4	Rattus norvegicus ATP-binding cassette, sub-family B (MDR/TAP), member 4 (Abcb4), mRNA [NM_012690]
A_42_P589025	-1.52607	15.2944	5.80273e-10	1.35874e-08	Slc12a5	Rattus norvegicus solute carrier family 12 (potassium-chloride transporter), member 5 (Slc12a5), mRNA [NM_134363]
A_42_P518033	1.8407	6.64133	5.89052e-10	1.37772e-08	Hsd17b1	Rattus norvegicus hydroxysteroid (17-beta) dehydrogenase 1 (Hsd17b1), mRNA [NM_012851]
A_44_P1017720	-1.50873	11.3557	5.89978e-10	1.37831e-08	Ankrd34a	Rattus norvegicus ankyrin repeat domain 34A (Ankrd34a), mRNA [NM_001024980]
A_44_P215131	1.6248	8.98832	5.961e-10	1.39101e-08	Mk1	Rattus norvegicus Mk1 protein (Mk1), mRNA [NM_134399]
A_44_P1054453	1.48255	10.4126	6.09595e-10	1.42088e-08	Uap1l1	Rattus norvegicus UDP-N-acteylglucosamine pyrophosphorylase 1-like 1 (Uap1l1), mRNA [NM_001134516]
A_44_P1050054	2.6818	5.51854	6.20513e-10	1.44455e-08	Pygl	Rattus norvegicus phosphorylase, glycogen, liver (Pygl), mRNA [NM_022268]
A_44_P269912	1.02244	13.1371	6.21166e-10	1.44455e-08		Rattus norvegicus similar to 60S ribosomal protein L7a (Surfeit locus protein 3) (PLA-X polypeptide) (LOC314860), mRNA [XM_235176]
A_44_P146616	1.56209	10.3764	6.36133e-10	1.47767e-08	Hist3h2a	Rattus norvegicus histone 2a (H2a), mRNA [NM_021840]
A_42_P704429	-1.59406	12.7096	6.37046e-10	1.47811e-08	Fgf13	Rattus norvegicus fibroblast growth factor 13 (Fgf13), mRNA [NM_053428]
A_44_P406805	1.40841	9.76459	6.37826e-10	1.47823e-08	Rfc3	Rattus norvegicus replication factor C (activator 1) 3 (Rfc3), mRNA [NM_001009629]
A_44_P390172	2.02794	10.6141	6.40774e-10	1.48247e-08	RT1-EC2	Rattus norvegicus mRNA for MHC class Ib molecule, clone 9.6. [AJ004888]
A_42_P495428	1.50871	6.96893	6.41245e-10	1.48247e-08	Mlec	Rattus norvegicus malectin (Mlec), mRNA [NM_001013983]
A_44_P384483	1.13473	13.3163	6.41836e-10	1.48247e-08	RGD1564325	PREDICTED: Rattus norvegicus similar to ribosomal protein S24 (LOC690475), mRNA [XM_001074553]
A_43_P13245	1.30994	13.8695	6.45422e-10	1.48777e-08	Pabpc1	Rattus norvegicus poly(A) binding protein, cytoplasmic 1 (Pabpc1), mRNA [NM_134353]
A_44_P240953	1.70813	7.79732	6.4559e-10	1.48777e-08	Furin	Rattus norvegicus furin (paired basic amino acid cleaving enzyme) (Furin), mRNA [NM_019331]
A_42_P819737	-1.50441	11.476	6.47873e-10	1.49135e-08		Q5WFZ2_BACSK (Q5WFZ2) Acetyltransferase, GNAT family, partial (13%) [TC611170]
A_44_P853694	3.31611	6.11543	6.50693e-10	1.49615e-08		3A1 Rattus norvegicus cerebral cortex Long Evans G13 Rattus norvegicus cDNA, mRNA sequence [BG709676]
A_44_P173320	1.27245	10.0798	6.52996e-10	1.49976e-08	RGD1561919	PREDICTED: Rattus norvegicus similar to ribosomal protein S18 (RGD1561919), mRNA [XM_226269]
A_44_P275029	2.46921	7.41929	6.54631e-10	1.50182e-08	Mvp	Rattus norvegicus major vault protein (Mvp), mRNA [NM_022715]
A_44_P257135	1.40933	7.70603	6.57978e-10	1.50781e-08	Slc29a3	Rattus norvegicus solute carrier family 29 (nucleoside transporters), member 3 (Slc29a3), mRNA [NM_181639]
A_44_P524321	3.05933	6.64794	6.64635e-10	1.52135e-08	Racgap1	Rattus norvegicus Rac GTPase-activating protein 1 (Racgap1), mRNA [NM_001108112]
A_44_P123156	4.17286	2.91108	6.69e-10	1.52963e-08		AA894004 EST197807 Normalized rat placenta, Bento Soares Rattus sp. cDNA clone RPLAO48 3' end, mRNA sequence [AA894004]
A_44_P1026139	1.92679	8.43569	6.71035e-10	1.53256e-08	RGD1564927	Rattus norvegicus similar to TGFB-induced factor 2 (RGD1564927), mRNA [NM_001134983]
A_44_P130516	4.32004	6.79775	6.7478e-10	1.53939e-08	RT1-Db1	Rattus norvegicus RT1 class II, locus Db1 (RT1-Db1), mRNA [NM_001008884]
A_44_P415193	2.3417	4.23734	6.75987e-10	1.54042e-08	Apobec3f	Rattus norvegicus apolipoprotein B mRNA editing enzyme, catalytic polypeptide-like 3F (Apobec3f), mRNA [NM_001033703]
A_44_P292437	1.0834	8.95404	6.81275e-10	1.55074e-08	Mina	Rattus norvegicus myc induced nuclear antigen (Mina), mRNA [NM_153309]
A_44_P1004731	1.19686	12.1827	6.84052e-10	1.55532e-08	Ctss	Rattus norvegicus cathepsin S (Ctss), mRNA [NM_017320]
A_43_P13114	1.25491	9.62113	6.87039e-10	1.56037e-08	Anxa7	Rattus norvegicus annexin A7 (Anxa7), mRNA [NM_130416]
A_44_P606828	1.39754	7.52082	6.89834e-10	1.56467e-08		Shultzomica01951 Rat lung airway and parenchyma cDNA libraries Rattus norvegicus cDNA clone Contig1618 5', mRNA sequence [CF108700]
A_44_P1027866	1.16467	9.3592	6.90463e-10	1.56467e-08	Nup93	Rattus norvegicus nucleoporin 93 (Nup93), mRNA [NM_001011925]
A_44_P123918	1.46676	5.93295	6.97839e-10	1.57962e-08	Slc35d2	Rattus norvegicus solute carrier family 35, member D2 (Slc35d2), mRNA [NM_001106098]
A_44_P212796	5.92601	4.09722	7.13726e-10	1.6138e-08		GB
A_44_P243279	1.91483	7.58143	7.22133e-10	1.631e-08	Parvb	Rattus norvegicus parvin, beta (Parvb), mRNA [NM_001134780]
A_44_P670594	1.48963	5.66195	7.25943e-10	1.63728e-08		Q9ZNI8_PSEFL (Q9ZNI8) Membrane fusion protein (MFP), partial (4%) [TC593480]
A_44_P193945	2.83698	6.51462	7.26523e-10	1.63728e-08	Bst1	Rattus norvegicus bone marrow stromal cell antigen 1 (Bst1), mRNA [NM_030848]
A_44_P563835	-2.11758	6.05514	7.32367e-10	1.64863e-08
A_44_P812604	3.61789	3.92915	7.35099e-10	1.65296e-08		S57440S13 lipocortin I {Rattus sp.} (exp=-1; wgp=0; cg=0), partial (9%) [TC599592]
A_44_P257719	1.59389	6.83285	7.42852e-10	1.66679e-08	Blm	Rattus norvegicus Bloom syndrome homolog (human) (Blm), mRNA [NM_001107526]
A_43_P11537	3.27855	10.9527	7.42882e-10	1.66679e-08	Rbp1	Rattus norvegicus retinol binding protein 1, cellular (Rbp1), mRNA [NM_012733]
A_42_P807826	-2.06062	12.7974	7.44653e-10	1.66892e-08	Syne1	Rattus norvegicus candidate plasticity protein 2b (cPG2B) mRNA, complete cds. [AY597251]
A_42_P601802	1.45246	11.062	7.47543e-10	1.67356e-08	Crlf2	Rattus norvegicus cytokine receptor-like factor 2 (Crlf2), mRNA [NM_134465]
A_44_P277004	-1.68163	6.43073	7.52858e-10	1.68361e-08	Ppfia2	Rattus norvegicus protein tyrosine phosphatase, receptor type, f polypeptide (PTPRF), interacting protein (liprin), alpha 2 (Ppfia2), mRNA [NM_001108745]
A_44_P1040230	1.1851	11.0276	7.63537e-10	1.70562e-08	Ubl4	Rattus norvegicus ubiquitin-like 4 (Ubl4), mRNA [NM_001106346]
A_44_P143011	1.49293	6.82248	7.81569e-10	1.74399e-08		NISC_lz04d04.y1 NCI_CGAP_Pr33 Rattus norvegicus cDNA clone IMAGE:5623351 5', mRNA sequence [CA340499]
A_44_P995504	-1.90709	12.4895	7.83431e-10	1.74624e-08	LOC100125362	Rattus norvegicus hypothetical protein LOC100125362 (LOC100125362), mRNA [NM_001103354]
A_44_P451916	2.19937	6.8635	7.8681e-10	1.75185e-08	Tap1	Rattus norvegicus transporter 1, ATP-binding cassette, sub-family B (MDR/TAP) (Tap1), mRNA [NM_032055]
A_44_P182881	2.2065	4.5049	7.90436e-10	1.75801e-08	Trim69	Rattus norvegicus tripartite motif-containing 69 (Trim69), mRNA [NM_001013160]
A_42_P689013	1.00632	13.3545	7.94811e-10	1.76581e-08	Txn1	Rattus norvegicus thioredoxin 1 (Txn1), mRNA [NM_053800]
A_44_P546537	1.08568	9.36812	7.9691e-10	1.76781e-08	Nucb2	Rattus norvegicus nucleobindin 2 (Nucb2), mRNA [NM_021663]
A_44_P602702	3.09554	7.52075	7.97444e-10	1.76781e-08		AGENCOURT_28447592 NIH_MGC_247 Rattus norvegicus cDNA clone IMAGE:7324187 5', mRNA sequence [CO555173]
A_42_P632078	1.32231	10.3594	8.04356e-10	1.7812e-08	Gmps	Rattus norvegicus guanine monphosphate synthetase (Gmps), mRNA [NM_001024754]
A_44_P555271	6.9645	3.16888	8.11708e-10	1.79472e-08	Mmp12	Rattus norvegicus matrix metallopeptidase 12 (Mmp12), mRNA [NM_053963]
A_44_P749094	-1.3787	8.42115	8.1222e-10	1.79472e-08	Syne1	Rattus norvegicus spectrin repeat containing, nuclear envelope 1 (Syne1), mRNA [NM_001029909]
A_44_P278670	1.17502	12.6971	8.28995e-10	1.8298e-08	Rpl36a	Rattus norvegicus ribosomal protein L36a (Rpl36a), mRNA [NM_001128065]
A_44_P306355	1.48871	10.2005	8.30877e-10	1.83197e-08	Plod1	Rattus norvegicus procollagen-lysine 1, 2-oxoglutarate 5-dioxygenase 1 (Plod1), mRNA [NM_053827]
A_44_P868495	1.92275	9.4707	8.46839e-10	1.8637e-08		Q6TMY0_SCHBO (Q6TMY0) Nicotinic acetylcholine receptor non-alpha subunit precursor, partial (3%) [TC590801]
A_44_P136730	1.50077	7.82386	8.47095e-10	1.8637e-08		2CV5_C Chain C, Crystal Structure Of Human Nucleosome Core Particle. {Homo sapiens} (exp=-1; wgp=0; cg=0), partial (97%) [TC605704]
A_44_P242958	-1.7775	6.38109	8.48726e-10	1.86528e-08	Ttpa	Rattus norvegicus tocopherol (alpha) transfer protein (Ttpa), mRNA [NM_013048]
A_44_P152445	1.51618	8.10774	8.62129e-10	1.89269e-08	Eif4e2	Rattus norvegicus eukaryotic translation initiation factor 4E family member 2 (Eif4e2), mRNA [NM_001108808]
A_44_P525534	1.01156	10.7394	8.64072e-10	1.89492e-08	RGD1562381	PREDICTED: Rattus norvegicus similar to ribosomal protein S17 (RGD1562381), mRNA [XM_001080819]
A_44_P1002336	3.70595	4.78138	8.70462e-10	1.90688e-08	Mdfic	Rattus norvegicus MyoD family inhibitor domain containing (Mdfic), mRNA [NM_001105668]
A_44_P367486	1.74676	10.3316	8.96785e-10	1.95904e-08	Lig1	Rattus norvegicus ligase I, DNA, ATP-dependent (Lig1), transcript variant 1, mRNA [NM_001024268]
A_44_P264766	1.2739	6.57608	8.97753e-10	1.95904e-08	Itpr2	Rattus norvegicus inositol 1,4,5-triphosphate receptor, type 2 (Itpr2), mRNA [NM_031046]
A_43_P11320	1.06371	12.5372	8.98519e-10	1.95904e-08		PDCD7_MOUSE (Q9WTY1) Programmed cell death protein 7 (ES18), partial (5%) [TC584616]
A_44_P716936	-1.45081	9.91318	8.99074e-10	1.95904e-08		Q80TU0_MOUSE (Q80TU0) MKIAA0705 protein (Fragment), complete [TC627722]
A_44_P372439	-1.40531	14.3689	9.19602e-10	1.99737e-08	Ppp3ca	Rattus norvegicus protein phosphatase 3 (formerly 2B), catalytic subunit, alpha isoform (Ppp3ca), mRNA [NM_017041]
A_44_P397085	3.22097	4.57498	9.22871e-10	2.00234e-08	Fxyd5	AI407979 EST236269 Normalized rat placenta, Bento Soares Rattus sp. cDNA clone RPLDJ25 3' end, mRNA sequence [AI407979]
A_43_P14111	-1.2335	10.7222	9.2612e-10	2.00725e-08	Kitlg	Rattus norvegicus KIT ligand (Kitlg), transcript variant 1, mRNA [NM_021843]
A_43_P19998	2.21409	7.06757	9.28546e-10	2.01037e-08		MTAP_MOUSE (Q9CQ65) S-methyl-5-thioadenosine phosphorylase (5'-methylthioadenosine phosphorylase) (MTA phosphorylase) (MTAPase) , complete [TC596954]
A_44_P537024	1.08497	8.95879	9.35901e-10	2.02415e-08	Gpr172b	Rattus norvegicus G protein-coupled receptor 172B (Gpr172b), mRNA [NM_001109670]
A_42_P639047	2.34602	5.16305	9.41195e-10	2.03344e-08	RGD1309350	Rattus norvegicus similar to transthyretin (4L369) (RGD1309350), mRNA [NM_001134507]
A_44_P511731	1.15911	11.2278	9.46092e-10	2.03871e-08		DRN05F12 Rat DRG Library Rattus norvegicus cDNA clone DRN05F12 5', mRNA sequence [BG669127]
A_44_P254767	1.06231	8.15796	9.46633e-10	2.03871e-08	Gss	Rattus norvegicus glutathione synthetase (Gss), mRNA [NM_012962]
A_42_P585750	5.23239	2.31149	9.52992e-10	2.05024e-08		Rattus norvegicus similar to hypothetical protein MGC31495 (LOC360655), mRNA [XM_340932]
A_44_P903287	-1.2473	9.19849	9.65262e-10	2.07445e-08	Csrnp2	Rattus norvegicus cysteine-serine-rich nuclear protein 2 (Csrnp2), mRNA [NM_001108113]
A_44_P426541	1.67032	8.05364	9.67125e-10	2.07626e-08	Arhgap24	Rattus norvegicus Rho GTPase activating protein 24 (Arhgap24), mRNA [NM_001012032]
A_44_P393580	2.3508	7.32739	9.80424e-10	2.1026e-08	Esyt1	Rattus norvegicus extended synaptotagmin-like protein 1 (Esyt1), mRNA [NM_017249]
A_44_P654924	-1.18465	10.0548	9.8204e-10	2.10382e-08
A_44_P1033541	1.04184	9.21445	9.83054e-10	2.10382e-08	Eif4b	Rattus norvegicus eukaryotic translation initiation factor 4B (Eif4b), mRNA [NM_001008324]
A_43_P22562	3.49137	5.80615	9.84731e-10	2.1052e-08		AF169637 paired Ig-like receptor-A1 {Rattus norvegicus} (exp=-1; wgp=0; cg=0), partial (22%) [TC589608]
A_44_P1022889	1.33036	8.93221	9.88465e-10	2.11097e-08	Cpne3	Shultzomica00183 Rat lung airway and parenchyma cDNA libraries Rattus norvegicus cDNA clone Contig3355 5', mRNA sequence [CF106932]
A_44_P634470	1.74796	5.81338	9.90005e-10	2.11204e-08	Prr5l	Rattus norvegicus proline rich 5 like (Prr5l), mRNA [NM_001080150]
A_44_P353355	5.86531	2.9393	9.91848e-10	2.11377e-08	Cks2	Rattus norvegicus CDC28 protein kinase regulatory subunit 2 (Cks2), mRNA [NM_001126083]
A_44_P375091	1.5513	7.65129	9.99717e-10	2.12831e-08	Ears2	Rattus norvegicus glutamyl-tRNA synthetase 2 mitochondrial (putative) (Ears2), nuclear gene encoding mitochondrial protein, mRNA [NM_001159493]
A_42_P614175	3.59292	7.58821	1.0048e-09	2.1369e-08	Gal	Rattus norvegicus galanin prepropeptide (Gal), mRNA [NM_033237]
A_43_P10723	5.93489	3.31285	1.01123e-09	2.14833e-08	Bub1b	Cell cycle checkpoint protein kinase Bub1 Fragment [Source:UniProtKB/TrEMBL;Acc:O35822] [ENSRNOT00000010406]
A_44_P451244	-1.59221	12.3315	1.01672e-09	2.15776e-08	2005-09-01	Rattus norvegicus septin 5 (Sept5), mRNA [NM_053931]
A_43_P12085	1.61506	7.1901	1.02284e-09	2.16847e-08	Dbil5	Rattus norvegicus diazepam binding inhibitor-like 5 (Dbil5), mRNA [NM_021596]
A_42_P787410	-1.24836	12.216	1.03073e-09	2.18294e-08	Cacna1b	Rattus norvegicus calcium channel, voltage-dependent, N type, alpha 1B subunit (Cacna1b), mRNA [NM_147141]
A_44_P366902	1.97402	7.91794	1.03361e-09	2.18677e-08		PREDICTED: Rattus norvegicus similar to Probable phospholipid-transporting ATPase VD (ATPVD) (LOC360932), mRNA [XR_009136]
A_44_P433431	1.50577	12.2188	1.04286e-09	2.20405e-08	Hist1h2an	Rattus norvegicus histone cluster 1, H2an (Hist1h2an), mRNA [NM_001107354]
A_44_P469527	-1.35772	8.65278	1.0637e-09	2.24577e-08	Tmem200a	Rattus norvegicus transmembrane protein 200A (Tmem200a), mRNA [NM_001109135]
A_44_P819992	-1.35518	8.46978	1.07119e-09	2.25926e-08		EST203112 Normalized rat embryo, Bento Soares Rattus sp. cDNA clone REMBB36 3' end, mRNA sequence [AI008661]
A_44_P884577	-1.45624	7.92285	1.07939e-09	2.27419e-08		Q9IE95_9HIV1 (Q9IE95) Gp41 (Fragment), partial (6%) [TC619426]
A_44_P792124	-1.42602	12.401	1.08621e-09	2.28619e-08
A_44_P501952	1.27001	15.1114	1.09542e-09	2.30321e-08		Rattus norvegicus similar to 40S ribosomal protein S2 (LOC360706), mRNA [XM_340977]
A_44_P183488	1.35504	8.14639	1.09745e-09	2.30434e-08	Casp7	Rattus norvegicus caspase 7 (Casp7), mRNA [NM_022260]
A_44_P867828	1.16569	11.9344	1.09822e-09	2.30434e-08
A_44_P153794	2.04169	9.18832	1.11331e-09	2.33361e-08	Ostf1	Rattus norvegicus osteoclast stimulating factor 1 (Ostf1), mRNA [NM_148892]
A_44_P471393	-1.84746	7.34137	1.12309e-09	2.35169e-08	Kcnq5l	Potassium voltage-gated channel KQT-like subfamily member 5 Fragment [Source:UniProtKB/TrEMBL;Acc:Q8K3W7] [ENSRNOT00000040034]
A_42_P829301	3.13787	8.29979	1.13125e-09	2.36634e-08	Slc1a5	Rattus norvegicus solute carrier family 1 (neutral amino acid transporter), member 5 (Slc1a5), mRNA [NM_175758]
A_43_P18479	3.29635	3.6193	1.135e-09	2.37175e-08		Q66H16_RAT (Q66H16) Fibrous sheath interacting protein 1 (Predicted), partial (43%) [TC608820]
A_44_P501898	2.39207	7.13763	1.13831e-09	2.37624e-08	Chtf18	Rattus norvegicus CTF18, chromosome transmission fidelity factor 18 homolog (S. cerevisiae) (Chtf18), mRNA [NM_001105773]
A_44_P180717	1.92705	6.52497	1.14438e-09	2.38561e-08	Pstpip1	Rattus norvegicus proline-serine-threonine phosphatase-interacting protein 1 (Pstpip1), mRNA [NM_001106824]
A_43_P15405	-1.64683	13.5177	1.14522e-09	2.38561e-08	Hpca	Rattus norvegicus hippocalcin (Hpca), mRNA [NM_017122]
A_44_P111379	4.19867	3.74325	1.14631e-09	2.38561e-08		AI137605 UI-R-C0-ho-g-12-0-UI.s1 UI-R-C0 Rattus norvegicus cDNA clone UI-R-C0-ho-g-12-0-UI 3', mRNA sequence [AI137605]
A_44_P117148	2.45323	6.16715	1.14938e-09	2.38956e-08	Baz1a	Rattus norvegicus bromodomain adjacent to zinc finger domain, 1A (Baz1a), mRNA [NM_001170568]
A_44_P1025102	3.20725	6.32933	1.15287e-09	2.39437e-08	Plscr1	Rattus norvegicus phospholipid scramblase 1 (Plscr1), mRNA [NM_057194]
A_43_P14430	2.45849	4.75013	1.16083e-09	2.40406e-08	Fam109b	Rattus norvegicus family with sequence similarity 109, member B (Fam109b), mRNA [NM_001130511]
A_43_P13103	1.63736	7.36653	1.16107e-09	2.40406e-08	Dhfr	Rattus norvegicus dihydrofolate reductase (Dhfr), mRNA [NM_130400]
A_44_P975634	1.44451	6.52717	1.16463e-09	2.40836e-08	Tfeb	Rattus norvegicus transcription factor EB (Tfeb), mRNA [NM_001025707]
A_44_P1008026	1.15656	8.88076	1.16551e-09	2.40836e-08		AI230394 EST227089 Normalized rat embryo, Bento Soares Rattus sp. cDNA clone REMCW04 3' end, mRNA sequence [AI230394]
A_44_P645309	-1.84825	9.35605	1.19538e-09	2.46759e-08	Pip5k1b	Rattus norvegicus phosphatidylinositol-4-phosphate 5-kinase, type I, beta (Pip5k1b), mRNA [NM_001012743]
A_42_P522899	3.14287	5.73708	1.19883e-09	2.46972e-08	Tgfb1	Rattus norvegicus transforming growth factor, beta 1 (Tgfb1), mRNA [NM_021578]
A_43_P23404	1.48903	6.74135	1.20265e-09	2.47291e-08	Sufu	Rattus norvegicus suppressor of fused homolog (Drosophila) (Sufu), mRNA [NM_001024899]
A_44_P991975	1.05796	13.42	1.20281e-09	2.47291e-08	Eef1d	Rattus norvegicus eukaryotic translation elongation factor 1 delta (guanine nucleotide exchange protein) (Eef1d), mRNA [NM_001013104]
A_42_P534882	-1.812	14.6137	1.2056e-09	2.47616e-08	Vsnl1	Rattus norvegicus visinin-like 1 (Vsnl1), mRNA [NM_012686]
A_42_P511401	2.53616	9.65888	1.20793e-09	2.47844e-08	Crip	Rattus norvegicus cysteine-rich intestinal protein (Crip), mRNA [NM_001134933]
A_44_P151982	1.45713	10.8704	1.21112e-09	2.48249e-08		PREDICTED: Rattus norvegicus similar to ribosomal protein S24 (LOC690475), mRNA [XM_001074553]
A_44_P1056429	-1.02177	12.9332	1.21477e-09	2.48748e-08	Trak1	Rattus norvegicus trafficking protein, kinesin binding 1 (Trak1), mRNA [NM_001134565]
A_42_P547856	-1.64859	14.3685	1.21692e-09	2.48937e-08	Prkcb	Rattus norvegicus protein kinase C, beta (Prkcb), transcript variant 2, mRNA [NM_001172305]
A_44_P778007	-1.22008	9.66713	1.21999e-09	2.49315e-08		XM_805174 phospholipase A2-like protein {Trypanosoma cruzi strain CL Brener} (exp=-1; wgp=0; cg=0), partial (4%) [TC601388]
A_44_P772105	-1.26003	7.24413	1.23409e-09	2.51945e-08		Q7XYU9_GALSU (Q7XYU9) Myo-inositol dehydrogenase precursor , partial (6%) [TC633779]
A_44_P242924	-1.1745	9.4093	1.24563e-09	2.54046e-08	Trpc1	Rattus norvegicus transient receptor potential cation channel, subfamily C, member 1 (Trpc1), mRNA [NM_053558]
A_44_P109998	1.85521	9.51025	1.25755e-09	2.55864e-08		Q80TD3_MOUSE (Q80TD3) MKIAA1450 protein (Fragment), partial (8%) [TC610873]
A_44_P885618	-1.59632	11.528	1.25831e-09	2.55864e-08
A_42_P647072	1.3427	11.5807	1.26412e-09	2.56789e-08	Mapkapk2	Rattus norvegicus mitogen-activated protein kinase-activated protein kinase 2 (Mapkapk2), mRNA [NM_178102]
A_44_P151459	-1.44981	13.8047	1.26809e-09	2.57162e-08	Gp1bb	Rattus norvegicus glycoprotein Ib (platelet), beta polypeptide (Gp1bb), mRNA [NM_053930]
A_44_P634789	4.39241	3.32061	1.26847e-09	2.57162e-08		FM090556 etnofat Rattus norvegicus cDNA clone etnofatP0017A12 5', mRNA sequence [FM090556]
A_43_P15587	2.02449	6.65794	1.27722e-09	2.58442e-08	Map3k8	Rattus norvegicus mitogen-activated protein kinase kinase kinase 8 (Map3k8), mRNA [NM_053847]
A_44_P745610	2.28684	6.99355	1.27732e-09	2.58442e-08
A_44_P999404	1.134	11.0796	1.27868e-09	2.5846e-08	Cd164	Rattus norvegicus CD164 molecule, sialomucin (Cd164), mRNA [NM_031812]
A_44_P219921	1.03738	6.23975	1.28283e-09	2.59042e-08	Hist1h2bm	Rattus norvegicus histone cluster 1, H2bm (Hist1h2bm), mRNA [NM_001108414]
A_44_P491590	1.47848	4.77365	1.28725e-09	2.59679e-08	Creb1	Rattus norvegicus cAMP responsive element binding protein 1 (Creb1), transcript variant A, mRNA [NM_134443]
A_44_P460754	3.44752	4.25054	1.29891e-09	2.61771e-08		AA859861 UI-R-E0-cc-a-12-0-UI.s1 UI-R-E0 Rattus norvegicus cDNA clone UI-R-E0-cc-a-12-0-UI 3' similar to gb [AA859861]
A_44_P527521	2.06017	6.39156	1.301e-09	2.61934e-08	RGD1306058	Rattus norvegicus similar to RIKEN cDNA 1110007C09 (RGD1306058), mRNA [NM_001134572]
A_44_P229376	1.69058	5.65578	1.32219e-09	2.65775e-08	Sdad1	Rattus norvegicus SDA1 domain containing 1 (Sdad1), mRNA [NM_001006958]
A_44_P664495	-1.1639	12.4846	1.32268e-09	2.65775e-08	Prickle1	Rattus norvegicus prickle homolog 1 (Drosophila) (Prickle1), mRNA [NM_199396]
A_44_P392201	-1.19044	14.0021	1.32563e-09	2.65958e-08	LOC682105	Rattus norvegicus similar to receptor expression enhancing protein 2 (LOC682105), mRNA [NM_001048047]
AT_ssR_AB_5	1.4219	10.4041	1.33866e-09	2.68193e-08		Unknown
A_44_P335219	3.97076	5.18259	1.35117e-09	2.7021e-08	Il21r	Rattus norvegicus interleukin 21 receptor (Il21r), mRNA [NM_001012469]
A_44_P188702	-1.19667	10.371	1.35138e-09	2.7021e-08		AA850479 EST193246 Normalized rat ovary, Bento Soares Rattus sp. cDNA clone ROVAG17 3' end, mRNA sequence [AA850479]
A_44_P1015233	1.02592	12.0539	1.36477e-09	2.71976e-08		Rattus norvegicus similar to novel protein of unknown function (DUF423) family member (RGD1563438), mRNA [NM_001105795]
A_44_P214040	1.35998	14.0995	1.3651e-09	2.71976e-08	B2m	Rattus norvegicus beta-2 microglobulin (B2m), mRNA [NM_012512]
A_44_P621913	4.70642	3.83936	1.36569e-09	2.71976e-08		Centromere protein W (CENP-W)(Cancer-up-regulated gene 2 protein) [Source:UniProtKB/Swiss-Prot;Acc:A1L1L1] [ENSRNOT00000065677]
A_44_P477650	2.29125	5.57883	1.36751e-09	2.71976e-08	Adap2	Rattus norvegicus ArfGAP with dual PH domains 2 (Adap2), mRNA [NM_020101]
A_44_P996952	1.56091	7.53619	1.36822e-09	2.71976e-08	Fam113b	Rattus norvegicus family with sequence similarity 113, member B (Fam113b), mRNA [NM_001039454]
A_44_P213149	5.24579	2.2385	1.36917e-09	2.71976e-08	Mastl	Rattus norvegicus microtubule associated serine/threonine kinase-like (Mastl), mRNA [NM_001107369]
A_44_P403058	3.71224	4.2951	1.36955e-09	2.71976e-08		ankyrin repeat and LEM domain containing 1 Gene [Source:MGI Symbol;Acc:MGI:1918775] [ENSRNOT00000023065]
A_44_P313890	-2.82213	5.12733	1.39404e-09	2.7657e-08	Selv	Rattus norvegicus selenoprotein V (Selv), mRNA [NM_001166396]
A_43_P14904	2.4059	8.7836	1.3961e-09	2.76709e-08	Klk6	Rattus norvegicus kallikrein related-peptidase 6 (Klk6), mRNA [NM_019175]
A_43_P14764	-1.26618	13.8822	1.39889e-09	2.76994e-08	Nrxn1	Rattus norvegicus neurexin 1 (Nrxn1), mRNA [NM_021767]
A_44_P943917	4.61653	2.4287	1.42236e-09	2.81367e-08	Lilrb3	Rattus norvegicus leukocyte immunoglobulin-like receptor, subfamily B (with TM and ITIM domains), member 3 (Lilrb3), mRNA [NM_031713]
A_44_P590876	1.70427	6.79897	1.42861e-09	2.8233e-08	Arhgap25	Rattus norvegicus Rho GTPase activating protein 25 (Arhgap25), mRNA [NM_001109247]
A_44_P336878	-1.58995	9.72043	1.43428e-09	2.83122e-08		BF289560 EST454151 Rat Gene Index, normalized rat, Rattus norvegicus cDNA Rattus norvegicus cDNA clone RGIHI50, mRNA sequence [BF289560]
A_44_P231444	1.34906	4.73328	1.43539e-09	2.83122e-08	Slc39a11	Rattus norvegicus solute carrier family 39 (metal ion transporter), member 11 (Slc39a11), mRNA [NM_001013042]
A_44_P686269	-1.54142	8.20409	1.44114e-09	2.83807e-08
A_44_P457468	1.12519	12.6758	1.44165e-09	2.83807e-08		Rattus norvegicus similar to 60S ribosomal protein L10 (QM protein homolog) (LOC301174), mRNA [XM_236837]
A_44_P1031421	1.8008	6.81878	1.45383e-09	2.85928e-08	Akap13	Rattus norvegicus A kinase (PRKA) anchor protein 13 (Akap13), mRNA [NM_001106271]
A_44_P668278	-1.23103	10.0754	1.46268e-09	2.87392e-08		AMGNNUC:NRHY4-00106-H9-A W Rat hypothalamus (10464) Rattus norvegicus cDNA clone nrhy4-00106-h9 5', mRNA sequence [CB725328]
A_44_P245950	-1.6926	7.61648	1.46427e-09	2.87428e-08	Hecw1	Rattus norvegicus HECT, C2 and WW domain containing E3 ubiquitin protein ligase 1 (Hecw1), mRNA [NM_001106117]
A_44_P698351	3.29886	3.9549	1.47004e-09	2.88282e-08	Cd84	PREDICTED: Rattus norvegicus CD84 molecule (Cd84), mRNA [XM_001054923]
A_44_P724928	-2.0019	6.41178	1.48679e-09	2.91009e-08		UI-R-Y0-acv-b-08-0-UI.s1 UI-R-Y0 Rattus norvegicus cDNA clone UI-R-Y0-acv-b-08-0-UI 3', mRNA sequence [AI763958]
A_44_P669066	3.0278	6.34566	1.4932e-09	2.91546e-08		PE2R2_RAT (Q62928) Prostaglandin E2 receptor, EP2 subtype (Prostanoid EP2 receptor) (PGE receptor, EP2 subtype), complete [TC578855]
A_44_P539410	1.59981	8.86579	1.49353e-09	2.91546e-08		BF389611 UI-R-CJ0-bfd-g-02-0-UI.s1 UI-R-CJ0 Rattus norvegicus cDNA clone UI-R-CJ0-bfd-g-02-0-UI 3', mRNA sequence [BF389611]
A_43_P13297	3.06461	11.2386	1.49382e-09	2.91546e-08	Mt1a	Rattus norvegicus metallothionein 1a (Mt1a), mRNA [NM_138826]
A_44_P148865	-1.71819	10.7465	1.50059e-09	2.92587e-08	Homer1	Rattus norvegicus homer homolog 1 (Drosophila) (Homer1), mRNA [NM_031707]
A_43_P12409	2.01593	8.37074	1.50259e-09	2.92697e-08	Anxa4	Rattus norvegicus annexin A4 (Anxa4), mRNA [NM_024155]
A_44_P199447	2.3053	5.88585	1.50952e-09	2.93765e-08	Elk3	Rattus norvegicus ELK3, member of ETS oncogene family (Elk3), mRNA [NM_001108743]
A_44_P253108	2.13579	7.07111	1.51967e-09	2.9546e-08	Spc25	Rattus norvegicus SPC25, NDC80 kinetochore complex component, homolog (S. cerevisiae) (Spc25), mRNA [NM_001009654]
A_44_P267128	1.01397	8.06674	1.52887e-09	2.96965e-08	Tmpo	Rattus norvegicus thymopoietin (Tmpo), mRNA [NM_012887]
A_44_P372254	7.25999	7.5923	1.54035e-09	2.98625e-08	Slpi	Rattus norvegicus secretory leukocyte peptidase inhibitor (Slpi), mRNA [NM_053372]
A_44_P134688	1.1941	11.3476	1.55579e-09	3.01048e-08	Tpm3	Rattus norvegicus tropomyosin 3, gamma (Tpm3), transcript variant 2, mRNA [NM_173111]
AT_ssR_AB_3	1.28747	15.3918	1.56095e-09	3.01606e-08		Unknown
A_44_P358440	-2.43818	9.14891	1.56289e-09	3.01606e-08	Cml3	Probable N-acetyltransferase CML3 (EC 2.3.1.-)(Camello-like protein 3) [Source:UniProtKB/Swiss-Prot;Acc:Q9QXS4] [ENSRNOT00000021103]
A_44_P958487	5.10741	3.47625	1.56396e-09	3.01606e-08		Q4QR75_RAT (Q4QR75) Exosome component 9, partial (8%) [TC598072]
A_44_P1035058	1.80837	8.39824	1.56459e-09	3.01606e-08	Entpd1	Rattus norvegicus mRNA for ecto-apyrase, partial. [Y15685]
A_44_P1022002	7.71368	5.44657	1.57127e-09	3.02607e-08	Ccl7	Rattus norvegicus chemokine (C-C motif) ligand 7 (Ccl7), mRNA [NM_001007612]
A_44_P618535	1.14061	9.40499	1.57675e-09	3.03147e-08	Plekhf2	Rattus norvegicus pleckstrin homology domain containing, family F (with FYVE domain) member 2 (Plekhf2), mRNA [NM_001108655]
A_44_P960606	1.39482	5.97744	1.57705e-09	3.03147e-08		RVL16886 Wackym-Soares normalized rat vestibular cDNA library Rattus norvegicus cDNA 5', mRNA sequence [DV724806]
A_43_P14616	-1.01553	9.937	1.60863e-09	3.0888e-08		Q3H4Q1_9ACTO (Q3H4Q1) 4Fe-4S ferredoxin, iron-sulfur binding, partial (3%) [TC595140]
A_44_P525235	2.67153	6.1849	1.61042e-09	3.0888e-08	Postn	Rattus norvegicus periostin, osteoblast specific factor (Postn), mRNA [NM_001108550]
A_44_P701209	-1.41724	11.2707	1.61335e-09	3.0896e-08		RVL21095 Wackym-Soares normalized rat vestibular cDNA library Rattus norvegicus cDNA 5', mRNA sequence [DV728455]
A_44_P285803	1.2697	10.927	1.62077e-09	3.1009e-08	Xtp3tpa	Rattus norvegicus XTP3-transactivated protein A (Xtp3tpa), mRNA [NM_138892]
A_43_P19260	-1.45509	7.07659	1.629e-09	3.11372e-08		maestro Gene [Source:MGI Symbol;Acc:MGI:2152817] [ENSRNOT00000030613]
A_44_P173144	1.14465	9.06762	1.63517e-09	3.1226e-08		Rattus norvegicus similar to Protein C11orf10 (HSPC005) (LOC309206), mRNA [XM_219574]
A_43_P13272	-1.63956	11.4384	1.63798e-09	3.12504e-08	Agt	Rattus norvegicus angiotensinogen (serpin peptidase inhibitor, clade A, member 8) (Agt), mRNA [NM_134432]
A_44_P224547	-1.62958	10.4384	1.6594e-09	3.16256e-08	Plcb1	Rattus norvegicus phospholipase C, beta 1 (phosphoinositide-specific) (Plcb1), mRNA [NM_001077641]
A_44_P518523	1.40785	6.40847	1.66075e-09	3.16256e-08	Ankrd39	Rattus norvegicus ankyrin repeat domain 39 (Ankrd39), mRNA [NM_001135014]
A_42_P784541	-1.23817	10.2749	1.66771e-09	3.17285e-08		Mpv17 transgene, kidney disease mutant-like Gene [Source:MGI Symbol;Acc:MGI:2135951] [ENSRNOT00000004384]
A_44_P177414	1.07047	9.27678	1.67645e-09	3.1865e-08	Fam125a	Rattus norvegicus family with sequence similarity 125, member A (Fam125a), mRNA [NM_199375]
A_43_P14444	1.57833	10.4499	1.69707e-09	3.2227e-08		Rattus norvegicus cDNA clone IMAGE:7366335. [BC091425]
A_44_P172950	1.4392	12.0608	1.71142e-09	3.24692e-08		Histone H2A type 1-F [Source:UniProtKB/Swiss-Prot;Acc:Q64598] [ENSRNOT00000059342]
A_44_P452222	5.07772	2.85764	1.71878e-09	3.25482e-08	Itgal	Rattus norvegicus integrin, alpha L (Itgal), mRNA [NM_001033998]
A_43_P10062	-1.45903	9.34187	1.72083e-09	3.25569e-08	Adhfe1	Rattus norvegicus alcohol dehydrogenase, iron containing, 1 (Adhfe1), nuclear gene encoding mitochondrial protein, mRNA [NM_001025423]
A_43_P15933	-1.42761	11.294	1.72272e-09	3.25625e-08	Chrm4	Rattus norvegicus cholinergic receptor, muscarinic 4 (Chrm4), mRNA [NM_031547]
A_44_P451071	2.04739	10.2098	1.72444e-09	3.25648e-08	Prkcd	Rattus norvegicus protein kinase C, delta (Prkcd), mRNA [NM_133307]
A_44_P550611	4.34721	2.94967	1.72795e-09	3.2601e-08	Fes	Rattus norvegicus feline sarcoma oncogene (Fes), mRNA [NM_001108488]
A_44_P852321	3.81229	1.6295	1.74069e-09	3.28109e-08		PREDICTED: Rattus norvegicus hypothetical protein LOC680515 (LOC680515), mRNA [XM_001057508]
A_44_P669819	-1.09508	9.29092	1.76685e-09	3.32732e-08
A_44_P732935	-2.07402	9.00167	1.79261e-09	3.37272e-08		Q7TQ10_RAT (Q7TQ10) Aa1027, partial (16%) [TC633534]
A_44_P102197	2.65032	6.24481	1.80345e-09	3.38998e-08	Alox5ap	Rattus norvegicus arachidonate 5-lipoxygenase activating protein (Alox5ap), mRNA [NM_017260]
A_42_P751001	1.30222	11.6354	1.80643e-09	3.39246e-08	Hmgn2	Rattus norvegicus high mobility group nucleosomal binding domain 2 (Hmgn2), mRNA [NM_001025624]
A_44_P1048048	1.40192	6.93729	1.80908e-09	3.39343e-08	Pabpc4	Rattus norvegicus poly(A) binding protein, cytoplasmic 4 (Pabpc4), mRNA [NM_001100538]
A_44_P318029	1.76207	6.29054	1.81045e-09	3.39343e-08	LOC689959	Rattus norvegicus hypothetical protein LOC689959 (LOC689959), mRNA [NM_001109559]
A_44_P312726	1.78612	8.22677	1.81194e-09	3.39343e-08	Tmod3	Rattus norvegicus tropomodulin 3 (Tmod3), mRNA [NM_001011997]
A_42_P700288	2.17981	8.93282	1.81491e-09	3.39588e-08	Trim47	Rattus norvegicus tripartite motif-containing 47 (Trim47), mRNA [NM_001109585]
A_44_P212835	1.363	11.8447	1.81893e-09	3.40029e-08		Histone H2A type 1-F [Source:UniProtKB/Swiss-Prot;Acc:Q64598] [ENSRNOT00000041929]
A_44_P391296	8.3828	5.10056	1.82903e-09	3.41604e-08	Ccl7	Rattus norvegicus chemokine (C-C motif) ligand 7 (Ccl7), mRNA [NM_001007612]
A_44_P809720	4.54624	4.58003	1.84444e-09	3.44167e-08
A_43_P16160	4.92935	1.83849	1.85039e-09	3.4496e-08	Cenpf	Rattus norvegicus centromere protein F (Cenpf), mRNA [NM_001100827]
A_44_P214873	-1.23644	10.2649	1.85752e-09	3.45974e-08	Arntl	Rattus norvegicus aryl hydrocarbon receptor nuclear translocator-like (Arntl), mRNA [NM_024362]
A_44_P593174	-1.55744	11.8238	1.86502e-09	3.47054e-08
A_44_P312546	1.34005	11.5944	1.87104e-09	3.47857e-08	Aldh2	Rattus norvegicus aldehyde dehydrogenase 2 family (mitochondrial) (Aldh2), nuclear gene encoding mitochondrial protein, mRNA [NM_032416]
A_44_P566471	3.34116	3.7426	1.87638e-09	3.48531e-08		EST452216 Rat Gene Index, normalized rat, Rattus norvegicus cDNA Rattus norvegicus cDNA clone RGIGI26, mRNA sequence [BF287625]
A_44_P266776	1.02499	9.12908	1.88714e-09	3.50008e-08	Dpagt1	Rattus norvegicus dolichyl-phosphate (UDP-N-acetylglucosamine) N-acetylglucosaminephosphotransferase 1 (GlcNAc-1-P transferase) (Dpagt1), mRNA [NM_199388]
A_42_P511118	-2.35377	9.44778	1.88776e-09	3.50008e-08	Slc17a6	Rattus norvegicus solute carrier family 17 (sodium-dependent inorganic phosphate cotransporter), member 6 (Slc17a6), mRNA [NM_053427]
A_44_P435955	4.19438	2.39419	1.89266e-09	3.50526e-08	LOC685020	PREDICTED: Rattus norvegicus similar to cell surface receptor FDFACT (predicted) (RGD1561143_predicted), mRNA [XM_222031]
A_42_P543877	-1.46814	6.96572	1.89497e-09	3.50526e-08	Tlcd1	Rattus norvegicus TLC domain containing 1 (Tlcd1), mRNA [NM_001013858]
A_44_P951201	3.86609	1.49642	1.89571e-09	3.50526e-08		Q5MPU9_RAT (Q5MPU9) Immunoreceptor Ly49si3, partial (16%) [TC595456]
A_44_P499231	1.0847	8.78443	1.90001e-09	3.51003e-08	Nmi	Rattus norvegicus N-myc (and STAT) interactor (Nmi), mRNA [NM_001034148]
A_44_P182136	-1.57677	10.2787	1.90386e-09	3.51285e-08		UI-R-C2p-rj-c-12-0-UI.s1 UI-R-C2p Rattus norvegicus cDNA clone UI-R-C2p-rj-c-12-0-UI 3', mRNA sequence [AI556689]
A_44_P262677	1.27177	11.2371	1.90626e-09	3.51285e-08	Hist2h3c2	Rattus norvegicus histone cluster 2, H3c2 (Hist2h3c2), mRNA [NM_001107698]
A_44_P318932	1.59983	11.9013	1.90671e-09	3.51285e-08		Rattus norvegicus similar to ribosomal protein S2 (LOC296582), mRNA [XM_231081]
A_44_P715240	3.75875	7.29144	1.91489e-09	3.52158e-08	Pilra	PREDICTED: Rattus norvegicus similar to paired immunoglobin-like type 2 receptor alpha (predicted) (RGD1562847_predicted), mRNA [XM_213732]
A_44_P512642	-1.12643	7.95612	1.9149e-09	3.52158e-08	Impact	Rattus norvegicus imprinted and ancient (Impact), mRNA [NM_001012235]
A_42_P757258	2.86877	4.6812	1.93737e-09	3.55969e-08	Kif20b	Rattus norvegicus kinesin family member 20B (Kif20b), mRNA [NM_001107609]
A_44_P240414	1.14312	11.4768	1.94768e-09	3.57542e-08	Tex261	Rattus norvegicus testis expressed 261 (Tex261), mRNA [NM_001017537]
A_43_P14036	2.53146	9.35018	1.95207e-09	3.57775e-08	Ifi27l2b	Rattus norvegicus interferon, alpha-inducible protein 27 like 2B (Ifi27l2b), mRNA [NM_206846]
A_44_P508239	3.14286	4.05082	1.95246e-09	3.57775e-08	Shmt1	Rattus norvegicus serine hydroxymethyltransferase 1 (soluble) (Shmt1), nuclear gene encoding mitochondrial protein, mRNA [NM_001047842]
A_44_P386359	2.34238	8.46177	1.95971e-09	3.58782e-08	Ninj1	Rattus norvegicus ninjurin 1 (Ninj1), mRNA [NM_012867]
A_44_P248133	2.48221	8.48801	1.96457e-09	3.59348e-08	Tagln2	Rattus norvegicus transgelin 2 (Tagln2), mRNA [NM_001013127]
A_43_P11359	2.00009	7.91128	2.00862e-09	3.66748e-08		AGENCOURT_118855592 NIH_MGC_246 Rattus norvegicus cDNA clone IMAGE:8882314 5', mRNA sequence [EX493435]
A_44_P139500	2.57077	3.74209	2.02658e-09	3.69697e-08		AI233983 EST230671 Normalized rat lung, Bento Soares Rattus sp. cDNA clone RLUCT72 3' end, mRNA sequence [AI233983]
A_44_P1010867	1.58592	10.1723	2.04702e-09	3.73092e-08	Mobkl1b	Rattus norvegicus MOB1, Mps One Binder kinase activator-like 1B (yeast) (Mobkl1b), mRNA [NM_001033891]
A_44_P533959	1.82775	6.95219	2.05934e-09	3.74837e-08	Scarb2	Rattus norvegicus scavenger receptor class B, member 2 (Scarb2), mRNA [NM_054001]
A_42_P624945	-1.70007	8.84528	2.06027e-09	3.74837e-08	Begain	Rattus norvegicus brain-enriched guanylate kinase-associated (Begain), transcript variant 2, mRNA [NM_024163]
A_44_P478114	5.47232	2.90386	2.06618e-09	3.75576e-08	Cdca2	Rattus norvegicus cell division cycle associated 2 (Cdca2), mRNA [NM_001107273]
A_42_P652897	2.84499	6.349	2.06813e-09	3.75596e-08	Fas	Rattus norvegicus Fas (TNF receptor superfamily, member 6) (Fas), mRNA [NM_139194]
A_44_P1036943	-1.3392	11.0995	2.07348e-09	3.76234e-08		Q5JFN0_PYRKO (Q5JFN0) SnoRNP component, Nop56p/58p homolog, partial (7%) [TC599559]
A_44_P308451	1.90126	5.18831	2.07771e-09	3.76665e-08		AA997379 UI-R-C0-hn-a-06-0-UI.s1 UI-R-C0 Rattus norvegicus cDNA clone UI-R-C0-hn-a-06-0-UI 3', mRNA sequence [AA997379]
A_43_P20216	2.58457	5.22828	2.08197e-09	3.76955e-08		Q9BEC7_PIG (Q9BEC7) Acylneuraminate lyase, partial (40%) [TC649769]
A_44_P684397	-1.48403	9.87877	2.083e-09	3.76955e-08
A_42_P499859	-1.11543	10.8274	2.1103e-09	3.81556e-08	Pard6a	Rattus norvegicus par-6 (partitioning defective 6,) homolog alpha (C. elegans) (Pard6a), transcript variant 2, mRNA [NM_001003654]
A_44_P901573	-1.33748	10.6074	2.11509e-09	3.82083e-08		RVL18939 Wackym-Soares normalized rat vestibular cDNA library Rattus norvegicus cDNA 5', mRNA sequence [DV726589]
A_44_P824698	2.81282	5.11094	2.12125e-09	3.82857e-08		Q4TIH1_TETNG (Q4TIH1) Chromosome undetermined SCAF2147, whole genome shotgun sequence. (Fragment), partial (12%) [TC636178]
A_44_P940553	-1.34296	12.6477	2.1286e-09	3.83705e-08	Bend6	Rattus norvegicus BEN domain containing 6 (Bend6), mRNA [NM_001108792]
A_44_P975458	2.33787	7.87425	2.13079e-09	3.83705e-08	C1qtnf6	Rattus norvegicus C1q and tumor necrosis factor related protein 6 (C1qtnf6), mRNA [NM_001034932]
A_44_P466118	3.33074	6.28526	2.13159e-09	3.83705e-08	Slc11a1	Rattus norvegicus solute carrier family 11 (proton-coupled divalent metal ion transporters), member 1 (Slc11a1), mRNA [NM_001031658]
A_44_P371172	-1.75907	14.8417	2.13457e-09	3.83867e-08	Snap25	Rattus norvegicus synaptosomal-associated protein 25 (Snap25), mRNA [NM_030991]
A_44_P1049252	1.63609	9.93209	2.13625e-09	3.83867e-08	Naprt1	Rattus norvegicus nicotinate phosphoribosyltransferase domain containing 1 (Naprt1), mRNA [NM_207609]
A_42_P521707	2.10965	6.73565	2.14297e-09	3.84734e-08	RT1-N3	Rattus norvegicus RT1 class Ib, locus N3 (RT1-N3), mRNA [NM_001008855]
A_44_P554925	1.86461	11.51	2.1453e-09	3.84815e-08	RT1-Cl	Rattus norvegicus RT1 class Ib, locus Cl (RT1-Cl), mRNA [NM_206848]
A_43_P17175	4.48918	4.6783	2.14957e-09	3.85153e-08	Serpinb1a	Rattus norvegicus serine (or cysteine) proteinase inhibitor, clade B, member 1a (Serpinb1a), mRNA [NM_001031642]
A_42_P603700	3.36628	9.53094	2.15096e-09	3.85153e-08	Aspg	Rattus norvegicus asparaginase homolog (S. cerevisiae) (Aspg), mRNA [NM_144750]
A_42_P695401	8.5952	7.07106	2.15457e-09	3.85459e-08	Ccl2	Rattus norvegicus chemokine (C-C motif) ligand 2 (Ccl2), mRNA [NM_031530]
A_42_P732259	4.08511	2.46211	2.16841e-09	3.87597e-08	Fam26f	Rattus norvegicus family with sequence similarity 26, member F (Fam26f), mRNA [NM_001024976]
A_44_P126061	2.16259	8.46273	2.1895e-09	3.91023e-08	Oasl2	Rattus norvegicus 2'-5' oligoadenylate synthetase-like 2 (Oasl2), mRNA [NM_001009682]
A_44_P777576	1.42515	8.48077	2.20051e-09	3.92248e-08	Engase	Rattus norvegicus endo-beta-N-acetylglucosaminidase (Engase), mRNA [NM_001107070]
A_44_P351982	1.23774	10.8475	2.20213e-09	3.92248e-08	Dnase1l1	Rattus norvegicus deoxyribonuclease 1-like 1 (Dnase1l1), mRNA [NM_001014223]
A_44_P541384	2.6017	4.66387	2.20592e-09	3.92581e-08	Cmtm3	Rattus norvegicus CKLF-like MARVEL transmembrane domain containing 3 (Cmtm3), mRNA [NM_001106164]
A_44_P531647	2.16144	5.62916	2.21099e-09	3.9314e-08	Plcg2	Rattus norvegicus phospholipase C, gamma 2 (Plcg2), mRNA [NM_017168]
A_43_P15681	1.21991	11.5752	2.22891e-09	3.95636e-08	Hnrnpa3	Rattus norvegicus heterogeneous nuclear ribonucleoprotein A3 (Hnrnpa3), transcript variant 1, mRNA [NM_001111294]
A_44_P714133	1.11719	10.7427	2.23264e-09	3.95954e-08		PREDICTED: Rattus norvegicus similar to Nucleophosmin (NPM) (Nucleolar phosphoprotein B23) (Numatrin) (Nucleolar protein NO38) (LOC688660), miscRNA [XR_085873]
A_42_P478101	-1.51354	12.9264	2.23879e-09	3.967e-08	Ephx4	Rattus norvegicus epoxide hydrolase 4 (Ephx4), mRNA [NM_001105994]
A_44_P464502	3.52208	9.66793	2.25724e-09	3.99622e-08	Gfap	Rattus norvegicus glial fibrillary acidic protein (Gfap), mRNA [NM_017009]
A_44_P654145	-1.39415	12.825	2.25981e-09	3.9973e-08	Zfp365	Rattus norvegicus zinc finger protein 365 (Zfp365), mRNA [NM_001025145]
A_44_P554271	-1.18117	8.55224	2.27827e-09	4.02645e-08	Impact	Rattus norvegicus imprinted and ancient (Impact), mRNA [NM_001012235]
A_43_P11155	-1.32536	14.0686	2.28038e-09	4.0267e-08
A_42_P540711	-1.54398	14.2499	2.30085e-09	4.05933e-08	Rasd2	Rattus norvegicus RASD family, member 2 (Rasd2), mRNA [NM_133568]
A_44_P398805	2.29097	6.18835	2.32405e-09	4.09534e-08		protein tyrosine phosphatase, non-receptor type 18 [Source:RefSeq peptide;Acc:NP_001013129] [ENSRNOT00000064273]
A_42_P544965	1.31363	11.9715	2.32528e-09	4.09534e-08	Rpl22	Rattus norvegicus ribosomal protein L22 (Rpl22), mRNA [NM_031104]
A_42_P682589	-3.11765	12.7129	2.35152e-09	4.13799e-08	Nr4a1	Rattus norvegicus nuclear receptor subfamily 4, group A, member 1 (Nr4a1), mRNA [NM_024388]
A_42_P755894	-1.4766	9.42279	2.35529e-09	4.14105e-08		UI-R-E1-fu-g-10-0-UI.r1 UI-R-E1 Rattus norvegicus cDNA clone UI-R-E1-fu-g-10-0-UI 5', mRNA sequence [BF556567]
A_42_P608780	4.81595	4.66908	2.35784e-09	4.14197e-08	Gdf15	Rattus norvegicus growth differentiation factor 15 (Gdf15), mRNA [NM_019216]
A_44_P451568	2.07928	5.30972	2.3615e-09	4.14482e-08	Myo1e	Rattus norvegicus myosin IE (Myo1e), mRNA [NM_173101]
A_44_P701259	-1.27917	9.96444	2.36822e-09	4.15051e-08		RVL8347 Wackym-Soares normalized rat vestibular cDNA library Rattus norvegicus cDNA 5', mRNA sequence [DV717808]
A_44_P565432	-1.64952	11.4904	2.36881e-09	4.15051e-08
A_44_P608543	-1.52232	9.31814	2.38902e-09	4.18233e-08		RVL20793 Wackym-Soares normalized rat vestibular cDNA library Rattus norvegicus cDNA 5', mRNA sequence [DV728183]
A_44_P480504	2.68349	8.54638	2.40006e-09	4.19805e-08		Rattus norvegicus similar to Ab2-162 (LOC365803), mRNA [XM_345216]
A_44_P283546	1.15798	14.6427	2.42327e-09	4.23501e-08	Rps12	Rattus norvegicus ribosomal protein S12 (Rps12), mRNA [NM_031709]
A_43_P18345	1.97284	7.45893	2.42537e-09	4.23506e-08	LOC684534	TRAM2_MOUSE (Q924Z5) Translocation-associated membrane protein 2, partial (70%) [TC585813]
A_44_P140514	5.72798	2.50979	2.43892e-09	4.25507e-08	Cenpa	Rattus norvegicus centromere protein A (Cenpa), mRNA [NM_001106711]
A_44_P752503	-1.8269	5.13598	2.44823e-09	4.26401e-08		FM117937 etnohea Rattus norvegicus cDNA clone etnoheaP0042I05 5', mRNA sequence [FM117937]
A_44_P252775	1.30734	12.4419	2.45207e-09	4.26706e-08	Hist1h2ak	Rattus norvegicus histone cluster 1, H2ak (Hist1h2ak), mRNA [NM_001109423]
A_42_P666843	1.20821	9.89716	2.48081e-09	4.31085e-08	Pgls	Rattus norvegicus 6-phosphogluconolactonase (Pgls), mRNA [NM_001106066]
A_44_P337656	-1.58975	7.5301	2.48319e-09	4.31085e-08	Epb4.9	Rattus norvegicus erythrocyte protein band 4.9 (Epb4.9), mRNA [NM_001108385]
A_44_P843798	1.46475	7.71013	2.48357e-09	4.31085e-08		EST294345 Normalized rat embryo, Bento Soares Rattus sp. cDNA clone RGICG11 5' end, mRNA sequence [AW144049]
A_42_P698972	1.67614	7.80486	2.48787e-09	4.31464e-08	Tapbp	Rattus norvegicus TAP binding protein (Tapbp), mRNA [NM_033098]
A_43_P22401	1.46305	7.97855	2.51234e-09	4.35338e-08	Lrrc51	Rattus norvegicus leucine rich repeat containing 51 (Lrrc51), mRNA [NM_001106284]
A_44_P744814	1.11092	10.3633	2.5333e-09	4.38597e-08	Hnrnpa3	Rattus norvegicus heterogeneous nuclear ribonucleoprotein A3 (Hnrnpa3), transcript variant 2, mRNA [NM_198132]
A_43_P12090	1.84651	9.65148	2.54505e-09	4.40258e-08	Pold1	Rattus norvegicus polymerase (DNA directed), delta 1, catalytic subunit (Pold1), mRNA [NM_021662]
A_44_P836900	1.28617	12.5566	2.57385e-09	4.44861e-08
A_44_P729969	-1.73357	7.6472	2.57976e-09	4.45506e-08		Q9BX46_HUMAN (Q9BX46) OTTHUMP00000016066, partial (10%) [TC594408]
A_44_P505199	1.57541	8.89951	2.66317e-09	4.59521e-08	Gltp	Rattus norvegicus glycolipid transfer protein (Gltp), mRNA [NM_001134413]
A_44_P197350	1.15709	6.28124	2.68349e-09	4.62635e-08	Traf3ip3	Rattus norvegicus TRAF3 interacting protein 3 (Traf3ip3), mRNA [NM_001014132]
A_44_P277820	3.15424	4.00217	2.6921e-09	4.63728e-08		Rattus norvegicus clone +14KATI kynurenine aminotransferase I mRNA, partial sequence. [AF267750]
A_42_P779933	2.54207	3.43838	2.70346e-09	4.65291e-08	Capn3	Rattus norvegicus calpain 3 (Capn3), mRNA [NM_017117]
A_44_P351898	2.23926	6.98328	2.71773e-09	4.67354e-08	Mad2l1	Rattus norvegicus MAD2 mitotic arrest deficient-like 1 (yeast) (Mad2l1), mRNA [NM_001106594]
A_44_P653343	1.3657	8.43165	2.73758e-09	4.70057e-08
A_44_P175391	1.45035	8.54669	2.73806e-09	4.70057e-08	Tmed10	Rattus norvegicus transmembrane emp24-like trafficking protein 10 (yeast) (Tmed10), mRNA [NM_053467]
A_44_P117107	1.31866	10.0686	2.78961e-09	4.78455e-08	Rpsa	Rattus norvegicus ribosomal protein SA (Rpsa), mRNA [NM_017138]
A_44_P177169	2.70145	6.19596	2.79316e-09	4.78455e-08	Fgl2	Rattus norvegicus fibrinogen-like 2 (Fgl2), mRNA [NM_053455]
A_44_P450455	-1.50797	8.09187	2.79402e-09	4.78455e-08	Tbc1d30	PREDICTED: Rattus norvegicus similar to CG3996-PA (predicted) (RGD1305255_predicted), mRNA [XM_235191]
A_44_P399038	1.54419	5.65081	2.80041e-09	4.79147e-08		Q6L7M6_9DELA (Q6L7M6) P12, partial (15%) [TC624112]
A_44_P964633	-1.79118	9.01256	2.81324e-09	4.80938e-08		AGENCOURT_27531498 NIH_MGC_254 Rattus norvegicus cDNA clone IMAGE:7314983 5', mRNA sequence [CO393123]
A_42_P648006	-1.13962	11.4842	2.81915e-09	4.81502e-08		UI-R-BS1-azs-a-04-0-UI.s1 UI-R-BS1 Rattus norvegicus cDNA clone UI-R-BS1-azs-a-04-0-UI 3', mRNA sequence [BE120776]
A_44_P913245	1.69208	5.15764	2.83648e-09	4.83604e-08
A_44_P160321	1.88721	11.3688	2.83831e-09	4.83604e-08	RGD1309537	Rattus norvegicus similar to Myosin regulatory light chain 2-A, smooth muscle isoform (Myosin RLC-A) (RGD1309537), mRNA [NM_001135017]
A_44_P883477	1.57084	6.44642	2.84341e-09	4.84068e-08	Ncapd2	PREDICTED: Rattus norvegicus similar to mKIAA0159 protein (predicted) (RGD1562596_predicted), mRNA [XM_575668]
A_44_P548590	1.42474	6.67892	2.85506e-09	4.85242e-08	Ribc1	Rattus norvegicus RIB43A domain with coiled-coils 1 (Ribc1), mRNA [NM_001007715]
A_44_P390495	3.69418	4.34676	2.86503e-09	4.86531e-08	Gch1	Rattus norvegicus GTP cyclohydrolase 1 (Gch1), mRNA [NM_024356]
A_44_P244781	2.7284	3.46943	2.89708e-09	4.91564e-08		AI411057 EST239351 Normalized rat kidney, Bento Soares Rattus sp. cDNA clone RKIEP60 3' end, mRNA sequence [AI411057]
A_44_P160568	-1.41344	8.21701	2.90871e-09	4.92787e-08	Trib2	Rattus norvegicus tribbles homolog 2 (Drosophila) (Trib2), mRNA [NM_001108015]
A_44_P588315	2.15017	5.52613	2.90912e-09	4.92787e-08	Lyve1	Rattus norvegicus lymphatic vessel endothelial hyaluronan receptor 1 (Lyve1), mRNA [NM_001106286]
A_44_P113157	-1.47501	10.4058	2.93496e-09	4.96751e-08		AA955388 UI-R-A1-ex-a-11-0-UI.s1 UI-R-A1 Rattus norvegicus cDNA clone UI-R-A1-ex-a-11-0-UI 3' similar to gi [AA955388]
A_43_P20765	-1.41418	12.3942	2.98731e-09	5.04773e-08	Prkcb	Rattus norvegicus protein kinase C, beta (Prkcb), transcript variant 1, mRNA [NM_012713]
A_44_P672457	4.87586	2.87897	2.99455e-09	5.05578e-08		Q8LCS5_ARATH (Q8LCS5) U6 snRNA-associated Sm-like protein, partial (44%) [TC591107]
A_44_P557154	1.58721	9.8038	3.01375e-09	5.08399e-08	Nid67	Rattus norvegicus putative small membrane protein NID67 (Nid67), mRNA [NM_173126]
A_42_P490305	1.36942	9.23456	3.0248e-09	5.09841e-08		HSA406694 immunoglobulin heavy chain variable region {Homo sapiens} (exp=-1; wgp=0; cg=0), partial (14%) [TC593487]
A_44_P948202	-1.54569	8.79279	3.03745e-09	5.11551e-08		Q4TB28_TETNG (Q4TB28) Chromosome undetermined SCAF7209, whole genome shotgun sequence, partial (6%) [TC604003]
A_44_P267985	-1.55704	5.64313	3.04685e-09	5.12528e-08	Zfp238	Rattus norvegicus zinc finger protein 238 (Zfp238), mRNA [NM_022678]
A_44_P592800	-1.69839	7.25687	3.04828e-09	5.12528e-08		Q6SQ23_SPIOL (Q6SQ23) Maturase (Fragment), partial (5%) [TC614223]
A_44_P421727	3.26367	5.24088	3.0508e-09	5.1253e-08		caspase recruitment domain family, member 11 Gene [Source:MGI Symbol;Acc:MGI:1916978] [ENSRNOT00000051382]
A_44_P1021621	2.00923	7.67462	3.0882e-09	5.18386e-08		BF566013 UI-R-BT1-ajx-a-06-0-UI.r1 UI-R-BT1 Rattus norvegicus cDNA clone UI-R-BT1-ajx-a-06-0-UI 5', mRNA sequence [BF566013]
A_44_P638478	-1.29551	12.0239	3.11423e-09	5.22325e-08
A_44_P899425	-1.33052	14.8998	3.1283e-09	5.24254e-08		OSBL1_RAT (Q8K4M9) Oxysterol-binding protein-related protein 1 (OSBP-related protein 1) (ORP-1), complete [TC590188]
A_42_P572725	3.40491	4.69293	3.15731e-09	5.28681e-08	Abcc3	Rattus norvegicus ATP-binding cassette, sub-family C (CFTR/MRP), member 3 (Abcc3), mRNA [NM_080581]
A_44_P780510	3.06625	4.64097	3.17938e-09	5.31742e-08		UI-R-BO0-agq-e-05-0-UI.r1 UI-R-BO0 Rattus norvegicus cDNA clone UI-R-BO0-agq-e-05-0-UI 5', mRNA sequence [BF567567]
A_44_P272006	1.63406	7.03415	3.1835e-09	5.31756e-08		Q6ZQE9_MOUSE (Q6ZQE9) MKIAA0261 protein (Fragment), partial (16%) [TC615971]
A_44_P232205	2.59373	5.39273	3.22296e-09	5.37467e-08	Bin2	Rattus norvegicus bridging integrator 2 (Bin2), mRNA [NM_001012223]
A_44_P250368	3.40354	4.14142	3.24311e-09	5.40385e-08	Tk1	Rattus norvegicus thymidine kinase 1, soluble (Tk1), mRNA [NM_052800]
A_44_P470635	1.9039	11.956	3.2602e-09	5.42789e-08		Polypyrimidine tract-binding protein 1 (PTB)(Heterogeneous nuclear ribonucleoprotein I)(hnRNP I)(Pyrimidine-binding protein)(PYBP) [Source:UniProtKB/Swiss-Prot;Acc:Q00438] [ENSRNOT00000030357]
A_44_P941963	1.89616	11.8727	3.27995e-09	5.45633e-08		RVL1618 Wackym-Soares normalized rat vestibular cDNA library Rattus norvegicus cDNA 5', mRNA sequence [CX570462]
A_44_P1047158	1.86908	8.56555	3.28845e-09	5.46322e-08	Tnip2	Rattus norvegicus TNFAIP3 interacting protein 2 (Tnip2), mRNA [NM_001024771]
A_44_P775952	-1.51086	10.0582	3.29172e-09	5.46322e-08	LOC688744	PREDICTED: Rattus norvegicus hypothetical protein LOC688744 (LOC688744), mRNA [XM_002729280]
A_43_P12618	2.1365	8.72957	3.29213e-09	5.46322e-08	Nr1h3	Rattus norvegicus nuclear receptor subfamily 1, group H, member 3 (Nr1h3), mRNA [NM_031627]
A_44_P609842	-1.32353	7.86814	3.32679e-09	5.51624e-08	Adarb1	Rattus norvegicus adenosine deaminase, RNA-specific, B1 (Adarb1), transcript variant 3, mRNA [NM_001111056]
A_44_P1020422	3.44619	9.73627	3.37392e-09	5.58532e-08	Nes	Rattus norvegicus nestin (Nes), mRNA [NM_012987]
A_44_P142850	1.38004	5.51933	3.37826e-09	5.58797e-08	Fam86a	Rattus norvegicus family with sequence similarity 86, member A (Fam86a), mRNA [NM_001106975]
A_42_P614692	1.92291	8.9668	3.39324e-09	5.6082e-08	Oplah	Rattus norvegicus 5-oxoprolinase (ATP-hydrolysing) (Oplah), mRNA [NM_053904]
A_44_P365286	-1.64334	7.55791	3.41261e-09	5.63565e-08	Aldh1a1	Rattus norvegicus aldehyde dehydrogenase 1 family, member A1 (Aldh1a1), mRNA [NM_022407]
A_44_P229661	1.29556	8.96913	3.42474e-09	5.6511e-08		Rattus norvegicus similar to bA16L21.2.1 (novel DnaJ domain protein similar to Drosophila, C. elegans and Arabidopsis predicted proteins (isoform 1)) (LOC362526), mRNA [XM_342844]
A_43_P11929	-1.05875	10.8784	3.43845e-09	5.66913e-08	Cacnb1	Rattus norvegicus calcium channel, voltage-dependent, beta 1 subunit (Cacnb1), mRNA [NM_017346]
A_44_P144237	1.1831	12.0598	3.46303e-09	5.70453e-08	Erp29	Rattus norvegicus endoplasmic reticulum protein 29 (Erp29), mRNA [NM_053961]
A_44_P828941	-1.70728	10.6237	3.46551e-09	5.70453e-08
A_44_P305482	-1.26182	7.24343	3.52038e-09	5.79017e-08	Ppargc1a	Rattus norvegicus peroxisome proliferator-activated receptor gamma, coactivator 1 alpha (Ppargc1a), mRNA [NM_031347]
A_44_P210178	1.55198	10.4992	3.53121e-09	5.8033e-08	Carhsp1	Rattus norvegicus calcium regulated heat stable protein 1 (Carhsp1), mRNA [NM_152790]
A_44_P446817	1.79365	7.23851	3.53715e-09	5.80838e-08	RGD1561797	Rattus norvegicus RGD1561797 (RGD1561797), mRNA [NM_001135749]
A_42_P787216	1.58154	9.28696	3.54816e-09	5.82178e-08	Dclk1	Rattus norvegicus activity and neurotransmitter-induced early gene protein 4 (ania-4) mRNA, complete cds. [AF030089]
A_44_P256301	-2.24272	8.38911	3.55627e-09	5.8304e-08	Grem1	Rattus norvegicus gremlin 1, cysteine knot superfamily, homolog (Xenopus laevis) (Grem1), mRNA [NM_019282]
A_43_P18454	-1.32092	5.97756	3.58349e-09	5.8703e-08	Vwa5b2	Rattus norvegicus von Willebrand factor A domain containing 5B2 (Vwa5b2), mRNA [NM_001134535]
A_44_P160813	2.47689	3.99195	3.5867e-09	5.87084e-08		Q6TXG7_RAT (Q6TXG7) LRRGT00032, partial (46%) [TC583027]
A_44_P387501	-1.15215	10.0474	3.6155e-09	5.911e-08		BF567739 UI-R-BO0-ahk-c-11-0-UI.r1 UI-R-BO0 Rattus norvegicus cDNA clone UI-R-BO0-ahk-c-11-0-UI 5', mRNA sequence [BF567739]
A_44_P1056100	5.13967	2.96017	3.61703e-09	5.911e-08	Ttk	Rattus norvegicus Ttk protein kinase (Ttk), mRNA [NM_001108172]
A_44_P262382	3.64831	4.13459	3.65485e-09	5.96803e-08	Batf3	Rattus norvegicus basic leucine zipper transcription factor, ATF-like 3 (Batf3), mRNA [NM_021865]
A_44_P448002	1.68492	8.52347	3.66195e-09	5.97483e-08	Ccdc102a	Rattus norvegicus coiled-coil domain containing 102A (Ccdc102a), mRNA [NM_001108437]
A_44_P975868	4.98133	3.59777	3.66734e-09	5.97884e-08		O08779_RAT (O08779) CD44 protein, complete [TC575730]
A_43_P12478	-2.3473	6.93421	3.68506e-09	6.00293e-08	Crh	Rattus norvegicus corticotropin releasing hormone (Crh), mRNA [NM_031019]
A_44_P683655	-1.54817	15.5736	3.69996e-09	6.02241e-08	Arf3	Rattus norvegicus ADP-ribosylation factor 3 (Arf3), mRNA [NM_080904]
A_44_P821613	1.69857	11.4814	3.71088e-09	6.03055e-08
A_44_P457447	1.06559	9.53678	3.722e-09	6.04381e-08		COX assembly mitochondrial protein homolog (S. cerevisiae) Gene [Source:MGI Symbol;Acc:MGI:1915149] [ENSRNOT00000013467]
A_44_P880842	-1.06461	7.40727	3.73174e-09	6.0548e-08		UI-R-CN1-cmc-g-16-0-UI.s1 UI-R-CN1 Rattus norvegicus cDNA clone UI-R-CN1-cmc-g-16-0-UI 3', mRNA sequence [CV795401]
A_44_P833822	1.46726	7.73524	3.73635e-09	6.05746e-08		AW915845 EST347149 Rat gene index, normalized rat, norvegicus, Bento Soares Rattus norvegicus cDNA clone RGIDB44 5' end, mRNA sequence [AW915845]
A_44_P187221	1.88003	6.28336	3.74164e-09	6.06121e-08	Rab27a	Rattus norvegicus RAB27A, member RAS oncogene family (Rab27a), mRNA [NM_017317]
A_44_P849592	2.68395	3.71213	3.74827e-09	6.06714e-08		BF545957 UI-R-C2p-rd-b-05-0-UI.r1 UI-R-C2p Rattus norvegicus cDNA clone UI-R-C2p-rd-b-05-0-UI 5', mRNA sequence [BF545957]
A_44_P190155	-1.18124	8.43245	3.75594e-09	6.07473e-08	Kctd17	Rattus norvegicus potassium channel tetramerisation domain containing 17 (Kctd17), mRNA [NM_001134529]
A_44_P179745	2.81447	6.27856	3.76725e-09	6.0882e-08	Fbn1	Rattus norvegicus fibrillin 1 (Fbn1), mRNA [NM_031825]
A_42_P541032	2.26262	13.8203	3.78311e-09	6.10899e-08	Ftl	Rattus norvegicus ferritin, light polypeptide (Ftl), mRNA [NM_022500]
A_44_P412647	2.96043	4.54757	3.81261e-09	6.15176e-08	Gins2	Rattus norvegicus GINS complex subunit 2 (Psf2 homolog) (Gins2), mRNA [NM_001106190]
A_44_P261761	2.83082	5.3015	3.82089e-09	6.16024e-08		BM392398 UI-R-EB1-clf-g-24-0-UI.s1 UI-R-EB1 Rattus norvegicus cDNA clone UI-R-EB1-clf-g-24-0-UI 3', mRNA sequence [BM392398]
A_44_P306524	-1.52823	8.05899	3.83946e-09	6.1853e-08	Slc30a3	Rattus norvegicus solute carrier family 30 (zinc transporter), member 3 (Slc30a3), mRNA [NM_001013243]
A_44_P394279	-1.3729	13.3846	3.85678e-09	6.20829e-08		Q8BIF2_MOUSE (Q8BIF2) Adult male diencephalon cDNA, RIKEN full-length enriched library, clone:9330161I19 product:HEXARIBONUCLEOTIDE BINDING PROTEIN 3 homolog, partial (48%) [TC615454]
A_44_P762828	-1.0956	9.69637	3.88145e-09	6.24307e-08	LOC497978	Rattus norvegicus similar to diacylglycerol kinase epsilon (LOC497978), mRNA [NM_001039341]
A_43_P10925	-1.28727	12.3076	3.88817e-09	6.24896e-08	Ptprd	PREDICTED: Rattus norvegicus similar to protein tyrosine phosphatase, receptor type, D (predicted) (RGD1561090_predicted), mRNA [XM_233065]
A_44_P395918	-1.30038	10.2457	3.89357e-09	6.2527e-08		VTU2_DROME (P13238) Vitelline membrane protein Vm26Ab precursor (Protein TU-4) (Protein SV23), partial (18%) [TC605646]
A_42_P756652	1.27631	9.57716	3.90139e-09	6.26033e-08	RGD620382	Rattus norvegicus Nucleoside 2-deoxyribosyltransferase domain containing protein RGD620382 (RGD620382), mRNA [NM_133525]
A_44_P714659	-1.28224	12.3209	3.91878e-09	6.2833e-08		Q8R4D3_MOUSE (Q8R4D3) Brain stress early protein, partial (92%) [TC598866]
A_44_P182270	-1.43942	8.92995	3.9426e-09	6.31652e-08	Kcnj6	Rattus norvegicus potassium inwardly-rectifying channel, subfamily J, member 6 (Kcnj6), mRNA [NM_013192]
A_44_P267068	1.15859	6.82811	3.95132e-09	6.32552e-08	Nudt1	Rattus norvegicus nudix (nucleoside diphosphate linked moiety X)-type motif 1 (Nudt1), mRNA [NM_057120]
A_44_P349460	4.24364	1.98787	4.00177e-09	6.40127e-08	Aoah	PREDICTED: Rattus norvegicus similar to acyloxyacyl hydrolase (predicted) (RGD1560514_predicted), mRNA [XM_574041]
A_44_P869457	-1.08665	11.9363	4.01788e-09	6.422e-08		Q5TWV7_ANOGA (Q5TWV7) ENSANGP00000027702 (Fragment), partial (16%) [TC619249]
A_44_P608466	-1.23026	12.0851	4.05092e-09	6.46973e-08
A_43_P12047	-1.25438	15.3227	4.1181e-09	6.56675e-08	Nptn	Rattus norvegicus neuroplastin (Nptn), mRNA [NM_019380]
A_44_P1023058	-1.45425	9.38117	4.13517e-09	6.58367e-08	March11	Rattus norvegicus membrane-associated ring finger (C3HC4) 11 (March11), mRNA [NM_001101828]
A_44_P306639	2.28429	5.70676	4.14497e-09	6.58772e-08	Dap	Rattus norvegicus death-associated protein (Dap), mRNA [NM_022526]
A_42_P640175	-1.94433	4.69812	4.1548e-09	6.59038e-08	Kcnc3	Rattus norvegicus potassium voltage gated channel, Shaw-related subfamily, member 3 (Kcnc3), mRNA [NM_053997]
A_44_P914137	-1.09832	12.0484	4.15554e-09	6.59038e-08	Csrnp2	Rattus norvegicus cysteine-serine-rich nuclear protein 2 (Csrnp2), mRNA [NM_001108113]
A_44_P867917	-2.56257	6.51807	4.16266e-09	6.59654e-08	Slc25a18	Rattus norvegicus solute carrier family 25 (mitochondrial carrier), member 18 (Slc25a18), nuclear gene encoding mitochondrial protein, mRNA [NM_001044280]
A_44_P381715	-2.10332	5.60244	4.17618e-09	6.61146e-08	Kcnt2	Rattus norvegicus potassium channel, subfamily T, member 2 (Kcnt2), mRNA [NM_198762]
A_44_P991864	2.09361	5.7562	4.17856e-09	6.61146e-08	Ece1	Rattus norvegicus endothelin converting enzyme 1 (Ece1), mRNA [NM_053596]
A_42_P467277	-1.19489	13.9209	4.20512e-09	6.64833e-08	Gabbr2	Rattus norvegicus gamma-aminobutyric acid (GABA) B receptor 2 (Gabbr2), mRNA [NM_031802]
A_44_P264694	2.27182	6.0779	4.21002e-09	6.65092e-08	Apoc4	Rattus norvegicus apolipoprotein C-IV (Apoc4), mRNA [NM_001109419]
A_44_P850592	-1.06883	6.12833	4.21858e-09	6.65606e-08		AGENCOURT_11468960 NICHD_Rr_Pit1 Rattus norvegicus cDNA clone IMAGE:6890057 5', mRNA sequence [CB312819]
A_44_P477620	2.15752	5.757	4.2198e-09	6.65606e-08	Pla2g4a	Rattus norvegicus phospholipase A2, group IVA (cytosolic, calcium-dependent) (Pla2g4a), mRNA [NM_133551]
A_44_P1060170	1.25686	7.44462	4.24339e-09	6.68809e-08	Vps33a	Rattus norvegicus vacuolar protein sorting 33 homolog A (S. cerevisiae) (Vps33a), mRNA [NM_022961]
A_44_P541562	-2.84018	6.55104	4.32346e-09	6.80377e-08	RGD1564127	PREDICTED: Rattus norvegicus similar to groucho protein GRG1-LDLZ2; Grg1-LDLZ2 (RGD1564127), mRNA [XM_345891]
A_44_P520159	3.01356	5.25888	4.34078e-09	6.82577e-08	P2ry2	Rattus norvegicus purinergic receptor P2Y, G-protein coupled, 2 (P2ry2), mRNA [NM_017255]
A_44_P227616	1.15243	9.76404	4.36243e-09	6.85453e-08	Engase	Rattus norvegicus endo-beta-N-acetylglucosaminidase (Engase), mRNA [NM_001107070]
A_42_P815346	-1.26979	14.4374	4.36952e-09	6.86038e-08		Q9XG52_LYCES (Q9XG52) Extensin-like protein precursor, partial (12%) [TC585603]
A_44_P703479	2.3808	5.17813	4.47312e-09	7.01764e-08	Tgfbr1	Rattus norvegicus transforming growth factor, beta receptor 1 (Tgfbr1), mRNA [NM_012775]
A_44_P884037	1.42445	6.98874	4.50016e-09	7.05464e-08		LBR_RAT (O08984) Lamin-B receptor (Integral nuclear envelope inner membrane protein) (NBP60), complete [TC598408]
A_42_P507857	1.47959	10.8075	4.51616e-09	7.07427e-08	Psmd9	Rattus norvegicus proteasome (prosome, macropain) 26S subunit, non-ATPase, 9 (Psmd9), mRNA [NM_130430]
A_44_P685671	-1.2256	11.6765	4.54032e-09	7.10122e-08
A_44_P597431	1.56201	7.87887	4.54614e-09	7.10487e-08	Rcn1	Rattus norvegicus reticulocalbin 1, EF-hand calcium binding domain (Rcn1), mRNA [NM_001108586]
A_44_P869736	4.50848	3.5009	4.55054e-09	7.10631e-08
A_42_P704583	1.13985	10.1427	4.59304e-09	7.16693e-08	LOC690349	Rattus norvegicus hypothetical protein LOC690349 (LOC690349), mRNA [NM_001109581]
A_43_P16277	3.07362	3.77217	4.60122e-09	7.16693e-08		Rattus sp. alpha 1-VIII collagen mRNA, partial cds. [S63458]
A_44_P1003212	1.34725	11.351	4.60129e-09	7.16693e-08	Igf2r	Rattus norvegicus insulin-like growth factor 2 receptor (Igf2r), mRNA [NM_012756]
A_43_P11558	1.94016	11.5206	4.60342e-09	7.16693e-08	Apod	Rattus norvegicus apolipoprotein D (Apod), mRNA [NM_012777]
A_43_P21537	1.12375	7.24598	4.61042e-09	7.16909e-08		Werner syndrome homolog (human) Gene [Source:MGI Symbol;Acc:MGI:109635] [ENSRNOT00000058805]
A_44_P140314	3.41155	1.8171	4.61184e-09	7.16909e-08	Cdc25c	Rattus norvegicus cell division cycle 25 homolog C (S. pombe) (Cdc25c), mRNA [NM_001107396]
A_44_P1053578	1.57611	7.59618	4.61621e-09	7.17042e-08	B3gnt7	Rattus norvegicus UDP-GlcNAc:betaGal beta-1,3-N-acetylglucosaminyltransferase 7 (B3gnt7), mRNA [NM_001012134]
A_44_P540316	-1.07689	11.4346	4.62775e-09	7.18287e-08		AW914885 EST346189 Normalized rat ovary, Bento Soares Rattus sp. cDNA clone RGIBI80 5' end, mRNA sequence [AW914885]
A_44_P471182	1.96875	6.37512	4.63593e-09	7.19009e-08	Cfp	Rattus norvegicus complement factor properdin (Cfp), mRNA [NM_001106757]
A_44_P508462	1.47031	9.05994	4.715e-09	7.30163e-08	Anp32b	Rattus norvegicus acidic (leucine-rich) nuclear phosphoprotein 32 family, member B (Anp32b), mRNA [NM_131911]
A_44_P700547	5.17256	2.94029	4.74816e-09	7.3474e-08		AGENCOURT_31479393 NIH_MGC_251 Rattus norvegicus cDNA clone IMAGE:7385184 5', mRNA sequence [CV079334]
A_42_P729496	1.6157	7.56584	4.75464e-09	7.35185e-08	Sh2b2	Rattus norvegicus SH2B adaptor protein 2 (Sh2b2), mRNA [NM_053669]
A_43_P11672	5.84452	2.58996	4.76869e-09	7.36799e-08	Il1rl1	Rattus norvegicus interleukin 1 receptor-like 1 (Il1rl1), transcript variant 1, mRNA [NM_013037]
A_44_P760430	-1.35407	11.1109	4.77287e-09	7.36887e-08	LOC688956	PREDICTED: Rattus norvegicus hypothetical protein LOC688956 (LOC688956), mRNA [XM_001068968]
A_44_P747291	-1.12074	9.93573	4.80141e-09	7.40732e-08		UI-R-C4-ale-d-02-0-UI.r1 UI-R-C4 Rattus norvegicus cDNA clone UI-R-C4-ale-d-02-0-UI 5', mRNA sequence [BF564131]
A_44_P416761	1.70668	12.4417	4.90592e-09	7.55975e-08	Lmna	Rattus norvegicus lamin A (Lmna), transcript variant 2, mRNA [NM_001002016]
A_44_P299999	1.93517	8.09355	4.90763e-09	7.55975e-08	Ltbr	Rattus norvegicus lymphotoxin beta receptor (TNFR superfamily, member 3) (Ltbr), mRNA [NM_001008315]
A_44_P635423	5.18186	9.70084	4.9557e-09	7.62803e-08		EST291162 Normalized rat brain, Bento Soares Rattus sp. cDNA clone RGIBD16 5' end similar to interleukin-3 receptor B subunit, mRNA sequence [AW141130]
A_43_P10367	-1.28014	14.3711	4.97678e-09	7.65471e-08	Coro2b	Coro2b protein Fragment [Source:UniProtKB/TrEMBL;Acc:Q5EB67] [ENSRNOT00000020951]
A_44_P838339	1.17264	9.44675	5.04002e-09	7.74614e-08		BC024474 Ipo8 protein {Mus musculus} (exp=-1; wgp=0; cg=0), partial (75%) [TC588871]
A_44_P868775	-1.68531	7.54241	5.06245e-09	7.7689e-08		Q8YPD3_ANASP (Q8YPD3) All4265 protein, partial (5%) [TC594108]
A_44_P441135	1.25277	7.45775	5.0685e-09	7.77233e-08		PREDICTED: Rattus norvegicus hypothetical protein LOC690422, transcript variant 2 (LOC690422), mRNA [XM_001072932]
A_44_P725407	-1.23658	11.4956	5.07809e-09	7.78119e-08		BG666391 DRACLC04 Rat DRG Library Rattus norvegicus cDNA clone DRACLC04 5', mRNA sequence [BG666391]
A_44_P838725	2.5001	7.74277	5.09262e-09	7.7976e-08		HSATPCB25 ATP cassette binding transporter 1 {Homo sapiens} (exp=-1; wgp=0; cg=0), partial (3%) [TC626632]
A_42_P465664	1.94661	10.7392	5.09769e-09	7.7995e-08	Fam176b	Rattus norvegicus family with sequence similarity 176, member B (Fam176b), mRNA [NM_001108679]
A_44_P885558	4.51065	5.04865	5.10323e-09	7.80213e-08		Q8R4C3_CRIGR (Q8R4C3) Csr1, partial (40%) [TC597670]
A_42_P832915	1.15271	10.3249	5.11679e-09	7.81114e-08	Plod3	Rattus norvegicus procollagen-lysine, 2-oxoglutarate 5-dioxygenase 3 (Plod3), mRNA [NM_178101]
A_43_P13378	3.18179	4.21369	5.1798e-09	7.90142e-08	Bmf	Rattus norvegicus Bcl2 modifying factor (Bmf), mRNA [NM_139258]
A_44_P1012556	1.59669	7.19635	5.20329e-09	7.93132e-08	Stbd1	Rattus norvegicus starch binding domain 1 (Stbd1), mRNA [NM_001013988]
A_44_P281733	2.6918	3.38398	5.21631e-09	7.94524e-08	Nlrp3	PREDICTED: Rattus norvegicus cold autoinflammatory syndrome 1 homolog (human) (predicted) (Cias1_predicted), mRNA [XM_220513]
A_44_P202096	1.21193	9.48316	5.23431e-09	7.9667e-08	Pold4	Rattus norvegicus polymerase (DNA-directed), delta 4 (Pold4), mRNA [NM_001013195]
A_44_P115932	1.63763	11.5375	5.27107e-09	8.01667e-08	Zfp36l2	Rattus norvegicus zinc finger protein 36, C3H type-like 2 (Zfp36l2), mRNA [NM_001036626]
A_44_P173330	3.02697	4.0542	5.29189e-09	8.04233e-08	Snx20	Rattus norvegicus sorting nexin 20 (Snx20), mRNA [NM_001024999]
A_43_P10851	1.70609	9.07079	5.32018e-09	8.0793e-08	Sh3glb1	Rattus norvegicus SH3-domain GRB2-like endophilin B1 (Sh3glb1), mRNA [NM_001011929]
A_44_P409539	2.53969	3.79199	5.33052e-09	8.08898e-08	Plod2	Rattus norvegicus procollagen lysine, 2-oxoglutarate 5-dioxygenase 2 (Plod2), transcript variant 1, mRNA [NM_175869]
A_44_P353916	-1.80493	4.76097	5.33912e-09	8.09601e-08	Aytl1b	Rattus norvegicus acyltransferase like 1B (Aytl1b), mRNA [NM_001025631]
A_44_P795878	-2.8192	7.31966	5.36681e-09	8.12592e-08
A_44_P670938	-1.16006	10.4081	5.39318e-09	8.15978e-08
A_44_P415177	1.51654	8.24216	5.40251e-09	8.16784e-08		PREDICTED: Rattus norvegicus similar to Serine [XM_001062084]
A_44_P398729	2.28864	6.45461	5.45069e-09	8.23459e-08	Sbno2	Rattus norvegicus strawberry notch homolog 2 (Drosophila) (Sbno2), mRNA [NM_001108068]
A_44_P165328	1.39444	8.95298	5.48793e-09	8.2847e-08		CI071_RAT (Q6AXS2) Protein C9orf71 homolog, partial (7%) [TC600477]
A_44_P976851	-1.44765	7.80677	5.50331e-09	8.30076e-08		Q4VK75_EPICO (Q4VK75) Growth hormone-releasing hormone/pituitary adenylate cyclase activating polypeptide, partial (10%) [TC627619]
A_44_P418320	1.62817	7.86417	5.5067e-09	8.30076e-08		Q70CE7_FAGSY (Q70CE7) 14-3-3 protein (Fragment), partial (14%) [TC624522]
A_44_P372261	7.16989	5.81243	5.57835e-09	8.40254e-08	Slpi	Rattus norvegicus secretory leukocyte peptidase inhibitor (Slpi), mRNA [NM_053372]
A_44_P431629	1.47546	7.19266	5.64587e-09	8.49798e-08	Bnip2	Rattus norvegicus BCL2/adenovirus E1B interacting protein 2 (Bnip2), mRNA [NM_001106835]
A_43_P15470	-1.84891	6.47272	5.65608e-09	8.50668e-08	Adrb1	Rattus norvegicus adrenergic, beta-1-, receptor (Adrb1), mRNA [NM_012701]
A_44_P670516	-1.90809	7.12777	5.66e-09	8.50668e-08		RVL24215 Wackym-Soares normalized rat vestibular cDNA library Rattus norvegicus cDNA 5', mRNA sequence [DY472854]
A_44_P978840	-2.0375	8.93732	5.6715e-09	8.5177e-08		RVL11758 Wackym-Soares normalized rat vestibular cDNA library Rattus norvegicus cDNA 5', mRNA sequence [DV720702]
A_44_P884739	-1.11584	12.6339	5.7229e-09	8.58856e-08	Sez6l2	Rattus norvegicus seizure related 6 homolog (mouse)-like 2 (Sez6l2), mRNA [NM_001107550]
A_44_P382372	1.44964	7.01941	5.75673e-09	8.62292e-08
A_44_P917396	-1.67917	10.9194	5.75848e-09	8.62292e-08
A_44_P430027	1.91423	4.41014	5.78598e-09	8.65774e-08		AI233208 EST229896 Normalized rat kidney, Bento Soares Rattus sp. cDNA clone RKIDC22 3' end, mRNA sequence [AI233208]
A_42_P576953	2.71889	8.5432	5.80154e-09	8.67466e-08	Pla1a	Rattus norvegicus phospholipase A1 member A (Pla1a), mRNA [NM_138882]
A_44_P149412	1.58543	8.83227	5.8387e-09	8.72382e-08	Ddx39	Rattus norvegicus DEAD (Asp-Glu-Ala-Asp) box polypeptide 39 (Ddx39), mRNA [NM_053563]
A_44_P240867	-1.10297	11.8552	5.84998e-09	8.73429e-08	Lhx2	Rattus norvegicus LIM homeobox 2 (Lhx2), mRNA [NM_001106571]
A_44_P233808	1.38681	5.2139	5.91502e-09	8.81848e-08	Nf2	Rattus norvegicus neurofibromin 2 (merlin) (Nf2), mRNA [NM_013193]
A_44_P518311	1.52545	7.65405	5.92865e-09	8.83235e-08	Rbpj	Rattus norvegicus recombination signal binding protein for immunoglobulin kappa J region (Rbpj), mRNA [NM_001106631]
A_44_P440600	2.03609	9.63413	5.93941e-09	8.84192e-08	Gng11	Rattus norvegicus guanine nucleotide binding protein (G protein), gamma 11 (Gng11), mRNA [NM_022396]
A_44_P1037706	2.14689	5.93258	5.94472e-09	8.84336e-08	Glod5	Rattus norvegicus glyoxalase domain containing 5 (Glod5), mRNA [NM_001106957]
A_44_P164808	-1.26529	8.30795	5.96717e-09	8.87029e-08		BF551074 UI-R-C0-ii-g-10-0-UI.r1 UI-R-C0 Rattus norvegicus cDNA clone UI-R-C0-ii-g-10-0-UI 5', mRNA sequence [BF551074]
A_44_P358028	1.36821	9.25723	5.98355e-09	8.88297e-08		5',3'-nucleotidase, cytosolic Gene [Source:MGI Symbol;Acc:MGI:1354954] [ENSRNOT00000004853]
A_44_P121330	-1.4755	7.34146	5.98441e-09	8.88297e-08	Zfp37	Rattus norvegicus zinc finger protein 37 (Zfp37), mRNA [NM_058209]
A_43_P21977	2.57119	5.24917	6.00736e-09	8.91056e-08	Adam8	PREDICTED: Rattus norvegicus similar to cysteine-rich glycoprotein (predicted) (RGD1566394_predicted), mRNA [XM_574584]
A_42_P808426	2.52313	10.677	6.04374e-09	8.9515e-08	Ifitm2	Rattus norvegicus interferon induced transmembrane protein 2 (Ifitm2), mRNA [NM_030833]
A_44_P1026848	4.68344	3.10494	6.06934e-09	8.98288e-08	Cryba4	Rattus norvegicus crystallin, beta A4 (Cryba4), mRNA [NM_031689]
A_44_P465148	2.11209	6.56461	6.08576e-09	9.00066e-08	Hist1h1d	Rattus norvegicus histone cluster 1, H1d (Hist1h1d), mRNA [NM_133285]
A_44_P116176	1.06567	11.5041	6.12701e-09	9.0551e-08	Manf	Mesencephalic astrocyte-derived neurotrophic factor Precursor (Protein ARMET)(Arginine-rich protein) [Source:UniProtKB/Swiss-Prot;Acc:P0C5H9] [ENSRNOT00000019107]
A_44_P363348	1.53519	9.68414	6.18486e-09	9.13211e-08	Cd3eap	Rattus norvegicus CD3e molecule, epsilon associated protein (Cd3eap), mRNA [NM_001109416]
A_42_P466362	-1.78717	8.93663	6.18807e-09	9.13211e-08	Adcy8	Rattus norvegicus adenylate cyclase 8 (brain) (Adcy8), mRNA [NM_017142]
A_43_P12841	1.96016	7.82066	6.24173e-09	9.20464e-08	Enpp1	Rattus norvegicus ectonucleotide pyrophosphatase/phosphodiesterase 1 (Enpp1), mRNA [NM_053535]
A_44_P523853	-1.32718	7.91321	6.24901e-09	9.2087e-08	Pygm	Rattus norvegicus phosphorylase, glycogen, muscle (Pygm), mRNA [NM_012638]
A_44_P376074	-1.61056	11.7468	6.3277e-09	9.31794e-08		Q80U03_MOUSE (Q80U03) MKIAA0439 protein (Fragment), partial (4%) [TC615142]
A_44_P160877	2.32138	7.32546	6.33724e-09	9.32526e-08	Cfh	Rattus norvegicus complement factor H (Cfh), mRNA [NM_130409]
A_44_P104271	-1.33279	8.35978	6.36057e-09	9.35284e-08	Tiam1	Rattus norvegicus T-cell lymphoma invasion and metastasis 1 (Tiam1), mRNA [NM_001100558]
A_42_P715019	-1.10844	9.05226	6.3725e-09	9.36362e-08	RGD1311849	PREDICTED: Rattus norvegicus similar to mKIAA1797 protein (predicted) (RGD1311849_predicted), mRNA [XM_233144]
A_44_P432937	2.78559	6.65266	6.38929e-09	9.37866e-08		Q5XI04_RAT (Q5XI04) Stomatin (Predicted), complete [TC592288]
A_44_P256732	-1.08512	10.9548	6.39193e-09	9.37866e-08		RVL9000 Wackym-Soares normalized rat vestibular cDNA library Rattus norvegicus cDNA 5', mRNA sequence [DV718416]
A_44_P286573	-1.22371	6.34077	6.41365e-09	9.40377e-08		AGENCOURT_28460683 NIH_MGC_248 Rattus norvegicus cDNA clone IMAGE:7365325 5', mRNA sequence [CO560089]
A_42_P802550	2.62144	8.16887	6.43929e-09	9.432e-08	Pdlim1	Rattus norvegicus PDZ and LIM domain 1 (Pdlim1), mRNA [NM_017365]
A_44_P852545	-1.96063	6.41351	6.45089e-09	9.432e-08	Tmem196	Rattus norvegicus transmembrane protein 196 (Tmem196), mRNA [NM_001044269]
A_44_P189343	-1.55842	10.3549	6.45825e-09	9.432e-08	KIFC2	Rattus norvegicus kinesin family member C2 (KIFC2), mRNA [NM_198752]
A_43_P15292	1.2397	15.8175	6.45921e-09	9.432e-08	Ctsb	Rattus norvegicus cathepsin B (Ctsb), mRNA [NM_022597]
A_44_P1020428	3.52992	7.26242	6.4595e-09	9.432e-08	Nes	Rattus norvegicus nestin (Nes), mRNA [NM_012987]
A_44_P309688	1.27938	13.0753	6.46066e-09	9.432e-08
A_43_P13102	2.87441	7.37487	6.49295e-09	9.4668e-08	Ada	Rattus norvegicus adenosine deaminase (Ada), mRNA [NM_130399]
A_43_P13175	-1.48832	6.99391	6.49378e-09	9.4668e-08	Cry2	Rattus norvegicus cryptochrome 2 (photolyase-like) (Cry2), mRNA [NM_133405]
A_44_P337057	1.24265	11.9813	6.51455e-09	9.4903e-08	Necap2	Rattus norvegicus NECAP endocytosis associated 2 (Necap2), mRNA [NM_199096]
A_44_P809374	3.47472	6.02282	6.54287e-09	9.52476e-08	Clcf1	Rattus norvegicus cardiotrophin-like cytokine factor 1 (Clcf1), mRNA [NM_207615]
A_44_P259516	-1.1135	13.0133	6.56039e-09	9.54053e-08	Stx1b	Syntaxin-1B (Syntaxin-1B2)(P35B) [Source:UniProtKB/Swiss-Prot;Acc:P61265] [ENSRNOT00000026063]
A_44_P146821	-1.35518	11.9669	6.56306e-09	9.54053e-08	Hivep2	Rattus norvegicus human immunodeficiency virus type I enhancer binding protein 2 (Hivep2), mRNA [NM_024137]
A_42_P727022	-1.40597	11.2108	6.59673e-09	9.57933e-08	Rab40b	Rattus norvegicus Rab40b, member RAS oncogene family (Rab40b), mRNA [NM_001107076]
A_44_P1053321	2.82393	9.2224	6.60384e-09	9.57933e-08	Gbp2	Rattus norvegicus guanylate binding protein 2 (Gbp2), mRNA [NM_133624]
A_42_P627572	1.55464	9.31551	6.65769e-09	9.63687e-08	Mdc1	Rattus norvegicus mediator of DNA damage checkpoint 1 (Mdc1), mRNA [NM_001166275]
A_44_P674905	-1.53179	7.01475	6.70007e-09	9.69134e-08		UI-R-C3-sk-a-06-0-UI.r1 UI-R-C3 Rattus norvegicus cDNA clone UI-R-C3-sk-a-06-0-UI 5', mRNA sequence [BF542524]
A_44_P929443	5.00378	2.64297	6.71161e-09	9.69547e-08
A_44_P914723	1.55096	7.41691	6.71243e-09	9.69547e-08	Fam117a	Rattus norvegicus family with sequence similarity 117, member A (Fam117a), mRNA [NM_001109039]
A_44_P1014163	1.42314	11.9214	6.78129e-09	9.7846e-08	Gsn	Rattus norvegicus gelsolin (Gsn), mRNA [NM_001004080]
A_44_P379878	-1.55601	9.49955	6.8134e-09	9.82044e-08	Fbxo34	Rattus norvegicus F-box protein 34 (Fbxo34), mRNA [NM_001107257]
A_44_P1017144	1.70401	7.08102	6.83731e-09	9.84795e-08	Vcan	Rattus norvegicus versican (Vcan), transcript variant 2, mRNA [NM_053663]
A_43_P13367	1.2024	12.995	6.84513e-09	9.85226e-08	Rnh1	Rattus norvegicus ribonuclease/angiogenin inhibitor 1 (Rnh1), mRNA [NM_139105]
A_44_P354244	-1.29764	12.6097	6.88737e-09	9.89641e-08		RIKEN cDNA 6430704M03 gene Gene [Source:MGI Symbol;Acc:MGI:2442704] [ENSRNOT00000031432]
A_44_P625415	-1.43289	10.2875	6.95291e-09	9.97922e-08	Cyfip2	Rattus norvegicus cytoplasmic FMR1 interacting protein 2 (Cyfip2), mRNA [NM_001106996]
A_44_P822447	2.53651	7.44572	6.98713e-09	1.00213e-07	Ctla2a	Rattus norvegicus cytotoxic T lymphocyte-associated protein 2 alpha (Ctla2a), mRNA [NM_001109115]
A_44_P414258	4.25759	3.25887	7.00034e-09	1.00332e-07	Ptprc	Rattus norvegicus protein tyrosine phosphatase, receptor type, C (Ptprc), transcript variant 4, mRNA [NM_138507]
A_43_P10791	-1.69994	8.02833	7.00602e-09	1.00343e-07		CB547648 AMGNNUC:NRHY5-00432-H7-A W Rat hypothalamus (10471) Rattus norvegicus cDNA clone nrhy5-00432-h7 5', mRNA sequence [CB547648]
A_44_P1011315	-1.55703	10.8269	7.02823e-09	1.0059e-07	Rgs7	Rattus norvegicus regulator of G-protein signaling 7 (Rgs7), mRNA [NM_019343]
A_42_P762150	2.77544	4.48691	7.14639e-09	1.02209e-07		AGENCOURT_28540278 NIH_MGC_249 Rattus norvegicus cDNA clone IMAGE:7375622 5', mRNA sequence [CO571131]
A_42_P626008	5.87217	2.70981	7.18274e-09	1.02657e-07	Traf4af1	Rattus norvegicus TRAF4 associated factor 1 (Traf4af1), mRNA [NM_001004264]
A_44_P558125	-1.5052	6.55548	7.20424e-09	1.02893e-07	Bai1	Rattus norvegicus brain-specific angiogenesis inhibitor 1 (Bai1), mRNA [NM_001170597]
A_44_P461154	4.86235	11.0962	7.24078e-09	1.03323e-07	Timp1	Rattus norvegicus TIMP metallopeptidase inhibitor 1 (Timp1), mRNA [NM_053819]
A_44_P988121	1.30653	9.48425	7.24452e-09	1.03323e-07		EST352149 Rat gene index, normalized rat, norvegicus, Bento Soares Rattus norvegicus cDNA clone RGIHD72 5' end, mRNA sequence [AW920845]
A_44_P469787	-1.81125	5.64581	7.26157e-09	1.03494e-07		Shultzomica06454 Rat lung airway and parenchyma cDNA libraries Rattus norvegicus cDNA clone CP2080 5', mRNA sequence [CF113203]
A_44_P533193	-1.28358	6.79651	7.30998e-09	1.04111e-07		AA944355 EST199854 Normalized rat embryo, Bento Soares Rattus sp. cDNA clone REMAF82 3' end, mRNA sequence [AA944355]
A_44_P238978	3.54423	4.27492	7.35116e-09	1.0458e-07	Cdt1	Rattus norvegicus chromatin licensing and DNA replication factor 1 (Cdt1), mRNA [NM_001106192]
A_44_P222551	1.17849	12.7382	7.35316e-09	1.0458e-07		Histone H2A type 2-A (H2A.2) [Source:UniProtKB/Swiss-Prot;Acc:P0CC09] [ENSRNOT00000047696]
A_44_P140400	1.11728	12.515	7.37438e-09	1.04775e-07	Rpl10a	Rattus norvegicus ribosomal protein L10A (Rpl10a), mRNA [NM_031065]
A_44_P337699	2.36829	3.89056	7.42674e-09	1.05406e-07	Mnd1	PREDICTED: Rattus norvegicus similar to RIKEN cDNA 2610034E18 gene (predicted) (RGD1309007_predicted), mRNA [XM_215595]
A_43_P11992	-1.31246	12.4358	7.45591e-09	1.05746e-07	Ntrk3	Rattus norvegicus neurotrophic tyrosine kinase, receptor, type 3 (Ntrk3), mRNA [NM_019248]
A_44_P299282	-1.36115	8.18104	7.47071e-09	1.05852e-07	Shank2	Rattus norvegicus SH3 and multiple ankyrin repeat domains 2 (Shank2), transcript variant 4, mRNA [NM_133441]
A_44_P1004150	1.092	8.13806	7.47758e-09	1.05852e-07	Vrk1	Rattus norvegicus vaccinia related kinase 1 (Vrk1), mRNA [NM_001012194]
A_44_P667917	1.11421	12.1543	7.47905e-09	1.05852e-07
A_44_P497553	2.25413	4.75309	7.48409e-09	1.05852e-07	Gcnt1	Rattus norvegicus glucosaminyl (N-acetyl) transferase 1, core 2 (beta-1,6-N-acetylglucosaminyltransferase) (Gcnt1), mRNA [NM_022276]
A_44_P1037041	3.12139	8.00573	7.51072e-09	1.06083e-07	Map3k6	Rattus norvegicus mitogen-activated protein kinase kinase kinase 6 (Map3k6), mRNA [NM_001107909]
A_44_P730345	-1.31882	11.5773	7.67183e-09	1.08282e-07
A_44_P910533	1.48367	9.41751	7.70638e-09	1.08694e-07	Chaf1a	PREDICTED: Rattus norvegicus similar to Chromatin assembly factor 1 subunit A (CAF-1 subunit A) (Chromatin assembly factor I p150 subunit) (CAF-I 150 kDa subunit) (CAF-Ip150) (LOC363333), mRNA [XM_343671]
A_44_P300506	1.01467	11.5401	7.77835e-09	1.09605e-07	Calr	Rattus norvegicus calreticulin (Calr), mRNA [NM_022399]
A_44_P141594	1.48737	11.3894	7.78173e-09	1.09605e-07	Sin3b	Rattus norvegicus SIN3 homolog B, transcription regulator (yeast) (Sin3b), mRNA [NM_001115038]
A_44_P582675	-1.84892	6.44293	7.84944e-09	1.10483e-07		EST352116 Rat gene index, normalized rat, norvegicus, Bento Soares Rattus norvegicus cDNA clone RGIHC82 5' end, mRNA sequence [AW920812]
A_42_P827124	1.00929	12.7194	7.88153e-09	1.10858e-07	Snrpf	Rattus norvegicus small nuclear ribonucleoprotein polypeptide F (Snrpf), mRNA [NM_001126091]
A_44_P823576	3.26759	5.72616	8.12034e-09	1.14059e-07		Q7TQ12_RAT (Q7TQ12) Aa1114, partial (9%) [TC632076]
A_42_P816645	1.83795	8.10753	8.21083e-09	1.1525e-07	Gnb4	Rattus norvegicus guanine nucleotide binding protein beta 4 subunit mRNA, partial cds. [AF022085]
A_44_P323360	-1.07221	8.46768	8.21642e-09	1.1525e-07	Ank3	Rattus norvegicus ankyrin 3, epithelial (Ank3), transcript variant 2, mRNA [NM_001033984]
A_44_P671986	-1.56558	7.58029	8.2321e-09	1.15391e-07	Pak7	Rattus norvegicus p21 protein (Cdc42/Rac)-activated kinase 7 (Pak7), mRNA [NM_001107781]
A_44_P536613	2.58443	8.51647	8.24088e-09	1.15435e-07	Ch25h	Rattus norvegicus cholesterol 25-hydroxylase (Ch25h), mRNA [NM_001025415]
A_44_P492624	-1.41735	6.33417	8.25461e-09	1.15548e-07		ZNHI3_MOUSE (Q9CQK1) Zinc finger HIT domain-containing protein 3 (Thyroid receptor-interacting protein 3) (TRIP-3) (Thyroid hormone receptor interactor 3), partial (55%) [TC638458]
A_44_P521505	2.74828	3.77476	8.29468e-09	1.15949e-07		AA866448 UI-R-E0-br-e-01-0-UI.s1 UI-R-E0 Rattus norvegicus cDNA clone UI-R-E0-br-e-01-0-UI 3' similar to emb [AA866448]
A_44_P996124	2.48131	5.60416	8.29469e-09	1.15949e-07	Tlr4	Rattus norvegicus toll-like receptor 4 (Tlr4), mRNA [NM_019178]
A_42_P745958	-1.023	12.2642	8.3085e-09	1.16063e-07	Atrn	Rattus norvegicus attractin (Atrn), mRNA [NM_031351]
A_43_P12613	-1.30669	13.0664	8.32179e-09	1.16111e-07	Apln	Rattus norvegicus apelin (Apln), mRNA [NM_031612]
A_44_P976358	-2.07812	7.64302	8.32335e-09	1.16111e-07
A_44_P375561	-1.25205	6.10063	8.35706e-09	1.16431e-07	Bsn	Rattus norvegicus bassoon (Bsn), mRNA [NM_019146]
A_44_P916110	-1.0993	7.55635	8.35772e-09	1.16431e-07
A_44_P274976	3.90116	3.683	8.38494e-09	1.16709e-07	Aldh1l2	RVL7682 Wackym-Soares normalized rat vestibular cDNA library Rattus norvegicus cDNA 5', mRNA sequence [DV717216]
A_43_P20305	-1.44476	5.34384	8.38911e-09	1.16709e-07		biregional cell adhesion molecule-related/down-regulated by oncogenes (Cdon) binding protein [Source:RefSeq peptide;Acc:NP_001101787] [ENSRNOT00000002790]
A_44_P304009	5.11913	2.47965	8.41847e-09	1.17038e-07	Fam111a	Rattus norvegicus family with sequence similarity 111, member A (Fam111a), mRNA [NM_001109163]
A_44_P717610	-1.01411	12.708	8.56754e-09	1.19029e-07		Q8R1V1_MOUSE (Q8R1V1) Ldoc1l protein, partial (48%) [TC611311]
A_44_P557894	1.10198	11.6632	8.60856e-09	1.19476e-07		PREDICTED: Rattus norvegicus similar to 60S ribosomal protein L7a (LOC291930), mRNA [XR_008926]
A_42_P596024	-1.53698	12.8997	8.61777e-09	1.19476e-07	Sptbn2	Rattus norvegicus spectrin, beta, non-erythrocytic 2 (Sptbn2), mRNA [NM_019167]
A_44_P180795	2.17181	4.23255	8.62231e-09	1.19476e-07	Ccdc99	Rattus norvegicus coiled-coil domain containing 99 (Ccdc99), mRNA [NM_001034138]
A_44_P278408	-1.30751	8.22397	8.6231e-09	1.19476e-07	Chrdl1	Rattus norvegicus kohjirin (Chrdl1), mRNA [NM_199502]
A_44_P151914	1.17676	11.8503	8.63895e-09	1.19596e-07		Rattus norvegicus similar to ribosomal protein L36 (LOC293291), mRNA [XM_212875]
A_44_P392334	1.46479	9.05609	8.64354e-09	1.19596e-07	Ppp4r1	Rattus norvegicus protein phosphatase 4, regulatory subunit 1 (Ppp4r1), mRNA [NM_080907]
A_44_P563447	-1.49921	10.1136	8.65039e-09	1.1961e-07	Wnt10a	Rattus norvegicus wingless-type MMTV integration site family, member 10A (Wnt10a), mRNA [NM_001108227]
A_44_P156830	1.4756	6.18841	8.73584e-09	1.2071e-07	Ripk1	Rattus norvegicus receptor (TNFRSF)-interacting serine-threonine kinase 1 (Ripk1), mRNA [NM_001107350]
A_42_P832133	-1.90419	8.08245	8.83701e-09	1.22025e-07	Khdrbs2	Rattus norvegicus KH domain containing, RNA binding, signal transduction associated 2 (Khdrbs2), mRNA [NM_133318]
A_44_P962711	3.13063	5.2574	8.86482e-09	1.22326e-07
A_44_P942198	-1.23582	8.21499	8.87273e-09	1.22352e-07		Rattus norvegicus cDNA clone IMAGE:7303447. [BC086438]
A_44_P506377	1.03477	15.892	8.88673e-09	1.22429e-07	Rps2	Rattus norvegicus ribosomal protein S2 (Rps2), mRNA [NM_031838]
A_44_P659248	-1.61236	8.9743	8.89028e-09	1.22429e-07		AI548214 UI-R-C3-su-g-09-0-UI.s1 UI-R-C3 Rattus norvegicus cDNA clone UI-R-C3-su-g-09-0-UI 3', mRNA sequence [AI548214]
A_44_P577853	-1.29078	9.66184	8.90887e-09	1.22602e-07		Q4RNJ2_TETNG (Q4RNJ2) Chromosome 21 SCAF15012, whole genome shotgun sequence, partial (20%) [TC615524]
A_43_P15557	2.56047	5.52162	8.93239e-09	1.22843e-07	Pter	Rattus norvegicus phosphotriesterase related (Pter), mRNA [NM_022224]
A_44_P158420	1.04554	10.7577	8.94965e-09	1.22997e-07	Impdh2	Rattus norvegicus IMP (inosine monophosphate) dehydrogenase 2 (Impdh2), mRNA [NM_199099]
A_43_P18361	2.17849	4.99202	8.96903e-09	1.23181e-07	Cd7	Rattus norvegicus Cd7 molecule (Cd7), mRNA [NM_001107074]
A_44_P885104	-1.05246	8.89198	9.01771e-09	1.23683e-07
A_44_P637998	-1.08834	12.0704	9.04134e-09	1.23923e-07		AMGNNUC:NRHY4-00176-G2-A W Rat hypothalamus (10464) Rattus norvegicus cDNA clone nrhy4-00176-g2 5', mRNA sequence [CB582188]
A_44_P452721	1.96193	6.57667	9.06439e-09	1.24156e-07		PREDICTED: Rattus norvegicus similar to mannose-6-phosphate receptor binding protein 1 (LOC316130), mRNA [XM_236783]
A_42_P841762	-1.21538	14.2436	9.11935e-09	1.24744e-07	Cacna2d1	Rattus norvegicus calcium channel, voltage-dependent, alpha2/delta subunit 1 (Cacna2d1), transcript variant 1, mRNA [NM_012919]
A_44_P261243	1.20253	6.58377	9.11953e-09	1.24744e-07	Map3k11	Rattus norvegicus mitogen-activated protein kinase kinase kinase 11 (Map3k11), mRNA [NM_001013150]
A_44_P999768	1.02864	9.81899	9.1883e-09	1.256e-07		Q4QQS7_RAT (Q4QQS7) Uridine monophosphate synthetase, complete [TC577871]
A_44_P226050	-1.16762	7.09932	9.21695e-09	1.25872e-07		BM391860 UI-R-DO1-cmk-j-12-0-UI.s1 UI-R-DO1 Rattus norvegicus cDNA clone UI-R-DO1-cmk-j-12-0-UI 3', mRNA sequence [BM391860]
A_44_P808544	-1.30947	8.73343	9.22052e-09	1.25872e-07	Gpr61	Rattus norvegicus G protein-coupled receptor 61 (Gpr61), mRNA [NM_001107715]
A_44_P698373	1.22877	10.6518	9.24002e-09	1.26054e-07
A_44_P428158	-1.00805	10.7377	9.27294e-09	1.26418e-07		Q71DE7_DROYA (Q71DE7) CG17022 (Fragment), partial (8%) [TC633710]
A_44_P264441	1.18344	14.4315	9.29191e-09	1.26592e-07	Rps2	Rattus norvegicus ribosomal protein S2 (Rps2), mRNA [NM_031838]
A_44_P1059604	-1.41248	10.4489	9.37405e-09	1.27626e-07		BF544309 UI-R-BT0-pq-g-05-0-UI.r1 UI-R-BT0 Rattus norvegicus cDNA clone UI-R-BT0-pq-g-05-0-UI 5', mRNA sequence [BF544309]
A_44_P635089	-1.04642	13.3208	9.38701e-09	1.27717e-07	Etv5	Rattus norvegicus ets variant 5 (Etv5), mRNA [NM_001107082]
A_44_P1038028	3.10642	8.9992	9.41123e-09	1.27961e-07	Tnfrsf12a	Rattus norvegicus tumor necrosis factor receptor superfamily, member 12a (Tnfrsf12a), mRNA [NM_181086]
A_44_P914151	-1.64231	11.6187	9.44171e-09	1.2829e-07	Plcxd2	Rattus norvegicus phosphatidylinositol-specific phospholipase C, X domain containing 2 (Plcxd2), mRNA [NM_001134481]
A_44_P280965	1.75298	9.08045	9.46494e-09	1.2852e-07	Mcl1	Rattus norvegicus myeloid cell leukemia sequence 1 (Mcl1), mRNA [NM_021846]
A_44_P789035	-1.00764	10.8704	9.47597e-09	1.28584e-07	LOC296884	Rattus norvegicus hypothetical LOC296884 (LOC296884), mRNA [NM_001177442]
A_44_P485521	-1.18923	6.6826	9.5028e-09	1.28863e-07	Shc2	Rattus norvegicus SHC (Src homology 2 domain containing) transforming protein 2 (Shc2), mRNA [NM_001108065]
A_44_P247923	-1.15674	11.5647	9.52247e-09	1.28901e-07	Stmn4	Rattus norvegicus stathmin-like 4 (Stmn4), mRNA [NM_019176]
A_43_P11520	-1.38162	9.51304	9.52462e-09	1.28901e-07	Thrsp	Rattus norvegicus thyroid hormone responsive (Thrsp), mRNA [NM_012703]
A_44_P513530	2.0437	5.8239	9.65083e-09	1.30436e-07	Fam83d	Rattus norvegicus family with sequence similarity 83, member D (Fam83d), mRNA [NM_001107796]
A_44_P677285	2.11945	6.02038	9.78917e-09	1.31956e-07	Abcg3l2	Rattus norvegicus ATP-binding cassette, sub-family G (WHITE), member 3-like 2 (Abcg3l2), mRNA [NM_001014133]
A_44_P196440	-1.56795	5.14545	9.81031e-09	1.32154e-07	Cnksr2	Rattus norvegicus connector enhancer of kinase suppressor of Ras 2 (Cnksr2), transcript variant 1, mRNA [NM_001113366]
A_44_P823094	1.85568	9.33926	9.83494e-09	1.32398e-07	Lrrk1	PREDICTED: Rattus norvegicus leucine-rich repeat kinase 1 (predicted) (Lrrk1_predicted), mRNA [XM_218760]
A_44_P250371	2.87645	4.5071	9.84547e-09	1.32437e-07
A_44_P301936	1.952	9.68375	9.85079e-09	1.32437e-07	Anxa3	Rattus norvegicus annexin A3 (Anxa3), mRNA [NM_012823]
A_44_P1030714	-1.10427	11.2546	9.89653e-09	1.32964e-07	Ccdc92	Rattus norvegicus coiled-coil domain containing 92 (Ccdc92), mRNA [NM_001083898]
A_44_P367465	-1.70253	7.24306	9.90423e-09	1.3298e-07	Fzd9	Rattus norvegicus frizzled homolog 9 (Drosophila) (Fzd9), mRNA [NM_153305]
A_44_P135543	-1.625	5.46227	9.91684e-09	1.33062e-07
A_44_P976421	-1.07123	10.9267	1.00145e-08	1.34284e-07
A_44_P282853	1.11718	11.4656	1.00512e-08	1.34645e-07	Smarcd2	Rattus norvegicus SWI/SNF related, matrix associated, actin dependent regulator of chromatin, subfamily d, member 2 (Smarcd2), mRNA [NM_031983]
A_44_P900125	-1.82497	11.0168	1.00546e-08	1.34645e-07		RVL2988 Wackym-Soares normalized rat vestibular cDNA library Rattus norvegicus cDNA 5', mRNA sequence [DV713993]
A_42_P837214	1.3989	8.22784	1.00681e-08	1.34737e-07	Mgmt	Rattus norvegicus O-6-methylguanine-DNA methyltransferase (Mgmt), mRNA [NM_012861]
A_44_P370033	1.27283	7.3759	1.01003e-08	1.35079e-07	Ptpre	Rattus norvegicus protein tyrosine phosphatase, receptor type, E (Ptpre), mRNA [NM_053767]
A_44_P452245	5.53777	3.08107	1.01597e-08	1.35785e-07	Serpine1	Rattus norvegicus serine (or cysteine) peptidase inhibitor, clade E, member 1 (Serpine1), mRNA [NM_012620]
A_44_P606035	1.11014	11.0749	1.02186e-08	1.36482e-07
A_42_P711464	2.42677	5.71681	1.02458e-08	1.36671e-07	Ccdc19	Rattus norvegicus coiled-coil domain containing 19 (Ccdc19), mRNA [NM_001024882]
A_44_P370335	1.24075	9.62244	1.02462e-08	1.36671e-07	Lyar	Rattus norvegicus Ly1 antibody reactive homolog (mouse) (Lyar), mRNA [NM_001011911]
A_44_P274362	2.73221	4.88059	1.03022e-08	1.37329e-07		BC058646 Rai17 protein {Mus musculus} (exp=-1; wgp=0; cg=0), partial (4%) [TC621912]
A_44_P518673	-1.47661	10.5932	1.0309e-08	1.37329e-07	Epb4.9	Rattus norvegicus erythrocyte protein band 4.9 (Epb4.9), mRNA [NM_001108385]
A_44_P391939	1.3467	5.68606	1.03472e-08	1.37749e-07	Lima1	Epithelial protein lost in neoplasm isoform beta Fragment [Source:UniProtKB/TrEMBL;Acc:Q6J4T4] [ENSRNOT00000026265]
A_42_P509385	1.24532	8.94592	1.03744e-08	1.3802e-07	Prkx	Rattus norvegicus protein kinase, X-linked (Prkx), mRNA [NM_001033963]
A_44_P637687	-1.64458	9.77208	1.04526e-08	1.3888e-07
A_42_P700150	-1.06571	10.6262	1.04647e-08	1.38951e-07		RIKEN cDNA 1700086L19 gene Gene [Source:MGI Symbol;Acc:MGI:1921534] [ENSRNOT00000039389]
A_44_P506582	-1.35454	8.8757	1.04858e-08	1.39139e-07	RGD1304737	PREDICTED: Rattus norvegicus similar to KIAA1086 protein (predicted) (RGD1304737_predicted), mRNA [XM_234923]
A_42_P472077	-1.36516	12.0873	1.04956e-08	1.39179e-07		AW140877 EST290959 Normalized rat brain, Bento Soares Rattus sp. cDNA clone RGIAW07 5' end similar to H.sapiens clone 24461 mRNA, mRNA sequence [AW140877]
A_44_P215689	-1.29492	10.3619	1.05348e-08	1.39487e-07	LOC686934	Rattus norvegicus similar to RIKEN cDNA 1700001E04 (LOC363421), mRNA [XM_343744]
A_44_P387005	1.19748	7.67692	1.0543e-08	1.39487e-07	Accs	Accs protein Fragment [Source:UniProtKB/TrEMBL;Acc:Q5XI27] [ENSRNOT00000012214]
A_42_P618538	1.00538	10.0565	1.05479e-08	1.39487e-07	Lta4h	Rattus norvegicus leukotriene A4 hydrolase (Lta4h), mRNA [NM_001030031]
A_44_P1004392	-1.40821	10.0068	1.0553e-08	1.39487e-07	Sidt1	Rattus norvegicus SID1 transmembrane family, member 1 (Sidt1), mRNA [NM_001100653]
A_44_P1008787	1.85208	5.84077	1.05627e-08	1.39524e-07		Q3UGH7_MOUSE (Q3UGH7) Melanocyte cDNA, RIKEN full-length enriched library, clone:G270099J18 product:transmembrane 7 superfamily member 1, full insert sequence, partial (79%) [TC594261]
A_42_P566264	1.95412	8.30195	1.06061e-08	1.40007e-07	Mfng	Rattus norvegicus MFNG O-fucosylpeptide 3-beta-N-acetylglucosaminyltransferase (Mfng), mRNA [NM_199110]
A_44_P654363	-1.12731	7.21185	1.06297e-08	1.40228e-07
A_44_P297175	4.12187	3.37878	1.06658e-08	1.40613e-07	Cd36	Rattus norvegicus CD36 molecule (thrombospondin receptor) (Cd36), mRNA [NM_031561]
A_44_P1041460	-1.19174	9.34343	1.07001e-08	1.40974e-07	Rragd	Rattus norvegicus Ras-related GTP binding D (Rragd), mRNA [NM_001106641]
A_43_P17298	1.89569	6.65149	1.07271e-08	1.41133e-07	Naaa	Rattus norvegicus N-acylethanolamine acid amidase (Naaa), mRNA [NM_001010967]
A_44_P863776	-1.4895	9.13427	1.07318e-08	1.41133e-07		EST293576 Normalized rat brain, Bento Soares Rattus sp. cDNA clone RGIBJ34 5' end, mRNA sequence [AW143280]
A_44_P1025918	2.16566	11.3808	1.07331e-08	1.41133e-07	Vwf	von Willebrand factor Fragment [Source:UniProtKB/Swiss-Prot;Acc:Q62935] [ENSRNOT00000026643]
A_44_P177425	1.49042	4.73683	1.07467e-08	1.41133e-07	Creb1	Rattus norvegicus cAMP responsive element binding protein 1 (Creb1), transcript variant A, mRNA [NM_134443]
A_44_P578553	-1.05449	9.03482	1.07702e-08	1.4135e-07		CM003_MOUSE (Q8C263) Protein C13orf3 homolog, partial (17%) [TC634848]
A_43_P13409	-1.11245	11.6054	1.07847e-08	1.41449e-07	Zdhhc2	Rattus norvegicus zinc finger, DHHC-type containing 2 (Zdhhc2), mRNA [NM_145096]
A_44_P536115	-1.41185	11.6348	1.08278e-08	1.41924e-07	Arhgef9	Rattus norvegicus Cdc42 guanine nucleotide exchange factor (GEF) 9 (Arhgef9), mRNA [NM_023957]
A_44_P1012606	1.22693	9.89242	1.08558e-08	1.42199e-07	Npap60	Rattus norvegicus nuclear pore associated protein (Npap60), mRNA [NM_012991]
A_44_P489076	1.81985	7.45261	1.09449e-08	1.43246e-07		AW915692 EST346996 Normalized rat embryo, Bento Soares Rattus sp. cDNA clone RGICZ46 5' end, mRNA sequence [AW915692]
A_42_P743580	-1.65844	14.005	1.09498e-08	1.43246e-07	Rgs4	Rattus norvegicus regulator of G-protein signaling 4 (Rgs4), mRNA [NM_017214]
A_44_P251212	-1.05765	13.2557	1.09741e-08	1.43472e-07	Pfkm	Rattus norvegicus phosphofructokinase, muscle (Pfkm), mRNA [NM_031715]
A_44_P123158	4.31062	3.66602	1.10179e-08	1.43952e-07		AA965150 UI-R-C0-hc-h-05-0-UI.s1 UI-R-C0 Rattus norvegicus cDNA clone UI-R-C0-hc-h-05-0-UI 3', mRNA sequence [AA965150]
A_44_P418708	-1.02378	7.72722	1.10275e-08	1.43986e-07		AA942924 EST198423 Normalized rat brain, Bento Soares Rattus sp. cDNA clone RBRAC19 3' end, mRNA sequence [AA942924]
A_44_P382053	1.94147	4.57444	1.10432e-08	1.44098e-07	Fcrla	Rattus norvegicus Fc receptor-like A (Fcrla), mRNA [NM_001100682]
A_44_P120475	1.2004	8.90472	1.10691e-08	1.44344e-07		M-phase phosphoprotein, mpp8 [Source:RefSeq peptide;Acc:NP_001017375] [ENSRNOT00000028112]
A_44_P274242	3.6377	3.63347	1.10924e-08	1.44556e-07		Rattus norvegicus similar to Siglec-G (LOC292844), mRNA [XM_214918]
A_44_P822041	3.98314	4.03791	1.11369e-08	1.45043e-07	LOC685108	PREDICTED: Rattus norvegicus similar to proteolipid protein 2 (LOC685108), mRNA [XM_001062327]
A_43_P12821	1.27677	7.93557	1.12269e-08	1.46122e-07	Spa17	Rattus norvegicus sperm autoantigenic protein 17 (Spa17), mRNA [NM_053482]
A_42_P792864	-1.1195	12.6485	1.12645e-08	1.46517e-07	Elavl4	Rattus norvegicus ELAV (embryonic lethal, abnormal vision, Drosophila)-like 4 (Hu antigen D) (Elavl4), mRNA [NM_001077651]
A_44_P344858	3.56129	3.31676	1.1323e-08	1.4702e-07	Pi16	Rattus norvegicus peptidase inhibitor 16 (Pi16), mRNA [NM_001170481]
A_44_P1024627	-1.5627	11.1558	1.13248e-08	1.4702e-07	Kcnv1	Rattus norvegicus potassium channel, subfamily V, member 1 (Kcnv1), mRNA [NM_021697]
A_44_P700105	1.29654	9.51545	1.13633e-08	1.47343e-07	Relt	Rattus norvegicus RELT tumor necrosis factor receptor (Relt), mRNA [NM_001108495]
A_44_P270169	-1.79341	5.9284	1.13641e-08	1.47343e-07		AA900215 UI-R-E0-dd-f-02-0-UI.s1 UI-R-E0 Rattus norvegicus cDNA clone UI-R-E0-dd-f-02-0-UI 3', mRNA sequence [AA900215]
A_44_P792746	-1.76405	11.0313	1.14847e-08	1.48812e-07
A_44_P781226	-1.42599	10.1385	1.1549e-08	1.49551e-07		Q6JYJ8_9HEMI (Q6JYJ8) Cytochrome oxidase subunit I (Fragment), partial (5%) [TC612793]
A_44_P720560	-1.65205	8.04898	1.16386e-08	1.50614e-07		AGENCOURT_17838282 NIH_MGC_238 Rattus norvegicus cDNA clone IMAGE:7132235 5', mRNA sequence [CK597214]
A_44_P299933	3.23112	4.51171	1.16723e-08	1.50955e-07		PREDICTED: Rattus norvegicus similar to Condensin complex subunit 2 (Barren homolog protein 1) (Chromosome-associated protein H) (mCAP-H) (XCAP-H homolog) (LOC680089), mRNA [XM_001055639]
A_44_P463749	-1.55647	9.80712	1.17651e-08	1.51963e-07	Rasd1	Dexamethasone-induced Ras-related protein 1 Precursor [Source:UniProtKB/Swiss-Prot;Acc:Q9JKF8] [ENSRNOT00000004475]
A_44_P960871	-1.0875	8.91816	1.17844e-08	1.52025e-07		Q5IRA9_FUGRU (Q5IRA9) Stanniocalcin 2, partial (6%) [TC599342]
A_44_P532754	1.19968	7.62577	1.17848e-08	1.52025e-07	Pbx3	Rattus norvegicus pre-B-cell leukemia homeobox 3 (Pbx3), mRNA [NM_001107834]
A_44_P468141	5.52529	4.11517	1.18468e-08	1.52728e-07	Plaur	Rattus norvegicus plasminogen activator, urokinase receptor (Plaur), transcript variant 1, mRNA [NM_134352]
A_44_P777884	-1.57747	10.1931	1.19255e-08	1.53646e-07	Odz3	Rattus norvegicus odz, odd Oz/ten-m homolog 3 (Drosophila) (Odz3), mRNA [NM_001169133]
A_44_P1071663	2.23699	6.0055	1.19871e-08	1.54342e-07	Gnb4	Rattus norvegicus guanine nucleotide binding protein (G protein), beta polypeptide 4 (Gnb4), mRNA [NM_001013910]
A_43_P11936	1.048	7.86463	1.20876e-08	1.55537e-07	Rab10	Sprague-Dawley (clone LRB3) RAB10 mRNA, complete cds. [M83677]
A_43_P23182	1.24103	7.11314	1.21277e-08	1.55955e-07	Cenpn	Rattus norvegicus centromere protein N (Cenpn), mRNA [NM_001008366]
A_44_P144188	-1.50788	10.6088	1.22125e-08	1.56947e-07	Syt12	Rattus norvegicus synaptotagmin XII (Syt12), mRNA [NM_138835]
A_44_P584408	-1.04043	10.1583	1.23127e-08	1.58134e-07		AGENCOURT_26746308 NIH_MGC_254 Rattus norvegicus cDNA clone IMAGE:7316186 5', mRNA sequence [CO397885]
A_42_P797466	-1.5249	5.40035	1.23585e-08	1.58622e-07		predicted gene 996 Gene [Source:MGI Symbol;Acc:MGI:2685842] [ENSRNOT00000040995]
A_44_P931389	-1.8027	9.3158	1.24446e-08	1.59627e-07		UI-R-FS0-cqr-i-09-0-UI.s1 UI-R-FS0 Rattus norvegicus cDNA clone UI-R-FS0-cqr-i-09-0-UI 3', mRNA sequence [CA509267]
A_44_P388782	1.31047	9.30456	1.2455e-08	1.5966e-07	Cdk4	Rattus norvegicus cyclin-dependent kinase 4 (Cdk4), mRNA [NM_053593]
A_44_P715779	-1.54474	9.09347	1.24643e-08	1.59679e-07		AY558558 YKL202W {Saccharomyces cerevisiae} (exp=-1; wgp=0; cg=0), partial (7%) [TC596255]
A_44_P583834	-1.51228	7.63806	1.25864e-08	1.60932e-07	Cobl	Rattus norvegicus cordon-bleu homolog (mouse) (Cobl), mRNA [NM_001107236]
A_44_P390314	1.12449	8.224	1.2589e-08	1.60932e-07	Snap23	Rattus norvegicus synaptosomal-associated protein 23 (Snap23), mRNA [NM_022689]
A_44_P658508	-1.31801	9.07706	1.25921e-08	1.60932e-07		RVL15748 Wackym-Soares normalized rat vestibular cDNA library Rattus norvegicus cDNA 5', mRNA sequence [DV723824]
A_44_P108304	1.59908	6.28442	1.25998e-08	1.60932e-07	Slc41a2	Rattus norvegicus solute carrier family 41, member 2 (Slc41a2), mRNA [NM_001108742]
A_43_P10714	-1.1333	10.7332	1.26015e-08	1.60932e-07		Q7TNB4_MOUSE (Q7TNB4) Maestro, complete [TC633061]
A_42_P772136	2.66582	3.54	1.26798e-08	1.6183e-07	Fam60a	Rattus norvegicus family with sequence similarity 60, member A (Fam60a), transcript variant 1, mRNA [NM_001134711]
A_44_P859342	3.1175	3.84432	1.2715e-08	1.62178e-07	Il20rb	PREDICTED: Rattus norvegicus similar to hypothetical protein MGC34923 (predicted) (RGD1566151_predicted), mRNA [XM_576456]
A_44_P276951	1.74125	4.59634	1.28294e-08	1.63535e-07
A_44_P393282	1.07643	12.726	1.29241e-08	1.64639e-07	2009-09-01	Rattus norvegicus septin 9 (Sept9), transcript variant 2, mRNA [NM_176856]
A_44_P804740	1.07995	8.07339	1.30499e-08	1.65999e-07	Cdca4	Rattus norvegicus cell division cycle associated 4 (Cdca4), mRNA [NM_001037214]
A_44_P777051	1.41763	7.18321	1.30559e-08	1.65999e-07
A_42_P836392	-1.1103	10.8597	1.30623e-08	1.65999e-07	Elovl6	Rattus norvegicus ELOVL family member 6, elongation of long chain fatty acids (yeast) (Elovl6), mRNA [NM_134383]
A_42_P693821	5.17667	4.31039	1.30634e-08	1.65999e-07	Fosl1	Rattus norvegicus fos-like antigen 1 (Fosl1), mRNA [NM_012953]
A_44_P762321	1.33889	6.37041	1.30788e-08	1.66091e-07
A_42_P832417	-2.30101	13.3607	1.31713e-08	1.67161e-07	Vsnl1	Rattus norvegicus visinin-like 1 (Vsnl1), mRNA [NM_012686]
A_44_P576521	-1.28859	10.2397	1.32268e-08	1.67761e-07
A_44_P746633	-1.99099	11.2116	1.32594e-08	1.67876e-07	LOC690333	Rattus norvegicus hypothetical protein LOC690333 (LOC690333), mRNA [NM_001109580]
A_44_P949064	-1.58695	7.93054	1.32598e-08	1.67876e-07
A_43_P12990	-1.25129	8.20255	1.32605e-08	1.67876e-07	Mark1	Rattus norvegicus MAP/microtubule affinity-regulating kinase 1 (Mark1), mRNA [NM_053947]
A_44_P536588	1.13144	13.0524	1.33345e-08	1.68708e-07	LOC100359969	PREDICTED: Rattus norvegicus rCG25653-like (LOC100359969), mRNA [XM_002724994]
A_43_P11046	1.16601	11.0001	1.33481e-08	1.68776e-07		Q2JTE7_SYNJA (Q2JTE7) Inosine-uridine preferring nucleoside hydrolase family protein, partial (5%) [TC581726]
A_44_P342520	-1.26178	9.78747	1.33934e-08	1.69243e-07	Nkain4	Rattus norvegicus Na+/K+ transporting ATPase interacting 4 (Nkain4), mRNA [NM_001106550]
A_44_P608258	4.80215	1.39941	1.34531e-08	1.69892e-07
A_44_P866091	1.98099	7.76297	1.3463e-08	1.69912e-07	Slc12a7	Rattus norvegicus solute carrier family 12 (potassium/chloride transporters), member 7, mRNA (cDNA clone IMAGE:7301899), complete cds. [BC086339]
A_42_P531684	1.1912	7.04366	1.35223e-08	1.70554e-07	Cenpq	Rattus norvegicus centromere protein Q (Cenpq), mRNA [NM_001014215]
A_44_P444001	2.7098	4.43003	1.35502e-08	1.70801e-07	Rhoh	Rattus norvegicus ras homolog gene family, member H (Rhoh), mRNA [NM_001013430]
A_44_P552006	1.63432	4.61393	1.36412e-08	1.71842e-07		AI178635 EST222315 Normalized rat placenta, Bento Soares Rattus sp. cDNA clone RPLCT66 3' end, mRNA sequence [AI178635]
A_44_P336423	1.72406	5.72249	1.36798e-08	1.72222e-07	LOC689959	Rattus norvegicus hypothetical protein LOC689959 (LOC689959), mRNA [NM_001109559]
A_44_P281457	1.33038	13.5847	1.3716e-08	1.72571e-07	RGD1562725	PREDICTED: Rattus norvegicus similar to 40S ribosomal protein S20 (predicted) (RGD1562725_predicted), mRNA [XM_575923]
A_44_P699895	-1.10387	10.8656	1.37672e-08	1.73108e-07
A_44_P244490	-1.3061	7.30902	1.38603e-08	1.73957e-07		AGENCOURT_26747416 NIH_MGC_255 Rattus norvegicus cDNA clone IMAGE:7318600 5', mRNA sequence [CO399814]
A_44_P733218	3.87354	2.31252	1.39096e-08	1.74469e-07		Q8R4C3_CRIGR (Q8R4C3) Csr1, partial (32%) [TC595600]
A_44_P205275	-1.13243	6.44527	1.39361e-08	1.74647e-07		SEBP2_RAT (Q9QX72) SECIS-binding protein 2 (Selenocysteine insertion sequence-binding protein 2), partial (5%) [TC634341]
A_43_P12355	-1.20593	15.3535	1.3941e-08	1.74647e-07	Lphn1	Rattus norvegicus latrophilin 1 (Lphn1), mRNA [NM_022962]
A_44_P975437	3.36027	3.58826	1.4031e-08	1.75667e-07	Cldn4	Rattus norvegicus claudin 4 (Cldn4), mRNA [NM_001012022]
A_42_P577431	4.08907	9.26814	1.40747e-08	1.76106e-07	Bcl3	Rattus norvegicus B-cell CLL/lymphoma 3 (Bcl3), mRNA [NM_001109422]
A_42_P779282	-1.66659	13.7756	1.40872e-08	1.76154e-07	Scn3b	Rattus norvegicus sodium channel, voltage-gated, type III, beta (Scn3b), mRNA [NM_139097]
A_42_P604331	-1.21977	14.8591	1.41387e-08	1.76474e-07	Spock2	Rattus norvegicus sparc/osteonectin, cwcv and kazal-like domains proteoglycan 2 (Spock2), mRNA [NM_001108533]
A_44_P852017	1.47856	6.37493	1.41661e-08	1.76707e-07	Gpr146	Rattus norvegicus G protein-coupled receptor 146 (Gpr146), mRNA [NM_001109062]
A_44_P111375	4.04112	2.39239	1.42117e-08	1.7706e-07		AA850893 EST193661 Normalized rat ovary, Bento Soares Rattus sp. cDNA clone ROVAO09 3' end, mRNA sequence [AA850893]
A_44_P166967	-1.4156	8.57445	1.42667e-08	1.77637e-07	Npy1r	Rattus norvegicus neuropeptide Y receptor Y1 (Npy1r), mRNA [NM_001113357]
A_44_P173299	1.28642	5.17407	1.42834e-08	1.77737e-07	Prr5l	Rattus norvegicus proline rich 5 like (Prr5l), mRNA [NM_001080150]
A_44_P1005082	-1.11541	11.7603	1.43006e-08	1.77753e-07	Fam5b
A_44_P517762	1.22085	11.4272	1.43021e-08	1.77753e-07	Pttg1ip	Rattus norvegicus pituitary tumor-transforming 1 interacting protein (Pttg1ip), mRNA [NM_001013238]
A_43_P23262	4.55154	2.43914	1.43128e-08	1.77777e-07	Cytip	Rattus norvegicus cytohesin 1 interacting protein (Cytip), mRNA [NM_001012086]
A_44_P516867	1.40829	9.53523	1.45363e-08	1.80443e-07	Slc25a39	Rattus norvegicus solute carrier family 25, member 39 (Slc25a39), mRNA [NM_001024792]
A_44_P945723	4.34171	2.83131	1.45647e-08	1.80674e-07	Zc3h12d	Rattus norvegicus zinc finger CCCH type containing 12D (Zc3h12d), mRNA [NM_001107469]
A_44_P227046	3.08091	3.75989	1.45726e-08	1.80674e-07		absent in melanoma 2 Gene [Source:MGI Symbol;Acc:MGI:2686159] [ENSRNOT00000037655]
A_44_P686665	-1.08957	7.1369	1.46488e-08	1.81397e-07
A_44_P226759	-1.07909	12.0273	1.4763e-08	1.82701e-07		Ac2-125 [Source:UniProtKB/TrEMBL;Acc:Q7TPK0] [ENSRNOT00000033917]
A_44_P992908	3.96287	10.382	1.47992e-08	1.83038e-07	Hspb1	Rattus norvegicus heat shock protein 1 (Hspb1), mRNA [NM_031970]
A_44_P373272	-2.04468	7.82822	1.51138e-08	1.86816e-07	Prodh	Rattus norvegicus proline dehydrogenase (Prodh), nuclear gene encoding mitochondrial protein, mRNA [NM_001135778]
A_44_P766528	1.03561	9.40444	1.51279e-08	1.86877e-07
A_44_P946483	-1.23257	5.26575	1.51901e-08	1.87532e-07
A_42_P814107	1.01072	8.52929	1.52244e-08	1.87842e-07	Pold3	Rattus norvegicus polymerase (DNA-directed), delta 3, accessory subunit (Pold3), mRNA [NM_001024750]
A_44_P668888	-1.68977	9.87213	1.52508e-08	1.87971e-07
A_44_P450786	1.75671	6.37374	1.52533e-08	1.87971e-07		RVL2906 Wackym-Soares normalized rat vestibular cDNA library Rattus norvegicus cDNA 5', mRNA sequence [DV713946]
A_44_P653701	2.59453	6.16199	1.53314e-08	1.88729e-07	Mybl2	Rattus norvegicus myeloblastosis oncogene-like 2 (Mybl2), mRNA [NM_001106536]
A_44_P550145	-1.27679	6.97954	1.53334e-08	1.88729e-07	Scd1	Rattus norvegicus stearoyl-Coenzyme A desaturase 1 (Scd1), mRNA [NM_139192]
A_44_P557106	1.07643	6.32619	1.53438e-08	1.88743e-07		AA817887 UI-R-A0-af-c-04-0-UI.s2 UI-R-A0 Rattus norvegicus cDNA clone UI-R-A0-af-c-04-0-UI 3' similar to emb [AA817887]
A_42_P833096	2.03709	4.88226	1.54295e-08	1.89684e-07	Kcnj16	Rattus norvegicus potassium inwardly-rectifying channel, subfamily J, member 16 (Kcnj16), mRNA [NM_053314]
A_44_P930152	-1.36655	12.8151	1.54556e-08	1.8989e-07	Mpped1	Rattus norvegicus metallophosphoesterase domain containing 1 (Mpped1), mRNA [NM_001130569]
A_44_P264477	-1.16984	9.46636	1.55694e-08	1.91057e-07	Pacsin1	Rattus norvegicus protein kinase C and casein kinase substrate in neurons 1 (Pacsin1), mRNA [NM_017294]
A_44_P362749	2.45524	7.66794	1.56208e-08	1.91459e-07	Emr1	Rattus norvegicus EGF-like module containing, mucin-like, hormone receptor-like 1 (Emr1), mRNA [NM_001007557]
A_43_P16005	1.35133	8.49741	1.57171e-08	1.92522e-07	Prkd3	Rattus norvegicus protein kinase D3 (Prkd3), mRNA [NM_001024263]
A_44_P853384	1.8368	7.93984	1.57441e-08	1.92738e-07
A_44_P884566	1.07975	10.2052	1.5764e-08	1.92865e-07		RVL9368 Wackym-Soares normalized rat vestibular cDNA library Rattus norvegicus cDNA 5', mRNA sequence [DV718743]
A_44_P1009692	1.27257	10.9558	1.59098e-08	1.94469e-07	Hmgn2	Rattus norvegicus high mobility group nucleosomal binding domain 2 (Hmgn2), mRNA [NM_001025624]
A_44_P528988	4.30191	4.82135	1.59141e-08	1.94469e-07		UI-R-C0-gv-d-12-0-UI.s1 UI-R-C0 Rattus norvegicus cDNA clone UI-R-C0-gv-d-12-0-UI 3', mRNA sequence [AA964627]
A_42_P640792	-1.67929	11.9305	1.60241e-08	1.95696e-07	Gjb6	Rattus norvegicus gap junction protein, beta 6 (Gjb6), mRNA [NM_053388]
A_43_P10098	-1.04493	13.0704	1.63295e-08	1.99305e-07	Gnb5	Rattus norvegicus guanine nucleotide binding protein (G protein), beta polypeptide 5, mRNA (cDNA clone MGC:105255 IMAGE:7320619), complete cds. [BC089221]
A_44_P183694	3.51175	6.43021	1.64553e-08	2.00722e-07		Rattus norvegicus pseudogene for annexin II [AB072614]
A_44_P457548	1.92399	6.50563	1.64872e-08	2.0099e-07	Parp9	Rattus norvegicus poly (ADP-ribose) polymerase family, member 9 (Parp9), mRNA [NM_001103351]
A_44_P123492	-1.26173	13.1179	1.65553e-08	2.01699e-07	Epb4.1l3	Rattus norvegicus erythrocyte protein band 4.1-like 3 (Epb4.1l3), mRNA [NM_053927]
A_44_P388777	1.22936	9.00448	1.65972e-08	2.0209e-07	Cdk4	Rattus norvegicus cyclin-dependent kinase 4 (Cdk4), mRNA [NM_053593]
A_42_P515931	1.16002	9.6095	1.67041e-08	2.03269e-07		UPF0585 protein C16orf13 homolog [Source:UniProtKB/Swiss-Prot;Acc:Q497C3] [ENSRNOT00000037381]
A_44_P389904	-1.47641	10.0627	1.68446e-08	2.04857e-07		Rattus norvegicus potassium channel (KCNQ3) mRNA, complete cds. [AF087454]
A_44_P233399	2.12734	6.1682	1.69273e-08	2.05741e-07		AA899446 UI-R-E0-cu-f-05-0-UI.s2 UI-R-E0 Rattus norvegicus cDNA clone UI-R-E0-cu-f-05-0-UI 3' similar to gi [AA899446]
A_44_P625285	1.65432	7.60191	1.69889e-08	2.06157e-07		BP483351 Rattus norvegicus pancreatic islet Rattus norvegicus cDNA clone RBC05151 5', mRNA sequence [BP483351]
A_42_P462987	1.46257	7.30214	1.69919e-08	2.06157e-07	Vangl1	Rattus norvegicus vang-like 1 (van gogh, Drosophila) (Vangl1), mRNA [NM_001109584]
A_44_P311821	1.35186	8.74973	1.70142e-08	2.06207e-07	Afg3l1	Rattus norvegicus AFG3(ATPase family gene 3)-like 1 (S. cerevisiae) (Afg3l1), mRNA [NM_001108456]
A_44_P879764	3.21738	4.34995	1.70163e-08	2.06207e-07	B4galt1	Rattus norvegicus UDP-Gal:betaGlcNAc beta 1,4- galactosyltransferase, polypeptide 1 (B4galt1), mRNA [NM_053287]
A_44_P412710	-1.3497	7.19182	1.7248e-08	2.08644e-07	Adhfe1	Rattus norvegicus alcohol dehydrogenase, iron containing, 1 (Adhfe1), nuclear gene encoding mitochondrial protein, mRNA [NM_001025423]
A_44_P188901	1.30789	7.83209	1.72788e-08	2.08837e-07		AI170643 EST216577 Normalized rat muscle, Bento Soares Rattus sp. cDNA clone RMUAZ36 3' end, mRNA sequence [AI170643]
A_44_P419757	-1.35065	10.0331	1.72947e-08	2.08837e-07		Rattus norvegicus similar to 2610042L04Rik protein (LOC367556), mRNA [XM_346210]
A_44_P407771	1.37783	8.98339	1.73722e-08	2.09512e-07	Ifi44	Rattus norvegicus interferon-induced protein 44 (Ifi44), mRNA [NM_001107729]
A_44_P367688	4.20868	4.72529	1.73814e-08	2.09512e-07	RT1-Da	Rattus norvegicus RT1 class II, locus Da (RT1-Da), mRNA [NM_001008847]
A_44_P820981	-1.64029	7.05505	1.74434e-08	2.10135e-07		AW920863 EST352167 Rat gene index, normalized rat, norvegicus, Bento Soares Rattus norvegicus cDNA clone RGIHH22 5' end, mRNA sequence [AW920863]
A_44_P620591	2.91832	5.27165	1.74589e-08	2.10198e-07		AA892259 EST196062 Normalized rat kidney, Bento Soares Rattus sp. cDNA clone RKIAO29 3' end, mRNA sequence [AA892259]
A_43_P23108	1.33474	7.52055	1.7627e-08	2.12095e-07	Mcm7	Rattus norvegicus minichromosome maintenance complex component 7 (Mcm7), mRNA [NM_001004203]
A_44_P731278	-1.65963	8.79131	1.7706e-08	2.1275e-07
A_44_P973249	1.0413	7.43054	1.77086e-08	2.1275e-07		Q3U4C8_MOUSE (Q3U4C8) NOD-derived CD11c +ve dendritic cells cDNA, RIKEN full-length enriched library, clone:F630017D17 product:integrin alpha V, full insert sequence. (Fragment), partial (32%) [TC642708]
A_43_P11460	3.86527	2.87545	1.77126e-08	2.1275e-07	Cela1	Rattus norvegicus chymotrypsin-like elastase family, member 1 (Cela1), mRNA [NM_012552]
A_44_P337300	2.39391	6.13625	1.77444e-08	2.13006e-07	Il4ra	Rattus norvegicus interleukin 4 receptor, alpha (Il4ra), mRNA [NM_133380]
A_43_P13257	-1.01228	13.7422	1.78245e-08	2.13842e-07	Acsbg1	Rattus norvegicus acyl-CoA synthetase bubblegum family member 1 (Acsbg1), mRNA [NM_134389]
A_42_P637189	-1.43207	12.1484	1.7856e-08	2.14094e-07	Apln	Rattus norvegicus apelin (Apln), mRNA [NM_031612]
A_44_P299109	-1.29597	8.00721	1.79077e-08	2.14587e-07		RVL15570 Wackym-Soares normalized rat vestibular cDNA library Rattus norvegicus cDNA 5', mRNA sequence [DV723665]
A_44_P971665	1.1229	9.97112	1.79496e-08	2.14963e-07	Tbc1d2b	Rattus norvegicus TBC1 domain family, member 2B (Tbc1d2b), mRNA [NM_001108175]
A_42_P687133	-1.54939	15.1775	1.79705e-08	2.15087e-07	Nrgn	Rattus norvegicus neurogranin (Nrgn), mRNA [NM_024140]
A_43_P14115	1.26731	12.0833	1.79898e-08	2.15191e-07	Lap3	Rattus norvegicus leucine aminopeptidase 3 (Lap3), mRNA [NM_001011910]
A_44_P1048380	1.90817	9.14089	1.80467e-08	2.15746e-07	Fam46a	Rattus norvegicus family with sequence similarity 46, member A (Fam46a), mRNA [NM_001106844]
A_43_P13468	-1.23375	10.2964	1.8332e-08	2.189e-07		MUSAPG1 APG-1 {Mus musculus} (exp=-1; wgp=0; cg=0), partial (54%) [TC625320]
A_43_P11019	1.02941	11.0473	1.84131e-08	2.1974e-07		MKNK1_RAT (Q4G050) MAP kinase-interacting serine/threonine-protein kinase 1 (MAP kinase signal-integrating kinase 1) (Mnk1) , complete [TC583309]
A_44_P1020615	1.29536	8.41135	1.84372e-08	2.19899e-07	Ifi44	Rattus norvegicus interferon-induced protein 44 (Ifi44), mRNA [NM_001107729]
A_44_P331233	-1.39253	5.62658	1.85141e-08	2.20527e-07		EST232791 Normalized rat ovary, Bento Soares Rattus sp. cDNA clone ROVDC94 3' end, mRNA sequence [AI236229]
A_43_P21641	3.58767	4.56208	1.8518e-08	2.20527e-07	Hcls1	Rattus norvegicus hematopoietic cell specific Lyn substrate 1 (Hcls1), mRNA [NM_001011898]
A_44_P807034	-1.04311	13.5228	1.85378e-08	2.20582e-07		Q99PB3_MOUSE (Q99PB3) Mage-d3, partial (7%) [TC617265]
A_43_P13150	-1.46664	7.86313	1.86976e-08	2.22225e-07	Kcnh7	Rattus norvegicus potassium voltage-gated channel, subfamily H (eag-related), member 7 (Kcnh7), mRNA [NM_131912]
A_44_P883869	-1.12625	13.3789	1.87313e-08	2.2232e-07		PREDICTED: Rattus norvegicus paternally expressed 3 (LOC100363005), mRNA [XM_002725510]
A_44_P747024	2.45312	5.19263	1.87518e-08	2.2235e-07		Q6BCZ4_MOUSE (Q6BCZ4) Fetal liver expressing gene 1, partial (3%) [TC597353]
A_44_P145605	-1.73431	11.9054	1.87819e-08	2.22578e-07	Pvalb	Rat parvalbumin mRNA, complete cds. [M12725]
A_44_P158837	3.97157	5.01039	1.88365e-08	2.23073e-07		GB
A_44_P607556	-1.1994	10.7297	1.88456e-08	2.23073e-07
A_43_P10280	-1.459	13.4535	1.88902e-08	2.23472e-07	Gria3	Rattus norvegicus glutamate receptor, ionotrophic, AMPA 3 (Gria3), transcript variant 2, mRNA [NM_001112742]
A_44_P224884	1.01888	9.71877	1.891e-08	2.23576e-07		PREDICTED: Rattus norvegicus similar to 40S ribosomal protein S17 (predicted) (RGD1565258_predicted), mRNA [XM_344408]
A_44_P484393	1.29294	7.59135	1.89722e-08	2.24081e-07	Ptma	Rattus norvegicus prothymosin alpha (Ptma), mRNA [NM_021740]
A_44_P951135	-1.29584	8.928	1.89747e-08	2.24081e-07		EST450506 Rat Gene Index, normalized rat, Rattus norvegicus cDNA Rattus norvegicus cDNA clone RGIFL07, mRNA sequence [BF285915]
A_44_P760780	4.63424	3.42363	1.9045e-08	2.24781e-07		PREDICTED: Rattus norvegicus minichromosome maintenance deficient 3 (S. cerevisiae) (predicted) (Mcm3_predicted), mRNA [XM_236988]
A_44_P824731	4.03367	3.78116	1.91941e-08	2.26149e-07
A_44_P114034	-1.57448	8.49453	1.9299e-08	2.27253e-07	Per1	Rattus norvegicus period homolog 1 (Drosophila) (Per1), mRNA [NM_001034125]
A_42_P672622	-1.28481	12.326	1.9357e-08	2.27805e-07	Epb4.1l1	Rattus norvegicus erythrocyte protein band 4.1-like 1 (Epb4.1l1), transcript variant 1, mRNA [NM_172090]
A_44_P333403	3.05022	5.31786	1.93787e-08	2.27929e-07		trophinin associated protein Gene [Source:MGI Symbol;Acc:MGI:1925983] [ENSRNOT00000043479]
A_44_P946917	-1.42764	5.25217	1.93924e-08	2.27958e-07		EST450510 Rat Gene Index, normalized rat, Rattus norvegicus cDNA Rattus norvegicus cDNA clone RGIFL09, mRNA sequence [BF285919]
A_44_P917115	-1.50866	8.30317	1.94529e-08	2.28537e-07
A_44_P654575	-1.24531	6.30932	1.95277e-08	2.29284e-07		RVL12317 Wackym-Soares normalized rat vestibular cDNA library Rattus norvegicus cDNA 5', mRNA sequence [DV721179]
A_42_P502271	-1.40216	14.3288	1.9891e-08	2.33416e-07	Fam81a	Rattus norvegicus family with sequence similarity 81, member A (Fam81a), mRNA [NM_001108163]
A_44_P157690	-1.17045	15.9659	1.99862e-08	2.34398e-07	Snrpn	Rattus norvegicus small nuclear ribonucleoprotein polypeptide N (Snrpn), mRNA [NM_031117]
A_43_P15253	2.41202	8.31043	2.024e-08	2.36993e-07	Icam1	Rattus norvegicus intercellular adhesion molecule 1 (Icam1), mRNA [NM_012967]
A_42_P544328	-1.00032	12.3477	2.02908e-08	2.37425e-07	Cd99l2	Rattus norvegicus CD99 molecule-like 2 (Cd99l2), mRNA [NM_134459]
A_44_P377156	-1.1136	10.2341	2.03092e-08	2.37503e-07	Cntnap1	Rattus norvegicus contactin associated protein 1 (Cntnap1), mRNA [NM_032061]
A_44_P859124	1.21564	7.9616	2.04537e-08	2.39056e-07
A_44_P507943	1.4686	9.65053	2.04731e-08	2.39146e-07	Itgb1	Rattus norvegicus integrin, beta 1 (Itgb1), mRNA [NM_017022]
A_43_P19277	4.14329	2.82788	2.05116e-08	2.39374e-07	Fam64a	Rattus norvegicus family with sequence similarity 64, member A (Fam64a), mRNA [NM_001113781]
A_44_P748761	-1.54299	8.0325	2.05161e-08	2.39374e-07		AMGNNUC:NRHY5-00316-A11-A W Rat hypothalamus (10471) Rattus norvegicus cDNA clone nrhy5-00316-a11 5', mRNA sequence [CB557276]
A_44_P793922	-1.55228	6.92993	2.05557e-08	2.39699e-07
A_43_P22080	4.02874	5.14905	2.05814e-08	2.39862e-07	Lcp1	Rattus norvegicus lymphocyte cytosolic protein 1 (Lcp1), mRNA [NM_001012044]
A_42_P674821	-1.13597	9.25328	2.06328e-08	2.40323e-07
A_42_P805088	1.01582	12.555	2.0678e-08	2.40712e-07	LOC685909	Rattus norvegicus similar to H2A histone family, member V isoform 1 (LOC685909), mRNA [NM_001106019]
A_43_P23318	-1.13571	6.43048	2.07913e-08	2.41893e-07	Tspyl5	PREDICTED: Rattus norvegicus TSPY-like 5 (predicted) (Tspyl5_predicted), mRNA [XM_234776]
A_44_P326147	3.0053	4.51732	2.08686e-08	2.42654e-07		PREDICTED: Rattus norvegicus similar to biliverdin reductase B (flavin reductase (NADPH)) (LOC307495), mRNA [XR_005580]
A_44_P787936	1.34391	9.22128	2.11195e-08	2.45019e-07	Stat3	Rattus norvegicus signal transducer and activator of transcription 3 (Stat3), mRNA [NM_012747]
A_44_P610377	-1.83617	9.39193	2.112e-08	2.45019e-07
A_43_P12865	-1.21918	13.7738	2.11907e-08	2.45698e-07	Nudt4	Rattus norvegicus nudix (nucleoside diphosphate linked moiety X)-type motif 4 (Nudt4), mRNA [NM_053598]
A_44_P202940	3.57278	3.6646	2.14094e-08	2.48094e-07		AI171966 EST217960 Normalized rat muscle, Bento Soares Rattus sp. cDNA clone RMUBT25 3' end, mRNA sequence [AI171966]
A_44_P152144	1.12819	12.0279	2.15117e-08	2.49138e-07	Psmb10	Rattus norvegicus proteasome (prosome, macropain) subunit, beta type 10 (Psmb10), mRNA [NM_001025637]
A_44_P527611	1.84951	5.6135	2.16216e-08	2.50269e-07	Tradd	Rattus norvegicus TNFRSF1A-associated via death domain (Tradd), mRNA [NM_001100480]
A_43_P12960	-1.32023	13.9655	2.16743e-08	2.50593e-07	Scg3	Rattus norvegicus secretogranin III (Scg3), mRNA [NM_053856]
A_44_P380157	-1.3288	10.5374	2.1731e-08	2.51107e-07	LOC691672	PREDICTED: Rattus norvegicus similar to Discs large homolog 5 (Placenta and prostate DLG) (Discs large protein P-dlg) (LOC691672), mRNA [XM_001079224]
A_44_P1043506	1.37382	5.82789	2.19593e-08	2.53601e-07		TBC1 domain family, member 4 Gene [Source:MGI Symbol;Acc:MGI:2429660] [ENSRNOT00000012600]
A_44_P238738	-1.28606	9.46533	2.20122e-08	2.54068e-07		LOC363181 protein Fragment [Source:UniProtKB/TrEMBL;Acc:Q66H26] [ENSRNOT00000046852]
A_44_P704262	1.07075	11.8597	2.22463e-08	2.56585e-07		MUSPURNU2P purine nucleoside phosphorylase {Mus musculus} (exp=-1; wgp=0; cg=0), partial (15%) [TC610847]
A_44_P459210	-1.31475	10.9135	2.22554e-08	2.56585e-07	Gprasp1	Rattus norvegicus G protein-coupled receptor associated sorting protein 1 (Gprasp1), mRNA [NM_134386]
A_44_P182158	-1.09083	12.0984	2.23767e-08	2.57837e-07	Hspa12a	Rattus norvegicus heat shock 70kDa protein 12A (Hspa12a), mRNA [NM_001107445]
A_44_P248933	-1.49489	7.25201	2.24304e-08	2.58283e-07	Gdap1	Rattus norvegicus ganglioside-induced differentiation-associated-protein 1 (Gdap1), mRNA [NM_001107897]
A_44_P439292	2.93536	3.9641	2.24407e-08	2.58283e-07	Hpgds	Rattus norvegicus hematopoietic prostaglandin D synthase (Hpgds), mRNA [NM_031644]
A_44_P170527	1.67891	7.51478	2.24717e-08	2.58494e-07	Fzd1	Rattus norvegicus frizzled homolog 1 (Drosophila) (Fzd1), mRNA [NM_021266]
A_42_P804822	5.112	3.18712	2.25264e-08	2.58978e-07	Scn7a	Rattus norvegicus sodium channel, voltage-gated, type VII, alpha (Scn7a), mRNA [NM_031686]
A_44_P963992	-2.47738	4.16796	2.26169e-08	2.59871e-07
A_44_P289284	-1.14048	8.215	2.271e-08	2.60794e-07	Shank1	Rattus norvegicus SH3 and multiple ankyrin repeat domains 1 (Shank1), mRNA [NM_031751]
A_43_P18805	-1.11749	6.0031	2.2768e-08	2.61148e-07	R3hdm2	Rattus norvegicus R3H domain containing 2 (R3hdm2), mRNA [NM_001130557]
A_44_P974651	-1.82519	8.53745	2.27792e-08	2.61148e-07		PREDICTED: Rattus norvegicus similar to Protein C20orf46 (predicted) (RGD1564048_predicted), mRNA [XM_575260]
A_42_P557485	1.32575	6.73921	2.28621e-08	2.61951e-07	Gnai2	Rattus norvegicus guanine nucleotide binding protein (G protein), alpha inhibiting 2 (Gnai2), mRNA [NM_031035]
A_44_P273146	3.43477	2.64486	2.29071e-08	2.62319e-07		AA998088 UI-R-C0-id-h-05-0-UI.s1 UI-R-C0 Rattus norvegicus cDNA clone UI-R-C0-id-h-05-0-UI 3', mRNA sequence [AA998088]
A_44_P606799	1.55172	8.44825	2.29237e-08	2.62362e-07		histone cluster 2, H3c2 [Source:RefSeq peptide;Acc:NP_001101168] [ENSRNOT00000049021]
A_44_P700436	-1.13176	14.3088	2.29484e-08	2.62388e-07	Aak1	Rattus norvegicus AP2 associated kinase 1 (Aak1), mRNA [NM_001173450]
A_44_P484320	-1.56145	8.21007	2.29621e-08	2.62388e-07		BE103471 UI-R-BX0-arc-e-02-0-UI.s1 UI-R-BX0 Rattus norvegicus cDNA clone UI-R-BX0-arc-e-02-0-UI 3', mRNA sequence [BE103471]
A_44_P686355	-1.43314	6.4404	2.29709e-08	2.62388e-07
A_44_P438117	3.6432	3.53304	2.29858e-08	2.62388e-07	Rgs1	Rattus norvegicus regulator of G-protein signaling 1 (Rgs1), mRNA [NM_019336]
A_44_P269843	1.01376	10.6288	2.30073e-08	2.62388e-07	Nagk	Rattus norvegicus N-acetylglucosamine kinase (Nagk), mRNA [NM_001037768]
A_44_P241929	2.10036	5.84716	2.30157e-08	2.62388e-07		BF549324 UI-R-A0-aq-d-11-0-UI.r1 UI-R-A0 Rattus norvegicus cDNA clone UI-R-A0-aq-d-11-0-UI 5', mRNA sequence [BF549324]
A_44_P523451	3.25881	2.59656	2.3016e-08	2.62388e-07		BF282236 EST446827 Rat Gene Index, normalized rat, Rattus norvegicus cDNA Rattus norvegicus cDNA clone RGIDI08 3' sequence, mRNA sequence [BF282236]
A_44_P210440	1.5057	9.38258	2.31655e-08	2.63925e-07	Akap13	Rattus norvegicus A kinase (PRKA) anchor protein 13 (Akap13), mRNA [NM_001106271]
A_44_P1013376	1.59998	5.36404	2.31827e-08	2.63925e-07	Adipor2	Rattus norvegicus clone UI-R-FJ0-cpy-e-21-0-UI unknown mRNA. [AY724514]
A_44_P879099	3.94015	3.08486	2.31993e-08	2.63925e-07		AW915435 EST346739 Normalized rat embryo, Bento Soares Rattus sp. cDNA clone RGICV38 5' end, mRNA sequence [AW915435]
A_44_P1038266	1.27264	7.74622	2.32026e-08	2.63925e-07	Fkbp15	PREDICTED: Rattus norvegicus similar to mKIAA0674 protein (predicted) (RGD1304816_predicted), mRNA [XM_342846]
A_42_P777177	-1.38622	14.2093	2.32723e-08	2.6457e-07		Rattus norvegicus synaptogenesis-related mRNA sequence 7, 3' untranslated region. [AF452728]
A_44_P166406	1.19534	9.59615	2.33014e-08	2.64754e-07	Mrto4	Rattus norvegicus mRNA turnover 4 homolog (S. cerevisiae) (Mrto4), mRNA [NM_001106697]
A_44_P479890	2.2662	8.81771	2.34141e-08	2.65885e-07	Prrx1	Rattus norvegicus paired related homeobox 1 (Prrx1), mRNA [NM_153821]
A_44_P464196	1.84635	6.55027	2.34305e-08	2.65924e-07	Cd97	Rattus norvegicus CD97 molecule (Cd97), mRNA [NM_001012164]
A_44_P309215	1.7302	8.25276	2.34822e-08	2.66362e-07	Tnip2	Rattus norvegicus TNFAIP3 interacting protein 2 (Tnip2), mRNA [NM_001024771]
A_44_P223358	1.54472	5.77776	2.35254e-08	2.66704e-07		BF555594 UI-R-E0-cz-b-01-0-UI.r1 UI-R-E0 Rattus norvegicus cDNA clone UI-R-E0-cz-b-01-0-UI 5', mRNA sequence [BF555594]
A_44_P156589	-1.46538	12.2845	2.35726e-08	2.67091e-07	Ngef	Rattus norvegicus neuronal guanine nucleotide exchange factor (Ngef), mRNA [NM_001136241]
A_44_P590505	3.01703	3.7051	2.36177e-08	2.67453e-07		RIKEN cDNA C130050O18 gene Gene [Source:MGI Symbol;Acc:MGI:2442694] [ENSRNOT00000033038]
A_43_P19145	-1.59069	9.06674	2.38753e-08	2.7022e-07	RGD1309676	Rattus norvegicus similar to RIKEN cDNA 5730469M10 (RGD1309676), mRNA [NM_001014140]
A_44_P762198	1.204	7.89036	2.41235e-08	2.72878e-07	Reep3	Rattus norvegicus receptor accessory protein 3 (Reep3), mRNA [NM_001106386]
A_44_P544757	-1.48146	10.6925	2.41461e-08	2.72982e-07		Q3G9K7_9FIRM (Q3G9K7) Siroheme synthase, N-terminal, partial (7%) [TC606559]
A_44_P187503	1.68837	8.49776	2.41686e-08	2.73086e-07	Lpcat2	Lysophosphatidylcholine acyltransferase 2 (LPC acyltransferase 2)(LPCAT-2)(EC 2.3.1.-)(1-alkylglycerophosphocholine O-acetyltransferase)(EC 2.3.1.67)(Acetyl-CoA:lyso-platelet-activating factor acetyltransferase)(Acetyl-CoA:lyso-PAF acetyltransferase /.../-PAF acetyltransferase)(LysoPAFAT)(1-acylglycerophosphocholine O-acyltransferase)(EC 2.3.1.23)(Acyltransferase-like 1) [Source:UniProtKB/Swiss-P…
A_44_P279780	-1.77985	5.64227	2.42702e-08	2.73906e-07	Clec11a	Rattus norvegicus C-type lectin domain family 11, member a (Clec11a), mRNA [NM_001012459]
A_44_P267103	1.03095	14.9591	2.42815e-08	2.73906e-07	LOC499782	Rattus norvegicus similar to 60S ribosomal protein L12 (LOC499782), mRNA [NM_001109198]
A_44_P390826	1.49673	4.59017	2.43013e-08	2.73977e-07		BF282632 EST447223 Rat Gene Index, normalized rat, Rattus norvegicus cDNA Rattus norvegicus cDNA clone RGIDR08 3' sequence, mRNA sequence [BF282632]
A_42_P583113	-1.63171	10.0768	2.4366e-08	2.74556e-07	Adra2c	Rattus norvegicus adrenergic, alpha-2C-, receptor (Adra2c), mRNA [NM_138506]
A_44_P603986	-1.29821	7.66402	2.44457e-08	2.75283e-07		AI407942 EST236232 Normalized rat ovary, Bento Soares Rattus sp. cDNA clone ROVEE68 3' end, mRNA sequence [AI407942]
A_44_P960520	-1.28143	8.65881	2.44576e-08	2.75283e-07
A_44_P219854	1.04152	7.86225	2.44989e-08	2.75444e-07	Ncoa3	Nuclear receptor coactivator 3 Fragment (NCoA-3)(EC 2.3.1.48)(Amplified in breast cancer-1 protein homolog)(AIB-1) [Source:UniProtKB/Swiss-Prot;Acc:Q9EPU2] [ENSRNOT00000007768]
A_43_P15434	-1.40404	8.52923	2.47039e-08	2.7729e-07	Gabra4	Rattus norvegicus gamma-aminobutyric acid (GABA) A receptor, alpha 4 (Gabra4), mRNA [NM_080587]
A_44_P670412	-1.28273	8.26461	2.47315e-08	2.77447e-07
A_44_P370645	1.25379	11.4781	2.47711e-08	2.77739e-07	Sec61b	Rattus norvegicus Sec61 beta subunit (Sec61b), mRNA [NM_001106654]
A_44_P777003	-1.02677	10.4829	2.4796e-08	2.77865e-07
A_44_P463980	2.38645	7.3956	2.49397e-08	2.79242e-07		Rattus norvegicus similar to fragilis (LOC289685), mRNA [XM_223483]
A_42_P752336	-1.62623	13.7738	2.50234e-08	2.79952e-07	Nefm	Rattus norvegicus neurofilament, medium polypeptide (Nefm), mRNA [NM_017029]
A_44_P472942	-1.11071	10.193	2.51169e-08	2.80844e-07	Stxbp1	Rattus norvegicus syntaxin binding protein 1 (Stxbp1), mRNA [NM_013038]
A_44_P398529	-2.70799	11.0968	2.51905e-08	2.81512e-07	RGD1306991	Rattus norvegicus similar to Protein C20orf103 precursor (RGD1306991), mRNA [NM_001014183]
A_44_P109514	-1.10824	10.6901	2.52167e-08	2.81651e-07	Ablim2	Rattus norvegicus actin binding LIM protein family, member 2 (Ablim2), transcript variant 2, mRNA [NM_001001514]
A_44_P517419	-1.69088	9.7568	2.5363e-08	2.8313e-07		AW914966 EST346270 Normalized rat ovary, Bento Soares Rattus sp. cDNA clone RGIBM90 5' end, mRNA sequence [AW914966]
A_44_P373236	3.55888	3.96974	2.54113e-08	2.83514e-07	Slfn8	Rattus norvegicus schlafen 8 (Slfn8), mRNA [NM_001013970]
A_43_P22732	-1.43724	8.01435	2.54784e-08	2.83952e-07		BF286666 EST451257 Rat Gene Index, normalized rat, Rattus norvegicus cDNA Rattus norvegicus cDNA clone RGIFR85, mRNA sequence [BF286666]
A_44_P335564	-1.30857	11.5733	2.56415e-08	2.85382e-07		LOC501224 protein [Source:UniProtKB/TrEMBL;Acc:Q0P5Q7] [ENSRNOT00000048256]
A_44_P187379	-1.9786	5.08082	2.56428e-08	2.85382e-07	RGD1564941	PREDICTED: Rattus norvegicus similar to ankyrin repeat domain 26 (predicted) (RGD1564941_predicted), mRNA [XM_344499]
A_44_P320752	-1.83096	9.30977	2.56487e-08	2.85382e-07	Rasl11a	Rattus norvegicus RAS-like family 11 member A (Rasl11a), mRNA [NM_001002829]
A_44_P951025	-1.76995	9.97195	2.58036e-08	2.86737e-07
A_44_P265434	1.12934	10.4646	2.58208e-08	2.86737e-07	Mif4gd	Rattus norvegicus MIF4G domain containing (Mif4gd), mRNA [NM_001014122]
A_44_P118880	-1.67784	9.60543	2.58267e-08	2.86737e-07	Kcnip4	Rattus norvegicus Kv channel interacting protein 4 (Kcnip4), mRNA [NM_181365]
A_44_P669179	-1.06707	8.59581	2.58567e-08	2.86877e-07
A_44_P335402	2.06078	7.77206	2.58794e-08	2.86877e-07	Mocos	Rattus norvegicus molybdenum cofactor sulfurase (Mocos), mRNA [NM_001108425]
A_44_P991239	1.75408	9.91567	2.58815e-08	2.86877e-07	Sh3glb1	Rattus norvegicus SH3-domain GRB2-like endophilin B1 (Sh3glb1), mRNA [NM_001011929]
A_44_P856083	-1.80981	7.24972	2.59161e-08	2.87056e-07		AMGNNUC:NRDG1-00150-F3-A nrdg1 (10855) Rattus norvegicus cDNA clone nrdg1-00150-f3 5', mRNA sequence [CB782652]
A_44_P523114	-1.29817	9.85333	2.59259e-08	2.87056e-07		Q5BK04_RAT (Q5BK04) LOC363306 protein (Fragment), partial (78%) [TC629351]
A_44_P885189	-1.36465	11.7518	2.61893e-08	2.89584e-07	Lrrc4	Rattus norvegicus leucine rich repeat containing 4 (Lrrc4), mRNA [NM_001037336]
A_44_P268052	1.93384	4.25566	2.61967e-08	2.89584e-07		Q7Q339_ANOGA (Q7Q339) ENSANGP00000014483 (Fragment), partial (8%) [TC593001]
A_44_P400400	1.26911	10.0014	2.64036e-08	2.91555e-07	Hdac1	Rattus norvegicus histone deacetylase 1 (Hdac1), mRNA [NM_001025409]
A_44_P716372	-1.48014	7.35313	2.64535e-08	2.91948e-07		PTPRN_BOVIN (P56722) Receptor-type tyrosine-protein phosphatase-like N precursor (R-PTP-N) (Islet cell autoantigen 512) (ICA512), partial (3%) [TC637444]
A_44_P1012463	2.26813	4.2079	2.65126e-08	2.9214e-07		Q3RTP9_RALME (Q3RTP9) L-carnitine dehydratase/bile acid-inducible protein F, partial (5%) [TC634415]
A_44_P797293	-1.4464	12.9401	2.6513e-08	2.9214e-07		Rattus norvegicus cDNA clone IMAGE:7105414. [BC158761]
A_44_P358203	-1.23261	8.17626	2.65139e-08	2.9214e-07	Mark1	Rattus norvegicus MAP/microtubule affinity-regulating kinase 1 (Mark1), mRNA [NM_053947]
A_42_P762829	2.95599	11.7239	2.65456e-08	2.92331e-07	Cebpd	Rattus norvegicus CCAAT/enhancer binding protein (C/EBP), delta (Cebpd), mRNA [NM_013154]
A_43_P18344	1.27728	7.76981	2.65633e-08	2.92369e-07	Ripk2	Ripk2 protein Fragment [Source:UniProtKB/TrEMBL;Acc:Q3B7U0] [ENSRNOT00000012963]
A_42_P584734	-1.50209	6.78005	2.67658e-08	2.94439e-07	Gdf10	Rattus norvegicus growth differentiation factor 10 (Gdf10), mRNA [NM_024375]
A_44_P810009	-1.67344	6.7951	2.68217e-08	2.94735e-07
A_44_P234682	-1.14316	10.2341	2.68678e-08	2.95083e-07		Q25EQ8_MACFA (Q25EQ8) Brain cDNA, clone: QmoA-11388, partial (32%) [TC590069]
A_44_P173876	-1.37517	7.36629	2.69283e-08	2.95588e-07	Pank1	Rattus norvegicus pantothenate kinase 1 (Pank1), mRNA [NM_001106373]
A_44_P885461	-1.63152	10.0829	2.69818e-08	2.96016e-07
A_44_P897781	-1.46368	7.89195	2.70176e-08	2.9609e-07		AW915141 EST346445 Normalized rat embryo, Bento Soares Rattus sp. cDNA clone RGICK89 5' end, mRNA sequence [AW915141]
A_44_P150099	-2.14311	6.15759	2.70464e-08	2.96246e-07	Adam11	Rattus norvegicus ADAM metallopeptidase domain 11 (Adam11), mRNA [NM_001108300]
A_42_P589812	-1.09824	8.76256	2.71287e-08	2.96989e-07	Akap6	Rattus norvegicus A kinase (PRKA) anchor protein 6 (Akap6), mRNA [NM_022618]
A_42_P780932	1.88451	5.65692	2.71955e-08	2.9756e-07	Fcn1	Rattus norvegicus ficolin (collagen/fibrinogen domain containing) 1 (Fcn1), mRNA [NM_031348]
A_44_P328302	-1.05936	6.23557	2.72642e-08	2.97955e-07	Glmn	Rattus norvegicus glomulin, FKBP associated protein (Glmn), mRNA [NM_001105993]
A_44_P485453	-1.34168	9.53283	2.72754e-08	2.97955e-07		Rattus norvegicus similar to HUD3 (LOC298359), mRNA [XM_216471]
A_44_P247966	-1.65916	11.2004	2.76642e-08	3.02041e-07	Nell1	Rattus norvegicus NEL-like 1 (chicken) (Nell1), mRNA [NM_031069]
A_42_P501057	-1.61643	10.9719	2.78071e-08	3.03275e-07	Gls2	Rattus norvegicus glutaminase 2 (liver, mitochondrial) (Gls2), nuclear gene encoding mitochondrial protein, mRNA [NM_138904]
A_44_P128359	-1.43939	7.17415	2.78322e-08	3.03388e-07	Otud7a	PREDICTED: Rattus norvegicus OTU domain containing 7A (Otud7a), mRNA [XM_001058176]
A_44_P142277	-1.3068	5.35427	2.79453e-08	3.04295e-07	Kcnh5	Rattus norvegicus potassium voltage-gated channel, subfamily H (eag-related), member 5 (Kcnh5), mRNA [NM_133610]
A_43_P14184	1.08864	11.3074	2.79891e-08	3.0461e-07	Acadl	Rattus norvegicus acyl-Coenzyme A dehydrogenase, long-chain (Acadl), nuclear gene encoding mitochondrial protein, mRNA [NM_012819]
A_44_P227604	4.18718	2.15038	2.8119e-08	3.05696e-07	Eme1	Rattus norvegicus essential meiotic endonuclease 1 homolog 1 (S. pombe) (Eme1), mRNA [NM_001105830]
A_44_P342289	4.72135	6.67299	2.83004e-08	3.07505e-07	H19	Rattus norvegicus H19, imprinted maternally expressed transcript (H19), non-coding RNA [NR_027324]
A_44_P976687	6.11727	2.79539	2.86019e-08	3.10616e-07	LOC681382	AY902475 CUG2 {Homo sapiens} (exp=-1; wgp=0; cg=0), partial (86%) [TC613021]
A_43_P20485	1.57402	5.6596	2.8618e-08	3.10625e-07	Il10rb	Rattus norvegicus interleukin 10 receptor, beta (Il10rb), mRNA [NM_001107111]
A_44_P423803	1.01741	14.1393	2.87129e-08	3.11489e-07	Actb	Rattus norvegicus actin, beta (Actb), mRNA [NM_031144]
A_44_P1034018	1.29621	8.76304	2.87603e-08	3.11837e-07	N4bp3	Rattus norvegicus Nedd4 binding protein 3 (N4bp3), mRNA [NM_001033893]
A_44_P157604	-1.17923	6.57093	2.89292e-08	3.13336e-07		Ankyrin repeat and sterile alpha motif domain-containing protein 1B (Amyloid-beta protein intracellular domain-associated protein 1)(AIDA-1)(E2A-PBX1-associated protein)(EB-1) [Source:UniProtKB/Swiss-Prot;Acc:P0C6S7] [ENSRNOT00000059269]
A_42_P478500	-1.18756	15.6425	2.91468e-08	3.15114e-07	Slc22a17	Rattus norvegicus solute carrier family 22, member 17 (Slc22a17), mRNA [NM_177421]
A_44_P431150	2.36022	4.25046	2.91539e-08	3.15114e-07	Pole	Rattus norvegicus polymerase (DNA directed), epsilon (Pole), mRNA [NM_001107152]
A_44_P1036881	-1.33655	11.5212	2.91577e-08	3.15114e-07		UI-R-BO1-ajh-h-04-0-UI.r1 UI-R-BO1 Rattus norvegicus cDNA clone UI-R-BO1-ajh-h-04-0-UI 5', mRNA sequence [BF563262]
A_44_P415269	3.47838	2.69199	2.91706e-08	3.15114e-07	Rhbdf2	Rattus norvegicus rhomboid 5 homolog 2 (Drosophila) (Rhbdf2), mRNA [NM_001107067]
A_44_P201178	-1.27421	8.48555	2.92198e-08	3.15478e-07	Inpp5j	Rattus norvegicus inositol polyphosphate-5-phosphatase J (Inpp5j), mRNA [NM_133562]
A_44_P515717	-1.95976	5.71217	2.92552e-08	3.15693e-07	Cdh12	PREDICTED: Rattus norvegicus cadherin 12 (Cdh12), mRNA [XM_001062023]
A_44_P1050809	-1.66493	7.69639	2.92761e-08	3.15751e-07	MGC114464	Rattus norvegicus similar to expressed sequence AI836003 (MGC114464), mRNA [NM_001024909]
A_44_P398003	4.10011	1.9176	2.94628e-08	3.17597e-07	Klrc3	Rattus norvegicus killer cell lectin-like receptor subfamily C, member 3 (Klrc3), mRNA [NM_001029908]
A_44_P945829	-1.51174	8.6315	2.95511e-08	3.1838e-07
A_44_P988451	1.01143	7.48757	2.9856e-08	3.21157e-07	H2afx	Rattus norvegicus H2A histone family, member X (H2afx), mRNA [NM_001109291]
A_43_P10690	4.98829	3.33971	2.98823e-08	3.2127e-07	Klra17	Rattus norvegicus killer cell lectin-like receptor, subfamily A, member 17 (Klra17), mRNA [NM_001172088]
A_44_P885889	-1.51441	11.5334	2.99368e-08	3.21687e-07	Fam81a	Rattus norvegicus family with sequence similarity 81, member A (Fam81a), mRNA [NM_001108163]
A_44_P696426	1.73111	5.60905	2.99692e-08	3.21866e-07		PREDICTED: Rattus norvegicus DENN/MADD domain containing 2C, transcript variant 1 (Dennd2c), mRNA [XM_001067655]
A_44_P132960	2.40923	6.20743	3.00059e-08	3.21991e-07	S100a3	Rattus norvegicus S100 calcium binding protein A3 (S100a3), mRNA [NM_053681]
A_44_P803813	-1.399	13.3901	3.00125e-08	3.21991e-07		UI-R-E1-fo-a-01-0-UI.s1 UI-R-E1 Rattus norvegicus cDNA clone UI-R-E1-fo-a-01-0-UI 3', mRNA sequence [AA956840]
A_44_P494949	-1.80314	4.8734	3.01178e-08	3.22951e-07		Rattus norvegicus similar to chromosome 17 open reading frame 27 (LOC303735), mRNA [XM_221191]
A_44_P152233	1.15955	14.2125	3.01895e-08	3.2355e-07		Rattus norvegicus similar to 40S ribosomal protein S2 (LOC367872), mRNA [XM_346337]
A_44_P545553	-1.78642	10.1459	3.02055e-08	3.23551e-07	Dgkb	Rattus norvegicus diacylglycerol kinase, beta (Dgkb), mRNA [NM_019304]
A_44_P732939	-1.13766	7.26676	3.0228e-08	3.23622e-07		Q4CBZ6_CLOTM (Q4CBZ6) HI0933-like protein precursor, partial (5%) [TC604346]
A_44_P528667	-1.47987	8.36841	3.02611e-08	3.23807e-07		Q5DTF9_MOUSE (Q5DTF9) MKIAA4235 protein (Fragment), complete [TC624936]
A_43_P17988	1.65062	7.24528	3.05147e-08	3.26178e-07	Tmem77	Rattus norvegicus transmembrane protein 77 (Tmem77), mRNA [NM_001025018]
A_44_P1028132	1.2185	7.989	3.05456e-08	3.26337e-07		BC024812 methyl-CpG binding domain protein 4 {Mus musculus} (exp=-1; wgp=0; cg=0), partial (4%) [TC620819]
A_42_P658264	1.83831	6.83433	3.05964e-08	3.26708e-07	Nfkb2	Rattus norvegicus nuclear factor of kappa light polypeptide gene enhancer in B-cells 2, p49/p100 (Nfkb2), mRNA [NM_001008349]
A_44_P438399	-1.58215	7.51247	3.0649e-08	3.27099e-07	Osbp2	Rattus norvegicus oxysterol binding protein 2 (Osbp2), mRNA [NM_001107232]
A_44_P290559	1.21981	11.0088	3.07382e-08	3.2788e-07	Pabpc4	Rattus norvegicus poly(A) binding protein, cytoplasmic 4 (Pabpc4), mRNA [NM_001100538]
A_44_P173706	1.44646	8.27519	3.08233e-08	3.28615e-07	Gja7	Rattus norvegicus gap junction membrane channel protein alpha 7, mRNA (cDNA clone MGC:187215 IMAGE:9021864), complete cds. [BC166405]
A_44_P876408	-1.39818	11.2949	3.08859e-08	3.29111e-07	Lrrc4	Rattus norvegicus leucine rich repeat containing 4 (Lrrc4), mRNA [NM_001037336]
A_43_P12942	-1.12797	13.2721	3.09156e-08	3.29255e-07	Nrxn3	Rattus norvegicus neurexin 3 (Nrxn3), mRNA [NM_053817]
A_44_P351490	1.67515	9.29107	3.09706e-08	3.29669e-07	Cd82	Rattus norvegicus Cd82 molecule (Cd82), mRNA [NM_031797]
A_44_P263740	2.01394	4.7325	3.12518e-08	3.32365e-07	Tmem86a	Rattus norvegicus transmembrane protein 86A (Tmem86a), mRNA [NM_001135016]
A_44_P126085	2.23499	4.92317	3.12564e-08	3.32365e-07	Map4k1	Rattus norvegicus mitogen activated protein kinase kinase kinase kinase 1 (Map4k1), mRNA [NM_001106243]
A_44_P291938	-2.0347	5.12803	3.12886e-08	3.32533e-07	Rab6b	Rattus norvegicus RAB6B, member RAS oncogene family (Rab6b), mRNA [NM_001108775]
A_44_P426492	-1.62268	7.35581	3.14275e-08	3.33835e-07	Ccdc64	PREDICTED: Rattus norvegicus similar to 2210403N09Rik protein (predicted) (RGD1310292_predicted), mRNA [XM_222240]
A_44_P468650	1.18911	11.9446	3.15945e-08	3.35435e-07		Rattus norvegicus similar to ribosomal protein L36; 60S ribosomal protein L36 (LOC364409), mRNA [XM_344425]
A_44_P386664	1.11198	10.6216	3.16769e-08	3.35959e-07		Histone H2A type 1-F [Source:UniProtKB/Swiss-Prot;Acc:Q64598] [ENSRNOT00000046191]
A_44_P1003210	-1.3564	13.0825	3.17013e-08	3.36043e-07		Rattus norvegicus synaptogenesis-related mRNA sequence 7, 3' untranslated region. [AF452728]
A_44_P528685	-1.25697	12.7111	3.17213e-08	3.36081e-07		AW915063 EST346367 Normalized rat ovary, Bento Soares Rattus sp. cDNA clone RGIBO54 5' end, mRNA sequence [AW915063]
A_44_P109584	-1.44983	4.77798	3.18183e-08	3.3686e-07	Nova1	RNA-binding protein Nova-1 Fragment (Neuro-oncological ventral antigen 1) [Source:UniProtKB/Swiss-Prot;Acc:Q80WA4] [ENSRNOT00000050372]
A_43_P14669	1.34503	11.3597	3.18279e-08	3.3686e-07	S100a13	EST292055 Normalized rat ovary, Bento Soares Rattus sp. cDNA clone RGICP68 5' end similar to S100 calcium-binding protein A13, mRNA sequence [AW141940]
A_42_P497393	1.14805	8.55969	3.20516e-08	3.39052e-07		AI008316 EST202767 Normalized rat embryo, Bento Soares Rattus sp. cDNA clone REMAV79 3' end, mRNA sequence [AI008316]
A_44_P135531	2.38825	3.82271	3.20732e-08	3.39105e-07	RGD1304929	PREDICTED: Rattus norvegicus similar to chromosome 13 open reading frame 18 (predicted) (RGD1304929_predicted), mRNA [XM_224403]
A_44_P129827	-1.52946	4.94642	3.21302e-08	3.39531e-07		Q5JU62_HUMAN (Q5JU62) Syntaxin binding protein 1, partial (17%) [TC607354]
A_44_P211679	4.88803	2.65631	3.22181e-08	3.40284e-07		445469 Rat lymphocyte Rattus norvegicus cDNA, mRNA sequence [BM299612]
A_44_P421375	-1.35439	13.0161	3.24522e-08	3.4226e-07	Ina	Rattus norvegicus internexin neuronal intermediate filament protein, alpha (Ina), mRNA [NM_019128]
A_44_P932543	-1.23982	10.5483	3.27188e-08	3.44858e-07	Slitrk5	Rattus norvegicus SLIT and NTRK-like family, member 5 (Slitrk5), mRNA [NM_001107284]
A_44_P653272	-1.06849	11.259	3.27787e-08	3.45311e-07	Gpr155	Rattus norvegicus G protein-coupled receptor 155 (Gpr155), mRNA [NM_001107811]
A_44_P290022	2.09422	8.34563	3.2875e-08	3.46147e-07	Lrg1	Rattus norvegicus leucine-rich alpha-2-glycoprotein 1 (Lrg1), mRNA [NM_001009717]
A_42_P538400	-1.16392	13.6888	3.29598e-08	3.4686e-07	Ntrk2	Rattus norvegicus neurotrophic tyrosine kinase, receptor, type 2 (Ntrk2), transcript variant 1, mRNA [NM_012731]
A_44_P866659	2.94579	9.77931	3.30389e-08	3.47334e-07	Adam8	PREDICTED: Rattus norvegicus similar to cysteine-rich glycoprotein (predicted) (RGD1566394_predicted), mRNA [XM_574584]
A_44_P927840	-1.43895	10.8248	3.31479e-08	3.48301e-07	Agpat3	Rattus norvegicus 1-acylglycerol-3-phosphate O-acyltransferase 3 (Agpat3), mRNA [NM_001106378]
A_44_P638253	-1.35045	8.90243	3.32154e-08	3.48831e-07		Q3XV02_9PROT (Q3XV02) Recombinase for Bh.Int, partial (16%) [TC596930]
A_44_P1037817	1.16549	11.8817	3.32665e-08	3.49187e-07	Lman2	Rattus norvegicus lectin, mannose-binding 2 (Lman2), mRNA [NM_001115024]
A_44_P459741	1.30082	8.34249	3.3427e-08	3.50691e-07	Hexa	Rattus norvegicus hexosaminidase A (Hexa), mRNA [NM_001004443]
A_44_P199179	-1.63196	5.95908	3.3519e-08	3.51315e-07	Kctd16	Rattus norvegicus potassium channel tetramerisation domain containing 16 (Kctd16), mRNA [NM_001172155]
A_42_P783318	1.79812	6.40597	3.35342e-08	3.51315e-07	Tp53i13	Rattus norvegicus tumor protein p53 inducible protein 13 (Tp53i13), mRNA [NM_001105818]
A_44_P576530	-1.54096	8.7987	3.35394e-08	3.51315e-07		AMGNNUC:NRHZ1-00002-A4-A nrhz1 (10741) Rattus norvegicus cDNA clone nrhz1-00002-a4 5', mRNA sequence [CB734543]
A_44_P1004324	2.54603	7.98451	3.35554e-08	3.51315e-07	Col18a1	Rattus norvegicus collagen, type XVIII, alpha 1 (Col18a1), mRNA [NM_053489]
A_44_P766691	-1.25885	7.12917	3.36781e-08	3.52419e-07		RVL23571 Wackym-Soares normalized rat vestibular cDNA library Rattus norvegicus cDNA 5', mRNA sequence [DY472283]
A_44_P198759	2.32164	4.25508	3.37583e-08	3.53077e-07		NK cell receptor 2B4 [Source:UniProtKB/TrEMBL;Acc:Q9EQK9] [ENSRNOT00000006266]
A_44_P154245	2.22886	6.7403	3.39046e-08	3.54186e-07	Atp10d	PREDICTED: Rattus norvegicus similar to Probable phospholipid-transporting ATPase VD (ATPVD) (LOC360932), mRNA [XR_009136]
A_44_P316659	-2.02461	10.2158	3.39164e-08	3.54186e-07		Rattus norvegicus similar to RIKEN cDNA A930001M12 gene (LOC366358), mRNA [XM_345522]
A_44_P869379	-1.51565	10.5202	3.40151e-08	3.55035e-07
A_44_P761639	1.68204	10.1488	3.40645e-08	3.55369e-07		Q99386_MOUSE (Q99386) ATPB2 GENE, partial (14%) [TC606031]
A_44_P316422	-1.4855	8.18478	3.40929e-08	3.55482e-07
A_44_P362016	1.34276	4.86297	3.41103e-08	3.55482e-07		M-phase phosphoprotein, mpp8 [Source:RefSeq peptide;Acc:NP_001017375] [ENSRNOT00000066686]
A_44_P300212	-1.94629	8.19043	3.43345e-08	3.57636e-07	Fstl4	Rattus norvegicus follistatin-like 4 (Fstl4), mRNA [NM_001107000]
A_44_P166581	2.25648	6.4593	3.44039e-08	3.58176e-07	Ifitm7	PREDICTED: Rattus norvegicus interferon induced transmembrane protein 7 (Ifitm7), mRNA [XM_001054983]
A_44_P975347	1.51	9.55972	3.45137e-08	3.59136e-07
A_44_P395315	-1.46598	5.76155	3.47144e-08	3.6104e-07	Gpt	Rattus norvegicus glutamic-pyruvate transaminase (alanine aminotransferase) (Gpt), mRNA [NM_031039]
A_44_P174476	2.21229	8.38461	3.5204e-08	3.65946e-07	Fbln2	PREDICTED: Rattus norvegicus fibulin 2, transcript variant 2 (Fbln2), mRNA [XM_232197]
A_44_P324783	-1.76701	9.12744	3.52724e-08	3.6647e-07		UI-R-BT1-akh-d-05-0-UI.r1 UI-R-BT1 Rattus norvegicus cDNA clone UI-R-BT1-akh-d-05-0-UI 5', mRNA sequence [BF563411]
A_44_P218229	1.13783	8.79349	3.52973e-08	3.66542e-07		Rattus norvegicus LOC363208 (LOC363208), mRNA [XM_347113]
A_42_P764466	1.52245	9.21224	3.54032e-08	3.67454e-07	Arhgap18	Rattus norvegicus Rho GTPase activating protein 18 (Arhgap18), mRNA [NM_001170575]
A_44_P550364	-1.35369	9.89813	3.55027e-08	3.68134e-07	Dynll2	Rattus norvegicus dynein light chain LC8-type 2 (Dynll2), mRNA [NM_080697]
A_44_P901069	-1.40245	10.5695	3.55047e-08	3.68134e-07		Q5SLD9_THET8 (Q5SLD9) ABC transporter, permease protein, MalFG family, partial (8%) [TC620427]
A_43_P13277	1.0226	7.81216	3.56121e-08	3.69059e-07	Psmc3ip	Rattus norvegicus PSMC3 interacting protein (Psmc3ip), mRNA [NM_134458]
A_44_P271018	1.22994	11.9233	3.57346e-08	3.70141e-07		BG668512 DRACKA02 Rat DRG Library Rattus norvegicus cDNA clone DRACKA02 5', mRNA sequence [BG668512]
A_43_P12159	3.19961	5.91764	3.58693e-08	3.71347e-07	Cxcr4	Rattus norvegicus chemokine (C-X-C motif) receptor 4 (Cxcr4), mRNA [NM_022205]
A_44_P910545	-1.63149	7.41708	3.59202e-08	3.71511e-07		Q3N0X1_9DELT (Q3N0X1) K+ channel, pore region precursor, partial (7%) [TC598772]
A_42_P627101	-1.00194	11.0253	3.59336e-08	3.71511e-07		Q9CXE2_MOUSE (Q9CXE2) 14 days embryo liver cDNA, RIKEN full-length enriched library, clone:4432415N06 product:B-cell CLL/lymphoma 7A, full insert sequence (B-cell CLL/lymphoma 7A), complete [TC594364]
A_44_P791908	1.53186	6.36166	3.59398e-08	3.71511e-07	RGD1560859	PREDICTED: Rattus norvegicus similar to 2300003P22Rik protein (predicted) (RGD1560859_predicted), mRNA [XR_008965]
A_42_P758222	2.71191	8.08437	3.6354e-08	3.75603e-07	Arg1	Rattus norvegicus arginase, liver (Arg1), mRNA [NM_017134]
A_43_P10634	1.29214	9.882	3.65704e-08	3.77538e-07	Kdelc2	Rattus norvegicus KDEL (Lys-Asp-Glu-Leu) containing 2 (Kdelc2), mRNA [NM_001025123]
A_43_P23251	-2.18702	6.5666	3.66204e-08	3.77651e-07	Pcdh20	Rattus norvegicus protocadherin 20 (Pcdh20), mRNA [NM_001107280]
A_44_P423899	1.72891	5.52294	3.66264e-08	3.77651e-07		Rattus norvegicus polo-like kinase isoform mRNA, partial cds. [AF053092]
A_42_P493567	1.08305	7.89774	3.73223e-08	3.84438e-07	Ctbs	Rattus norvegicus chitobiase, di-N-acetyl- (Ctbs), mRNA [NM_031023]
A_44_P253674	-1.13069	6.90565	3.74382e-08	3.85244e-07		AMGNNUC:NRHY5-00459-F4-A W Rat hypothalamus (10471) Rattus norvegicus cDNA clone nrhy5-00459-f4 5', mRNA sequence [CB585046]
A_44_P463425	1.76513	7.98331	3.75893e-08	3.86408e-07		AW917764 EST349068 Rat gene index, normalized rat, norvegicus, Bento Soares Rattus norvegicus cDNA clone RGIEH67 5' end, mRNA sequence [AW917764]
A_42_P723851	-1.05995	9.86199	3.76415e-08	3.8675e-07	Plcl1	Rattus norvegicus phospholipase C-like 1 (Plcl1), mRNA [NM_053456]
A_44_P144591	2.85534	5.74799	3.77546e-08	3.87659e-07	Cthrc1	Rattus norvegicus collagen triple helix repeat containing 1 (Cthrc1), mRNA [NM_172333]
A_44_P301863	1.44898	8.95107	3.78059e-08	3.87853e-07	Gng12	Guanine nucleotide binding protein gamma 12 subunit Fragment [Source:UniProtKB/TrEMBL;Acc:O35359] [ENSRNOT00000007403]
A_44_P515548	4.38218	2.11292	3.78686e-08	3.88287e-07	Pilra	PREDICTED: Rattus norvegicus similar to paired immunoglobin-like type 2 receptor alpha (predicted) (RGD1562847_predicted), mRNA [XM_213732]
A_44_P492897	-1.19843	7.28267	3.78863e-08	3.88287e-07	Fam123a	PREDICTED: Rattus norvegicus family with sequence similarity 123A, transcript variant 2 (Fam123a), mRNA [XM_573799]
A_43_P12325	-1.1688	12.493	3.80463e-08	3.89731e-07	B4galnt1	Rattus norvegicus beta-1,4-N-acetyl-galactosaminyl transferase 1 (B4galnt1), mRNA [NM_022860]
A_43_P14961	-1.45417	5.71035	3.81609e-08	3.90709e-07		AA850752 EST193520 Normalized rat ovary, Bento Soares Rattus sp. cDNA clone ROVAK38 3' end, mRNA sequence [AA850752]
A_44_P178519	2.56692	7.5324	3.82855e-08	3.91787e-07	Adamts7	Rattus norvegicus ADAM metallopeptidase with thrombospondin type 1 motif, 7 (Adamts7), mRNA [NM_001047101]
A_44_P356636	-1.50183	10.5287	3.84802e-08	3.93582e-07		LOC501224 protein [Source:UniProtKB/TrEMBL;Acc:Q0P5Q7] [ENSRNOT00000048256]
A_44_P793931	1.90542	6.10793	3.86494e-08	3.95115e-07		MMETL1A enhancer-trap-locus-1 {Mus musculus} (exp=-1; wgp=0; cg=0), partial (9%) [TC645304]
A_44_P746233	-1.44779	10.0235	3.87474e-08	3.95919e-07		Q8N662_HUMAN (Q8N662) C6orf65 protein, partial (68%) [TC588160]
A_44_P513075	1.88973	7.53655	3.89945e-08	3.98243e-07	Ace	Rattus norvegicus somatic angiotensin-1 converting enzyme (Ace) mRNA, partial cds. [AF539701]
A_42_P550914	2.52787	7.03892	3.90934e-08	3.99054e-07	Ltb	Rattus norvegicus lymphotoxin beta (TNF superfamily, member 3) (Ltb), mRNA [NM_212507]
A_44_P792207	-1.19125	11.9172	3.91922e-08	3.99862e-07		O63614_BALCA (O63614) ATP synthase protein 8 (A6L) (ATPase subunit 8) , partial (26%) [TC596653]
A_43_P22808	-1.04116	9.79569	3.92978e-08	4.00739e-07	LOC292199	Rattus norvegicus hypothetical LOC292199 (LOC292199), mRNA [NM_001144859]
A_42_P817417	2.11335	7.11763	3.94394e-08	4.01982e-07	PVR	Rattus norvegicus poliovirus receptor (PVR), mRNA [NM_017076]
A_44_P926632	1.3634	6.00724	3.98828e-08	4.06298e-07	Rp2	Rattus norvegicus retinitis pigmentosa 2 homolog (human) (Rp2), mRNA [NM_001109012]
A_44_P727294	-1.05095	8.40428	4.01611e-08	4.08725e-07	Nfasc	Rattus norvegicus neurofascin (Nfasc), transcript variant 1, mRNA [NM_001160314]
A_44_P270119	2.15403	3.62567	4.03104e-08	4.09867e-07	RGD1307288	PREDICTED: Rattus norvegicus similar to Protein C21orf58 (predicted) (RGD1307288_predicted), mRNA [XM_213490]
A_44_P506817	3.4299	2.22401	4.03134e-08	4.09867e-07		Q3TJS1_MOUSE (Q3TJS1) 15 days pregnant adult female placenta cDNA, RIKEN full-length enriched library, clone:I530003N22 product:UDP-Gal:betaGlcNAc beta 1,4- galactosyltransferase, polypeptide 1, full insert sequence, partial (82%) [TC627104]
A_44_P855981	-1.60881	7.75736	4.04428e-08	4.10977e-07		CBR131634 LIR-2 protein {Caenorhabditis briggsae} (exp=-1; wgp=0; cg=0), partial (3%) [TC613869]
A_44_P461165	4.57162	3.64476	4.06008e-08	4.12172e-07	Samsn1	Rattus norvegicus SAM domain, SH3 domain and nuclear localization signals, 1 (Samsn1), mRNA [NM_130821]
A_44_P726568	-1.38659	8.89669	4.0627e-08	4.12232e-07	Ptpn3	Ptpn3 protein Fragment [Source:UniProtKB/TrEMBL;Acc:Q562B7] [ENSRNOT00000059627]
A_44_P708147	-1.19245	8.90337	4.07929e-08	4.13711e-07		PREDICTED: Rattus norvegicus similar to nemo like kinase (LOC365949), mRNA [XR_009210]
A_44_P304842	-1.49085	6.12537	4.08558e-08	4.14142e-07	Tle1	Rattus norvegicus transducin-like enhancer of split 1 (E(sp1) homolog, Drosophila) (Tle1), mRNA [NM_001173433]
A_44_P404567	1.42063	6.84354	4.09435e-08	4.1457e-07	Ptbp1	Rattus norvegicus polypyrimidine tract binding protein 1 (Ptbp1), transcript variant 2, mRNA [NM_022516]
A_44_P389156	-2.39182	5.25205	4.0959e-08	4.1457e-07	Ankrd56	PREDICTED: Rattus norvegicus ankyrin repeat domain 56 (Ankrd56), mRNA [XM_001070624]
A_44_P986792	-1.45025	9.69176	4.09931e-08	4.1471e-07	Sorl1	Rattus norvegicus sortilin-related receptor, LDLR class A repeats-containing (Sorl1), mRNA [NM_053519]
A_44_P853647	-1.25535	12.0531	4.10241e-08	4.14731e-07	Wasf1
A_44_P147156	3.75256	3.1701	4.10375e-08	4.14731e-07	Rbm47	Rattus norvegicus RNA binding motif protein 47 (Rbm47), mRNA [NM_001005882]
A_43_P12950	-1.56533	9.60042	4.10563e-08	4.14731e-07	Kcnj9	Rattus norvegicus potassium inwardly-rectifying channel, subfamily J, member 9 (Kcnj9), mRNA [NM_053834]
A_44_P521587	-1.23816	11.6649	4.11402e-08	4.15374e-07	Arhgef3	Rattus norvegicus Rho guanine nucleotide exchange factor (GEF) 3 (Arhgef3), mRNA [NM_001106061]
A_44_P523917	-1.06189	9.05035	4.11866e-08	4.15636e-07	Ogt	Rattus norvegicus O-linked N-acetylglucosamine (GlcNAc) transferase (UDP-N-acetylglucosamine:polypeptide-N-acetylglucosaminyl transferase) (Ogt), mRNA [NM_017107]
A_43_P14887	-1.21218	8.26049	4.13598e-08	4.17178e-07	Dlx5	Rattus norvegicus distal-less homeobox 5 (Dlx5), mRNA [NM_012943]
A_44_P100729	-1.47983	6.2631	4.14948e-08	4.1815e-07		PREDICTED: Rattus norvegicus similar to RGD, leucine-rich repeat, tropomodulin and proline-rich containing protein (predicted) (RGD1562390_predicted), mRNA [XR_009042]
A_44_P900655	-1.01259	9.20478	4.14972e-08	4.1815e-07		RVL22079 Wackym-Soares normalized rat vestibular cDNA library Rattus norvegicus cDNA 5', mRNA sequence [DV729278]
A_44_P448645	1.12195	6.85429	4.21936e-08	4.24747e-07	Brp16	Rattus norvegicus brain protein 16 (Brp16), mRNA [NM_001007707]
A_44_P527610	1.84827	6.12415	4.22788e-08	4.25396e-07	Tradd	Rattus norvegicus TNFRSF1A-associated via death domain (Tradd), mRNA [NM_001100480]
A_43_P21071	-1.78852	6.55348	4.24123e-08	4.26528e-07		Q7TSJ9_MOUSE (Q7TSJ9) Tro protein, partial (18%) [TC628063]
A_44_P164848	-1.13595	8.55179	4.2472e-08	4.26918e-07		AW142951 EST293243 Normalized rat ovary, Bento Soares Rattus sp. cDNA clone RGIBA19 5' end, mRNA sequence [AW142951]
A_43_P12134	-1.27533	8.31403	4.25449e-08	4.2744e-07	Kcnt1	Rattus norvegicus potassium channel, subfamily T, member 1 (Kcnt1), mRNA [NM_021853]
A_43_P14915	4.12887	4.85804	4.25969e-08	4.27752e-07	C6	Rattus norvegicus complement component 6 (C6), mRNA [NM_176074]
A_44_P389072	2.11359	4.06297	4.26945e-08	4.2852e-07	Il13ra1	Rattus norvegicus interleukin 13 receptor, alpha 1 (Il13ra1), mRNA [NM_145789]
A_42_P542744	1.31479	9.48361	4.27457e-08	4.28824e-07	Dchs1	Rattus norvegicus dachsous 1 (Drosophila) (Dchs1), mRNA [NM_001107544]
A_44_P412159	1.3399	5.66207	4.28417e-08	4.29364e-07	Cast	Rattus norvegicus calpastatin (Cast), transcript variant 1, mRNA [NM_053295]
A_42_P601850	-1.39092	12.6987	4.29141e-08	4.29879e-07	Shroom2	Rattus norvegicus shroom family member 2 (Shroom2), mRNA [NM_001047893]
A_44_P883921	1.54226	6.80743	4.30001e-08	4.30529e-07		Q86YA9_HUMAN (Q86YA9) Golgi associated, gamma adaptin ear containing, ARF binding protein 1, isoform 2, partial (6%) [TC586788]
A_44_P654434	-1.34992	10.1866	4.32823e-08	4.33141e-07		RVL18428 Wackym-Soares normalized rat vestibular cDNA library Rattus norvegicus cDNA 5', mRNA sequence [DV726161]
A_44_P823561	-1.47799	10.015	4.34087e-08	4.34193e-07
A_44_P402050	4.08678	2.21521	4.3595e-08	4.35843e-07		BE109691 UI-R-BJ1-aup-a-08-0-UI.s1 UI-R-BJ1 Rattus norvegicus cDNA clone UI-R-BJ1-aup-a-08-0-UI 3', mRNA sequence [BE109691]
A_44_P624280	-1.33076	8.50948	4.39896e-08	4.39573e-07
A_44_P730661	-1.30991	7.13614	4.40297e-08	4.39758e-07		AGENCOURT_111903473 NIH_MGC_418 Rattus norvegicus cDNA clone IMAGE:9026505 5', mRNA sequence [EV766287]
A_44_P242580	-1.22868	11.7768	4.41798e-08	4.41042e-07		FM072191 etnoaor Rattus norvegicus cDNA clone etnoaorP0013E20 5', mRNA sequence [FM072191]
A_44_P434541	2.62508	6.36756	4.43364e-08	4.42388e-07	Ada	Rattus norvegicus adenosine deaminase (Ada), mRNA [NM_130399]
A_44_P807669	-1.00557	13.8832	4.44381e-08	4.43186e-07		Q39AB9_BURS3 (Q39AB9) 3-hydroxyisobutyrate dehydrogenase , partial (5%) [TC613811]
A_42_P529319	-1.17034	12.0885	4.45378e-08	4.43963e-07	Scn2a1	Rattus norvegicus sodium channel, voltage-gated, type II, alpha 1 (Scn2a1), mRNA [NM_012647]
A_43_P20506	-2.16925	5.79586	4.45657e-08	4.44024e-07		CB545830 AMGNNUC:MRPE4-00028-H9-A mrpe4 (10380) Rattus norvegicus cDNA clone mrpe4-00028-h9 5', mRNA sequence [CB545830]
A_44_P312089	3.02574	4.40266	4.49961e-08	4.48093e-07	Neurl3	Rattus norvegicus neuralized homolog 3 (Drosophila) (Neurl3), mRNA [NM_001014100]
A_44_P443751	2.46211	6.85096	4.51435e-08	4.49342e-07	Pdpn	Rattus norvegicus podoplanin (Pdpn), mRNA [NM_019358]
A_43_P21660	-1.40161	8.6718	4.5171e-08	4.49397e-07	Unc84a	Rattus norvegicus unc-84 homolog A (C. elegans) (Unc84a), mRNA [NM_001007147]
A_44_P973511	-1.22269	13.2983	4.51944e-08	4.4941e-07	Lrp11	Rattus norvegicus low density lipoprotein receptor-related protein 11 (Lrp11), mRNA [NM_001106217]
A_42_P542909	-1.13668	9.96206	4.52545e-08	4.49788e-07	Stau2	Rattus norvegicus staufen, RNA binding protein, homolog 2 (Drosophila) (Stau2), transcript variant LS, mRNA [NM_134466]
A_44_P1000653	6.02697	6.17143	4.54746e-08	4.51755e-07	Serpina3n	Rattus norvegicus serine (or cysteine) peptidase inhibitor, clade A, member 3N (Serpina3n), mRNA [NM_031531]
A_43_P17467	-1.30846	7.63373	4.55003e-08	4.51791e-07	Ankrd55	PREDICTED: Rattus norvegicus similar to hypothetical protein FLJ11795 (predicted) (RGD1307735_predicted), mRNA [XM_342195]
A_44_P557575	1.03782	11.2289	4.5604e-08	4.526e-07		Rattus norvegicus similar to 60S ribosomal protein L7a (Surfeit locus protein 3) (PLA-X polypeptide) (LOC292195), mRNA [XM_217716]
A_44_P640923	-1.38255	6.37677	4.56847e-08	4.5279e-07
A_44_P1016480	1.52775	6.2016	4.56898e-08	4.5279e-07	Lpl	Rattus norvegicus lipoprotein lipase (Lpl), mRNA [NM_012598]
A_44_P307151	-1.28704	6.9795	4.58486e-08	4.54143e-07		Rattus norvegicus similar to Eph-like receptor tyrosine kinase (LOC298528), mRNA [XM_233522]
A_44_P426079	-1.4325	9.64558	4.59813e-08	4.55237e-07	Kcnc1	Rattus norvegicus potassium voltage gated channel, Shaw-related subfamily, member 1 (Kcnc1), mRNA [NM_012856]
A_44_P224752	-1.02007	7.39944	4.60993e-08	4.56184e-07	Npas1	Rattus norvegicus neuronal PAS domain protein 1 (Npas1), mRNA [NM_001107479]
A_44_P325522	2.65491	4.2876	4.6224e-08	4.56913e-07	Lmnb1	Rattus norvegicus lamin B1 (Lmnb1), mRNA [NM_053905]
A_42_P623666	1.43159	5.59685	4.64078e-08	4.58347e-07	Efhc1	Rattus norvegicus EF-hand domain (C-terminal) containing 1 (Efhc1), mRNA [NM_001122947]
A_44_P330652	-1.37228	6.9014	4.64852e-08	4.58889e-07		Brain serine/threonine kinase 2 Fragment [Source:UniProtKB/TrEMBL;Acc:Q4A1P4] [ENSRNOT00000054868]
A_43_P20319	2.4586	4.96676	4.65811e-08	4.59614e-07	Dbf4	PREDICTED: Rattus norvegicus similar to DBF4-related protein (predicted) (RGD1305854_predicted), mRNA [XM_231388]
A_44_P741723	1.9244	8.15454	4.66918e-08	4.60483e-07	Il13ra1	Rattus norvegicus interleukin 13 receptor, alpha 1 (Il13ra1), mRNA [NM_145789]
A_44_P519251	5.06446	4.18195	4.69734e-08	4.63037e-07	Cd14	Rattus norvegicus CD14 molecule (Cd14), mRNA [NM_021744]
A_43_P12266	5.13816	3.4772	4.70525e-08	4.63592e-07	Bard1	Rattus norvegicus BRCA1 associated RING domain 1 (Bard1), mRNA [NM_022622]
A_44_P393829	1.23121	6.28701	4.71405e-08	4.64235e-07		AGENCOURT_111273692 NIH_MGC_420 Rattus norvegicus cDNA clone IMAGE:9034789 5', mRNA sequence [EV763582]
A_44_P822283	-1.37076	11.6062	4.71848e-08	4.64447e-07	Sort1	Rattus norvegicus sortilin 1 (Sort1), mRNA [NM_031767]
A_44_P699301	-1.09811	12.7181	4.72752e-08	4.65112e-07		BC049613 protein-L-isoaspartate (D-aspartate) O-methyltransferase 1 {Mus musculus} (exp=-1; wgp=0; cg=0), partial (98%) [TC586940]
A_44_P177938	-1.9918	8.0248	4.77085e-08	4.68951e-07		microtubule associated monoxygenase, calponin and LIM domain containing 2 [Source:RefSeq peptide;Acc:NP_001132980] [ENSRNOT00000055142]
A_44_P157314	4.98493	2.99837	4.77114e-08	4.68951e-07		BF558825 UI-R-A1-du-g-03-0-UI.r1 UI-R-A1 Rattus norvegicus cDNA clone UI-R-A1-du-g-03-0-UI 5', mRNA sequence [BF558825]
A_44_P961758	-1.13978	8.99883	4.7844e-08	4.69802e-07	Rnf180	Rattus norvegicus ring finger protein 180 (Rnf180), mRNA [NM_001134986]
A_44_P339348	-1.36411	10.4441	4.78698e-08	4.69829e-07		Q52KE6_MOUSE (Q52KE6) Pgbd5 protein, partial (56%) [TC595547]
A_42_P715836	-1.28592	11.6184	4.79147e-08	4.70044e-07	Shank3	Rattus norvegicus SH3 and multiple ankyrin repeat domains 3 (Shank3), mRNA [NM_021676]
A_44_P716208	-1.20847	8.74633	4.79926e-08	4.70581e-07
A_44_P523524	-1.87668	7.45885	4.80568e-08	4.70984e-07	Slc1a6	Rattus norvegicus solute carrier family 1 (high affinity aspartate/glutamate transporter), member 6 (Slc1a6), mRNA [NM_032065]
A_44_P252935	3.64932	4.46599	4.8274e-08	4.72677e-07	Tlr1	Rattus norvegicus toll-like receptor 1 (Tlr1), mRNA [NM_001172120]
A_43_P13267	2.16529	5.82044	4.82758e-08	4.72677e-07	Rab3il1	Rattus norvegicus RAB3A interacting protein (rabin3)-like 1 (Rab3il1), mRNA [NM_134411]
A_44_P420215	-1.1216	7.19102	4.84277e-08	4.73766e-07		UI-R-E0-cv-g-06-0-UI.s1 UI-R-E0 Rattus norvegicus cDNA clone UI-R-E0-cv-g-06-0-UI 3', mRNA sequence [AA875536]
A_44_P210173	2.62476	7.02492	4.84393e-08	4.73766e-07	Tnfrsf12a	Rattus norvegicus tumor necrosis factor receptor superfamily, member 12a (Tnfrsf12a), mRNA [NM_181086]
A_44_P871117	-1.59175	11.9306	4.84568e-08	4.73766e-07
A_44_P461857	1.49067	8.45737	4.85816e-08	4.74759e-07		O55212_RAT (O55212) Ribosomal protein S2, partial (56%) [TC621961]
A_44_P959692	1.104	12.4529	4.87274e-08	4.75937e-07		PREDICTED: Rattus norvegicus similar to 60S ribosomal protein L7a (LOC683646), mRNA [XM_001066878]
A_44_P900399	-1.37704	11.1143	4.87489e-08	4.75937e-07		RVL14028 Wackym-Soares normalized rat vestibular cDNA library Rattus norvegicus cDNA 5', mRNA sequence [DV722437]
A_44_P245979	3.68018	1.86119	4.88486e-08	4.76683e-07	Prrg4	Rattus norvegicus proline rich Gla (G-carboxyglutamic acid) 4 (transmembrane) (Prrg4), mRNA [NM_001109203]
A_42_P773945	3.6242	4.15758	4.88771e-08	4.76733e-07	B4galt1	Rattus norvegicus UDP-Gal:betaGlcNAc beta 1,4- galactosyltransferase, polypeptide 1 (B4galt1), mRNA [NM_053287]
A_44_P256921	-1.00224	10.8461	4.89181e-08	4.76905e-07	Elovl4	PREDICTED: Rattus norvegicus elongation of very long chain fatty acids (FEN1 [XM_236476]
A_44_P976842	-2.20644	7.15486	4.89616e-08	4.77101e-07		RVL8950 Wackym-Soares normalized rat vestibular cDNA library Rattus norvegicus cDNA 5', mRNA sequence [DV718343]
A_43_P10432	-1.96081	8.90876	4.92655e-08	4.79833e-07
A_44_P762133	-1.36672	11.8361	4.93996e-08	4.80909e-07	Epha4	Rattus norvegicus Eph receptor A4 (Epha4), mRNA [NM_001162411]
A_44_P409270	1.12384	8.43488	4.95175e-08	4.81827e-07		AW913948 EST292165 Rat gene index, normalized rat, norvegicus, Bento Soares Rattus norvegicus cDNA clone RGIZA53 5' end similar to protein kinase MUK, mRNA sequence [AW913948]
A_44_P322860	-1.69027	11.9019	4.98025e-08	4.84369e-07	Camkk1	Rattus norvegicus calcium/calmodulin-dependent protein kinase kinase 1, alpha (Camkk1), mRNA [NM_031662]
A_42_P591516	-1.33572	9.83957	4.9927e-08	4.85349e-07		AA998612 UI-R-C0-if-c-06-0-UI.s1 UI-R-C0 Rattus norvegicus cDNA clone UI-R-C0-if-c-06-0-UI 3', mRNA sequence [AA998612]
A_43_P12256	-1.28552	10.9372	5.0018e-08	4.86001e-07	Adcy5	Rattus norvegicus adenylate cyclase 5 (Adcy5), mRNA [NM_022600]
A_42_P736812	1.10464	11.9417	5.00588e-08	4.86166e-07	Prkcdbp	Rattus norvegicus protein kinase C, delta binding protein (Prkcdbp), mRNA [NM_134449]
A_44_P403227	-1.55177	8.63897	5.00977e-08	4.86313e-07	Wasf1
A_44_P382226	1.06796	9.95487	5.01603e-08	4.86689e-07	Sox4	PREDICTED: Rattus norvegicus SRY-box containing gene 4 (predicted) (Sox4_predicted), mRNA [XM_344594]
A_44_P597467	1.22026	5.94517	5.02568e-08	4.87393e-07		AGENCOURT_26623605 NIH_MGC_253 Rattus norvegicus cDNA clone IMAGE:7301669 5', mRNA sequence [CO386096]
A_44_P130785	1.24924	8.74031	5.02826e-08	4.87411e-07	Slc25a39	Rattus norvegicus solute carrier family 25, member 39 (Slc25a39), mRNA [NM_001024792]
A_44_P807448	-1.05601	7.76715	5.10239e-08	4.94056e-07
A_43_P12967	-1.22072	12.117	5.11427e-08	4.94808e-07	Cap2	Rattus norvegicus CAP, adenylate cyclase-associated protein, 2 (yeast) (Cap2), mRNA [NM_053874]
A_44_P1003072	1.27913	8.33712	5.1247e-08	4.95582e-07	Dusp11	Rattus norvegicus dual specificity phosphatase 11 (RNA/RNP complex 1-interacting) (Dusp11), mRNA [NM_001025650]
A_44_P236144	4.36321	2.2734	5.13543e-08	4.96062e-07	Ptprc	Rattus norvegicus protein tyrosine phosphatase, receptor type, C (Ptprc), transcript variant 4, mRNA [NM_138507]
A_44_P1048296	-1.08419	13.1964	5.13653e-08	4.96062e-07	Osbpl1a	Rattus norvegicus oxysterol binding protein-like 1A (Osbpl1a), mRNA [NM_172023]
A_42_P679148	-1.28668	11.1226	5.13696e-08	4.96062e-07	Pcdhac2	Rattus norvegicus protocadherin alpha subfamily C, 2 (Pcdhac2), mRNA [NM_201422]
A_44_P716774	-1.44206	8.84859	5.14611e-08	4.96475e-07	Eml5	Rattus norvegicus cDNA clone IMAGE:7313056. [BC092620]
A_44_P899198	-1.44279	6.46095	5.16179e-08	4.97752e-07
A_44_P829145	-1.68365	10.8475	5.17155e-08	4.98459e-07	Plcxd2	Rattus norvegicus phosphatidylinositol-specific phospholipase C, X domain containing 2 (Plcxd2), mRNA [NM_001134481]
A_43_P11678	-1.07567	8.17358	5.19183e-08	5.00177e-07	Tnr	Rattus norvegicus tenascin R (Tnr), mRNA [NM_013045]
A_44_P884971	-1.13189	9.56207	5.20832e-08	5.01528e-07
A_44_P1037892	1.95801	5.22218	5.23045e-08	5.03421e-07	Slc25a13	PREDICTED: Rattus norvegicus similar to citrin (predicted) (RGD1565889_predicted), mRNA [XM_342640]
A_44_P484889	2.47329	7.20243	5.25796e-08	5.05831e-07	Ifitm3	Rattus norvegicus interferon induced transmembrane protein 3 (Ifitm3), mRNA [NM_001136124]
A_43_P12619	-2.41997	7.59782	5.27315e-08	5.07053e-07	Nr4a3	Rattus norvegicus nuclear receptor subfamily 4, group A, member 3 (Nr4a3), transcript variant 1, mRNA [NM_031628]
A_44_P229501	1.85315	8.06644	5.28266e-08	5.07728e-07	Rhoc	Rattus norvegicus ras homolog gene family, member C (Rhoc), mRNA [NM_001106461]
A_42_P685356	-1.30012	12.787	5.28772e-08	5.07975e-07		Rattus norvegicus cDNA clone IMAGE:7462850. [BC099122]
A_44_P1033053	-1.92335	5.41155	5.29137e-08	5.08086e-07	Ryr1l	Ryanodine receptor type 1 Fragment [Source:UniProtKB/TrEMBL;Acc:Q9R272] [ENSRNOT00000027893]
A_44_P223651	1.20969	6.37488	5.33377e-08	5.11916e-07	Cggbp1	Rattus norvegicus CGG triplet repeat binding protein 1 (Cggbp1), mRNA [NM_001105900]
A_44_P782378	-1.68305	5.94972	5.35813e-08	5.14012e-07		EST224671 Normalized rat brain, Bento Soares Rattus sp. cDNA clone RBRCO28 3' end, mRNA sequence [AI227976]
A_44_P991833	1.10481	12.1618	5.37285e-08	5.15183e-07	Lsm3	Rattus norvegicus LSM3 homolog, U6 small nuclear RNA associated (S. cerevisiae) (Lsm3), mRNA [NM_001106611]
A_43_P14310	-1.09957	13.3111	5.38551e-08	5.16154e-07	Nr2f1	Rattus norvegicus nuclear receptor subfamily 2, group F, member 1 (Nr2f1), mRNA [NM_031130]
A_43_P12658	-1.26892	12.8765	5.39477e-08	5.16798e-07	Kcnh1	Rattus norvegicus potassium voltage-gated channel, subfamily H (eag-related), member 1 (Kcnh1), mRNA [NM_031742]
A_44_P175637	-1.5705	6.55639	5.42081e-08	5.19049e-07	Gpr61	Rattus norvegicus G protein-coupled receptor 61 (Gpr61), mRNA [NM_001107715]
A_44_P305660	-1.19493	7.05014	5.42986e-08	5.19672e-07	RGD1310209	RGD1310209 protein Fragment [Source:UniProtKB/TrEMBL;Acc:B2RYC5] [ENSRNOT00000027493]
A_44_P354018	1.09706	12.2642	5.45869e-08	5.21971e-07	RGD1559708	PREDICTED: Rattus norvegicus similar to ribosomal protein S10 (RGD1559708), mRNA [XM_001072296]
[truncated: 3,719 more rows]
