# Supplementary material for: Spatial and Temporal Gene Expression Differences in Core and Periinfarct Areas in Experimental Stroke: A Microarray Analysis
Source: PLoS One. 2012 Dec 17;7(12):e52121. doi: 10.1371/journal.pone.0052121 (PMC3524135; doi:10.1371/journal.pone.0052121)
Supplement: Table S4 — Differentially expressed genes in the periinfarct at 3 d. (XLS) [file pone.0052121.s004.xls]

## Sheet: I_Peri 3d vs H
PI 3d	Differentially expressed genes in the periinfarct at 3d
Probe	logFC	A	pvalue	adjpvalue	Symbol	Description
A_43_P19999	4.76545	9.42988	3.27296e-11	6.67519e-07	Fcrls	Rattus norvegicus Fc receptor-like S, scavenger receptor (Fcrls), mRNA [NM_001107702]
A_43_P12698	5.671	10.6032	2.27636e-10	1.69856e-06	Lgals3	Rattus norvegicus lectin, galactoside-binding, soluble, 3 (Lgals3), mRNA [NM_031832]
A_44_P487761	2.06247	11.8597	2.49849e-10	1.69856e-06	C1qa	Rattus norvegicus complement component 1, q subcomponent, A chain (C1qa), mRNA [NM_001008515]
A_43_P11489	4.49552	10.9928	3.67478e-10	1.87368e-06	S100a4	Rattus norvegicus S100 calcium-binding protein A4 (S100a4), mRNA [NM_012618]
A_44_P1060286	4.20927	10.3059	6.38173e-10	1.93966e-06	S100a4	Rattus norvegicus S100 calcium-binding protein A4 (S100a4), mRNA [NM_012618]
A_42_P598412	3.29516	8.93135	7.60196e-10	1.93966e-06	Apobec1	Rattus norvegicus apolipoprotein B mRNA editing enzyme, catalytic polypeptide 1 (Apobec1), mRNA [NM_012907]
A_42_P638620	5.28799	7.14064	7.62728e-10	1.93966e-06	Lcn2	Rattus norvegicus lipocalin 2 (Lcn2), mRNA [NM_130741]
A_43_P12450	2.65071	11.6039	7.8101e-10	1.93966e-06	Fabp7	Rattus norvegicus fatty acid binding protein 7, brain (Fabp7), mRNA [NM_030832]
A_44_P177726	3.20668	6.99716	1.10299e-09	1.93966e-06	Gfap	Rattus norvegicus glial fibrillary acidic protein epsilon (Gfap) mRNA, partial cds, alternatively spliced. [EF094477]
A_42_P807697	2.52986	12.4827	1.18492e-09	1.93966e-06	Tyrobp	Rattus norvegicus Tyro protein tyrosine kinase binding protein (Tyrobp), mRNA [NM_212525]
A_44_P421534	2.19437	11.252	1.29504e-09	1.93966e-06	Aif1	Rattus norvegicus allograft inflammatory factor 1 (Aif1), mRNA [NM_017196]
A_44_P1028858	2.24714	11.4759	1.3162e-09	1.93966e-06	Grn	Rattus norvegicus granulin (Grn), transcript variant 1, mRNA [NM_017113]
A_44_P491796	8.54324	9.48845	1.33356e-09	1.93966e-06	Spp1	Rattus norvegicus secreted phosphoprotein 1 (Spp1), mRNA [NM_012881]
A_44_P487764	2.00295	10.3584	1.45293e-09	1.93966e-06	C1qa	Rattus norvegicus complement component 1, q subcomponent, A chain (C1qa), mRNA [NM_001008515]
A_42_P781919	2.26286	13.3562	1.46992e-09	1.93966e-06	C1qb	Rattus norvegicus complement component 1, q subcomponent, B chain (C1qb), mRNA [NM_019262]
A_44_P1053404	2.50392	10.627	1.6543e-09	1.93966e-06	Fcer1g	Rattus norvegicus Fc fragment of IgE, high affinity I, receptor for; gamma polypeptide (Fcer1g), mRNA [NM_001131001]
A_42_P749449	2.20782	8.88845	1.67297e-09	1.93966e-06	Nckap1l	Rattus norvegicus NCK associated protein 1 like (Nckap1l), mRNA [NM_001108119]
A_44_P139869	1.97716	11.2052	1.73454e-09	1.93966e-06	Tmem176b	Rattus norvegicus transmembrane protein 176B (Tmem176b), mRNA [NM_134390]
A_44_P1028549	1.80444	7.56031	1.93828e-09	1.93966e-06	Casp4	Rattus norvegicus caspase 4, apoptosis-related cysteine peptidase (Casp4), mRNA [NM_053736]
A_42_P640700	2.12928	8.3941	1.98823e-09	1.93966e-06	Tmem176a	Rattus norvegicus transmembrane protein 176A (Tmem176a), mRNA [NM_001039008]
A_42_P468216	3.14	10.9689	2.02493e-09	1.93966e-06	Ifi30	Rattus norvegicus interferon gamma inducible protein 30 (Ifi30), mRNA [NM_001030026]
A_42_P807866	1.59885	11.1718	2.0923e-09	1.93966e-06	Ril	Rattus norvegicus reversion induced LIM gene (Ril), mRNA [NM_017062]
A_44_P514939	3.26197	8.04722	2.28136e-09	1.98599e-06	Tspo	Rattus norvegicus translocator protein (Tspo), mRNA [NM_012515]
A_44_P990376	4.75398	9.45088	2.34555e-09	1.98599e-06	Gpnmb	Rattus norvegicus glycoprotein (transmembrane) nmb (Gpnmb), mRNA [NM_133298]
A_44_P996729	1.93181	7.8476	2.43441e-09	1.98599e-06	Mmp2	Rattus norvegicus matrix metallopeptidase 2 (Mmp2), mRNA [NM_031054]
A_44_P438060	2.26246	6.49552	3.06402e-09	2.40349e-06	Gna15	Rattus norvegicus guanine nucleotide binding protein, alpha 15 (Gna15), mRNA [NM_053542]
A_42_P633797	2.95467	3.9314	3.63718e-09	2.56805e-06	Dpep2	Rattus norvegicus dipeptidase 2 (Dpep2), mRNA [NM_001011928]
A_43_P19712	3.1263	2.58582	3.72869e-09	2.56805e-06	Gpr65	Rattus norvegicus G-protein coupled receptor 65 (Gpr65), mRNA [NM_001106751]
A_44_P187246	2.65882	7.27244	3.75046e-09	2.56805e-06
A_44_P132392	2.80656	6.43095	3.90795e-09	2.56805e-06		AI011757 EST206208 Normalized rat ovary, Bento Soares Rattus sp. cDNA clone ROVAZ74 3' end, mRNA sequence [AI011757]
A_44_P986952	2.71904	8.84861	4.0119e-09	2.56805e-06		Q8KY36_STRCU (Q8KY36) RubW, partial (10%) [TC587769]
A_42_P512838	2.24932	11.8714	4.02931e-09	2.56805e-06	Trem2	Rattus norvegicus triggering receptor expressed on myeloid cells 2 (Trem2), mRNA [NM_001106884]
A_42_P735417	2.71289	9.25362	4.22454e-09	2.61089e-06	Fcgr2b	Rattus norvegicus Fc fragment of IgG, low affinity IIb, receptor (CD32) (Fcgr2b), mRNA [NM_175756]
A_44_P130898	2.66472	7.28438	4.60885e-09	2.67935e-06	Ly86	Rattus norvegicus lymphocyte antigen 86 (Ly86), mRNA [NM_001106128]
A_44_P306439	3.44608	7.99342	4.72565e-09	2.67935e-06	Fcgr3a	Rattus norvegicus Fc fragment of IgG, low affinity IIIa, receptor (Fcgr3a), mRNA [NM_207603]
A_44_P260072	2.81743	8.91143	4.9852e-09	2.67935e-06	Tbxas1	Rattus norvegicus thromboxane A synthase 1, platelet (Tbxas1), mRNA [NM_012687]
A_42_P471271	2.50946	10.4234	5.10834e-09	2.67935e-06	Ptpn6	Rattus norvegicus protein tyrosine phosphatase, non-receptor type 6 (Ptpn6), mRNA [NM_053908]
A_44_P1042473	2.59321	9.1965	5.16464e-09	2.67935e-06	Lgals3bp	Rattus norvegicus lectin, galactoside-binding, soluble, 3 binding protein (Lgals3bp), mRNA [NM_139096]
A_42_P520497	2.19718	8.46749	5.25896e-09	2.67935e-06	Slc2a5	Rattus norvegicus solute carrier family 2 (facilitated glucose/fructose transporter), member 5 (Slc2a5), mRNA [NM_031741]
A_44_P428420	2.69833	8.20153	5.4643e-09	2.67935e-06	Ctsz	Rattus norvegicus cathepsin Z (Ctsz), mRNA [NM_183330]
A_44_P298049	3.58086	7.49695	5.55127e-09	2.67935e-06	Ncf1	Rattus norvegicus neutrophil cytosolic factor 1 (Ncf1), mRNA [NM_053734]
A_44_P318861	2.72356	7.04028	5.89195e-09	2.67935e-06		Q69ZF2_MOUSE (Q69ZF2) MKIAA1607 protein (Fragment), partial (26%) [TC603060]
A_42_P814235	2.45716	9.96329	5.9618e-09	2.67935e-06	P2ry6	Rattus norvegicus pyrimidinergic receptor P2Y, G-protein coupled, 6 (P2ry6), mRNA [NM_057124]
A_44_P1038296	4.02131	8.56408	5.9736e-09	2.67935e-06	Cd68	Rattus norvegicus Cd68 molecule (Cd68), mRNA [NM_001031638]
A_44_P745407	2.40886	9.1644	6.01552e-09	2.67935e-06	LOC685157	Rattus norvegicus similar to paired immunoglobin-like type 2 receptor beta (LOC685157), mRNA [NM_001115044]
A_44_P904810	1.64866	6.6055	6.04316e-09	2.67935e-06	Nckap1l	Rattus norvegicus NCK associated protein 1 like (Nckap1l), mRNA [NM_001108119]
A_44_P200647	2.63869	8.62942	6.59478e-09	2.81841e-06	Hmgb2	Rattus norvegicus high mobility group box 2 (Hmgb2), mRNA [NM_017187]
A_43_P16533	2.10897	11.0371	6.84051e-09	2.81841e-06	Rnaset2	Rattus norvegicus ribonuclease T2 (Rnaset2), mRNA [NM_001106210]
A_43_P14162	4.90136	9.63919	6.84215e-09	2.81841e-06	A2m	Rattus norvegicus alpha-2-macroglobulin (A2m), mRNA [NM_012488]
A_44_P976680	4.1483	4.17389	6.90955e-09	2.81841e-06		Centromere protein W (CENP-W)(Cancer-up-regulated gene 2 protein) [Source:UniProtKB/Swiss-Prot;Acc:A1L1L1] [ENSRNOT00000065677]
A_44_P500708	2.5739	8.88601	7.05723e-09	2.8222e-06	C1qc	Rattus norvegicus complement component 1, q subcomponent, C chain (C1qc), mRNA [NM_001008524]
A_44_P464502	3.34433	9.66793	7.37063e-09	2.89084e-06	Gfap	Rattus norvegicus glial fibrillary acidic protein (Gfap), mRNA [NM_017009]
A_44_P1029956	1.12055	13.1854	8.52875e-09	3.28196e-06	Cnn3	Rattus norvegicus calponin 3, acidic (Cnn3), mRNA [NM_019359]
A_43_P15904	2.6928	9.46778	9.05355e-09	3.41939e-06	Fcgr1a	Rattus norvegicus Fc fragment of IgG, high affinity Ia, receptor (CD64) (Fcgr1a), mRNA [NM_001100836]
A_44_P763036	1.66835	7.08932	9.43387e-09	3.46906e-06		Q4RDW6_TETNG (Q4RDW6) Chromosome undetermined SCAF15514, whole genome shotgun sequence. (Fragment), partial (6%) [TC608341]
A_43_P18226	3.06504	8.88458	9.52525e-09	3.46906e-06	Myo1f	Rattus norvegicus myosin IF (Myo1f), mRNA [NM_001108076]
A_43_P16515	1.74558	6.22735	1.00396e-08	3.57863e-06		Q6K0P5_RAT (Q6K0P5) PRP2, complete [TC579683]
A_43_P14233	3.42507	8.09591	1.0177e-08	3.57863e-06	Pttg1	Rattus norvegicus pituitary tumor-transforming 1 (Pttg1), mRNA [NM_022391]
A_44_P464045	2.934	5.46368	1.07144e-08	3.70374e-06	Arl11	Rattus norvegicus ADP-ribosylation factor-like 11 (Arl11), mRNA [NM_001013433]
A_44_P132960	2.52104	6.20743	1.12106e-08	3.75715e-06	S100a3	Rattus norvegicus S100 calcium binding protein A3 (S100a3), mRNA [NM_053681]
A_44_P1042360	3.10077	7.42122	1.12374e-08	3.75715e-06		Q5YIS0_RAT (Q5YIS0) Dendritic cell inhibitory receptor 3, complete [TC589208]
A_42_P473314	1.71675	10.6042	1.19394e-08	3.92747e-06	RT1-DMa	Rattus norvegicus RT1 class II, locus DMa (RT1-DMa), mRNA [NM_198741]
A_44_P348229	1.09842	11.6603	1.2443e-08	4.02816e-06	Fuca1	Rattus norvegicus fucosidase, alpha-L- 1, tissue (Fuca1), mRNA [NM_012562]
A_44_P142724	3.3991	7.52006	1.28457e-08	4.06392e-06		PREDICTED: Rattus norvegicus minichromosome maintenance deficient 3 (S. cerevisiae) (predicted) (Mcm3_predicted), mRNA [XM_236988]
A_42_P458530	3.16718	7.59028	1.29519e-08	4.06392e-06	Ripk3	Rattus norvegicus receptor-interacting serine-threonine kinase 3 (Ripk3), mRNA [NM_139342]
A_44_P1019604	3.60995	5.28657	1.32743e-08	4.10196e-06	Ube2c	Rattus norvegicus ubiquitin-conjugating enzyme E2C (Ube2c), mRNA [NM_001106542]
A_43_P17697	2.45624	8.02094	1.39919e-08	4.25917e-06	Ms4a6b	Rattus norvegicus membrane-spanning 4-domains, subfamily A, member 6B (Ms4a6b), mRNA [NM_001006975]
A_42_P678430	2.22893	7.87901	1.43088e-08	4.29159e-06	Card9	Rattus norvegicus caspase recruitment domain family, member 9 (Card9), mRNA [NM_022303]
A_43_P13111	1.97108	9.37519	1.51279e-08	4.42131e-06	Skap2	Rattus norvegicus src kinase associated phosphoprotein 2 (Skap2), mRNA [NM_130413]
A_44_P899616	4.07778	2.74388	1.51749e-08	4.42131e-06	Fam111a	Rattus norvegicus family with sequence similarity 111, member A (Fam111a), mRNA [NM_001109163]
A_44_P236761	2.31011	8.28836	1.56903e-08	4.46196e-06	Rasal3	Rattus norvegicus RAS protein activator like 3 (Rasal3), mRNA [NM_001134562]
A_44_P1032296	3.24075	9.30929	1.58861e-08	4.46196e-06	Capg	Rattus norvegicus capping protein (actin filament), gelsolin-like (Capg), mRNA [NM_001013086]
A_43_P11621	4.23361	7.69261	1.61647e-08	4.46196e-06	Cd44	Rattus norvegicus Cd44 molecule (Cd44), mRNA [NM_012924]
A_44_P1042711	3.36906	6.19347	1.64428e-08	4.46196e-06	Kif20a	Rattus norvegicus kinesin family member 20A (Kif20a), mRNA [NM_001108426]
A_42_P601014	2.43982	8.56176	1.66109e-08	4.46196e-06	Cmtm7	Rattus norvegicus CKLF-like MARVEL transmembrane domain containing 7 (Cmtm7), mRNA [NM_001109300]
A_44_P304024	2.36068	9.77571	1.67126e-08	4.46196e-06	Gmfg	Rattus norvegicus glia maturation factor, gamma (Gmfg), mRNA [NM_181091]
A_44_P258008	2.25864	6.68824	1.68459e-08	4.46196e-06	Fgd2	Rattus norvegicus FYVE, RhoGEF and PH domain containing 2 (Fgd2), mRNA [NM_001107617]
A_44_P840118	3.77195	2.56071	1.72931e-08	4.50406e-06		ALG13_CRYNE (Q5KLF2) UDP-N-acetylglucosamine transferase subunit ALG13 (Asparagine linked glycosylation protein 13) , partial (11%) [TC644908]
A_44_P787598	3.13607	7.3422	1.74465e-08	4.50406e-06		AW915403 EST346707 Normalized rat embryo, Bento Soares Rattus sp. cDNA clone RGICV05 5' end, mRNA sequence [AW915403]
A_44_P731356	3.20304	7.34203	1.78218e-08	4.54346e-06		TECT1_MOUSE (Q8BZ64) Tectonic-1 precursor, partial (4%) [TC630192]
A_44_P1039616	4.76382	7.3653	1.88495e-08	4.68846e-06	RGD1559482	Rattus norvegicus similar to immunoglobulin superfamily, member 7 (RGD1559482), mRNA [NM_001168285]
A_44_P960606	1.24992	5.97744	1.88504e-08	4.68846e-06		RVL16886 Wackym-Soares normalized rat vestibular cDNA library Rattus norvegicus cDNA 5', mRNA sequence [DV724806]
A_44_P234129	2.89366	6.02455	1.98533e-08	4.82291e-06	Dlgap5	Rattus norvegicus discs, large (Drosophila) homolog-associated protein 5 (Dlgap5), mRNA [NM_001135802]
A_44_P808566	2.14152	7.45606	2.02397e-08	4.82291e-06
A_44_P746420	3.07144	4.68051	2.07954e-08	4.82291e-06	Arl11	Rattus norvegicus ADP-ribosylation factor-like 11 (Arl11), mRNA [NM_001013433]
A_44_P226597	2.56963	8.41165	2.08311e-08	4.82291e-06	Pycard	Rattus norvegicus PYD and CARD domain containing (Pycard), mRNA [NM_172322]
A_44_P1027971	2.34134	9.65881	2.08601e-08	4.82291e-06	Gpr84	Rattus norvegicus G protein-coupled receptor 84 (Gpr84), mRNA [NM_001109509]
A_43_P11236	1.72113	12.6302	2.12319e-08	4.82291e-06	Laptm5	Rattus norvegicus lysosomal protein transmembrane 5 (Laptm5), mRNA [NM_053538]
A_44_P227065	2.94381	5.76814	2.12703e-08	4.82291e-06	Kif22	Rattus norvegicus kinesin family member 22 (Kif22), mRNA [NM_001009645]
A_44_P508379	2.27487	5.33939	2.14431e-08	4.82291e-06	Cd37	Rattus norvegicus CD37 molecule (Cd37), mRNA [NM_017124]
A_44_P489862	2.40448	7.90339	2.17007e-08	4.82291e-06	Tnfaip8l2	Rattus norvegicus tumor necrosis factor, alpha-induced protein 8-like 2 (Tnfaip8l2), mRNA [NM_001014039]
A_43_P14228	2.01881	13.1016	2.17557e-08	4.82291e-06	Cotl1	Rattus norvegicus coactosin-like 1 (Dictyostelium) (Cotl1), mRNA [NM_001108452]
A_42_P653257	2.84273	5.96281	2.20841e-08	4.84307e-06	Ptpn7	Rattus norvegicus protein tyrosine phosphatase, non-receptor type 7 (Ptpn7), mRNA [NM_145683]
A_44_P513360	3.0047	7.14449	2.26017e-08	4.8733e-06		Cdkn3 proteinCyclin-dependent kinase inhibitor 3 (Predicted), isoform CRA_b ; [Source:UniProtKB/TrEMBL;Acc:B2RZ50] [ENSRNOT00000012985]
A_42_P801679	2.05813	5.51789	2.29042e-08	4.8733e-06	Ctse	Rattus norvegicus cathepsin E (Ctse), mRNA [NM_012938]
A_44_P402641	1.87254	7.01407	2.29388e-08	4.8733e-06	Ugt1a2	Rattus norvegicus UDP glucuronosyltransferase 1 family, polypeptide A2 (Ugt1a2), mRNA [NM_201423]
A_43_P22739	2.87805	5.8569	2.31881e-08	4.87548e-06	RGD1565785	Rattus norvegicus similar to chromosome X open reading frame 21 (RGD1565785), mRNA [NM_001109318]
A_43_P12413	2.52072	9.86303	2.34275e-08	4.87554e-06	Cyba	Rattus norvegicus cytochrome b-245, alpha polypeptide (Cyba), mRNA [NM_024160]
A_44_P635089	-1.00272	13.3208	2.38585e-08	4.91509e-06	Etv5	Rattus norvegicus ets variant 5 (Etv5), mRNA [NM_001107082]
A_44_P428824	2.57459	5.90252	2.44853e-08	4.99378e-06
A_44_P469129	4.78304	5.49121	2.54406e-08	5.13724e-06		PREDICTED: Rattus norvegicus immune activating receptor CD300d1-like (LOC100361539), mRNA [XM_002727839]
A_44_P1028007	2.39634	12.2479	2.74987e-08	5.4984e-06	Clic1	Rattus norvegicus chloride intracellular channel 1 (Clic1), mRNA [NM_001002807]
A_44_P1028012	2.39909	12.13	2.88623e-08	5.71502e-06		Q6MG61_RAT (Q6MG61) Chloride intracellular channel 1, complete [TC579587]
A_43_P11888	1.48018	10.2139	3.03582e-08	5.95341e-06	Psme1	Rattus norvegicus proteasome (prosome, macropain) activator subunit 1 (Psme1), mRNA [NM_017264]
A_44_P468661	1.61556	8.44993	3.21825e-08	6.19651e-06	LOC688966	Rattus norvegicus similar to K11B4.2 (LOC688966), mRNA [NM_001145726]
A_44_P283941	1.96748	10.879	3.25895e-08	6.19651e-06	Arhgdib	Rattus norvegicus Rho, GDP dissociation inhibitor (GDI) beta (Arhgdib), mRNA [NM_001009600]
A_42_P619114	3.10827	6.51856	3.27737e-08	6.19651e-06	Dnajc22	Rattus norvegicus DnaJ (Hsp40) homolog, subfamily C, member 22 (Dnajc22), mRNA [NM_001014204]
A_44_P508683	2.34671	5.9947	3.34962e-08	6.19651e-06		Rattus norvegicus similar to hypothetical protein FLJ11127 (LOC310190), mRNA [XM_226886]
A_44_P530196	3.613	6.43843	3.43836e-08	6.19651e-06	RGD1566252	PREDICTED: Rattus norvegicus antigen identified by monoclonal antibody Ki-67 (predicted) (Mki67_predicted), mRNA [XM_225460]
A_44_P311136	2.80567	5.81481	3.44409e-08	6.19651e-06	Vav1	Rattus norvegicus vav 1 guanine nucleotide exchange factor (Vav1), mRNA [NM_012759]
A_44_P766678	2.19829	8.88241	3.4652e-08	6.19651e-06		BF557813 UI-R-C0-gw-g-05-0-UI.r1 UI-R-C0 Rattus norvegicus cDNA clone UI-R-C0-gw-g-05-0-UI 5', mRNA sequence [BF557813]
A_44_P594610	3.06425	2.74583	3.48454e-08	6.19651e-06	Cdca8	Rattus norvegicus cell division cycle associated 8 (Cdca8), mRNA [NM_001025050]
A_44_P900924	2.47908	6.73938	3.49247e-08	6.19651e-06	Rhbdf2	Rattus norvegicus rhomboid 5 homolog 2 (Drosophila) (Rhbdf2), mRNA [NM_001107067]
A_42_P603700	2.97006	9.53094	3.49399e-08	6.19651e-06	Aspg	Rattus norvegicus asparaginase homolog (S. cerevisiae) (Aspg), mRNA [NM_144750]
A_44_P306368	1.21469	9.63078	3.54555e-08	6.20657e-06	Lipa	Rattus norvegicus lipase A, lysosomal acid, cholesterol esterase (Lipa), mRNA [NM_012732]
A_44_P160841	3.56396	5.73048	3.56052e-08	6.20657e-06	Calcb	Rattus norvegicus calcitonin-related polypeptide, beta (Calcb), mRNA [NM_138513]
A_44_P363568	1.01965	13.2594	3.63956e-08	6.29058e-06	LOC679021	PREDICTED: Rattus norvegicus similar to 40S ribosomal protein S9 (LOC679021), mRNA [XM_002725353]
A_44_P168348	2.24062	5.68118	3.6991e-08	6.33976e-06
A_42_P462299	1.97963	8.28239	3.75009e-08	6.3736e-06	Dnase2a	Rattus norvegicus deoxyribonuclease II alpha (Dnase2a), mRNA [NM_138539]
A_44_P914868	2.80985	6.30366	3.85898e-08	6.50446e-06		AGENCOURT_28542706 NIH_MGC_248 Rattus norvegicus cDNA clone IMAGE:7374382 5', mRNA sequence [CO567020]
A_44_P340587	2.25197	9.078	3.93974e-08	6.58215e-06		Q8XES4_RALSO (Q8XES4) PROBABLE TRANSMEMBRANE PROTEIN, partial (15%) [TC591543]
A_44_P920712	2.01201	7.60331	4.05241e-08	6.58215e-06	Dock8	Rattus norvegicus dedicator of cytokinesis 8 (Dock8), mRNA [NM_001037793]
A_43_P10020	3.06123	10.9493	4.11398e-08	6.58215e-06	Lyz2	Rattus norvegicus lysozyme 2 (Lyz2), mRNA [NM_012771]
A_44_P283561	2.75425	5.89946	4.11497e-08	6.58215e-06	Mgst1	Rattus norvegicus microsomal glutathione S-transferase 1 (Mgst1), mRNA [NM_134349]
A_44_P492104	2.40042	9.25665	4.13096e-08	6.58215e-06	Fermt3	Rattus norvegicus fermitin family homolog 3 (Drosophila) (Fermt3), mRNA [NM_001127543]
A_43_P11749	2.79071	9.79979	4.13099e-08	6.58215e-06	Hck	Rattus norvegicus hemopoietic cell kinase (Hck), mRNA [NM_013185]
A_44_P372823	1.95818	6.13933	4.18154e-08	6.61105e-06		PREDICTED: Rattus norvegicus hypothetical LOC100365842 (LOC100365842), miscRNA [XR_085773]
A_44_P477555	2.83233	5.17496	4.27868e-08	6.7126e-06	Ns5atp9	Rattus norvegicus NS5A (hepatitis C virus) transactivated protein 9 (Ns5atp9), mRNA [NM_201418]
A_42_P544167	1.66126	9.64268	4.34982e-08	6.73109e-06	Tep1	Rattus norvegicus telomerase associated protein 1 (Tep1), mRNA [NM_022591]
A_43_P16771	1.58463	9.87658	4.35648e-08	6.73109e-06	LOC680692	PREDICTED: Rattus norvegicus similar to Golgi phosphoprotein 2 (Golgi membrane protein GP73), transcript variant 2 (LOC680692), mRNA [XM_001056896]
A_44_P325508	1.62705	11.5697	4.70602e-08	7.21648e-06	Anxa3	Rattus norvegicus annexin A3 (Anxa3), mRNA [NM_012823]
A_44_P286788	3.06491	8.38164	4.81401e-08	7.327e-06	Ncf4	Rattus norvegicus neutrophil cytosolic factor 4 (Ncf4), mRNA [NM_001127304]
A_43_P10939	3.3523	7.74477	4.93833e-08	7.42538e-06		N5A9_RAT (Q6RIA2) HCV NS5A-transactivated protein 9 homolog, complete [TC624956]
A_42_P737455	1.06641	8.90583	4.95147e-08	7.42538e-06		UI-R-C2-nh-g-09-0-UI.s1 UI-R-C2 Rattus norvegicus cDNA clone UI-R-C2-nh-g-09-0-UI 3', mRNA sequence [AI071866]
A_44_P669519	2.75035	7.90263	5.01384e-08	7.46404e-06		PREDICTED: Rattus norvegicus rCG34863-like (LOC100364364), mRNA [XM_002724532]
A_43_P15106	4.85416	2.99162	5.23608e-08	7.73839e-06		E2f8 protein Fragment [Source:UniProtKB/TrEMBL;Acc:Q4FZV5] [ENSRNOT00000056074]
A_43_P14669	1.31304	11.3597	5.28317e-08	7.75182e-06	S100a13	EST292055 Normalized rat ovary, Bento Soares Rattus sp. cDNA clone RGICP68 5' end similar to S100 calcium-binding protein A13, mRNA sequence [AW141940]
A_44_P654498	4.60948	3.06372	5.3241e-08	7.75608e-06	LOC688459	Rattus norvegicus hypothetical protein LOC688459 (LOC688459), mRNA [NM_001109502]
A_44_P1024341	3.75017	8.19879	5.47477e-08	7.8511e-06		UI-R-DY1-cnr-n-04-0-UI.s1 UI-R-DY1 Rattus norvegicus cDNA clone UI-R-DY1-cnr-n-04-0-UI 3', mRNA sequence [BQ208035]
A_44_P143478	2.18794	4.74335	5.50421e-08	7.8511e-06		AI411618 EST239912 Normalized rat ovary, Bento Soares Rattus sp. cDNA clone ROVES37 3' end, mRNA sequence [AI411618]
A_42_P621642	2.48046	10.124	5.50482e-08	7.8511e-06	Lsp1	Rattus norvegicus lymphocyte-specific protein 1 (Lsp1), mRNA [NM_001025420]
A_42_P759993	2.54577	7.15396	5.79646e-08	8.18982e-06	Mefv	Rattus norvegicus Mediterranean fever (Mefv), mRNA [NM_031634]
A_44_P372587	1.64008	6.31436	5.82262e-08	8.18982e-06	Cx3cr1	Rattus norvegicus chemokine (C-X3-C motif) receptor 1 (Cx3cr1), mRNA [NM_133534]
A_42_P553201	2.23823	8.95886	6.00528e-08	8.38889e-06	Acp5	Rattus norvegicus acid phosphatase 5, tartrate resistant (Acp5), mRNA [NM_019144]
A_44_P144741	1.74185	7.40197	6.10758e-08	8.47375e-06	Blnk	Rattus norvegicus B-cell linker (Blnk), mRNA [NM_001025767]
A_44_P792845	3.98259	2.70594	6.1537e-08	8.48004e-06		S78518 DNA-binding protein {Mus sp.} (exp=-1; wgp=0; cg=0), partial (17%) [TC619180]
A_44_P431296	3.34847	1.62269	6.25348e-08	8.52515e-06	Gpr18	Rattus norvegicus G protein-coupled receptor 18 (Gpr18), mRNA [NM_001079710]
A_42_P607092	3.14799	7.66223	6.27003e-08	8.52515e-06	Glipr1	Rattus norvegicus GLI pathogenesis-related 1 (Glipr1), mRNA [NM_001011987]
A_42_P591344	2.36711	7.86833	6.4764e-08	8.69285e-06	Itgb2	Rattus norvegicus integrin, beta 2 (Itgb2), mRNA [NM_001037780]
A_44_P161233	1.81577	8.12586	6.47862e-08	8.69285e-06	Il18	Rattus norvegicus interleukin 18 (Il18), mRNA [NM_019165]
A_43_P11370	2.96897	8.95517	6.55767e-08	8.72834e-06	Plp2	Rattus norvegicus proteolipid protein 2 (colonic epithelium-enriched) (Plp2), mRNA [NM_207601]
A_44_P527480	3.36367	5.50963	6.60445e-08	8.72834e-06	Ccna2	Rattus norvegicus cyclin A2 (Ccna2), mRNA [NM_053702]
A_44_P236770	2.72329	4.23721	6.63346e-08	8.72834e-06		FM067318 etcmkid Rattus norvegicus cDNA clone etcmkidP0035J24 5', mRNA sequence [FM067318]
A_42_P685287	1.9081	9.57394	6.70448e-08	8.76525e-06	Fxyd5	Rattus norvegicus FXYD domain-containing ion transport regulator 5 (Fxyd5), mRNA [NM_021909]
A_44_P137732	1.08061	11.1675	7.00586e-08	9.10092e-06		Rattus norvegicus similar to 40S ribosomal protein S2 (LOC363911), mRNA [XM_344104]
A_43_P11472	3.65801	8.72452	7.06861e-08	9.12432e-06	Hmox1	Rattus norvegicus heme oxygenase (decycling) 1 (Hmox1), mRNA [NM_012580]
A_44_P295680	2.49384	7.82333	7.18441e-08	9.21547e-06		AI385133 UI-R-A0-ay-f-02-0-UI.s1 UI-R-A0 Rattus norvegicus cDNA clone UI-R-A0-ay-f-02-0-UI 3', mRNA sequence [AI385133]
A_44_P849046	3.07249	6.6621	7.37745e-08	9.40394e-06	Rab32	Rattus norvegicus RAB32, member RAS oncogene family (Rab32), mRNA [NM_001108902]
A_44_P474722	3.24489	5.33274	7.57055e-08	9.54609e-06		AI043958 UI-R-C0-jk-h-12-0-UI.s1 UI-R-C0 Rattus norvegicus cDNA clone UI-R-C0-jk-h-12-0-UI 3', mRNA sequence [AI043958]
A_44_P206292	3.90184	5.96153	7.58258e-08	9.54609e-06		Q68FW2_RAT (Q68FW2) Cell division cycle associated 3, complete [TC584525]
A_44_P400158	1.57439	6.14212	7.8177e-08	9.75275e-06	Aurka	Rattus norvegicus aurora kinase A (Aurka), mRNA [NM_153296]
A_42_P601961	1.45916	9.65167	7.86601e-08	9.75275e-06	Susd3	Rattus norvegicus sushi domain containing 3 (Susd3), mRNA [NM_001107341]
A_44_P127294	2.05612	4.24915	7.93801e-08	9.75275e-06		BM386689 UI-R-CN1-cjg-p-17-0-UI.s1 UI-R-CN1 Rattus norvegicus cDNA clone UI-R-CN1-cjg-p-17-0-UI 3', mRNA sequence [BM386689]
A_44_P465931	2.44846	10.0767	8.01623e-08	9.78988e-06	Clic1	Rattus norvegicus chloride intracellular channel 1 (Clic1), mRNA [NM_001002807]
A_44_P412290	2.25103	6.39447	8.13296e-08	9.87332e-06	C1qc	Rattus norvegicus complement component 1, q subcomponent, C chain (C1qc), mRNA [NM_001008524]
A_44_P1000653	5.85693	6.17143	8.22724e-08	9.88483e-06	Serpina3n	Rattus norvegicus serine (or cysteine) peptidase inhibitor, clade A, member 3N (Serpina3n), mRNA [NM_031531]
A_44_P463899	2.23299	5.12855	8.23938e-08	9.88483e-06		PREDICTED: Rattus norvegicus similar to paired immunoglobin-like type 2 receptor beta (predicted) (RGD1563400_predicted), mRNA [XM_341045]
A_42_P698409	2.52755	8.17167	8.34784e-08	9.95638e-06	Enpp3	Rattus norvegicus ectonucleotide pyrophosphatase/phosphodiesterase 3 (Enpp3), mRNA [NM_019370]
A_44_P1042372	2.59966	7.92468	8.60681e-08	1.02056e-05	Kifc1	Rattus norvegicus kinesin family member C1 (Kifc1), mRNA [NM_001005878]
A_44_P992516	2.11848	8.33693	8.72194e-08	1.02823e-05	Hmha1	Rattus norvegicus histocompatibility (minor) HA-1 (Hmha1), mRNA [NM_001108067]
A_43_P14036	2.12782	9.35018	8.78265e-08	1.02944e-05	Ifi27l2b	Rattus norvegicus interferon, alpha-inducible protein 27 like 2B (Ifi27l2b), mRNA [NM_206846]
A_44_P332606	2.12331	8.43644	8.8427e-08	1.03055e-05	C2	Rattus norvegicus complement component 2 (C2), mRNA [NM_172222]
A_44_P291175	3.1329	5.05575	9.19457e-08	1.06547e-05		Q99P70_MOUSE (Q99P70) HEC, partial (4%) [TC593130]
A_44_P255817	4.58364	4.14092	9.34017e-08	1.07623e-05	Pram1	PREDICTED: Rattus norvegicus similar to PML-RAR alpha-regulated adaptor molecule-1 (predicted) (RGD1564330_predicted), mRNA [XM_343179]
A_43_P19776	3.17061	2.3393	9.44599e-08	1.08231e-05	LOC681325	Rattus norvegicus hypothetical protein LOC681325 (LOC681325), mRNA [NM_001109439]
A_44_P496643	1.72681	9.6325	9.89876e-08	1.12785e-05
A_44_P602351	2.07856	5.20286	1.0139e-07	1.1488e-05		FM038925 etcmaor Rattus norvegicus cDNA clone etcmaorP0039L09 5', mRNA sequence [FM038925]
A_42_P824217	2.15117	6.27876	1.02872e-07	1.15916e-05	Dapp1	Rattus norvegicus dual adaptor of phosphotyrosine and 3-phosphoinositides (Dapp1), mRNA [NM_001108568]
A_43_P11466	1.01115	13.0975	1.043e-07	1.16879e-05	Fuca1	Rattus norvegicus fucosidase, alpha-L- 1, tissue (Fuca1), mRNA [NM_012562]
A_43_P12274	3.42852	6.28409	1.06704e-07	1.1892e-05	Lst1	Rattus norvegicus leukocyte specific transcript 1 (Lst1), mRNA [NM_022634]
A_44_P1059985	2.24528	9.56071	1.09672e-07	1.21563e-05	Spc24	AY456387 kinetochore protein Spc24 {Homo sapiens} (exp=-1; wgp=0; cg=0), partial (85%) [TC602472]
A_43_P11819	2.70926	8.00997	1.1215e-07	1.23638e-05	Ctsc	Rattus norvegicus cathepsin C (Ctsc), mRNA [NM_017097]
A_44_P993328	2.66905	5.42653	1.14646e-07	1.2571e-05	Ms4a11	PREDICTED: Rattus norvegicus membrane-spanning 4-domains, subfamily A, member 11 (predicted) (Ms4a11_predicted), mRNA [XM_342028]
A_44_P730320	3.40667	5.96724	1.17288e-07	1.27919e-05	Ect2	Rattus norvegicus epithelial cell transforming sequence 2 oncogene (Ect2), mRNA [NM_001108547]
A_43_P18241	3.20643	4.47758	1.21314e-07	1.31607e-05		Q6UNA2_MOUSE (Q6UNA2) MLF1-interacting protein brain isoform, partial (87%) [TC577882]
A_43_P13241	1.33969	14.8427	1.23459e-07	1.33225e-05	Ctsd	Rattus norvegicus cathepsin D (Ctsd), mRNA [NM_134334]
A_44_P126061	1.78992	8.46273	1.32571e-07	1.42305e-05	Oasl2	Rattus norvegicus 2'-5' oligoadenylate synthetase-like 2 (Oasl2), mRNA [NM_001009682]
A_43_P19806	1.73358	7.34725	1.34296e-07	1.42639e-05		Q5FVQ1_RAT (Q5FVQ1) TRAF3-interacting JNK-activating modulator, partial (18%) [TC624549]
A_44_P340236	2.93496	4.95197	1.34965e-07	1.42639e-05	Clec4a1	Rattus norvegicus C-type lectin domain family 4, member a1 (Clec4a1), mRNA [NM_001005890]
A_42_P527724	5.37323	5.26578	1.34981e-07	1.42639e-05	Fcnb	Rattus norvegicus ficolin B (Fcnb), mRNA [NM_053634]
A_44_P377733	1.1936	9.24835	1.35795e-07	1.4276e-05
A_44_P109617	1.08066	13.428	1.38247e-07	1.44593e-05	Ybx1	Rattus norvegicus Y box binding protein 1 (Ybx1), mRNA [NM_031563]
A_43_P12955	2.28768	12.2358	1.47251e-07	1.53224e-05	LOC498276	Rattus norvegicus Fc gamma receptor II beta (LOC498276), mRNA [NM_001135992]
A_44_P468258	1.6341	7.1985	1.48139e-07	1.53365e-05	Casp1	Rattus norvegicus caspase 1 (Casp1), mRNA [NM_012762]
A_44_P293169	1.49371	7.1931	1.50694e-07	1.54466e-05	Mical1	Rattus norvegicus microtubule associated monoxygenase, calponin and LIM domain containing 1 (Mical1), mRNA [NM_001106397]
A_44_P995681	2.7075	5.25243	1.50717e-07	1.54466e-05	Melk	Rattus norvegicus maternal embryonic leucine zipper kinase (Melk), mRNA [NM_001108662]
A_44_P463425	1.64896	7.98331	1.52045e-07	1.55048e-05		AW917764 EST349068 Rat gene index, normalized rat, norvegicus, Bento Soares Rattus norvegicus cDNA clone RGIEH67 5' end, mRNA sequence [AW917764]
A_44_P1049252	1.34253	9.93209	1.54204e-07	1.56467e-05	Naprt1	Rattus norvegicus nicotinate phosphoribosyltransferase domain containing 1 (Naprt1), mRNA [NM_207609]
A_44_P327492	1.7163	7.32623	1.57957e-07	1.59482e-05		Q2J631_FRASC (Q2J631) Membrane bound O-acyl transferase, MBOAT, partial (4%) [TC598530]
A_43_P11442	1.10723	13.0239	1.64348e-07	1.65118e-05	B2m	Rattus norvegicus beta-2 microglobulin (B2m), mRNA [NM_012512]
A_42_P505241	1.17767	7.12337	1.67945e-07	1.67439e-05	Qprt	Rattus norvegicus quinolinate phosphoribosyltransferase (Qprt), mRNA [NM_001009646]
A_44_P349452	1.03411	12.8403	1.68301e-07	1.67439e-05	RGD1565509	Rattus norvegicus similar to ribosomal protein S2 (LOC364699), mRNA [XM_344588]
A_44_P482476	2.34703	8.79332	1.71696e-07	1.69677e-05	LOC498276	Rattus norvegicus Fc gamma receptor II beta (LOC498276), mRNA [NM_001135992]
A_44_P222898	2.02299	6.35515	1.72445e-07	1.69677e-05	Gpr84	Rattus norvegicus G protein-coupled receptor 84 (Gpr84), mRNA [NM_001109509]
A_44_P447585	4.1368	2.37063	1.73046e-07	1.69677e-05	LOC100310874	Rattus norvegicus antisense RNA overlapping MCH (LOC100310874), mRNA [NM_001166676]
A_44_P524359	2.43435	8.96601	1.75054e-07	1.70195e-05	Anxa1	Rattus norvegicus annexin A1 (Anxa1), mRNA [NM_012904]
A_44_P791908	1.41784	6.36166	1.75243e-07	1.70195e-05	RGD1560859	PREDICTED: Rattus norvegicus similar to 2300003P22Rik protein (predicted) (RGD1560859_predicted), mRNA [XR_008965]
A_44_P180654	1.70405	4.09043	1.7642e-07	1.70246e-05	Dnali1
A_43_P23014	1.23786	7.62336	1.77798e-07	1.70246e-05	Lpxn	Rattus norvegicus leupaxin (Lpxn), mRNA [NM_001009649]
A_44_P293904	2.00616	5.66078	1.77801e-07	1.70246e-05	Syk	Rattus norvegicus spleen tyrosine kinase (Syk), mRNA [NM_012758]
A_42_P580844	4.33253	7.00145	1.80153e-07	1.71331e-05	Cdc2	Rattus norvegicus cell division cycle 2, G1 to S and G2 to M (Cdc2), mRNA [NM_019296]
A_42_P788740	2.70549	8.139	1.80783e-07	1.71331e-05	Folr2	Rattus norvegicus folate receptor 2 (fetal) (Folr2), mRNA [NM_001106283]
A_44_P169124	4.4284	2.77936	1.81453e-07	1.71331e-05		BF558918 UI-R-A1-eq-h-06-0-UI.r1 UI-R-A1 Rattus norvegicus cDNA clone UI-R-A1-eq-h-06-0-UI 5', mRNA sequence [BF558918]
A_44_P1020615	1.1597	8.41135	1.82816e-07	1.71821e-05	Ifi44	Rattus norvegicus interferon-induced protein 44 (Ifi44), mRNA [NM_001107729]
A_44_P764689	2.97814	4.86129	1.84089e-07	1.72225e-05
A_44_P973186	2.02219	9.41074	1.87953e-07	1.75037e-05	Shc1	Rattus norvegicus SHC (Src homology 2 domain containing) transforming protein 1 (Shc1), transcript variant 1, mRNA [NM_001164060]
A_44_P1041312	2.10998	8.20977	1.89618e-07	1.75188e-05	Fes	Rattus norvegicus feline sarcoma oncogene (Fes), mRNA [NM_001108488]
A_44_P212964	1.98873	9.06348	1.91128e-07	1.75188e-05	Plac8	Rattus norvegicus placenta-specific 8 (Plac8), mRNA [NM_001108353]
A_44_P410348	1.90828	5.27555	1.91744e-07	1.75188e-05	Nlrc4	Rattus norvegicus NLR family, CARD domain containing 4 (Nlrc4), mRNA [NM_001106707]
A_44_P470884	3.81876	2.69323	1.91795e-07	1.75188e-05	Prc1	Rattus norvegicus protein regulator of cytokinesis 1 (Prc1), mRNA [NM_001107529]
A_44_P149476	1.98935	6.13256	1.92777e-07	1.75188e-05	Lrch4	Rattus norvegicus leucine-rich repeats and calponin homology (CH) domain containing 4 (Lrch4), mRNA [NM_001127551]
A_44_P468879	2.30464	4.79264	1.93736e-07	1.75188e-05	Btk	Rattus norvegicus Bruton agammaglobulinemia tyrosine kinase (Btk), mRNA [NM_001007798]
A_44_P777173	1.68195	6.86306	1.94128e-07	1.75188e-05	Npl	Rattus norvegicus N-acetylneuraminate pyruvate lyase (Npl), mRNA [NM_001013984]
A_44_P624451	1.71852	5.60406	1.97252e-07	1.77223e-05	RGD1561145	Rattus norvegicus similar to novel protein (RGD1561145), mRNA [NM_001134605]
A_44_P366723	2.27112	10.3672	1.992e-07	1.7751e-05	Igf1	Rattus norvegicus insulin-like growth factor 1 (Igf1), transcript variant 2, mRNA [NM_178866]
A_43_P22811	1.6374	9.23524	2.0025e-07	1.7751e-05	Cd6	Rattus norvegicus Cd6 molecule (Cd6), mRNA [NM_175577]
A_43_P12172	1.60222	11.4559	2.00643e-07	1.7751e-05	Lgmn	Rattus norvegicus legumain (Lgmn), mRNA [NM_022226]
A_44_P555213	2.93871	1.71712	2.01923e-07	1.7751e-05	Cenpf	Rattus norvegicus centromere protein F (Cenpf), mRNA [NM_001100827]
A_44_P436164	3.62677	4.98277	2.03345e-07	1.77992e-05	Ckap2	Rattus norvegicus cytoskeleton associated protein 2 (Ckap2), mRNA [NM_001169139]
A_44_P1005213	2.88064	5.88502	2.04302e-07	1.78066e-05	Nuf2	Rattus norvegicus NUF2, NDC80 kinetochore complex component, homolog (S. cerevisiae) (Nuf2), mRNA [NM_001012028]
A_43_P19789	1.05691	6.25152	2.08135e-07	1.80635e-05		poly (ADP-ribose) polymerase family, member 10 Gene [Source:MGI Symbol;Acc:MGI:3712326] [ENSRNOT00000006376]
A_42_P804822	4.5851	3.18712	2.11572e-07	1.82839e-05	Scn7a	Rattus norvegicus sodium channel, voltage-gated, type VII, alpha (Scn7a), mRNA [NM_031686]
A_42_P635228	3.03812	2.8789	2.14377e-07	1.84482e-05	Depdc1b	Rattus norvegicus DEP domain containing 1B (Depdc1b), mRNA [NM_001107651]
A_42_P822726	3.01952	7.24443	2.24888e-07	1.92714e-05	Myo1g	Rattus norvegicus myosin IG (Myo1g), mRNA [NM_001134843]
A_44_P890431	1.96943	5.91549	2.27736e-07	1.94338e-05		UI-R-BT1-ako-f-11-0-UI.r1 UI-R-BT1 Rattus norvegicus cDNA clone UI-R-BT1-ako-f-11-0-UI 5', mRNA sequence [BF565662]
A_44_P182020	2.02519	7.90573	2.30075e-07	1.95516e-05	Psmb8	Rattus norvegicus proteasome (prosome, macropain) subunit, beta type 8 (large multifunctional peptidase 7) (Psmb8), mRNA [NM_080767]
A_43_P11614	2.52496	8.99013	2.32248e-07	1.96398e-05	Anxa1	Rattus norvegicus annexin A1 (Anxa1), mRNA [NM_012904]
A_44_P531770	4.15274	4.62336	2.33039e-07	1.96398e-05	Top2a	Rattus norvegicus topoisomerase (DNA) II alpha (Top2a), mRNA [NM_022183]
A_42_P527141	1.89715	6.89031	2.45173e-07	2.05774e-05	Foxm1	Rattus norvegicus forkhead box M1 (Foxm1), mRNA [NM_031633]
A_44_P330971	2.46162	8.71409	2.5406e-07	2.12359e-05		BC102211 ADFP protein {Bos taurus} (exp=-1; wgp=0; cg=0), partial (30%) [TC609048]
A_44_P311771	4.19498	4.42363	2.57747e-07	2.13843e-05	Bub1b	Cell cycle checkpoint protein kinase Bub1 Fragment [Source:UniProtKB/TrEMBL;Acc:O35822] [ENSRNOT00000010406]
A_43_P20126	2.91383	4.60263	2.60563e-07	2.14494e-05	LOC684611	PREDICTED: Rattus norvegicus similar to centromere autoantigen H (LOC684611), mRNA [XM_001071235]
A_42_P779933	2.05165	3.43838	2.60822e-07	2.14494e-05	Capn3	Rattus norvegicus calpain 3 (Capn3), mRNA [NM_017117]
A_44_P106456	1.58663	7.60745	2.65734e-07	2.17656e-05	Pdlim2	Rattus norvegicus PDZ and LIM domain 2 (Pdlim2), mRNA [NM_001007622]
A_43_P19763	1.99608	9.19384	2.69033e-07	2.19097e-05	Tlr2	Rattus norvegicus toll-like receptor 2 (Tlr2), mRNA [NM_198769]
A_44_P463313	2.33411	8.13348	2.73962e-07	2.21725e-05	Plk1	Rattus norvegicus polo-like kinase 1 (Drosophila) (Plk1), mRNA [NM_017100]
A_44_P222679	1.27497	5.43152	2.75322e-07	2.21754e-05	Mobkl1b	Rattus norvegicus MOB1, Mps One Binder kinase activator-like 1B (yeast) (Mobkl1b), mRNA [NM_001033891]
A_44_P267610	-1.16131	6.25221	2.76173e-07	2.21754e-05	Trib2	Rattus norvegicus tribbles homolog 2 (Drosophila) (Trib2), mRNA [NM_001108015]
A_44_P241616	1.19275	9.28381	2.78002e-07	2.22347e-05	Ogfrl1	Rattus norvegicus opioid growth factor receptor-like 1 (Ogfrl1), mRNA [NM_001025708]
A_44_P1035190	2.80874	6.30074	2.85396e-07	2.27369e-05	Bub1	Rattus norvegicus budding uninhibited by benzimidazoles 1 homolog (S. cerevisiae) (Bub1), mRNA [NM_001106507]
A_44_P457246	1.19894	8.03879	2.87162e-07	2.27886e-05	Lims1	Rattus norvegicus LIM and senescent cell antigen-like domains 1 (Lims1), mRNA [NM_001145456]
A_43_P13117	2.13965	5.56246	2.9068e-07	2.2894e-05	Lcp2	Rattus norvegicus lymphocyte cytosolic protein 2 (Lcp2), mRNA [NM_130421]
A_43_P12905	2.98846	4.77833	2.93093e-07	2.2894e-05	Bik	Rattus norvegicus BCL2-interacting killer (apoptosis-inducing) (Bik), mRNA [NM_053704]
A_42_P627998	1.69102	10.3315	2.93715e-07	2.2894e-05	Igfbp3	Rattus norvegicus insulin-like growth factor binding protein 3 (Igfbp3), mRNA [NM_012588]
A_44_P113974	1.479	8.84514	2.95075e-07	2.2894e-05	Ccr5	Rattus norvegicus chemokine (C-C motif) receptor 5 (Ccr5), mRNA [NM_053960]
A_44_P575006	1.41911	13.719	2.953e-07	2.2894e-05
A_42_P805300	1.39053	13.0333	2.95428e-07	2.2894e-05	Gpx1	Rattus norvegicus glutathione peroxidase 1 (Gpx1), mRNA [NM_030826]
A_44_P104630	2.1175	5.51607	2.96348e-07	2.2894e-05	Lat2	Rattus norvegicus linker for activation of T cells family, member 2 (Lat2), mRNA [NM_173840]
A_43_P11546	1.10998	10.2711	3.01235e-07	2.31385e-05	Cd24	Rattus norvegicus CD24 molecule (Cd24), mRNA [NM_012752]
A_42_P509365	2.59675	11.8821	3.01782e-07	2.31385e-05	Vim	Rattus norvegicus vimentin (Vim), mRNA [NM_031140]
A_44_P864338	2.79477	4.35577	3.08452e-07	2.33885e-05	Cd22	Rattus norvegicus CD22 molecule (Cd22), mRNA [NM_001107503]
A_44_P515852	1.54182	5.90001	3.08843e-07	2.33885e-05	Tpx2	Rattus norvegicus TPX2, microtubule-associated, homolog (Xenopus laevis) (Tpx2), mRNA [NM_001107790]
A_44_P292487	1.31984	10.7353	3.09214e-07	2.33885e-05	Scpep1	Rattus norvegicus serine carboxypeptidase 1 (Scpep1), mRNA [NM_133383]
A_44_P323106	1.98042	6.82641	3.09629e-07	2.33885e-05	Abca1	Rattus norvegicus ATP-binding cassette, sub-family A (ABC1), member 1 (Abca1), mRNA [NM_178095]
A_42_P744495	1.56916	12.0467	3.11364e-07	2.34327e-05	Cd63	Rattus norvegicus Cd63 molecule (Cd63), mRNA [NM_017125]
A_44_P881475	2.79833	8.2788	3.13432e-07	2.35017e-05		AA874941 UI-R-E0-ci-d-06-0-UI.s1 UI-R-E0 Rattus norvegicus cDNA clone UI-R-E0-ci-d-06-0-UI 3' similar to gi [AA874941]
A_44_P541213	1.85833	6.59851	3.20434e-07	2.38887e-05	LOC681383	Rattus norvegicus similar to Protein C10orf11 homolog (LOC681383), mRNA [NM_001109441]
A_43_P12714	2.12854	4.64605	3.20937e-07	2.38887e-05	C3ar1	Rattus norvegicus complement component 3a receptor 1 (C3ar1), mRNA [NM_032060]
A_44_P531414	2.11279	5.99923	3.27768e-07	2.41759e-05	Il18	Rattus norvegicus IFN-gamma-inducing factor IL-18 (Il18) mRNA, complete cds. [AY077842]
A_44_P1030098	2.02725	8.13426	3.29599e-07	2.41805e-05	Cdc45l	Rattus norvegicus CDC45 cell division cycle 45-like (S. cerevisiae) (Cdc45l), mRNA [NM_001105866]
A_44_P301936	1.64652	9.68375	3.34523e-07	2.43305e-05	Anxa3	Rattus norvegicus annexin A3 (Anxa3), mRNA [NM_012823]
A_44_P534089	3.14669	6.40038	3.35473e-07	2.43305e-05	Ccnb1	Rattus norvegicus cyclin B1 (Ccnb1), mRNA [NM_171991]
A_44_P837716	1.90692	8.09444	3.36416e-07	2.43305e-05		glycoprotein, alpha-galactosyltransferase 1 [Source:RefSeq peptide;Acc:NP_663707] [ENSRNOT00000050442]
A_44_P159326	1.91299	6.30615	3.46633e-07	2.49809e-05		Rattus norvegicus similar to AW046014 protein (LOC363328), mRNA [XM_343667]
A_42_P772157	1.3376	8.83156	3.52382e-07	2.52531e-05	Il6ra	Rattus norvegicus interleukin 6 receptor, alpha (Il6ra), mRNA [NM_017020]
A_42_P517399	2.5761	10.8326	3.52887e-07	2.52531e-05	Emp3	Rattus norvegicus epithelial membrane protein 3 (Emp3), mRNA [NM_030847]
A_42_P581001	2.43312	11.7136	3.57416e-07	2.54025e-05	S100a6	Rattus norvegicus S100 calcium binding protein A6 (S100a6), mRNA [NM_053485]
A_44_P461154	4.03125	11.0962	3.57466e-07	2.54025e-05	Timp1	Rattus norvegicus TIMP metallopeptidase inhibitor 1 (Timp1), mRNA [NM_053819]
A_44_P1001914	1.34251	8.67402	3.70751e-07	2.62551e-05	Ccdc93	Rattus norvegicus coiled-coil domain containing 93 (Ccdc93), mRNA [NM_001024997]
A_44_P261755	2.46376	4.60648	3.77586e-07	2.66466e-05		BM392398 UI-R-EB1-clf-g-24-0-UI.s1 UI-R-EB1 Rattus norvegicus cDNA clone UI-R-EB1-clf-g-24-0-UI 3', mRNA sequence [BM392398]
A_44_P328136	3.83228	3.08535	3.84072e-07	2.70108e-05	Mx1	Rattus norvegicus myxovirus (influenza virus) resistance 1 (Mx1), mRNA [NM_173096]
A_42_P565275	2.01496	7.43413	3.88482e-07	2.72271e-05	Aspm	Rattus norvegicus asp (abnormal spindle) homolog, microcephaly associated (Drosophila) (Aspm), mRNA [NM_001105955]
A_44_P445070	2.17508	10.8595	3.9354e-07	2.74872e-05	Lgals1	Rattus norvegicus lectin, galactoside-binding, soluble, 1 (Lgals1), mRNA [NM_019904]
A_44_P407771	1.18224	8.98339	3.95353e-07	2.75195e-05	Ifi44	Rattus norvegicus interferon-induced protein 44 (Ifi44), mRNA [NM_001107729]
A_44_P448431	4.42024	2.37209	4.0137e-07	2.78433e-05	Cd8a	Rattus norvegicus CD8a molecule (Cd8a), mRNA [NM_031538]
A_44_P208699	2.35544	7.25771	4.04584e-07	2.79711e-05	Col15a1	Col15a1 protein Fragment [Source:UniProtKB/TrEMBL;Acc:Q4G024] [ENSRNOT00000017217]
A_42_P676304	3.15198	9.11328	4.10313e-07	2.82714e-05	Ifitm1	Rattus norvegicus interferon induced transmembrane protein 1 (Ifitm1), mRNA [NM_001106314]
A_44_P792621	1.294	7.29186	4.17443e-07	2.85271e-05	Tmem63a	Rattus norvegicus transmembrane protein 63a (Tmem63a), mRNA [NM_001134496]
A_44_P548590	1.12463	6.67892	4.18188e-07	2.85271e-05	Ribc1	Rattus norvegicus RIB43A domain with coiled-coils 1 (Ribc1), mRNA [NM_001007715]
A_42_P658005	-1.41183	8.65716	4.18221e-07	2.85271e-05	R3hdm1	Rattus norvegicus R3H domain containing 1 (R3hdm1), mRNA [NM_001134867]
A_44_P1012556	1.29239	7.19635	4.27137e-07	2.90382e-05	Stbd1	Rattus norvegicus starch binding domain 1 (Stbd1), mRNA [NM_001013988]
A_44_P461544	2.68542	4.39163	4.4126e-07	2.98987e-05	Ccnb2	Rattus norvegicus cyclin B2 (Ccnb2), mRNA [NM_001009470]
A_44_P552794	1.26339	9.10135	4.46651e-07	3.01637e-05	Hist1h4b	Rattus norvegicus histone cluster 1, H4b (Hist1h4b), mRNA [NM_022686]
A_44_P348614	1.80899	5.50127	4.51181e-07	3.02692e-05	Sp110	Rattus norvegicus SP110 nuclear body protein (Sp110), mRNA [NM_001034137]
A_42_P752134	1.47444	9.25746	4.58378e-07	3.06512e-05	Kpna2	Rattus norvegicus karyopherin alpha 2 (Kpna2), mRNA [NM_053483]
A_43_P12403	2.46578	5.81224	4.6568e-07	3.10377e-05	Fgr	Rattus norvegicus Gardner-Rasheed feline sarcoma viral (v-fgr) oncogene homolog (Fgr), mRNA [NM_024145]
A_44_P199469	1.46057	9.71851	4.74251e-07	3.1389e-05	Gsdmd	Rattus norvegicus gasdermin D (Gsdmd), mRNA [NM_001130553]
A_44_P309266	4.32467	3.04325	4.75568e-07	3.1389e-05	Pbk	Rattus norvegicus PDZ binding kinase (Pbk), mRNA [NM_001079937]
A_44_P1056788	1.57303	9.9194	4.82441e-07	3.174e-05	Sdf2l1	Rattus norvegicus stromal cell-derived factor 2-like 1 (Sdf2l1), mRNA [NM_001109433]
A_44_P1021361	1.5332	7.46523	4.90757e-07	3.21832e-05	Tlr3	Rattus norvegicus toll-like receptor 3 (Tlr3), mRNA [NM_198791]
A_44_P792646	1.96036	6.89578	4.98652e-07	3.25962e-05
A_43_P12315	1.80741	10.6358	5.10229e-07	3.32464e-05	P2ry12	Rattus norvegicus purinergic receptor P2Y, G-protein coupled, 12 (P2ry12), mRNA [NM_022800]
A_44_P700270	4.66664	4.59127	5.24854e-07	3.40586e-05	Fam64a	Rattus norvegicus family with sequence similarity 64, member A (Fam64a), mRNA [NM_001113781]
A_44_P742272	1.05142	7.92347	5.26034e-07	3.40586e-05	Hist1h4b	Rattus norvegicus histone cluster 1, H4b (Hist1h4b), mRNA [NM_022686]
A_44_P960755	1.67351	5.94977	5.37749e-07	3.47069e-05
A_44_P428642	3.10171	3.77443	5.46463e-07	3.51581e-05	Zbp1	Z-DNA-binding protein 1 (Tumor stroma and activated macrophage protein DLM-1) [Source:UniProtKB/Swiss-Prot;Acc:Q8VDA5] [ENSRNOT00000008365]
A_43_P11901	1.20244	6.87972	5.58104e-07	3.56819e-05	Kcnj5	Rattus norvegicus potassium inwardly-rectifying channel, subfamily J, member 5 (Kcnj5), mRNA [NM_017297]
A_43_P19895	2.92822	4.45183	5.5999e-07	3.56906e-05	Trim55	Rattus norvegicus tripartite motif-containing 55 (Trim55), mRNA [NM_001012218]
A_43_P19238	1.84798	8.37985	5.73657e-07	3.64477e-05	Sp110	Rattus norvegicus SP110 nuclear body protein (Sp110), mRNA [NM_001034137]
A_44_P264240	1.47862	6.5355	5.98156e-07	3.76524e-05	Igfbp5	Insulin-like growth factor-binding protein 5 Precursor (IGF-binding protein 5)(IGFBP-5)(IBP-5) [Source:UniProtKB/Swiss-Prot;Acc:P24594] [ENSRNOT00000023530]
A_44_P301963	1.93721	9.46943	6.04004e-07	3.79035e-05	Psmb9	Rattus norvegicus proteasome (prosome, macropain) subunit, beta type 9 (large multifunctional peptidase 2) (Psmb9), mRNA [NM_012708]
A_42_P602511	3.08562	6.9368	6.07783e-07	3.79445e-05	Kcnn4	Rattus norvegicus potassium intermediate/small conductance calcium-activated channel, subfamily N, member 4 (Kcnn4), mRNA [NM_023021]
A_44_P463309	2.40425	6.97352	6.08378e-07	3.79445e-05	Plk1	Rattus norvegicus polo-like kinase 1 (Drosophila) (Plk1), mRNA [NM_017100]
A_44_P899333	1.33345	10.177	6.15277e-07	3.82578e-05
A_44_P139742	1.35987	8.98494	6.18375e-07	3.83336e-05	Npc2	Rattus norvegicus Niemann-Pick disease, type C2 (Npc2), mRNA [NM_173118]
A_44_P992908	3.29279	10.382	6.30529e-07	3.89541e-05	Hspb1	Rattus norvegicus heat shock protein 1 (Hspb1), mRNA [NM_031970]
A_44_P839137	1.3889	5.16386	6.32205e-07	3.89541e-05		Q5GS57_WOLTR (Q5GS57) DnaK suppressor protein, partial (12%) [TC590707]
A_43_P15993	2.05887	6.79625	6.52969e-07	4.01124e-05	Itgam	Rattus norvegicus integrin, alpha M (Itgam), mRNA [NM_012711]
A_44_P546123	3.10876	3.29922	6.58029e-07	4.03018e-05	Mcm5	Rattus norvegicus minichromosome maintenance complex component 5 (Mcm5), mRNA [NM_001106170]
A_42_P639047	1.72328	5.16305	6.65702e-07	4.06497e-05	RGD1309350	Rattus norvegicus similar to transthyretin (4L369) (RGD1309350), mRNA [NM_001134507]
A_42_P572521	2.62023	6.98827	6.68996e-07	4.07289e-05	C5ar1	Rattus norvegicus complement component 5a receptor 1 (C5ar1), mRNA [NM_053619]
A_44_P517012	2.34734	5.62193	6.72531e-07	4.08223e-05	Rac2	Rattus norvegicus ras-related C3 botulinum toxin substrate 2 (rho family, small GTP binding protein Rac2) (Rac2), mRNA [NM_001008384]
A_43_P15259	1.74395	9.29942	6.80588e-07	4.11887e-05	Tnfrsf1a	Rattus norvegicus tumor necrosis factor receptor superfamily, member 1a (Tnfrsf1a), mRNA [NM_013091]
A_42_P835665	1.05103	11.585	6.96106e-07	4.18793e-05	Ostf1	Rattus norvegicus osteoclast stimulating factor 1 (Ostf1), mRNA [NM_148892]
A_44_P1035656	1.05014	11.7648	7.18742e-07	4.29413e-05	Cd24	Rattus norvegicus CD24 molecule (Cd24), mRNA [NM_012752]
A_44_P165543	2.09401	4.64254	7.1939e-07	4.29413e-05	Plcb2	Rattus norvegicus phospholipase C, beta 2 (Plcb2), mRNA [NM_053478]
A_44_P991532	2.99774	7.72737	7.21569e-07	4.29413e-05	RT1-Da	Rattus norvegicus RT1 class II, locus Da (RT1-Da), mRNA [NM_001008847]
A_44_P480285	3.99226	2.90207	7.24285e-07	4.29413e-05	Kif2c	Rattus norvegicus kinesin family member 2C (Kif2c), transcript variant 2, mRNA [NM_134472]
A_44_P362981	1.42201	14.2254	7.37937e-07	4.34978e-05	Fabp5	Rattus norvegicus fatty acid binding protein 5, epidermal (Fabp5), mRNA [NM_145878]
A_42_P588738	3.5872	6.67801	7.42703e-07	4.36391e-05	Igsf6
A_44_P180127	1.70385	9.32867	7.44614e-07	4.36391e-05	Igfbp3	Rattus norvegicus insulin-like growth factor binding protein 3 (Igfbp3), mRNA [NM_012588]
A_43_P16707	3.07335	6.54413	7.47944e-07	4.37087e-05	Ccl6	C-C motif chemokine 6 Precursor (Small-inducible cytokine A6) [Source:UniProtKB/Swiss-Prot;Acc:Q68FP3] [ENSRNOT00000045867]
A_44_P174476	1.89182	8.38461	7.80232e-07	4.54602e-05	Fbln2	PREDICTED: Rattus norvegicus fibulin 2, transcript variant 2 (Fbln2), mRNA [XM_232197]
A_44_P149190	1.47903	13.9095	7.84991e-07	4.54602e-05	Ftl	Rat ferritin light chain subunit, mRNA. [K01930]
A_44_P344346	2.16901	10.0586	7.86832e-07	4.54602e-05	Arpc1b	Rattus norvegicus actin related protein 2/3 complex, subunit 1B (Arpc1b), mRNA [NM_019289]
A_44_P425963	1.16696	10.136	7.9363e-07	4.55587e-05	MGC112715	Rattus norvegicus platelet receptor Gi24 (MGC112715), mRNA [NM_001044300]
A_44_P946378	2.26433	6.90688	7.94934e-07	4.55587e-05
A_44_P1025349	1.63377	7.66543	7.95239e-07	4.55587e-05	Uba7	Rattus norvegicus ubiquitin-like modifier activating enzyme 7 (Uba7), mRNA [NM_001106856]
A_44_P397472	1.6227	6.4256	7.97702e-07	4.55718e-05		BQ205131 UI-R-DZ1-cnh-f-09-0-UI.s1 NCI_CGAP_DZ1 Rattus norvegicus cDNA clone IMAGE:7345643 3', mRNA sequence [BQ205131]
A_42_P787216	1.21718	9.28696	8.00886e-07	4.56259e-05	Dclk1	Rattus norvegicus activity and neurotransmitter-induced early gene protein 4 (ania-4) mRNA, complete cds. [AF030089]
A_44_P486446	-1.0991	10.3751	8.22538e-07	4.63574e-05		ADRB1_RAT (P18090) Beta-1 adrenergic receptor (Beta-1 adrenoceptor) (Beta-1 adrenoreceptor), complete [TC578674]
A_44_P1017481	1.07611	14.2123	8.22788e-07	4.63574e-05	Timp2	Rattus norvegicus TIMP metallopeptidase inhibitor 2 (Timp2), mRNA [NM_021989]
A_44_P1001551	2.64905	5.45806	8.23797e-07	4.63574e-05	Batf	Rattus norvegicus basic leucine zipper transcription factor, ATF-like (Batf), mRNA [NM_001106748]
A_44_P123315	1.39931	12.8749	8.25273e-07	4.63574e-05	Gpx1	Rattus norvegicus glutathione peroxidase 1 (Gpx1), mRNA [NM_030826]
A_44_P149188	1.23418	15.7491	8.27364e-07	4.63574e-05	Ftl	Rattus norvegicus ferritin, light polypeptide (Ftl), mRNA [NM_022500]
A_44_P260046	1.06068	9.16826	8.31644e-07	4.64108e-05	LOC680312	Rattus norvegicus similar to H2B histone family, member T (LOC680312), mRNA [NM_001109400]
A_44_P930477	2.22316	1.30967	8.49934e-07	4.72327e-05
A_43_P22868	3.18074	2.00498	8.52959e-07	4.7272e-05		BC044797 Sgol2 protein {Mus musculus} (exp=-1; wgp=0; cg=0), partial (41%) [TC617222]
A_44_P1000543	1.00697	10.3656	8.58232e-07	4.73408e-05		Q5PN66_SALPA (Q5PN66) NADH dehydrogenase I chain J, partial (8%) [TC602334]
A_44_P744512	1.26047	6.75677	8.58843e-07	4.73408e-05		Histone H3.1 [Source:UniProtKB/Swiss-Prot;Acc:Q6LED0] [ENSRNOT00000044930]
A_44_P1022458	2.99682	7.89841	8.8105e-07	4.83038e-05	Tubb6	Rattus norvegicus tubulin, beta 6 (Tubb6), mRNA [NM_001025675]
A_44_P354573	1.49539	10.1254	8.85447e-07	4.84147e-05	Tax1bp3	Rattus norvegicus Tax1 (human T-cell leukemia virus type I) binding protein 3 (Tax1bp3), mRNA [NM_001025419]
A_44_P845409	3.54216	3.78102	9.00256e-07	4.90928e-05		AW913993 EST294771 Rat gene index, normalized rat, norvegicus, Bento Soares Rattus norvegicus cDNA clone RGIZA25 5' end, mRNA sequence [AW913993]
A_44_P975868	3.8118	3.59777	9.13423e-07	4.93951e-05		O08779_RAT (O08779) CD44 protein, complete [TC575730]
A_42_P469969	1.52197	6.29337	9.1433e-07	4.93951e-05	Igsf10	Rattus norvegicus immunoglobulin superfamily, member 10 (Igsf10), mRNA [NM_198768]
A_43_P16312	3.38185	3.9465	9.16402e-07	4.93951e-05	Klra5	Rattus norvegicus killer cell lectin-like receptor, subfamily A, member 5 (Klra5), mRNA [NM_198746]
A_44_P340163	-1.12672	10.0437	9.19766e-07	4.93951e-05	Plcb4	Rattus norvegicus phospholipase C, beta 4 (Plcb4), mRNA [NM_024353]
A_44_P552830	2.41724	5.20648	9.27453e-07	4.95535e-05	A3galt2	Rattus norvegicus alpha 1,3-galactosyltransferase 2 (A3galt2), mRNA [NM_138524]
A_44_P140514	4.30261	2.50979	9.28141e-07	4.95535e-05	Cenpa	Rattus norvegicus centromere protein A (Cenpa), mRNA [NM_001106711]
A_44_P204894	1.27993	8.98694	9.31155e-07	4.95846e-05	Tspan4	Rattus norvegicus tetraspanin 4 (Tspan4), mRNA [NM_001013070]
A_44_P745827	2.07507	6.34247	9.4233e-07	5.0049e-05
A_43_P12519	1.4024	12.5819	9.49122e-07	5.02788e-05	S100a10	Rattus norvegicus S100 calcium binding protein A10 (S100a10), mRNA [NM_031114]
A_44_P853254	1.36917	9.50337	9.59972e-07	5.07219e-05		Q535A9_9GEMI (Q535A9) Replication associated protein, partial (11%) [TC600083]
A_44_P359040	1.08817	7.34205	9.62618e-07	5.07302e-05	RGD1309051	Rattus norvegicus similar to chromosome 14 open reading frame 50 (RGD1309051), mRNA [NM_001013944]
A_44_P480817	3.2373	2.273	9.66477e-07	5.08023e-05	Mmp19	Rattus norvegicus matrix metallopeptidase 19 (Mmp19), mRNA [NM_001107159]
A_42_P604425	1.02936	11.2618	9.71845e-07	5.09531e-05	Hebp1	heme binding protein 1 [Source:RefSeq peptide;Acc:NP_001102121] [ENSRNOT00000000025]
A_44_P895399	1.77451	6.33601	9.88882e-07	5.17135e-05		AW916109 EST347413 Rat gene index, normalized rat, norvegicus, Bento Soares Rattus norvegicus cDNA clone RGIDI14 5' end, mRNA sequence [AW916109]
A_42_P652897	2.11369	6.349	9.96494e-07	5.19782e-05	Fas	Rattus norvegicus Fas (TNF receptor superfamily, member 6) (Fas), mRNA [NM_139194]
A_44_P475444	1.47584	7.65052	1.00019e-06	5.20381e-05	RGD1564614	Rattus norvegicus similar to complement factor H-related protein (RGD1564614), mRNA [NM_001134792]
A_44_P160568	-1.06495	8.21701	1.00844e-06	5.23337e-05	Trib2	Rattus norvegicus tribbles homolog 2 (Drosophila) (Trib2), mRNA [NM_001108015]
A_44_P620369	2.116	6.67172	1.02891e-06	5.32606e-05		AMGNNUC:SRCS1-00121-E6-A srcs1 (10883) Rattus norvegicus cDNA clone srcs1-00121-e6 5', mRNA sequence [CB797100]
A_42_P800988	1.42612	9.804	1.04211e-06	5.38073e-05	Ptafr	Rattus norvegicus platelet-activating factor receptor (Ptafr), mRNA [NM_053321]
A_44_P494250	1.22932	8.12605	1.04617e-06	5.38804e-05		Histone H4 [Contains Osteogenic growth peptide(OGP)] [Source:UniProtKB/Swiss-Prot;Acc:P62804] [ENSRNOT00000051095]
A_44_P469584	3.18642	8.4834	1.0668e-06	5.48043e-05	Cd14	Rattus norvegicus CD14 molecule (Cd14), mRNA [NM_021744]
A_44_P273821	1.62429	8.95292	1.07443e-06	5.50363e-05	Lyn	Rattus norvegicus v-yes-1 Yamaguchi sarcoma viral related oncogene homolog (Lyn), transcript variant 1, mRNA [NM_030857]
A_42_P714311	3.32103	6.60907	1.07671e-06	5.50363e-05	Ccl3	Rattus norvegicus chemokine (C-C motif) ligand 3 (Ccl3), mRNA [NM_013025]
A_44_P1012279	1.10501	7.61646	1.09568e-06	5.57988e-05	Gins4	Rattus norvegicus GINS complex subunit 4 (Sld5 homolog) (Gins4), mRNA [NM_001030027]
A_44_P265366	2.98659	5.18377	1.0971e-06	5.57988e-05	Espl1	Rattus norvegicus extra spindle pole bodies homolog 1 (S. cerevisiae) (Espl1), mRNA [NM_001170602]
A_44_P1058966	1.72738	7.38672	1.11381e-06	5.63678e-05	Apbb1ip	Rattus norvegicus amyloid beta (A4) precursor protein-binding, family B, member 1 interacting protein (Apbb1ip), mRNA [NM_001100577]
A_44_P715283	2.90383	2.60651	1.13729e-06	5.7384e-05		AGENCOURT_31473389 NIH_MGC_251 Rattus norvegicus cDNA clone IMAGE:7389303 5', mRNA sequence [CV080648]
A_44_P170527	1.37693	7.51478	1.13952e-06	5.7384e-05	Fzd1	Rattus norvegicus frizzled homolog 1 (Drosophila) (Fzd1), mRNA [NM_021266]
A_44_P439292	2.4023	3.9641	1.1826e-06	5.91366e-05	Hpgds	Rattus norvegicus hematopoietic prostaglandin D synthase (Hpgds), mRNA [NM_031644]
A_44_P746233	-1.21559	10.0235	1.18302e-06	5.91366e-05		Q8N662_HUMAN (Q8N662) C6orf65 protein, partial (68%) [TC588160]
A_42_P592205	1.08599	11.9335	1.19092e-06	5.93859e-05	Gltp	Rattus norvegicus glycolipid transfer protein (Gltp), mRNA [NM_001134413]
A_44_P681660	1.74073	11.1154	1.20234e-06	5.98091e-05	Fn1	Rattus norvegicus fibronectin 1 (Fn1), mRNA [NM_019143]
A_44_P487910	1.47363	8.59054	1.22776e-06	6.09251e-05	Lrrc33	Rattus norvegicus leucine rich repeat containing 33 (Lrrc33), mRNA [NM_001024995]
A_43_P17424	1.94996	8.5657	1.25295e-06	6.2024e-05	Chaf1b	Rattus norvegicus chromatin assembly factor 1, subunit B (p60) (Chaf1b), mRNA [NM_001024741]
A_43_P22672	2.14911	5.8141	1.25938e-06	6.21916e-05	Exo1	Rattus norvegicus exonuclease 1 (Exo1), mRNA [NM_001107198]
A_44_P394228	1.41514	8.86598	1.28017e-06	6.30654e-05	Amdhd2	Rattus norvegicus amidohydrolase domain containing 2 (Amdhd2), mRNA [NM_001024990]
A_44_P292995	2.43222	1.87156	1.28656e-06	6.3227e-05	Trim55	Rattus norvegicus tripartite motif-containing 55 (Trim55), mRNA [NM_001012218]
A_44_P541384	1.91079	4.66387	1.28965e-06	6.3227e-05	Cmtm3	Rattus norvegicus CKLF-like MARVEL transmembrane domain containing 3 (Cmtm3), mRNA [NM_001106164]
A_44_P443751	2.07147	6.85096	1.29904e-06	6.34074e-05	Pdpn	Rattus norvegicus podoplanin (Pdpn), mRNA [NM_019358]
A_44_P854093	3.68023	2.14676	1.29955e-06	6.34074e-05		Q7TQ08_RAT (Q7TQ08) Scinderin, complete [TC610455]
A_44_P363647	1.21755	5.62664	1.30382e-06	6.34638e-05	Ezh2	Rattus norvegicus enhancer of zeste homolog 2 (Drosophila) (Ezh2), mRNA [NM_001134979]
A_44_P886246	3.09262	4.26426	1.30878e-06	6.35537e-05		Q7ZXT5_XENLA (Q7ZXT5) Alg5-prov protein, partial (6%) [TC613751]
A_44_P668704	1.23578	10.9794	1.33684e-06	6.46545e-05
A_42_P510386	2.03571	12.0107	1.33779e-06	6.46545e-05	Serping1	Rattus norvegicus serine (or cysteine) peptidase inhibitor, clade G, member 1 (Serping1), mRNA [NM_199093]
A_44_P379360	2.05538	5.17514	1.36309e-06	6.57215e-05	Fut7	Rattus norvegicus fucosyltransferase 7 (alpha (1,3) fucosyltransferase) (Fut7), mRNA [NM_199491]
A_44_P1001528	1.70424	11.331	1.37246e-06	6.58622e-05	Tcirg1	T-cell, immune regulator 1, ATPase, H+ transporting, lysosomal V0 subunit A3 [Source:RefSeq peptide;Acc:NP_954520] [ENSRNOT00000023425]
A_42_P752796	1.20772	8.55991	1.38163e-06	6.61463e-05	Me2	Rattus norvegicus malic enzyme 2, NAD(+)-dependent, mitochondrial (Me2), nuclear gene encoding mitochondrial protein, mRNA [NM_001107376]
A_44_P107634	1.45111	6.75816	1.38957e-06	6.63705e-05	Haus4	Rattus norvegicus HAUS augmin-like complex, subunit 4 (Haus4), mRNA [NM_001013995]
A_44_P460754	2.46196	4.25054	1.42283e-06	6.77724e-05		AA859861 UI-R-E0-cc-a-12-0-UI.s1 UI-R-E0 Rattus norvegicus cDNA clone UI-R-E0-cc-a-12-0-UI 3' similar to gb [AA859861]
A_44_P360907	1.59399	5.61963	1.42556e-06	6.77724e-05
A_44_P905623	2.06892	6.17204	1.46839e-06	6.96461e-05		UI-R-C3-sr-g-07-0-UI.r1 UI-R-C3 Rattus norvegicus cDNA clone UI-R-C3-sr-g-07-0-UI 5', mRNA sequence [BF523192]
A_44_P242969	1.26807	7.25241	1.47798e-06	6.97913e-05	Gpam	Rattus norvegicus glycerol-3-phosphate acyltransferase, mitochondrial (Gpam), nuclear gene encoding mitochondrial protein, mRNA [NM_017274]
A_44_P360219	1.53705	7.76537	1.4783e-06	6.97913e-05	Stk10	Rattus norvegicus serine/threonine kinase 10 (Stk10), mRNA [NM_019206]
A_43_P15701	1.07023	8.99278	1.49941e-06	7.05274e-05	Rab13	Rattus norvegicus RAB13, member RAS oncogene family (Rab13), mRNA [NM_031092]
A_44_P1019710	1.04796	9.05338	1.5008e-06	7.05274e-05	Slc39a6	Rattus norvegicus solute carrier family 39 (zinc transporter), member 6 (Slc39a6), mRNA [NM_001024745]
A_42_P762829	2.40519	11.7239	1.50881e-06	7.06618e-05	Cebpd	Rattus norvegicus CCAAT/enhancer binding protein (C/EBP), delta (Cebpd), mRNA [NM_013154]
A_43_P13419	1.18628	10.7342	1.51059e-06	7.06618e-05	Ppp1r14b	Rattus norvegicus protein phosphatase 1, regulatory (inhibitor) subunit 14B (Ppp1r14b), mRNA [NM_172045]
A_44_P175584	1.55569	12.4306	1.51436e-06	7.06761e-05		PREDICTED: Rattus norvegicus similar to Ab2-162 (RGD1561520), mRNA [XM_345159]
A_44_P518500	2.12777	5.53761	1.52773e-06	7.11373e-05	Racgap1	Rattus norvegicus Rac GTPase-activating protein 1 (Racgap1), mRNA [NM_001108112]
A_44_P482894	1.109	12.5103	1.53401e-06	7.1267e-05	RGD1564469	PREDICTED: Rattus norvegicus similar to Acidic ribosomal phosphoprotein P0 (RGD1564469), mRNA [XM_001068311]
A_42_P480723	2.99658	5.19808	1.54363e-06	7.1551e-05	Cd8b	Rattus norvegicus CD8b molecule (Cd8b), mRNA [NM_031539]
A_43_P20995	1.84815	6.86488	1.56133e-06	7.22044e-05	Rai14	Rattus norvegicus retinoic acid induced 14 (Rai14), mRNA [NM_001011947]
A_44_P853694	2.28791	6.11543	1.57004e-06	7.22044e-05		3A1 Rattus norvegicus cerebral cortex Long Evans G13 Rattus norvegicus cDNA, mRNA sequence [BG709676]
A_42_P773816	1.50803	6.60154	1.57355e-06	7.22044e-05	Cd1d1	Rattus norvegicus CD1d1 molecule (Cd1d1), mRNA [NM_017079]
A_44_P1044658	1.81601	6.53036	1.58253e-06	7.23669e-05		UI-R-BJ0-adp-c-01-0-UI.s1 UI-R-BJ0 Rattus norvegicus cDNA clone UI-R-BJ0-adp-c-01-0-UI 3', mRNA sequence [AW251647]
A_44_P549494	2.50912	9.4747	1.59134e-06	7.26069e-05	Cd74	Rattus norvegicus Cd74 molecule, major histocompatibility complex, class II invariant chain (Cd74), mRNA [NM_013069]
A_44_P263117	-1.23731	7.8677	1.59741e-06	7.27212e-05	Etv5	Rattus norvegicus ets variant 5 (Etv5), mRNA [NM_001107082]
A_42_P833096	1.61091	4.88226	1.60342e-06	7.28101e-05	Kcnj16	Rattus norvegicus potassium inwardly-rectifying channel, subfamily J, member 16 (Kcnj16), mRNA [NM_053314]
A_44_P301608	1.72592	5.76856	1.60828e-06	7.28101e-05	Ucp2	Rattus norvegicus uncoupling protein 2 (mitochondrial, proton carrier) (Ucp2), nuclear gene encoding mitochondrial protein, mRNA [NM_019354]
A_44_P232205	1.91219	5.39273	1.61296e-06	7.28101e-05	Bin2	Rattus norvegicus bridging integrator 2 (Bin2), mRNA [NM_001012223]
A_42_P511118	-1.69573	9.44778	1.61364e-06	7.28101e-05	Slc17a6	Rattus norvegicus solute carrier family 17 (sodium-dependent inorganic phosphate cotransporter), member 6 (Slc17a6), mRNA [NM_053427]
A_44_P142594	1.00534	9.41376	1.62187e-06	7.28616e-05		CT055_MOUSE (Q8R184) Protein C20orf55 homolog, complete [TC578255]
A_44_P864560	1.88039	5.322	1.63483e-06	7.32801e-05	Lcp2	Rattus norvegicus lymphocyte cytosolic protein 2 (Lcp2), mRNA [NM_130421]
A_44_P855088	2.70325	4.55672	1.69239e-06	7.55278e-05		RUVA_THIDA (Q3SGT1) Holliday junction ATP-dependent DNA helicase ruvA , partial (7%) [TC602624]
A_44_P1020608	1.18226	8.26851	1.70313e-06	7.56772e-05	Ifi44	Rattus norvegicus interferon-induced protein 44 (Ifi44), mRNA [NM_001107729]
A_44_P1025918	1.6788	11.3808	1.70315e-06	7.56772e-05	Vwf	von Willebrand factor Fragment [Source:UniProtKB/Swiss-Prot;Acc:Q62935] [ENSRNOT00000026643]
A_43_P10923	1.3372	10.1383	1.71431e-06	7.58426e-05	Scamp2	Rattus norvegicus secretory carrier membrane protein 2 (Scamp2), mRNA [NM_023955]
A_44_P433783	2.20506	4.59216	1.7333e-06	7.63444e-05	Sfpi1	Rattus norvegicus SFFV proviral integration 1 (Sfpi1), mRNA [NM_001005892]
A_43_P14904	1.70389	8.7836	1.74006e-06	7.63444e-05	Klk6	Rattus norvegicus kallikrein related-peptidase 6 (Klk6), mRNA [NM_019175]
A_44_P457548	1.51896	6.50563	1.74178e-06	7.63444e-05	Parp9	Rattus norvegicus poly (ADP-ribose) polymerase family, member 9 (Parp9), mRNA [NM_001103351]
A_43_P13297	2.17633	11.2386	1.74437e-06	7.63444e-05	Mt1a	Rattus norvegicus metallothionein 1a (Mt1a), mRNA [NM_138826]
A_42_P810395	1.33621	6.93817	1.75181e-06	7.65055e-05		Q261W3_MYCVN (Q261W3) Proton-translocating NADH-quinone oxidoreductase, chain M precursor , partial (3%) [TC582772]
A_44_P671098	2.54504	5.09704	1.76989e-06	7.713e-05
A_43_P22409	1.41552	6.54861	1.80359e-06	7.83674e-05	RGD1565672	Rattus norvegicus similar to MDM2 Binding protein (RGD1565672), mRNA [NM_001130717]
A_44_P538658	3.01922	2.42632	1.80684e-06	7.83674e-05	Slc7a7	Rattus norvegicus solute carrier family 7 (cationic amino acid transporter, y+ system), member 7 (Slc7a7), mRNA [NM_031341]
A_44_P340261	3.11596	1.67115	1.82286e-06	7.87652e-05	RGD1305807	Rattus norvegicus hypothetical LOC298077 (RGD1305807), mRNA [NM_001025276]
A_42_P565621	4.311	6.64544	1.86355e-06	8.03531e-05	Slamf9	Rattus norvegicus SLAM family member 9 (Slamf9), mRNA [NM_001105971]
A_42_P698240	1.51177	7.4177	1.87834e-06	8.05528e-05	Ptgr1	Rattus norvegicus prostaglandin reductase 1 (Ptgr1), mRNA [NM_138863]
A_42_P816645	1.39984	8.10753	1.87941e-06	8.05528e-05	Gnb4	Rattus norvegicus guanine nucleotide binding protein beta 4 subunit mRNA, partial cds. [AF022085]
A_42_P666951	1.72527	7.91575	1.88003e-06	8.05528e-05	Cd40	Rattus norvegicus CD40 molecule, TNF receptor superfamily member 5 (Cd40), mRNA [NM_134360]
A_43_P17139	1.08167	7.40931	1.88423e-06	8.05638e-05	Ifi35	Rattus norvegicus interferon-induced protein 35 (Ifi35), mRNA [NM_001009625]
A_44_P1020967	1.33871	6.62909	1.93226e-06	8.24446e-05		F178198S22 MMSET type II {Homo sapiens} (exp=-1; wgp=0; cg=0), partial (80%) [TC584999]
A_44_P452632	2.07653	4.36862	1.9696e-06	8.36873e-05		Q5NUI4_RAT (Q5NUI4) Transcription factor ICSBP, complete [TC579164]
A_43_P19661	3.1321	2.2175	1.98009e-06	8.39582e-05	Tnc	Rattus norvegicus tenascin C (Tnc), mRNA [NM_053861]
A_43_P13144	1.44925	6.59592	2.00736e-06	8.43036e-05	Cdkn2c	Rattus norvegicus cyclin-dependent kinase inhibitor 2C (p18, inhibits CDK4) (Cdkn2c), mRNA [NM_131902]
A_43_P12148	3.52005	3.29721	2.01372e-06	8.43036e-05	Top2a	Rattus norvegicus topoisomerase (DNA) II alpha (Top2a), mRNA [NM_022183]
A_44_P262392	1.27307	9.12069	2.01522e-06	8.43036e-05	Eif4ebp1	Rattus norvegicus eukaryotic translation initiation factor 4E binding protein 1 (Eif4ebp1), mRNA [NM_053857]
A_44_P200968	1.35308	8.21804	2.01717e-06	8.43036e-05	Tlr6	Rattus norvegicus toll-like receptor 6 (Tlr6), mRNA [NM_207604]
A_44_P176053	3.96007	5.01587	2.05694e-06	8.57898e-05	RGD1561778	Rattus norvegicus similar to dendritic cell-derived immunoglobulin(Ig)-like receptor 1, DIgR1 - mouse (RGD1561778), mRNA [NM_001168284]
A_44_P559366	1.83199	5.12584	2.07311e-06	8.62878e-05		AW914472 EST345776 Normalized rat brain, Bento Soares Rattus sp. cDNA clone RGIAF77 5' end, mRNA sequence [AW914472]
A_43_P11558	1.4318	11.5206	2.08295e-06	8.65211e-05	Apod	Rattus norvegicus apolipoprotein D (Apod), mRNA [NM_012777]
A_42_P522638	1.59456	6.72283	2.09315e-06	8.67677e-05	Pqlc3	Rattus norvegicus PQ loop repeat containing 3 (Pqlc3), mRNA [NM_001034952]
A_42_P465144	2.86479	4.45863	2.1257e-06	8.79384e-05	Dennd2d	Rattus norvegicus DENN/MADD domain containing 2D (Dennd2d), mRNA [NM_001107714]
A_44_P517180	1.03498	10.8215	2.15581e-06	8.88555e-05		Rattus norvegicus cDNA clone IMAGE:7377987. [BC158826]
A_44_P510940	4.33303	3.74045	2.16829e-06	8.91577e-05	RGD1566252	PREDICTED: Rattus norvegicus antigen identified by monoclonal antibody Ki-67 (predicted) (Mki67_predicted), mRNA [XM_225460]
A_44_P476960	2.16172	5.73111	2.19697e-06	9.01392e-05		AA900854 UI-R-E0-dk-a-11-0-UI.s1 UI-R-E0 Rattus norvegicus cDNA clone UI-R-E0-dk-a-11-0-UI 3' similar to gi [AA900854]
A_44_P881918	1.3775	6.69612	2.201e-06	9.01392e-05		Shultzomica03270 Rat lung airway and parenchyma cDNA libraries Rattus norvegicus cDNA clone Contig2883 5', mRNA sequence [CF110019]
A_42_P686078	2.15081	3.86065	2.21527e-06	9.05419e-05		Adipogenin (Small adipocyte factor 1)(SMAF-1) [Source:UniProtKB/Swiss-Prot;Acc:Q8R400] [ENSRNOT00000066624]
A_43_P12085	1.11326	7.1901	2.22174e-06	9.05445e-05	Dbil5	Rattus norvegicus diazepam binding inhibitor-like 5 (Dbil5), mRNA [NM_021596]
A_44_P114869	1.53105	13.6086	2.22574e-06	9.05445e-05	Ftl	Rattus norvegicus ferritin, light polypeptide (Ftl), mRNA [NM_022500]
A_42_P768732	2.08085	7.85524	2.22865e-06	9.05445e-05		Q7TP10_RAT (Q7TP10) Cc2-36, partial (20%) [TC593311]
A_42_P682589	-2.22527	12.7129	2.24004e-06	9.06461e-05	Nr4a1	Rattus norvegicus nuclear receptor subfamily 4, group A, member 1 (Nr4a1), mRNA [NM_024388]
A_42_P695401	6.10769	7.07106	2.26721e-06	9.13829e-05	Ccl2	Rattus norvegicus chemokine (C-C motif) ligand 2 (Ccl2), mRNA [NM_031530]
A_44_P819648	1.32649	5.02717	2.28252e-06	9.18186e-05	Cmtm3	Rattus norvegicus CKLF-like MARVEL transmembrane domain containing 3 (Cmtm3), mRNA [NM_001106164]
A_44_P320752	-1.45222	9.30977	2.2965e-06	9.20364e-05	Rasl11a	Rattus norvegicus RAS-like family 11 member A (Rasl11a), mRNA [NM_001002829]
A_43_P10723	4.0791	3.31285	2.31657e-06	9.264e-05	Bub1b	Cell cycle checkpoint protein kinase Bub1 Fragment [Source:UniProtKB/TrEMBL;Acc:O35822] [ENSRNOT00000010406]
A_42_P762814	1.15542	10.9469	2.32977e-06	9.28813e-05	Dynlt1	Rattus norvegicus dynein light chain Tctex-type 1 (Dynlt1), mRNA [NM_031318]
A_44_P1041539	1.42177	9.16748	2.33874e-06	9.28813e-05	Arhgap22	Rattus norvegicus Rho GTPase activating protein 22 (Arhgap22), mRNA [NM_001107297]
A_44_P432355	1.69843	6.32726	2.33912e-06	9.28813e-05	Ugt1a2	Rattus norvegicus UDP glucuronosyltransferase 1 family, polypeptide A2 (Ugt1a2), mRNA [NM_201423]
A_44_P114034	-1.23106	8.49453	2.34082e-06	9.28813e-05	Per1	Rattus norvegicus period homolog 1 (Drosophila) (Per1), mRNA [NM_001034125]
A_44_P550768	1.65159	4.40057	2.36452e-06	9.32976e-05		Q474V5_RALEJ (Q474V5) Probable transmembrane protein, partial (10%) [TC596680]
A_44_P132470	1.17168	10.9621	2.37867e-06	9.36545e-05	Pfn1	Rattus norvegicus profilin 1 (Pfn1), mRNA [NM_022511]
A_43_P15470	-1.36585	6.47272	2.39609e-06	9.41585e-05	Adrb1	Rattus norvegicus adrenergic, beta-1-, receptor (Adrb1), mRNA [NM_012701]
A_44_P1003372	1.57735	9.77868	2.4129e-06	9.46365e-05	Smpdl3a	Rattus norvegicus sphingomyelin phosphodiesterase, acid-like 3A (Smpdl3a), mRNA [NM_001005539]
A_44_P777088	1.66851	5.29671	2.4685e-06	9.64465e-05
A_43_P13041	1.86352	4.24299	2.54103e-06	9.89015e-05	Nr0b2	Rattus norvegicus nuclear receptor subfamily 0, group B, member 2 (Nr0b2), mRNA [NM_057133]
A_43_P12619	-1.97363	7.59782	2.55739e-06	9.91595e-05	Nr4a3	Rattus norvegicus nuclear receptor subfamily 4, group A, member 3 (Nr4a3), transcript variant 1, mRNA [NM_031628]
A_44_P438815	2.08085	6.92626	2.59545e-06	0.000100444	Cmtm7	Rattus norvegicus CKLF-like MARVEL transmembrane domain containing 7 (Cmtm7), mRNA [NM_001109300]
A_44_P210568	1.74671	9.82725	2.62433e-06	0.000101154	Fn1	Rattus norvegicus fibronectin 1 (Fn1), mRNA [NM_019143]
A_44_P809279	2.1634	4.61645	2.62981e-06	0.000101154		Q5VWC8_HUMAN (Q5VWC8) OTTHUMP00000045083 (PTPLAD2 protein), partial (19%) [TC596499]
A_44_P339798	2.55713	4.83416	2.63362e-06	0.000101154	Hist1h1b	Rattus norvegicus histone cluster 1, H1b (Hist1h1b), mRNA [NM_001109417]
A_44_P592899	2.66884	2.78943	2.67687e-06	0.000102622	Ccdc69	Rattus norvegicus coiled-coil domain containing 69 (Ccdc69), mRNA [NM_001109031]
A_44_P210178	1.1155	10.4992	2.69119e-06	0.0001029	Carhsp1	Rattus norvegicus calcium regulated heat stable protein 1 (Carhsp1), mRNA [NM_152790]
A_43_P14872	3.089	8.83072	2.69907e-06	0.0001029	Sdc1	Rattus norvegicus syndecan 1 (Sdc1), mRNA [NM_013026]
A_43_P15427	2.4957	4.99851	2.69925e-06	0.0001029	Sct	Secretin Precursor [Source:UniProtKB/Swiss-Prot;Acc:P11384] [ENSRNOT00000024094]
A_44_P579028	2.67354	2.78149	2.70523e-06	0.000102935
A_44_P383679	1.89331	7.20066	2.72673e-06	0.000103311		AA998008 UI-R-C0-hx-e-04-0-UI.s1 UI-R-C0 Rattus norvegicus cDNA clone UI-R-C0-hx-e-04-0-UI 3', mRNA sequence [AA998008]
A_44_P535337	-1.02639	11.2488	2.73031e-06	0.000103311	Atp2b2	Rattus norvegicus ATPase, Ca++ transporting, plasma membrane 2 (Atp2b2), mRNA [NM_012508]
A_44_P1014163	1.05134	11.9214	2.75118e-06	0.000103908	Gsn	Rattus norvegicus gelsolin (Gsn), mRNA [NM_001004080]
A_44_P435955	2.92577	2.39419	2.83592e-06	0.000106517	LOC685020	PREDICTED: Rattus norvegicus similar to cell surface receptor FDFACT (predicted) (RGD1561143_predicted), mRNA [XM_222031]
A_44_P210921	2.32002	5.63869	2.85759e-06	0.000107133	RT1-Db2	Rattus norvegicus RT1 class II, locus Db2 (RT1-Db2), mRNA [NM_001164826]
A_43_P21322	2.21639	7.34444	2.89048e-06	0.00010781	Hcls1	Rattus norvegicus hematopoietic cell specific Lyn substrate 1 (Hcls1), mRNA [NM_001011898]
A_43_P11278	1.67037	5.2491	2.89148e-06	0.00010781	Hpgd	Rattus norvegicus hydroxyprostaglandin dehydrogenase 15 (NAD) (Hpgd), mRNA [NM_024390]
A_44_P391296	5.82839	5.10056	2.92431e-06	0.000108835	Ccl7	Rattus norvegicus chemokine (C-C motif) ligand 7 (Ccl7), mRNA [NM_001007612]
A_44_P445306	1.64574	5.75883	2.99916e-06	0.000111214	Shc1	Rattus norvegicus SHC (Src homology 2 domain containing) transforming protein 1 (Shc1), transcript variant 2, mRNA [NM_053517]
A_43_P10641	2.00521	7.28515	3.01832e-06	0.000111722	Mgst2	Rattus norvegicus microsomal glutathione S-transferase 2 (Mgst2), mRNA [NM_001106430]
A_44_P761764	1.64069	8.4605	3.05592e-06	0.000112599	Rin3	Rattus norvegicus Ras and Rab interactor 3 (Rin3), mRNA [NM_001108052]
A_44_P959202	1.2128	6.29023	3.06151e-06	0.000112599		vaccinia related kinase 2 [Source:RefSeq peptide;Acc:NP_001101836] [ENSRNOT00000010392]
A_42_P532103	2.25629	10.0602	3.06383e-06	0.000112599	Anxa2	Rattus norvegicus annexin A2 (Anxa2), mRNA [NM_019905]
A_43_P11359	1.39235	7.91128	3.06559e-06	0.000112599		AGENCOURT_118855592 NIH_MGC_246 Rattus norvegicus cDNA clone IMAGE:8882314 5', mRNA sequence [EX493435]
A_43_P22401	1.02824	7.97855	3.06963e-06	0.000112599	Lrrc51	Rattus norvegicus leucine rich repeat containing 51 (Lrrc51), mRNA [NM_001106284]
A_43_P12437	1.37712	8.78893	3.07624e-06	0.000112639	Hhex	Rattus norvegicus hematopoietically expressed homeobox (Hhex), mRNA [NM_024385]
A_44_P520859	1.73096	6.12313	3.09138e-06	0.000112969	Pkmyt1	Rattus norvegicus protein kinase, membrane associated tyrosine/threonine 1 (Pkmyt1), mRNA [NM_001105766]
A_44_P433259	1.53025	8.56475	3.09739e-06	0.000112969	Sipa1	Rattus norvegicus signal-induced proliferation-associated 1 (Sipa1), mRNA [NM_001004089]
A_42_P755878	1.18658	6.93214	3.11241e-06	0.000113151	Reep4	Rattus norvegicus receptor accessory protein 4 (Reep4), mRNA [NM_001025279]
A_42_P634675	1.6065	9.1476	3.1328e-06	0.000113397	Adap2	Rattus norvegicus ArfGAP with dual PH domains 2 (Adap2), mRNA [NM_020101]
A_44_P286409	2.1179	6.49977	3.13702e-06	0.000113397	Ttk	Rattus norvegicus Ttk protein kinase (Ttk), mRNA [NM_001108172]
A_44_P194167	2.85814	2.51836	3.14636e-06	0.000113397	RT1-Ba	Rat mRNA for RT1.B-1(alpha) chain of integral membrane protein. [X14879]
A_44_P524321	2.02971	6.64794	3.14663e-06	0.000113397	Racgap1	Rattus norvegicus Rac GTPase-activating protein 1 (Racgap1), mRNA [NM_001108112]
A_44_P237153	2.05539	5.96032	3.14699e-06	0.000113397	Birc5	Rattus norvegicus baculoviral IAP repeat-containing 5 (Birc5), mRNA [NM_022274]
A_42_P778184	-1.90283	10.5	3.1806e-06	0.000114205	Tnnc2	Rattus norvegicus troponin C type 2 (fast) (Tnnc2), mRNA [NM_001037351]
A_44_P160877	1.69347	7.32546	3.23929e-06	0.000116108	Cfh	Rattus norvegicus complement factor H (Cfh), mRNA [NM_130409]
A_44_P276435	1.03591	6.02916	3.24931e-06	0.000116263	Nat1	Rattus norvegicus N-acetyltransferase 1 (arylamine N-acetyltransferase) (Nat1), transcript variant 1, mRNA [NM_053853]
A_44_P371172	-1.22288	14.8417	3.28025e-06	0.000117164	Snap25	Rattus norvegicus synaptosomal-associated protein 25 (Snap25), mRNA [NM_030991]
A_44_P141594	1.09358	11.3894	3.31269e-06	0.000117954	Sin3b	Rattus norvegicus SIN3 homolog B, transcription regulator (yeast) (Sin3b), mRNA [NM_001115038]
A_44_P168405	2.22765	7.47776	3.31392e-06	0.000117954	Fcgr2a	Rattus norvegicus Fc fragment of IgG, low affinity IIa, receptor (CD32) (Fcgr2a), mRNA [NM_053843]
A_44_P680341	1.03375	10.7472	3.37872e-06	0.000120051	Rin2	Rattus norvegicus Ras and Rab interactor 2 (Rin2), mRNA [NM_001107786]
A_44_P457599	1.97245	8.19766	3.41672e-06	0.000121054	Foxj1	Rattus norvegicus forkhead box J1 (Foxj1), mRNA [NM_053832]
A_44_P379680	1.04553	9.04514	3.41882e-06	0.000121054		Histone H4 [Contains Osteogenic growth peptide(OGP)] [Source:UniProtKB/Swiss-Prot;Acc:P62804] [ENSRNOT00000046279]
A_44_P383676	1.64598	7.29989	3.47644e-06	0.000122611		AA964750 UI-R-C0-gx-h-02-0-UI.s1 UI-R-C0 Rattus norvegicus cDNA clone UI-R-C0-gx-h-02-0-UI 3', mRNA sequence [AA964750]
A_44_P398805	1.59288	6.18835	3.48085e-06	0.000122611		protein tyrosine phosphatase, non-receptor type 18 [Source:RefSeq peptide;Acc:NP_001013129] [ENSRNOT00000064273]
A_44_P519620	1.43644	10.6323	3.54038e-06	0.000124279	Litaf	Rattus norvegicus lipopolysaccharide-induced TNF factor (Litaf), mRNA [NM_001105735]
A_44_P620106	2.24259	8.71688	3.55465e-06	0.000124565	Tgfbi	Rattus norvegicus transforming growth factor, beta induced (Tgfbi), mRNA [NM_053802]
A_44_P730251	1.44419	8.20816	3.59848e-06	0.000125885	Slc25a24	Rattus norvegicus solute carrier family 25 (mitochondrial carrier, phosphate carrier), member 24 (Slc25a24), nuclear gene encoding mitochondrial protein, mRNA [NM_001127544]
A_42_P773606	1.14228	7.5649	3.61384e-06	0.000125924	RGD1562091	Rattus norvegicus similar to expressed sequence C79127 (RGD1562091), mRNA [NM_001106231]
A_44_P671842	1.2349	6.59925	3.61813e-06	0.000125924		Q5Z904_ORYSA (Q5Z904) ATP/GTP-binding protein-like, partial (7%) [TC599069]
A_44_P562251	1.39844	6.73718	3.62844e-06	0.00012601	Ncapg2	PREDICTED: Rattus norvegicus leucine zipper protein 5 (predicted) (Luzp5_predicted), mRNA [XM_343124]
A_44_P1053321	2.04992	9.2224	3.63294e-06	0.00012601	Gbp2	Rattus norvegicus guanylate binding protein 2 (Gbp2), mRNA [NM_133624]
A_44_P950925	3.07193	6.14653	3.64239e-06	0.000126123
A_44_P330828	3.41173	4.08277	3.66279e-06	0.0001264	MGC105649	Rattus norvegicus hypothetical LOC302884 (MGC105649), mRNA [NM_001008518]
A_43_P12451	1.92273	8.94969	3.68635e-06	0.000126999	Slc16a3	Rattus norvegicus solute carrier family 16, member 3 (monocarboxylic acid transporter 4) (Slc16a3), mRNA [NM_030834]
A_44_P458570	1.68627	6.99609	3.70796e-06	0.000127527	Fut4	Rattus norvegicus fucosyltransferase 4 (alpha (1,3) fucosyltransferase, myeloid-specific) (Fut4), mRNA [NM_022219]
A_44_P270468	1.57438	6.93959	3.76403e-06	0.000129238	Slc15a3	Rattus norvegicus solute carrier family 15, member 3 (Slc15a3), mRNA [NM_139341]
A_44_P885558	3.22872	5.04865	3.7968e-06	0.000130144		Q8R4C3_CRIGR (Q8R4C3) Csr1, partial (40%) [TC597670]
A_44_P276640	1.73379	4.97131	3.83272e-06	0.000131155	Hells	Rattus norvegicus helicase, lymphoid specific (Hells), mRNA [NM_001106371]
A_44_P1006261	1.2677	8.05454	3.84996e-06	0.000131321	Nme4	Rattus norvegicus non-metastatic cells 4, protein expressed in (Nme4), nuclear gene encoding mitochondrial protein, mRNA [NM_001109478]
A_44_P199187	1.82324	6.20609	3.85045e-06	0.000131321	MGC108823	Rattus norvegicus similar to interferon-inducible GTPase (MGC108823), mRNA [NM_001012353]
A_44_P390172	1.32646	10.6141	3.8995e-06	0.000132542	RT1-EC2	Rattus norvegicus mRNA for MHC class Ib molecule, clone 9.6. [AJ004888]
A_44_P451916	1.44951	6.8635	3.96309e-06	0.000133853	Tap1	Rattus norvegicus transporter 1, ATP-binding cassette, sub-family B (MDR/TAP) (Tap1), mRNA [NM_032055]
A_44_P140684	2.4126	6.4004	3.97617e-06	0.000133853	Col8a1	Rattus norvegicus collagen, type VIII, alpha 1 (Col8a1), mRNA [NM_001107100]
A_43_P13175	-1.07296	6.99391	4.02872e-06	0.000135216	Cry2	Rattus norvegicus cryptochrome 2 (photolyase-like) (Cry2), mRNA [NM_133405]
A_44_P160888	1.13923	11.3224	4.03096e-06	0.000135216	Ppp1r14b	Rattus norvegicus protein phosphatase 1, regulatory (inhibitor) subunit 14B (Ppp1r14b), mRNA [NM_172045]
A_44_P729722	1.21983	8.39836	4.04123e-06	0.000135338
A_44_P395522	-1.43878	11.9916	4.06789e-06	0.000135694	Camk1g	Rattus norvegicus calcium/calmodulin-dependent protein kinase IG (Camk1g), mRNA [NM_182842]
A_42_P738549	3.25919	6.70078	4.07183e-06	0.000135694	Napsa	Rattus norvegicus napsin A aspartic peptidase (Napsa), mRNA [NM_031670]
A_44_P436181	2.18582	4.41696	4.11506e-06	0.000136909		UI-R-C1-lb-g-01-0-UI.r1 UI-R-C1 Rattus norvegicus cDNA clone UI-R-C1-lb-g-01-0-UI 5', mRNA sequence [BF558497]
A_44_P621913	3.16698	3.83936	4.1217e-06	0.000136909		Centromere protein W (CENP-W)(Cancer-up-regulated gene 2 protein) [Source:UniProtKB/Swiss-Prot;Acc:A1L1L1] [ENSRNOT00000065677]
A_43_P11634	1.16015	9.26436	4.13363e-06	0.000137082	Gfra1	Rattus norvegicus GDNF family receptor alpha 1 (Gfra1), mRNA [NM_012959]
A_42_P841620	2.1123	6.72665	4.15711e-06	0.000137637		leukocyte immunoglobulin-like receptor, subfamily B (with TM and ITIM domains), member 3-like [Source:RefSeq peptide;Acc:NP_001032434] [ENSRNOT00000059323]
A_44_P349675	1.24367	8.08251	4.16393e-06	0.000137639	Wasf2	Rattus norvegicus WAS protein family, member 2 (Wasf2), mRNA [NM_001013167]
A_42_P577482	1.9098	8.77171	4.21254e-06	0.000138655		BM387057 UI-R-CN1-cji-e-12-0-UI.s1 UI-R-CN1 Rattus norvegicus cDNA clone UI-R-CN1-cji-e-12-0-UI 3', mRNA sequence [BM387057]
A_44_P415010	1.76417	5.96423	4.21505e-06	0.000138655	Mcm2	Rattus norvegicus minichromosome maintenance complex component 2 (Mcm2), mRNA [NM_001107873]
A_43_P16892	1.38293	7.88079	4.23043e-06	0.000138937	LOC681309	PREDICTED: Rattus norvegicus similar to Thrombospondin-3 precursor (LOC681309), mRNA [XR_006034]
A_44_P365286	-1.14818	7.55791	4.23957e-06	0.000139013	Aldh1a1	Rattus norvegicus aldehyde dehydrogenase 1 family, member A1 (Aldh1a1), mRNA [NM_022407]
A_44_P244781	1.88884	3.46943	4.39001e-06	0.000143105		AI411057 EST239351 Normalized rat kidney, Bento Soares Rattus sp. cDNA clone RKIEP60 3' end, mRNA sequence [AI411057]
A_44_P682439	1.58241	7.67318	4.40444e-06	0.000143267	Prcp	Rattus norvegicus prolylcarboxypeptidase (angiotensinase C) (Prcp), mRNA [NM_001106281]
A_42_P794130	2.11607	7.21258	4.4274e-06	0.000143785	Cdc20	Rattus norvegicus cell division cycle 20 homolog (S. cerevisiae) (Cdc20), mRNA [NM_171993]
A_43_P19799	1.58113	5.10735	4.46239e-06	0.000144691	RGD1563222	Rattus norvegicus similar to RIKEN cDNA A930018P22 (RGD1563222), mRNA [NM_001108585]
A_44_P323900	1.29239	5.90901	4.47014e-06	0.000144712		AGENCOURT_109870928 NIH_MGC_418 Rattus norvegicus cDNA clone IMAGE:9022722 5', mRNA sequence [EV762510]
A_42_P465664	1.37907	10.7392	4.50889e-06	0.000145735	Fam176b	Rattus norvegicus family with sequence similarity 176, member B (Fam176b), mRNA [NM_001108679]
A_44_P635423	3.6656	9.70084	4.5277e-06	0.000146111		EST291162 Normalized rat brain, Bento Soares Rattus sp. cDNA clone RGIBD16 5' end similar to interleukin-3 receptor B subunit, mRNA sequence [AW141130]
A_44_P992578	3.27673	4.32801	4.63534e-06	0.000149157	Rrm2	Rattus norvegicus ribonucleotide reductase M2 (Rrm2), mRNA [NM_001025740]
A_44_P958487	3.42978	3.47625	4.69319e-06	0.000150669		Q4QR75_RAT (Q4QR75) Exosome component 9, partial (8%) [TC598072]
A_44_P602702	2.02055	7.52075	4.69848e-06	0.000150669		AGENCOURT_28447592 NIH_MGC_247 Rattus norvegicus cDNA clone IMAGE:7324187 5', mRNA sequence [CO555173]
A_42_P495969	1.71698	9.86975	4.71313e-06	0.000150901	Apoc1	Rattus norvegicus apolipoprotein C-I (Apoc1), transcript variant 1, mRNA [NM_012824]
A_44_P451071	1.37963	10.2098	4.74902e-06	0.000151812	Prkcd	Rattus norvegicus protein kinase C, delta (Prkcd), mRNA [NM_133307]
A_44_P306626	1.01907	11.037	4.8032e-06	0.000153214		Histone H2A type 1-C [Source:UniProtKB/Swiss-Prot;Acc:P0C169] [ENSRNOT00000013790]
A_42_P752336	-1.23341	13.7738	4.80791e-06	0.000153214	Nefm	Rattus norvegicus neurofilament, medium polypeptide (Nefm), mRNA [NM_017029]
A_44_P933121	2.86834	5.6787	4.81967e-06	0.000153288		Q9ERL1_RAT (Q9ERL1) NADPH oxidase beta subunit gp91phox, complete [TC594767]
A_43_P11537	2.13027	10.9527	4.82524e-06	0.000153288	Rbp1	Rattus norvegicus retinol binding protein 1, cellular (Rbp1), mRNA [NM_012733]
A_44_P180229	1.81162	7.71602	4.83851e-06	0.00015347		PREDICTED: Rattus norvegicus similar to Rasa4 protein (predicted) (RGD1565457_predicted), mRNA [XR_009137]
A_44_P608078	1.57548	8.74113	4.88838e-06	0.000154571		SLAP1_RAT (P59622) SRC-like-adapter (Src-like-adapter protein 1), complete [TC591551]
A_44_P469113	1.57787	6.77128	4.95135e-06	0.000156125	Slfn2	Rattus norvegicus schlafen 2 (Slfn2), mRNA [NM_001107031]
A_44_P114207	4.33389	4.76636	4.95763e-06	0.000156125	Hk3	Rattus norvegicus hexokinase 3 (white cell) (Hk3), nuclear gene encoding mitochondrial protein, mRNA [NM_022179]
A_44_P102477	1.00767	5.349	4.96047e-06	0.000156125	Morn5	Rattus norvegicus MORN repeat containing 5 (Morn5), mRNA [NM_001047912]
A_44_P130513	2.72217	7.03514	4.99191e-06	0.000156872	RT1-Db1	Rattus norvegicus RT1 class II, locus Db1 (RT1-Db1), mRNA [NM_001008884]
A_44_P102197	1.78214	6.24481	5.07597e-06	0.000159268	Alox5ap	Rattus norvegicus arachidonate 5-lipoxygenase activating protein (Alox5ap), mRNA [NM_017260]
A_44_P402948	3.02896	3.38926	5.32731e-06	0.000166387		Q46U86_RALEJ (Q46U86) Twin-arginine translocation pathway signal, partial (8%) [TC600657]
A_44_P1042952	2.04625	8.22638	5.38888e-06	0.000167885	Hrk	Rattus norvegicus harakiri, BCL2 interacting protein (contains only BH3 domain) (Hrk), mRNA [NM_057130]
A_44_P745610	1.5097	6.99355	5.39965e-06	0.000167885
A_44_P326147	2.24437	4.51732	5.39997e-06	0.000167885		PREDICTED: Rattus norvegicus similar to biliverdin reductase B (flavin reductase (NADPH)) (LOC307495), mRNA [XR_005580]
A_44_P250579	1.93236	7.8493	5.42906e-06	0.000168532		Rattus norvegicus similar to ARP2/3 complex 41 kDa subunit (P41-ARC) (Actin-related protein 2/3 complex subunit 1B) (LOC290282), mRNA [XM_214188]
A_44_P698554	1.07886	7.02042	5.44095e-06	0.000168645	Hist2h3c2	Rattus norvegicus histone cluster 2, H3c2 (Hist2h3c2), mRNA [NM_001107698]
A_44_P1050809	-1.2609	7.69639	5.55975e-06	0.000172065	MGC114464	Rattus norvegicus similar to expressed sequence AI836003 (MGC114464), mRNA [NM_001024909]
A_44_P213149	3.46581	2.2385	5.59425e-06	0.000172871	Mastl	Rattus norvegicus microtubule associated serine/threonine kinase-like (Mastl), mRNA [NM_001107369]
A_44_P579594	1.33107	6.13915	5.65093e-06	0.000174358	Dse	Rattus norvegicus dermatan sulfate epimerase (Dse), mRNA [NM_001108933]
A_44_P260036	3.52744	4.74922	5.74012e-06	0.000176842	Plau	Rattus norvegicus plasminogen activator, urokinase (Plau), mRNA [NM_013085]
A_44_P1021853	1.5045	9.51251	5.78108e-06	0.000177593		BF289184 EST453775 Rat Gene Index, normalized rat, Rattus norvegicus cDNA Rattus norvegicus cDNA clone RGIHC06, mRNA sequence [BF289184]
A_44_P960517	2.88407	2.9038	5.79366e-06	0.000177687
A_44_P500803	2.24314	6.28029	5.87816e-06	0.000179469	RT1-Bb	Rattus norvegicus RT1 class II, locus Bb (RT1-Bb), mRNA [NM_001004084]
A_44_P867246	1.44399	11.3415	5.92112e-06	0.000180478	RT1-CE16	Rattus norvegicus RT1 class I, locus CE16 (RT1-CE16), mRNA [NM_001008839]
A_44_P1023801	1.55077	6.57185	5.92892e-06	0.000180478	Kif23	Rattus norvegicus kinesin family member 23 (Kif23), mRNA [NM_001108155]
A_44_P590876	1.12266	6.79897	6.04731e-06	0.000183261	Arhgap25	Rattus norvegicus Rho GTPase activating protein 25 (Arhgap25), mRNA [NM_001109247]
A_42_P569708	1.4129	6.81795	6.06693e-06	0.000183583	Gpsm3	Rattus norvegicus G-protein signaling modulator 3 (AGS3-like, C. elegans) (Gpsm3), mRNA [NM_001003974]
A_42_P509843	1.19501	8.86873	6.07971e-06	0.000183697	Tradd	Rattus norvegicus TNFRSF1A-associated via death domain (Tradd), mRNA [NM_001100480]
A_44_P1002452	1.50021	9.03629	6.1047e-06	0.00018418	Nt5dc2	Rattus norvegicus 5'-nucleotidase domain containing 2 (Nt5dc2), mRNA [NM_001009271]
A_44_P555271	4.47579	3.16888	6.14215e-06	0.000184763	Mmp12	Rattus norvegicus matrix metallopeptidase 12 (Mmp12), mRNA [NM_053963]
A_44_P835675	1.94423	6.22076	6.18481e-06	0.000185772		Rattus norvegicus clone X5 mRNA sequence. [EF076770]
A_44_P332422	1.25788	8.53131	6.27044e-06	0.000187721	C1s	Rattus norvegicus complement component 1, s subcomponent (C1s), mRNA [NM_138900]
A_44_P995504	-1.22218	12.4895	6.27659e-06	0.000187721	LOC100125362	Rattus norvegicus hypothetical protein LOC100125362 (LOC100125362), mRNA [NM_001103354]
A_44_P528988	3.14378	4.82135	6.27731e-06	0.000187721		UI-R-C0-gv-d-12-0-UI.s1 UI-R-C0 Rattus norvegicus cDNA clone UI-R-C0-gv-d-12-0-UI 3', mRNA sequence [AA964627]
A_43_P15995	1.52039	3.49713	6.31815e-06	0.000188623	Naip2	Rattus norvegicus mRNA for neuronal inhibitor of apoptosis (NAIP gene). [AJ271303]
A_42_P541034	1.32263	15.0611	6.33522e-06	0.000188623	Ftl	Rattus norvegicus ferritin, light polypeptide (Ftl), mRNA [NM_022500]
A_44_P238927	2.26971	3.75866	6.38718e-06	0.000189893	Kif18a	Rattus norvegicus kinesin family member 18A (Kif18a), mRNA [NM_001137642]
A_43_P11879	3.28108	4.85185	6.45071e-06	0.000191502	Htr2b	Rattus norvegicus 5-hydroxytryptamine (serotonin) receptor 2B (Htr2b), mRNA [NM_017250]
A_44_P871423	1.69118	8.31088	6.57546e-06	0.000194922		RVL15771 Wackym-Soares normalized rat vestibular cDNA library Rattus norvegicus cDNA 5', mRNA sequence [DV723842]
A_44_P192543	1.2559	6.96173	6.60353e-06	0.00019547	Fkbp11	Rattus norvegicus FK506 binding protein 11 (Fkbp11), mRNA [NM_001013105]
A_44_P554925	1.24258	11.51	6.64083e-06	0.000196005	RT1-Cl	Rattus norvegicus RT1 class Ib, locus Cl (RT1-Cl), mRNA [NM_206848]
A_44_P171427	2.14633	4.61062	6.70321e-06	0.000196991	RGD1310376	Putative uncharacterized protein RGD1310376_predictedRGD1310376 protein ; [Source:UniProtKB/TrEMBL;Acc:B0BN40] [ENSRNOT00000031336]
A_44_P822557	1.11256	6.72538	6.78212e-06	0.000199023		Q8U9A8_AGRT5 (Q8U9A8) ABC transporter, membrane spanning protein (AGR_L_2024p), partial (7%) [TC641436]
A_44_P369083	2.62897	4.4562	6.91449e-06	0.000201742		AA996984 UI-R-C0-hk-h-02-0-UI.s1 UI-R-C0 Rattus norvegicus cDNA clone UI-R-C0-hk-h-02-0-UI 3', mRNA sequence [AA996984]
A_43_P17175	2.98423	4.6783	6.92081e-06	0.000201742	Serpinb1a	Rattus norvegicus serine (or cysteine) proteinase inhibitor, clade B, member 1a (Serpinb1a), mRNA [NM_001031642]
A_44_P1020422	2.33575	9.73627	6.92943e-06	0.000201742	Nes	Rattus norvegicus nestin (Nes), mRNA [NM_012987]
A_42_P669820	1.12697	11.0297	6.93426e-06	0.000201742	Efemp2	Rattus norvegicus EGF-containing fibulin-like extracellular matrix protein 2 (Efemp2), mRNA [NM_001005907]
A_44_P280963	2.27863	5.33763	6.94399e-06	0.000201742	Kifc1	Rattus norvegicus kinesin family member C1 (Kifc1), mRNA [NM_001005878]
A_44_P452527	1.56818	11.466	6.9564e-06	0.000201815
A_44_P267487	1.23886	6.88471	6.9743e-06	0.000202047	Reep3	Rattus norvegicus receptor accessory protein 3 (Reep3), mRNA [NM_001106386]
A_44_P696994	1.12473	6.96693	7.05414e-06	0.000203493	Ifit2	Rattus norvegicus interferon-induced protein with tetratricopeptide repeats 2 (Ifit2), mRNA [NM_001024753]
A_42_P518855	2.53341	3.73408	7.07288e-06	0.000203745	Bcl2a1d	Rattus norvegicus B-cell leukemia/lymphoma 2 related protein A1d (Bcl2a1d), mRNA [NM_133416]
A_44_P384404	2.12026	5.25865	7.12319e-06	0.000204905	Ms4a11	PREDICTED: Rattus norvegicus membrane-spanning 4-domains, subfamily A, member 11 (predicted) (Ms4a11_predicted), mRNA [XM_342028]
A_44_P253108	1.3954	7.07111	7.2099e-06	0.000207107	Spc25	Rattus norvegicus SPC25, NDC80 kinetochore complex component, homolog (S. cerevisiae) (Spc25), mRNA [NM_001009654]
A_44_P1039606	3.17045	5.06879	7.26055e-06	0.000208173	Cenpt	Rattus norvegicus centromere protein T (Cenpt), mRNA [NM_001024257]
A_44_P398167	1.05965	11.6412	7.26742e-06	0.000208173	Prdx1	Rattus norvegicus peroxiredoxin 1 (Prdx1), mRNA [NM_057114]
A_44_P297525	1.80278	3.98849	7.41087e-06	0.000210853		Q3UCB8_MOUSE (Q3UCB8) Bone marrow macrophage cDNA, RIKEN full-length enriched library, clone:I830012K13 product:polyamine-modulated factor 1, full insert sequence, partial (97%) [TC601063]
A_43_P23155	2.7406	4.34203	7.42077e-06	0.000210853	Mcm10	Rattus norvegicus minichromosome maintenance complex component 10 (Mcm10), mRNA [NM_001107366]
A_44_P634789	2.84274	3.32061	7.42303e-06	0.000210853		FM090556 etnofat Rattus norvegicus cDNA clone etnofatP0017A12 5', mRNA sequence [FM090556]
A_44_P1031063	2.1403	6.19664	7.59692e-06	0.000215493	Ccdc109b	PREDICTED: Rattus norvegicus similar to hypothetical protein FLJ20647 (predicted) (RGD1305326_predicted), mRNA [XM_215707]
A_42_P626008	4.09063	2.70981	7.61493e-06	0.000215703	Traf4af1	Rattus norvegicus TRAF4 associated factor 1 (Traf4af1), mRNA [NM_001004264]
A_44_P177169	1.80497	6.19596	7.6474e-06	0.000216323	Fgl2	Rattus norvegicus fibrinogen-like 2 (Fgl2), mRNA [NM_053455]
A_42_P700288	1.42943	8.93282	7.67235e-06	0.000216728	Trim47	Rattus norvegicus tripartite motif-containing 47 (Trim47), mRNA [NM_001109585]
A_44_P527089	3.53226	5.59817	7.69594e-06	0.000217094	Calca	Rat alpha-type calcitonin gene-related peptide mRNA, complete cds. [M11597]
A_44_P525324	2.05305	5.41025	7.77039e-06	0.000218576	Arhgap11a	Rattus norvegicus Rho GTPase activating protein 11A (Arhgap11a), mRNA [NM_001168524]
A_44_P1017458	1.07915	6.1183	7.81199e-06	0.000218854	Spata20	Rattus norvegicus spermatogenesis associated 20 (Spata20), mRNA [NM_199402]
A_44_P508239	2.06425	4.05082	7.863e-06	0.000219981	Shmt1	Rattus norvegicus serine hydroxymethyltransferase 1 (soluble) (Shmt1), nuclear gene encoding mitochondrial protein, mRNA [NM_001047842]
A_44_P928825	3.6974	3.14435	7.91343e-06	0.000220734	Msr1	PREDICTED: Rattus norvegicus similar to scavenger receptor type A SR-A (predicted) (RGD1564316_predicted), mRNA [XM_573919]
A_42_P695042	1.42249	8.75815	7.92241e-06	0.000220734	Csf1	Rattus norvegicus colony stimulating factor 1 (macrophage) (Csf1), mRNA [NM_023981]
A_44_P540126	1.51957	4.892	7.9627e-06	0.000221554	Pros1	Rattus norvegicus protein S (alpha) (Pros1), mRNA [NM_031086]
A_44_P233080	-1.91063	11.8469	8.08734e-06	0.000224378	Egr1	Early growth response protein 1 (EGR-1)(Protein Krox-24)(Transcription factor Zif268)(Nerve growth factor-induced protein A)(NGFI-A) [Source:UniProtKB/Swiss-Prot;Acc:P08154] [ENSRNOT00000026303]
A_44_P728469	1.57304	5.56719	8.09719e-06	0.000224378	Pter	Rattus norvegicus phosphotriesterase related (Pter), mRNA [NM_022224]
A_44_P342334	1.11009	10.437	8.33301e-06	0.000230599
A_44_P1022002	4.99773	5.44657	8.43454e-06	0.000232777	Ccl7	Rattus norvegicus chemokine (C-C motif) ligand 7 (Ccl7), mRNA [NM_001007612]
A_44_P654444	-1.78121	8.36125	8.46546e-06	0.000233315	Nr4a3	Nuclear receptor subfamily 4 group A member 3 (Nuclear hormone receptor NOR-1/NOR-2)(Neuron-derived orphan receptor 1/2) [Source:UniProtKB/Swiss-Prot;Acc:P51179] [ENSRNOT00000066910]
A_44_P525235	1.73174	6.1849	8.5104e-06	0.000233921	Postn	Rattus norvegicus periostin, osteoblast specific factor (Postn), mRNA [NM_001108550]
A_44_P513075	1.41259	7.53655	8.54557e-06	0.000234572	Ace	Rattus norvegicus somatic angiotensin-1 converting enzyme (Ace) mRNA, partial cds. [AF539701]
A_44_P659506	1.05451	8.17228	8.57843e-06	0.000235157	Gal3st4	Rattus norvegicus galactose-3-O-sulfotransferase 4 (Gal3st4), mRNA [NM_001109064]
A_44_P876363	1.29193	8.90819	8.59663e-06	0.000235215	Vav2	Rattus norvegicus vav 2 guanine nucleotide exchange factor (Vav2), mRNA [NM_001106563]
A_44_P780510	2.04503	4.64097	8.61042e-06	0.000235215		UI-R-BO0-agq-e-05-0-UI.r1 UI-R-BO0 Rattus norvegicus cDNA clone UI-R-BO0-agq-e-05-0-UI 5', mRNA sequence [BF567567]
A_44_P130516	2.69762	6.79775	8.62686e-06	0.000235215	RT1-Db1	Rattus norvegicus RT1 class II, locus Db1 (RT1-Db1), mRNA [NM_001008884]
A_44_P318466	1.47915	8.21696	8.62695e-06	0.000235215	Trim25	Rattus norvegicus tripartite motif-containing 25 (Trim25), mRNA [NM_001009536]
A_42_P493380	1.58723	8.05034	8.63819e-06	0.000235215	Myc	Rattus norvegicus myelocytomatosis oncogene (Myc), mRNA [NM_012603]
A_44_P411505	1.62376	10.3466	8.70344e-06	0.0002364	Ccnd1	Rattus norvegicus cyclin D1 (Ccnd1), mRNA [NM_171992]
A_44_P157144	1.61898	8.04275	8.70491e-06	0.0002364	Recql4	Rattus norvegicus RecQ protein-like 4 (Recql4), mRNA [NM_001130494]
A_44_P342289	3.46971	6.67299	8.81044e-06	0.000237856	H19	Rattus norvegicus H19, imprinted maternally expressed transcript (H19), non-coding RNA [NR_027324]
A_44_P124303	1.79582	5.48289	8.81317e-06	0.000237856		Rattus norvegicus similar to Sp140 protein (LOC316580), mRNA [XM_237361]
A_43_P13004	2.98879	1.93408	8.85128e-06	0.00023847	Cdh17	Rattus norvegicus cadherin 17 (Cdh17), mRNA [NM_053977]
A_44_P645309	-1.17991	9.35605	8.8786e-06	0.00023889	Pip5k1b	Rattus norvegicus phosphatidylinositol-4-phosphate 5-kinase, type I, beta (Pip5k1b), mRNA [NM_001012743]
A_44_P508514	2.37395	5.04075	9.02159e-06	0.000242059	LOC100359550	PREDICTED: Rattus norvegicus protein S100-A11-like (LOC100359550), mRNA [XM_002727971]
A_43_P23152	1.30365	5.5953	9.03195e-06	0.000242059	Rhoh	Rattus norvegicus ras homolog gene family, member H (Rhoh), mRNA [NM_001013430]
A_43_P16547	1.05307	11.2281	9.2113e-06	0.00024603	Rras	Rattus norvegicus Harvey rat sarcoma virus oncogene, subgroup R (Rras), mRNA [NM_001108481]
A_44_P481501	1.03604	8.75598	9.22838e-06	0.00024603		Shultzomica03324 Rat lung airway and parenchyma cDNA libraries Rattus norvegicus cDNA clone Contig2930 5', mRNA sequence [CF110073]
A_44_P519487	1.67172	6.041	9.25176e-06	0.000246331	S100a6	UI-R-EA0-ckw-i-20-0-UI.s1 UI-R-EA0 Rattus norvegicus cDNA clone UI-R-EA0-ckw-i-20-0-UI 3', mRNA sequence [BQ196729]
A_44_P732935	-1.3431	9.00167	9.2959e-06	0.0002469		Q7TQ10_RAT (Q7TQ10) Aa1027, partial (16%) [TC633534]
A_44_P533794	2.35357	6.41944	9.29735e-06	0.0002469	Tnfrsf1b	Rattus norvegicus tumor necrosis factor receptor superfamily, member 1b (Tnfrsf1b), mRNA [NM_130426]
A_44_P1045298	1.29438	6.40064	9.49585e-06	0.000251844		WHRN_RAT (Q810W9) Whirlin (CASK-interacting protein CIP98), partial (12%) [TC634038]
A_44_P335716	2.18447	1.58729	9.53515e-06	0.000252558	Sgol1	PREDICTED: Rattus norvegicus shugoshin-like 1 (S. pombe) (Sgol1), mRNA [XM_001065750]
A_44_P146712	2.36301	1.74785	9.57824e-06	0.00025337	Mapk13	Rattus norvegicus mitogen activated protein kinase 13 (Mapk13), mRNA [NM_019231]
A_44_P527154	1.10811	10.7795	9.62815e-06	0.000253883	RGD1564767	Rattus norvegicus Histone H2a (RGD1564767), mRNA [NM_001024282]
A_44_P807058	1.70008	8.15943	9.63375e-06	0.000253883	Emp1	Rattus norvegicus epithelial membrane protein 1 (Emp1), mRNA [NM_012843]
A_44_P582605	1.62276	5.47971	9.65719e-06	0.00025414
A_42_P527070	1.14928	8.44355	9.71936e-06	0.000255446	Gchfr	Rattus norvegicus GTP cyclohydrolase I feedback regulator (Gchfr), mRNA [NM_133595]
A_43_P15022	1.41661	7.40821	9.73975e-06	0.000255653		AW916092 EST347396 Rat gene index, normalized rat, norvegicus, Bento Soares Rattus norvegicus cDNA clone RGIDF87 5' end, mRNA sequence [AW916092]
A_42_P807826	-1.28195	12.7974	9.7668e-06	0.000255705	Syne1	Rattus norvegicus candidate plasticity protein 2b (cPG2B) mRNA, complete cds. [AY597251]
A_43_P12786	3.5809	2.50209	9.85658e-06	0.000257394	Fabp4	Rattus norvegicus fatty acid binding protein 4, adipocyte (Fabp4), mRNA [NM_053365]
A_44_P506980	1.0936	9.25536	9.91778e-06	0.000258331	Kcnk13	Rattus norvegicus potassium channel, subfamily K, member 13 (Kcnk13), mRNA [NM_022293]
A_42_P614175	2.25715	7.58821	1.02e-05	0.000263327	Gal	Rattus norvegicus galanin prepropeptide (Gal), mRNA [NM_033237]
A_44_P553297	1.50303	14.0972	1.02171e-05	0.000263435	RGD1560687	PREDICTED: Rattus norvegicus similar to Ferritin light chain (Ferritin L subunit) (predicted) (RGD1560687_predicted), mRNA [XM_576192]
A_44_P189299	1.48545	10.0261	1.02959e-05	0.000265132	Ccnd1	Rattus norvegicus cyclin D1 (Ccnd1), mRNA [NM_171992]
A_44_P353916	-1.21598	4.76097	1.05144e-05	0.000269693	Aytl1b	Rattus norvegicus acyltransferase like 1B (Aytl1b), mRNA [NM_001025631]
A_44_P592915	1.08691	8.52274	1.05345e-05	0.000269693		Q8D734_VIBVU (Q8D734) Uncharacterized protein conserved in archaea, partial (7%) [TC619661]
A_43_P21634	1.21532	7.19132	1.05467e-05	0.000269693	C4b	Rattus norvegicus complement component 4B (Chido blood group) (C4b), mRNA [NM_031504]
A_44_P369080	2.68973	2.20399	1.05675e-05	0.000269693		AI177761 EST221404 Normalized rat placenta, Bento Soares Rattus sp. cDNA clone RPLCF81 3' end, mRNA sequence [AI177761]
A_43_P12850	1.81769	4.62153	1.05771e-05	0.000269693	Tnfsf4	Rattus norvegicus tumor necrosis factor (ligand) superfamily, member 4 (Tnfsf4), mRNA [NM_053552]
A_44_P450786	1.24016	6.37374	1.05788e-05	0.000269693		RVL2906 Wackym-Soares normalized rat vestibular cDNA library Rattus norvegicus cDNA 5', mRNA sequence [DV713946]
A_42_P768355	1.95189	6.47836	1.0597e-05	0.000269821	Hrk	Rattus norvegicus harakiri, BCL2 interacting protein (contains only BH3 domain) (Hrk), mRNA [NM_057130]
A_44_P1013314	1.78388	9.13855	1.0678e-05	0.000271542	Isg15	Rattus norvegicus ISG15 ubiquitin-like modifier (Isg15), mRNA [NM_001106700]
A_44_P497553	1.53956	4.75309	1.07281e-05	0.000272478	Gcnt1	Rattus norvegicus glucosaminyl (N-acetyl) transferase 1, core 2 (beta-1,6-N-acetylglucosaminyltransferase) (Gcnt1), mRNA [NM_022276]
A_42_P504653	1.74763	4.32501	1.08724e-05	0.0002758	F10	Rattus norvegicus coagulation factor X (F10), mRNA [NM_017143]
A_42_P473425	1.41304	7.35818	1.08925e-05	0.000275965	Unc13d	Rattus norvegicus unc-13 homolog D (C. elegans) (Unc13d), mRNA [NM_138844]
A_44_P143472	1.10884	6.9743	1.09188e-05	0.000276235	Ncapd2	PREDICTED: Rattus norvegicus similar to mKIAA0159 protein (predicted) (RGD1562596_predicted), mRNA [XM_575668]
A_44_P391672	3.13317	1.64608	1.09302e-05	0.000276235	Siglec1	Rattus norvegicus sialic acid binding Ig-like lectin 1, sialoadhesin (Siglec1), mRNA [NM_001107777]
A_44_P389156	-1.76394	5.25205	1.09758e-05	0.000277043	Ankrd56	PREDICTED: Rattus norvegicus ankyrin repeat domain 56 (Ankrd56), mRNA [XM_001070624]
A_44_P879099	2.82824	3.08486	1.10374e-05	0.00027791		AW915435 EST346739 Normalized rat embryo, Bento Soares Rattus sp. cDNA clone RGICV38 5' end, mRNA sequence [AW915435]
A_42_P576953	1.8325	8.5432	1.10624e-05	0.000278196	Pla1a	Rattus norvegicus phospholipase A1 member A (Pla1a), mRNA [NM_138882]
A_44_P362749	1.72868	7.66794	1.12207e-05	0.000281483	Emr1	Rattus norvegicus EGF-like module containing, mucin-like, hormone receptor-like 1 (Emr1), mRNA [NM_001007557]
A_42_P838051	1.05072	8.71491	1.12736e-05	0.000282463	Oma1	Rattus norvegicus OMA1 homolog, zinc metallopeptidase (S. cerevisiae) (Oma1), mRNA [NM_001106669]
A_44_P540910	1.17347	6.59888	1.14118e-05	0.000285034	Casp6	Rattus norvegicus caspase 6 (Casp6), mRNA [NM_031775]
A_44_P447109	-1.06137	15.6882	1.14181e-05	0.000285034		AW143170 EST293466 Normalized rat brain, Bento Soares Rattus sp. cDNA clone RGIBE87 5' end, mRNA sequence [AW143170]
A_42_P693096	2.79736	4.07187	1.15135e-05	0.000286449		Q6DRH6_BRARE (Q6DRH6) Twistnb-like, partial (5%) [TC581724]
A_44_P372254	4.60767	7.5923	1.1531e-05	0.000286449	Slpi	Rattus norvegicus secretory leukocyte peptidase inhibitor (Slpi), mRNA [NM_053372]
A_44_P184753	1.24534	11.4805	1.15592e-05	0.0002868	RT1-A2	Rattus norvegicus RT1 class Ia, locus A2 (RT1-A2), mRNA [NM_001008829]
A_44_P249774	-1.24353	5.61544	1.16397e-05	0.000288097		DRABTA08 Rat DRG Library Rattus norvegicus cDNA clone DRABTA08 5', mRNA sequence [BG668003]
A_44_P993359	1.12675	6.89261	1.16397e-05	0.000288097		MMU64033 Tera {Mus musculus} (exp=-1; wgp=0; cg=0), partial (13%) [TC591393]
A_42_P812263	1.0289	11.6526	1.17815e-05	0.000291253	Sat1	Rattus norvegicus spermidine/spermine N1-acetyl transferase 1 (Sat1), mRNA [NM_001007667]
A_44_P883477	1.02179	6.44642	1.18343e-05	0.000291851	Ncapd2	PREDICTED: Rattus norvegicus similar to mKIAA0159 protein (predicted) (RGD1562596_predicted), mRNA [XM_575668]
A_44_P484889	1.83609	7.20243	1.19294e-05	0.000293842	Ifitm3	Rattus norvegicus interferon induced transmembrane protein 3 (Ifitm3), mRNA [NM_001136124]
A_43_P15533	2.6197	2.3524	1.20707e-05	0.000296422	Cebpe	Rattus norvegicus CCAAT/enhancer binding protein (C/EBP), epsilon (Cebpe), mRNA [NM_017095]
A_44_P265058	1.16184	7.17061	1.21091e-05	0.000296504	Gmnn	Rattus norvegicus geminin (Gmnn), mRNA [NM_001106112]
A_44_P761639	1.22183	10.1488	1.21359e-05	0.000296504		Q99386_MOUSE (Q99386) ATPB2 GENE, partial (14%) [TC606031]
A_44_P252935	2.69504	4.46599	1.21393e-05	0.000296504	Tlr1	Rattus norvegicus toll-like receptor 1 (Tlr1), mRNA [NM_001172120]
A_42_P580305	1.83392	4.6848	1.22596e-05	0.000299083	Pfkfb1	Rattus norvegicus 6-phosphofructo-2-kinase/fructose-2,6-biphosphatase 1 (Pfkfb1), mRNA [NM_012621]
A_44_P426107	2.96539	6.43109	1.2605e-05	0.000305682	Akr1b8	Rattus norvegicus aldo-keto reductase family 1, member B8 (Akr1b8), mRNA [NM_173136]
A_44_P452222	3.21604	2.85764	1.28013e-05	0.000309972	Itgal	Rattus norvegicus integrin, alpha L (Itgal), mRNA [NM_001033998]
A_44_P304009	3.47434	2.47965	1.28512e-05	0.000309972	Fam111a	Rattus norvegicus family with sequence similarity 111, member A (Fam111a), mRNA [NM_001109163]
A_44_P744421	2.5301	4.60535	1.2889e-05	0.000309972	Arhgap30	Rattus norvegicus Rho GTPase activating protein 30 (Arhgap30), mRNA [NM_001109077]
A_44_P697615	1.39771	7.5075	1.29004e-05	0.000309972		AW917911 EST349215 Rat gene index, normalized rat, norvegicus, Bento Soares Rattus norvegicus cDNA clone RGIEK03 5' end, mRNA sequence [AW917911]
A_44_P421727	2.1176	5.24088	1.29035e-05	0.000309972		caspase recruitment domain family, member 11 Gene [Source:MGI Symbol;Acc:MGI:1916978] [ENSRNOT00000051382]
A_44_P494591	1.15613	7.22398	1.30734e-05	0.000312949	Sall1	Rattus norvegicus sal-like 1 (Drosophila) (Sall1), mRNA [NM_001107415]
A_44_P475149	1.19695	4.75063	1.33096e-05	0.000317855	Bmp2k	Rattus norvegicus BMP-2 inducible kinase, mRNA (cDNA clone IMAGE:7316892), partial cds. [BC103651]
A_44_P353355	3.61982	2.9393	1.33458e-05	0.000318349	Cks2	Rattus norvegicus CDC28 protein kinase regulatory subunit 2 (Cks2), mRNA [NM_001126083]
A_44_P265911	2.05257	4.76059	1.33765e-05	0.000318709	Cnr2	Rattus norvegicus cannabinoid receptor 2 (macrophage) (Cnr2), transcript variant 1, mRNA [NM_001164143]
A_44_P390495	2.38418	4.34676	1.34354e-05	0.000319479	Gch1	Rattus norvegicus GTP cyclohydrolase 1 (Gch1), mRNA [NM_024356]
A_42_P463880	2.79282	4.39354	1.37498e-05	0.000326079	Plbd1	Rattus norvegicus phospholipase B domain containing 1 (Plbd1), mRNA [NM_001013927]
A_42_P802550	1.74975	8.16887	1.38227e-05	0.000327088	Pdlim1	Rattus norvegicus PDZ and LIM domain 1 (Pdlim1), mRNA [NM_017365]
A_44_P577090	1.54952	7.05437	1.40033e-05	0.000330051	Rad51	Rattus norvegicus RAD51 homolog (RecA homolog, E. coli) (S. cerevisiae) (Rad51), mRNA [NM_001109204]
A_44_P550611	2.7379	2.94967	1.40144e-05	0.000330051	Fes	Rattus norvegicus feline sarcoma oncogene (Fes), mRNA [NM_001108488]
A_44_P275029	1.49249	7.41929	1.4088e-05	0.0003314	Mvp	Rattus norvegicus major vault protein (Mvp), mRNA [NM_022715]
A_44_P274061	1.29798	9.66868	1.44849e-05	0.000339953	RT1-CE3	Rattus norvegicus RT1 class I, locus CE3 (RT1-CE3), mRNA [NM_001008841]
A_44_P478114	3.46455	2.90386	1.45437e-05	0.00034055	Cdca2	Rattus norvegicus cell division cycle associated 2 (Cdca2), mRNA [NM_001107273]
A_44_P715050	1.23348	8.43723	1.46368e-05	0.000342338		BC013502 Tmc6 protein {Mus musculus} (exp=-1; wgp=0; cg=0), partial (27%) [TC606877]
A_44_P886515	1.39261	5.13082	1.47325e-05	0.000344179
A_44_P883921	1.11812	6.80743	1.48294e-05	0.000346047		Q86YA9_HUMAN (Q86YA9) Golgi associated, gamma adaptin ear containing, ARF binding protein 1, isoform 2, partial (6%) [TC586788]
A_44_P250371	1.94738	4.5071	1.48853e-05	0.000346577
A_44_P308662	1.51511	6.86735	1.49152e-05	0.000346859	Ret	Rattus norvegicus ret proto-oncogene (Ret), transcript variant 1, mRNA [NM_012643]
A_44_P560009	1.43781	6.23604	1.50377e-05	0.000348516		MUSACACT Mus musculus acyl-coenzyme A:cholesterol acyltransferase (ACACT) mRNA, complete cds [L42293]
A_44_P198759	1.66197	4.25508	1.5107e-05	0.000349725		NK cell receptor 2B4 [Source:UniProtKB/TrEMBL;Acc:Q9EQK9] [ENSRNOT00000006266]
A_43_P11350	1.35311	9.51707	1.51894e-05	0.000351233	Nt5dc2	Rattus norvegicus 5'-nucleotidase domain containing 2 (Nt5dc2), mRNA [NM_001009271]
A_42_P510565	3.91208	4.52721	1.53315e-05	0.000353317	Cdh29	PREDICTED: Rattus norvegicus similar to RIKEN cDNA D330022A01 gene (predicted) (RGD1306603_predicted), mRNA [XM_343481]
A_44_P521505	1.84153	3.77476	1.54909e-05	0.000356587		AA866448 UI-R-E0-br-e-01-0-UI.s1 UI-R-E0 Rattus norvegicus cDNA clone UI-R-E0-br-e-01-0-UI 3' similar to emb [AA866448]
A_44_P212850	1.11029	8.4137	1.55661e-05	0.000357914	Fgf2	Rattus norvegicus fibroblast growth factor 2 (Fgf2), mRNA [NM_019305]
A_44_P337311	1.45294	6.67781	1.58261e-05	0.000363075	Thbs4	Thrombospondin-4 Precursor [Source:UniProtKB/Swiss-Prot;Acc:P49744] [ENSRNOT00000017078]
A_44_P1040503	1.48898	5.76028	1.58537e-05	0.000363299	Pctp	Phosphatidylcholine transfer protein (PC-TP)(StAR-related lipid transfer protein 2)(START domain-containing protein 2)(StARD2) [Source:UniProtKB/Swiss-Prot;Acc:P53809] [ENSRNOT00000003295]
A_44_P417470	1.1051	6.41929	1.59071e-05	0.000363767		vacuolar protein sorting 13C (yeast) Gene [Source:MGI Symbol;Acc:MGI:2444207] [ENSRNOT00000012501]
A_44_P525969	2.93154	3.89159	1.59098e-05	0.000363767		Q2FRR5_METHJ (Q2FRR5) Radical SAM, partial (6%) [TC620703]
A_44_P403058	2.29552	4.2951	1.59556e-05	0.000364405		ankyrin repeat and LEM domain containing 1 Gene [Source:MGI Symbol;Acc:MGI:1918775] [ENSRNOT00000023065]
A_42_P614692	1.23531	8.9668	1.61415e-05	0.000368239	Oplah	Rattus norvegicus 5-oxoprolinase (ATP-hydrolysing) (Oplah), mRNA [NM_053904]
A_44_P342187	1.04172	6.99879	1.62409e-05	0.000370093	S1pr2	Rattus norvegicus sphingosine-1-phosphate receptor 2 (S1pr2), mRNA [NM_017192]
A_42_P578953	1.17893	7.77542	1.63365e-05	0.000371855		Rattus norvegicus LOC362113 (LOC362113), mRNA [XM_342416]
A_44_P332790	3.30911	4.23649	1.64329e-05	0.000372969	Trh	Rattus norvegicus thyrotropin releasing hormone (Trh), mRNA [NM_013046]
A_44_P463980	1.67499	7.3956	1.64403e-05	0.000372969		Rattus norvegicus similar to fragilis (LOC289685), mRNA [XM_223483]
A_44_P454227	1.20196	4.20467	1.64738e-05	0.000373315	Npb	Rattus norvegicus neuropeptide B (Npb), mRNA [NM_153293]
A_44_P166581	1.6066	6.4593	1.66332e-05	0.000376509	Ifitm7	PREDICTED: Rattus norvegicus interferon induced transmembrane protein 7 (Ifitm7), mRNA [XM_001054983]
A_43_P11514	1.48087	8.97356	1.67609e-05	0.000378978	Tpm4	Rattus norvegicus tropomyosin 4 (Tpm4), mRNA [NM_012678]
A_44_P545114	1.20631	4.86862	1.67836e-05	0.000379072		AA899814 UI-R-E0-df-h-09-0-UI.s1 UI-R-E0 Rattus norvegicus cDNA clone UI-R-E0-df-h-09-0-UI 3' similar to gi [AA899814]
A_43_P22402	1.48639	3.82289	1.69301e-05	0.000381957	Fbxo5	Rattus norvegicus F-box protein 5 (Fbxo5), mRNA [NM_001106206]
A_42_P519311	1.12783	7.23653	1.70144e-05	0.000383436	Cklf	Rattus norvegicus chemokine-like factor (Cklf), mRNA [NM_139111]
A_43_P11261	1.62621	9.15089	1.72849e-05	0.000388243		AHNAK nucleoprotein 2 Gene [Source:MGI Symbol;Acc:MGI:2144831] [ENSRNOT00000051326]
A_44_P187503	1.17912	8.49776	1.7347e-05	0.00038921	Lpcat2	Lysophosphatidylcholine acyltransferase 2 (LPC acyltransferase 2)(LPCAT-2)(EC 2.3.1.-)(1-alkylglycerophosphocholine O-acetyltransferase)(EC 2.3.1.67)(Acetyl-CoA:lyso-platelet-activating factor acetyltransferase)(Acetyl-CoA:lyso-PAF acetyltransferase /.../-PAF acetyltransferase)(LysoPAFAT)(1-acylglycerophosphocholine O-acyltransferase)(EC 2.3.1.23)(Acyltransferase-like 1) [Source:UniProtKB/Swiss-P…
A_43_P16160	3.06463	1.83849	1.78522e-05	0.000398193	Cenpf	Rattus norvegicus centromere protein F (Cenpf), mRNA [NM_001100827]
A_44_P700547	3.34969	2.94029	1.78624e-05	0.000398193		AGENCOURT_31479393 NIH_MGC_251 Rattus norvegicus cDNA clone IMAGE:7385184 5', mRNA sequence [CV079334]
A_44_P536613	1.71509	8.51647	1.78645e-05	0.000398193	Ch25h	Rattus norvegicus cholesterol 25-hydroxylase (Ch25h), mRNA [NM_001025415]
A_44_P920164	2.20211	4.32464	1.79662e-05	0.000400022	Mboat1	Rattus norvegicus membrane bound O-acyltransferase domain containing 1 (Mboat1), mRNA [NM_001109120]
A_44_P1056100	3.28651	2.96017	1.8067e-05	0.000401829	Ttk	Rattus norvegicus Ttk protein kinase (Ttk), mRNA [NM_001108172]
A_44_P154270	1.22917	4.71663	1.81993e-05	0.000404329	RGD1359349	Rattus norvegicus similar to hypothetical protein MGC34760 (RGD1359349), mRNA [NM_001007738]
A_43_P12961	1.24264	11.2431	1.82453e-05	0.00040491	Eif4ebp1	Rattus norvegicus eukaryotic translation initiation factor 4E binding protein 1 (Eif4ebp1), mRNA [NM_053857]
A_43_P19277	2.86082	2.82788	1.83668e-05	0.000407164	Fam64a	Rattus norvegicus family with sequence similarity 64, member A (Fam64a), mRNA [NM_001113781]
A_44_P371317	-1.15693	7.14253	1.8443e-05	0.000408409	Htr7	5-hydroxytryptamine receptor 7 (5-HT-7)(5HT7)(5-HT-X)(Serotonin receptor 7)(GPRFO) [Source:UniProtKB/Swiss-Prot;Acc:P32305] [ENSRNOT00000025493]
A_42_P534882	-1.10376	14.6137	1.84721e-05	0.000408609	Vsnl1	Rattus norvegicus visinin-like 1 (Vsnl1), mRNA [NM_012686]
A_42_P541032	1.44718	13.8203	1.85372e-05	0.000409162	Ftl	Rattus norvegicus ferritin, light polypeptide (Ftl), mRNA [NM_022500]
A_44_P1039994	1.55058	8.65804	1.86227e-05	0.000410163	Irf7	Rattus norvegicus interferon regulatory factor 7 (Irf7), mRNA [NM_001033691]
A_43_P12006	-1.218	6.21241	1.8772e-05	0.000412474	Gjd2	Rattus norvegicus gap junction protein, delta 2 (Gjd2), mRNA [NM_019281]
A_44_P668888	-1.14875	9.87213	1.89015e-05	0.000414512
A_44_P196172	1.7609	7.19083	1.91299e-05	0.000418619	Rsad2	Rattus norvegicus radical S-adenosyl methionine domain containing 2 (Rsad2), mRNA [NM_138881]
A_44_P123887	1.01725	6.75159	1.94402e-05	0.0004245	Smc4	Rattus norvegicus structural maintenance of chromosomes 4 (Smc4), mRNA [NM_001037185]
A_44_P760780	3.17592	3.42363	1.95266e-05	0.000425476		PREDICTED: Rattus norvegicus minichromosome maintenance deficient 3 (S. cerevisiae) (predicted) (Mcm3_predicted), mRNA [XM_236988]
A_43_P12940	1.11709	9.71579	2.01075e-05	0.000434794	Bak1	Rattus norvegicus BCL2-antagonist/killer 1 (Bak1), mRNA [NM_053812]
A_44_P463822	1.12282	6.00838	2.02731e-05	0.00043719	Homer3	Rattus norvegicus homer homolog 3 (Drosophila) (Homer3), mRNA [NM_053310]
A_44_P207549	1.10805	7.07193	2.03418e-05	0.00043809		AW915718 EST347022 Normalized rat embryo, Bento Soares Rattus sp. cDNA clone RGICZ76 5' end, mRNA sequence [AW915718]
A_44_P720576	1.76921	3.94063	2.05447e-05	0.000441993	Lrrn4cl	Rattus norvegicus LRRN4 C-terminal like (Lrrn4cl), mRNA [NM_001109579]
A_44_P113933	1.33865	4.72943	2.05668e-05	0.000442002	Tyms	Rattus norvegicus thymidylate synthetase (Tyms), mRNA [NM_019179]
A_44_P280252	1.74058	4.55037	2.07076e-05	0.000444093		AA800318 EST189815 Normalized rat heart, Bento Soares Rattus sp. cDNA clone RHEAN84 3' end, mRNA sequence [AA800318]
A_43_P12878	2.27082	3.60801	2.08354e-05	0.000446364	St14	Rattus norvegicus suppression of tumorigenicity 14 (colon carcinoma) (St14), mRNA [NM_053635]
A_44_P681613	2.63986	2.98971	2.08709e-05	0.000446655		BF287586 EST452177 Rat Gene Index, normalized rat, Rattus norvegicus cDNA Rattus norvegicus cDNA clone RGIGH95 5' sequence, mRNA sequence [BF287586]
A_44_P135531	1.66925	3.82271	2.09191e-05	0.000447217	RGD1304929	PREDICTED: Rattus norvegicus similar to chromosome 13 open reading frame 18 (predicted) (RGD1304929_predicted), mRNA [XM_224403]
A_44_P174992	2.06929	5.65498	2.09418e-05	0.000447234		interferon gamma inducible protein 47 [Source:RefSeq peptide;Acc:NP_742016] [ENSRNOT00000003343]
A_44_P976687	4.24854	2.79539	2.12257e-05	0.000452101	LOC681382	AY902475 CUG2 {Homo sapiens} (exp=-1; wgp=0; cg=0), partial (86%) [TC613021]
A_44_P250368	2.14263	4.14142	2.12717e-05	0.000452385	Tk1	Rattus norvegicus thymidine kinase 1, soluble (Tk1), mRNA [NM_052800]
A_44_P276811	-1.34259	8.0035	2.13373e-05	0.000453307	Matn4	Rattus norvegicus matrilin 4 (Matn4), mRNA [NM_001106539]
A_44_P418942	1.71361	4.43241	2.15541e-05	0.00045696	Myo7a	Rattus norvegicus myosin VIIA (Myo7a), mRNA [NM_153473]
A_44_P744063	1.61905	5.41687	2.16657e-05	0.000458373		AGENCOURT_66890059 NIH_MGC_365 Rattus norvegicus cDNA clone IMAGE:8361591 5', mRNA sequence [DY316911]
A_44_P294675	2.96094	5.19697	2.20669e-05	0.000465008	Slfn3	Rattus norvegicus schlafen 3 (Slfn3), mRNA [NM_053687]
A_44_P232508	2.22375	6.08554	2.20705e-05	0.000465008		Q2KYQ4_BORA1 (Q2KYQ4) Probable acetyltransferase , partial (11%) [TC585443]
A_44_P996061	1.61418	8.61167	2.24517e-05	0.000472551	Fbn1	Rattus norvegicus fibrillin 1 (Fbn1), mRNA [NM_031825]
A_44_P354078	1.54745	5.91801	2.26571e-05	0.000475893	Hist1h1a	Rattus norvegicus histone cluster 1, H1a (Hist1h1a), mRNA [NM_001106113]
A_44_P212796	3.4815	4.09722	2.28624e-05	0.000479218		GB
A_44_P107372	1.25232	11.6964	2.29332e-05	0.000480207	RT1-CE2	Rattus norvegicus RT1 class I, locus CE2 (RT1-CE2), mRNA [NM_001008840]
A_44_P465148	1.35982	6.56461	2.29704e-05	0.000480494	Hist1h1d	Rattus norvegicus histone cluster 1, H1d (Hist1h1d), mRNA [NM_133285]
A_44_P1020428	2.27684	7.26242	2.32461e-05	0.000484734	Nes	Rattus norvegicus nestin (Nes), mRNA [NM_012987]
A_44_P316959	1.15943	6.95534	2.33261e-05	0.000484734		AI112954 UI-R-A1-et-d-12-0-UI.s1 UI-R-A1 Rattus norvegicus cDNA clone UI-R-A1-et-d-12-0-UI 3', mRNA sequence [AI112954]
A_44_P336304	2.43861	2.18478	2.33272e-05	0.000484734		BQ205045 UI-R-DZ1-cnh-e-10-0-UI.s1 NCI_CGAP_DZ1 Rattus norvegicus cDNA clone IMAGE:7345620 3', mRNA sequence [BQ205045]
A_43_P20587	-1.28348	6.03868	2.33273e-05	0.000484734	Gypc	Rattus norvegicus glycophorin C (Gerbich blood group) (Gypc), mRNA [NM_001013233]
A_44_P463749	-1.03105	9.80712	2.33352e-05	0.000484734	Rasd1	Dexamethasone-induced Ras-related protein 1 Precursor [Source:UniProtKB/Swiss-Prot;Acc:Q9JKF8] [ENSRNOT00000004475]
A_44_P855435	1.03593	5.95423	2.35009e-05	0.00048759
A_44_P974862	1.7532	5.71789	2.36192e-05	0.000489547	Pld4	Rattus norvegicus phospholipase D family, member 4 (Pld4), mRNA [NM_001126288]
A_44_P1035058	1.09526	8.39824	2.37295e-05	0.000491334	Entpd1	Rattus norvegicus mRNA for ecto-apyrase, partial. [Y15685]
A_43_P23463	1.6365	7.44357	2.39659e-05	0.000494835		MCU83632 alternatively spliced; lacks nucleotides 1 to 91 {Mus caroli} (exp=-1; wgp=0; cg=0), partial (48%) [TC600802]
A_44_P112641	-1.55374	5.3085	2.43016e-05	0.000500132	Fn3krp	Rattus norvegicus fructosamine-3-kinase-related protein (Fn3krp), mRNA [NM_001107077]
A_44_P588315	1.33506	5.52613	2.43441e-05	0.000500503	Lyve1	Rattus norvegicus lymphatic vessel endothelial hyaluronan receptor 1 (Lyve1), mRNA [NM_001106286]
A_44_P458878	1.16626	10.5377	2.45582e-05	0.000503888	Tcf19	Rattus norvegicus transcription factor 19 (Tcf19), mRNA [NM_213561]
A_42_P577431	2.7211	9.26814	2.461e-05	0.000504443	Bcl3	Rattus norvegicus B-cell CLL/lymphoma 3 (Bcl3), mRNA [NM_001109422]
A_44_P426608	1.37935	5.44738	2.49272e-05	0.00050992	Wdhd1	Rattus norvegicus WD repeat and HMG-box DNA binding protein 1 (Wdhd1), mRNA [NM_001107255]
A_44_P672457	3.02314	2.87897	2.53268e-05	0.000516539		Q8LCS5_ARATH (Q8LCS5) U6 snRNA-associated Sm-like protein, partial (44%) [TC591107]
A_42_P566264	1.28056	8.30195	2.5538e-05	0.000518772	Mfng	Rattus norvegicus MFNG O-fucosylpeptide 3-beta-N-acetylglucosaminyltransferase (Mfng), mRNA [NM_199110]
A_44_P415115	-1.73967	7.47429	2.58423e-05	0.000523911		Rattus norvegicus similar to RIKEN cDNA 1100001I23 (LOC366602), mRNA [XM_345660]
A_44_P943917	2.76768	2.4287	2.59854e-05	0.000525244	Lilrb3	Rattus norvegicus leukocyte immunoglobulin-like receptor, subfamily B (with TM and ITIM domains), member 3 (Lilrb3), mRNA [NM_031713]
A_44_P231876	1.22261	6.44406	2.6111e-05	0.000527262	RGD1310224	Rattus norvegicus similar to RIKEN cDNA 1810022C23 (RGD1310224), mRNA [NM_001009275]
A_44_P698351	1.97941	3.9549	2.6192e-05	0.000528374	Cd84	PREDICTED: Rattus norvegicus CD84 molecule (Cd84), mRNA [XM_001054923]
A_44_P242958	-1.042	6.38109	2.62631e-05	0.000529285	Ttpa	Rattus norvegicus tocopherol (alpha) transfer protein (Ttpa), mRNA [NM_013048]
A_44_P720560	-1.08491	8.04898	2.63338e-05	0.000530186		AGENCOURT_17838282 NIH_MGC_238 Rattus norvegicus cDNA clone IMAGE:7132235 5', mRNA sequence [CK597214]
A_44_P623330	1.13274	5.27797	2.64373e-05	0.000530587		Rattus norvegicus cDNA clone IMAGE:7375143. [BC098786]
A_42_P623666	1.00225	5.59685	2.64578e-05	0.000530587	Efhc1	Rattus norvegicus EF-hand domain (C-terminal) containing 1 (Efhc1), mRNA [NM_001122947]
A_44_P979645	1.76433	5.58619	2.66767e-05	0.000533403	Gpr132	Rattus norvegicus G protein-coupled receptor 132 (Gpr132), mRNA [NM_001170595]
A_42_P521707	1.283	6.73565	2.72166e-05	0.000542997	RT1-N3	Rattus norvegicus RT1 class Ib, locus N3 (RT1-N3), mRNA [NM_001008855]
A_44_P537780	2.41966	6.75328	2.72482e-05	0.000542997		AA996504 UI-R-C0-he-b-07-0-UI.s1 UI-R-C0 Rattus norvegicus cDNA clone UI-R-C0-he-b-07-0-UI 3', mRNA sequence [AA996504]
A_44_P406738	1.74754	4.12269	2.72896e-05	0.000542997		BM986218 EST531672 Rat gene index, normalized rat, norvegicus Rattus norvegicus cDNA clone RGIAA16 3' end similar to epithelin, 1 and 2, mRNA sequence [BM986218]
A_44_P1039128	3.21681	4.80036	2.7533e-05	0.000545758	Cxcl10	Rattus norvegicus chemokine (C-X-C motif) ligand 10 (Cxcl10), mRNA [NM_139089]
A_44_P743184	1.06055	7.09905	2.75354e-05	0.000545758		Q4LAW0_CAPCH (Q4LAW0) Auxin induced protein, partial (6%) [TC589339]
A_44_P930234	1.26967	7.08251	2.76861e-05	0.000548144	Baz1a	Rattus norvegicus bromodomain adjacent to zinc finger domain, 1A (Baz1a), mRNA [NM_001170568]
A_44_P175495	3.67955	3.72482	2.77095e-05	0.000548144	Cxcl11	Rattus norvegicus chemokine (C-X-C motif) ligand 11 (Cxcl11), mRNA [NM_182952]
A_44_P337699	1.5185	3.89056	2.78107e-05	0.000549611	Mnd1	PREDICTED: Rattus norvegicus similar to RIKEN cDNA 2610034E18 gene (predicted) (RGD1309007_predicted), mRNA [XM_215595]
A_44_P435037	1.72778	4.90382	2.78866e-05	0.000550578		AI232788 EST229476 Normalized rat kidney, Bento Soares Rattus sp. cDNA clone RKICG56 3' end, mRNA sequence [AI232788]
A_42_P598934	1.59954	8.10391	2.8265e-05	0.000556432	Lrrfip1	Rattus norvegicus leucine rich repeat (in FLII) interacting protein 1 (Lrrfip1), mRNA [NM_001014269]
A_44_P412427	1.02708	10.5949	2.8414e-05	0.000558394		Q8N2U6_HUMAN (Q8N2U6) BRLZ protein, partial (63%) [TC589646]
A_44_P276538	3.77593	2.26424	2.84748e-05	0.00055861	Lilrb4	Rattus norvegicus leukocyte immunoglobulin-like receptor, subfamily B, member 4 (Lilrb4), mRNA [NM_001013894]
A_42_P508984	1.93779	7.53517	2.86971e-05	0.000561149	Pf4	Rattus norvegicus platelet factor 4 (Pf4), mRNA [NM_001007729]
A_42_P739322	1.08481	8.0105	2.87314e-05	0.000561281	Nde1	Rattus norvegicus nudE nuclear distribution gene E homolog 1 (A. nidulans) (Nde1), mRNA [NM_053347]
A_44_P667355	-2.38052	6.4145	2.89814e-05	0.000565623	LOC689986	Rattus norvegicus hypothetical protein LOC689986 (LOC689986), mRNA [NM_001109563]
A_42_P810736	1.25462	6.9127	2.90482e-05	0.000566385	Timeless	Rattus norvegicus timeless homolog (Drosophila) (Timeless), mRNA [NM_031340]
A_42_P729340	1.4931	9.15492	2.94877e-05	0.000574406	Oas1a	Rattus norvegicus 2'-5' oligoadenylate synthetase 1A (Oas1a), mRNA [NM_138913]
A_44_P805574	2.50906	2.02937	2.97574e-05	0.000578552		Q2U1J4_ASPOR (Q2U1J4) Predicted protein, partial (14%) [TC634027]
A_44_P1039249	1.65462	7.96071	2.98778e-05	0.000579763	Dok3	Rattus norvegicus docking protein 3 (Dok3), mRNA [NM_001107336]
A_44_P151156	5.20432	3.1861	2.98836e-05	0.000579763	Kng1	Rattus norvegicus kininogen 1 (Kng1), mRNA [NM_012696]
A_44_P281733	1.69065	3.38398	2.99049e-05	0.000579763	Nlrp3	PREDICTED: Rattus norvegicus cold autoinflammatory syndrome 1 homolog (human) (predicted) (Cias1_predicted), mRNA [XM_220513]
A_44_P724928	-1.19025	6.41178	3.01538e-05	0.00058348		UI-R-Y0-acv-b-08-0-UI.s1 UI-R-Y0 Rattus norvegicus cDNA clone UI-R-Y0-acv-b-08-0-UI 3', mRNA sequence [AI763958]
A_44_P367486	1.01651	10.3316	3.02249e-05	0.000583747	Lig1	Rattus norvegicus ligase I, DNA, ATP-dependent (Lig1), transcript variant 1, mRNA [NM_001024268]
A_43_P19672	-1.02608	6.88324	3.04261e-05	0.000587077	Stard4	Rattus norvegicus StAR-related lipid transfer (START) domain containing 4 (Stard4), mRNA [NM_001106159]
A_44_P182881	1.27663	4.5049	3.04596e-05	0.000587168	Trim69	Rattus norvegicus tripartite motif-containing 69 (Trim69), mRNA [NM_001013160]
A_44_P733218	2.53813	2.31252	3.0617e-05	0.000589644		Q8R4C3_CRIGR (Q8R4C3) Csr1, partial (32%) [TC595600]
A_43_P15012	1.29012	8.42026	3.06879e-05	0.000590453
A_44_P680622	2.13721	2.81521	3.07556e-05	0.000590756	Clspn	Rattus norvegicus claspin homolog (Xenopus laevis) (Clspn), mRNA [NM_001106687]
A_44_P533959	1.10031	6.95219	3.07906e-05	0.000590756	Scarb2	Rattus norvegicus scavenger receptor class B, member 2 (Scarb2), mRNA [NM_054001]
A_43_P19879	3.66485	3.27959	3.08692e-05	0.000591405	LOC689770	Rattus norvegicus similar to osteoclast inhibitory lectin (LOC689770), mRNA [NM_001142304]
A_42_P816020	1.02224	7.94512	3.12056e-05	0.000595915	Trpv2	Rattus norvegicus transient receptor potential cation channel, subfamily V, member 2 (Trpv2), mRNA [NM_017207]
A_42_P522899	1.84611	5.73708	3.15041e-05	0.000600491	Tgfb1	Rattus norvegicus transforming growth factor, beta 1 (Tgfb1), mRNA [NM_021578]
A_44_P1048380	1.26249	9.14089	3.16315e-05	0.000602357	Fam46a	Rattus norvegicus family with sequence similarity 46, member A (Fam46a), mRNA [NM_001106844]
A_43_P20544	-1.38786	6.97415	3.17443e-05	0.000603942	Ephb3	Rattus norvegicus Eph receptor B3 (Ephb3), mRNA [NM_001105868]
A_43_P10851	1.06777	9.07079	3.18746e-05	0.000605855	Sh3glb1	Rattus norvegicus SH3-domain GRB2-like endophilin B1 (Sh3glb1), mRNA [NM_001011929]
A_43_P23251	-1.4943	6.5666	3.20193e-05	0.000608039	Pcdh20	Rattus norvegicus protocadherin 20 (Pcdh20), mRNA [NM_001107280]
A_44_P118724	-2.55397	12.4199	3.20727e-05	0.000608486	Arc	Rattus norvegicus activity-regulated cytoskeleton-associated protein (Arc), mRNA [NM_019361]
A_42_P762150	1.75783	4.48691	3.24264e-05	0.000614053		AGENCOURT_28540278 NIH_MGC_249 Rattus norvegicus cDNA clone IMAGE:7375622 5', mRNA sequence [CO571131]
A_44_P233399	1.40031	6.1682	3.26432e-05	0.000617015		AA899446 UI-R-E0-cu-f-05-0-UI.s2 UI-R-E0 Rattus norvegicus cDNA clone UI-R-E0-cu-f-05-0-UI 3' similar to gi [AA899446]
A_42_P732259	2.45411	2.46211	3.27678e-05	0.000618723	Fam26f	Rattus norvegicus family with sequence similarity 26, member F (Fam26f), mRNA [NM_001024976]
A_43_P20216	1.54988	5.22828	3.27943e-05	0.000618723		Q9BEC7_PIG (Q9BEC7) Acylneuraminate lyase, partial (40%) [TC649769]
A_44_P111379	2.45463	3.74325	3.28268e-05	0.000618764		AI137605 UI-R-C0-ho-g-12-0-UI.s1 UI-R-C0 Rattus norvegicus cDNA clone UI-R-C0-ho-g-12-0-UI 3', mRNA sequence [AI137605]
A_42_P827359	1.66445	4.0158	3.2859e-05	0.000618799	Mybl2	Rattus norvegicus myeloblastosis oncogene-like 2 (Mybl2), mRNA [NM_001106536]
A_43_P23158	2.52969	3.22301	3.35517e-05	0.000630679	Cbln1	Rattus norvegicus cerebellin 1 precursor (Cbln1), mRNA [NM_001109127]
A_44_P324707	1.08676	8.84123	3.39644e-05	0.000636092	RT1-EC2	Rattus norvegicus RT1 class Ib, locus EC2 (RT1-EC2), mRNA [NM_012645]
A_44_P312726	1.06151	8.22677	3.42574e-05	0.00064099	Tmod3	Rattus norvegicus tropomodulin 3 (Tmod3), mRNA [NM_001011997]
A_44_P415193	1.33403	4.23734	3.46841e-05	0.000646603	Apobec3f	Rattus norvegicus apolipoprotein B mRNA editing enzyme, catalytic polypeptide-like 3F (Apobec3f), mRNA [NM_001033703]
A_44_P929443	3.14465	2.64297	3.48305e-05	0.000648147
A_44_P1002336	2.13157	4.78138	3.51501e-05	0.000652903	Mdfic	Rattus norvegicus MyoD family inhibitor domain containing (Mdfic), mRNA [NM_001105668]
A_44_P899264	1.21292	10.3419	3.57695e-05	0.000661396	Lhfpl2	Rattus norvegicus lipoma HMGIC fusion partner-like 2 (Lhfpl2), mRNA [NM_001106402]
A_43_P11672	3.60956	2.58996	3.60074e-05	0.00066459	Il1rl1	Rattus norvegicus interleukin 1 receptor-like 1 (Il1rl1), transcript variant 1, mRNA [NM_013037]
A_44_P477620	1.32243	5.757	3.71596e-05	0.00068218	Pla2g4a	Rattus norvegicus phospholipase A2, group IVA (cytosolic, calcium-dependent) (Pla2g4a), mRNA [NM_133551]
A_44_P1025102	1.85783	6.32933	3.7597e-05	0.000688941	Plscr1	Rattus norvegicus phospholipid scramblase 1 (Plscr1), mRNA [NM_057194]
A_44_P741723	1.31503	8.15454	3.77207e-05	0.000690587	Il13ra1	Rattus norvegicus interleukin 13 receptor, alpha 1 (Il13ra1), mRNA [NM_145789]
A_44_P775118	1.0511	7.95337	3.78589e-05	0.000692496	Tmem123	Rattus norvegicus transmembrane protein 123 (Tmem123), mRNA [NM_001014205]
A_43_P11460	2.52115	2.87545	3.83421e-05	0.000700705	Cela1	Rattus norvegicus chymotrypsin-like elastase family, member 1 (Cela1), mRNA [NM_012552]
A_44_P388755	1.28597	6.28	3.84311e-05	0.000701416	Kif15	Rattus norvegicus kinesin family member 15 (Kif15), mRNA [NM_181635]
A_44_P822041	2.54163	4.03791	3.87703e-05	0.000706631	LOC685108	PREDICTED: Rattus norvegicus similar to proteolipid protein 2 (LOC685108), mRNA [XM_001062327]
A_43_P22562	2.00409	5.80615	3.89488e-05	0.000707987		AF169637 paired Ig-like receptor-A1 {Rattus norvegicus} (exp=-1; wgp=0; cg=0), partial (22%) [TC589608]
A_44_P809374	2.16406	6.02282	3.89979e-05	0.000708247	Clcf1	Rattus norvegicus cardiotrophin-like cytokine factor 1 (Clcf1), mRNA [NM_207615]
A_44_P115932	1.00948	11.5375	3.93994e-05	0.000714267	Zfp36l2	Rattus norvegicus zinc finger protein 36, C3H type-like 2 (Zfp36l2), mRNA [NM_001036626]
A_44_P592381	1.27576	6.39331	3.95272e-05	0.000715947	Edem1	PREDICTED: Rattus norvegicus similar to mKIAA0212 protein (predicted) (RGD1563633_predicted), mRNA [XM_238366]
A_43_P23115	3.21149	5.15405	3.96578e-05	0.000717676	Inmt	Rattus norvegicus indolethylamine N-methyltransferase (Inmt), mRNA [NM_001109022]
A_42_P718390	1.11073	7.72501	4.03093e-05	0.000727508	Prrc1	Rattus norvegicus proline-rich coiled-coil 1 (Prrc1), mRNA [NM_001033887]
A_44_P880805	-1.01636	13.0223	4.03146e-05	0.000727508		RVL2467 Wackym-Soares normalized rat vestibular cDNA library Rattus norvegicus cDNA 5', mRNA sequence [DV713600]
A_44_P607121	1.29807	8.61025	4.09252e-05	0.00073734	Lhfpl2	Rattus norvegicus lipoma HMGIC fusion partner-like 2 (Lhfpl2), mRNA [NM_001106402]
A_44_P821613	1.02809	11.4814	4.10395e-05	0.000738341
A_44_P1056503	1.62669	6.5589	4.10532e-05	0.000738341	Ppm1j	Rattus norvegicus protein phosphatase 1J (Ppm1j), mRNA [NM_001005540]
A_44_P361454	1.03576	5.91862	4.17079e-05	0.000749456	Lrrc2	Rattus norvegicus leucine rich repeat containing 2 (Lrrc2), mRNA [NM_001012001]
A_44_P1017367	-1.13008	8.34384	4.19591e-05	0.00075154	Alb	Rattus norvegicus albumin (Alb), mRNA [NM_134326]
A_44_P1040532	1.48422	6.84106	4.20508e-05	0.00075154		RVL5189 Wackym-Soares normalized rat vestibular cDNA library Rattus norvegicus cDNA 5', mRNA sequence [DV715514]
A_42_P567267	1.64962	11.345	4.29731e-05	0.000765446	Mt2A	Rattus norvegicus metallothionein 2A (Mt2A), mRNA [NM_001137564]
A_44_P1071663	1.41943	6.0055	4.40014e-05	0.000779683	Gnb4	Rattus norvegicus guanine nucleotide binding protein (G protein), beta polypeptide 4 (Gnb4), mRNA [NM_001013910]
A_43_P18479	1.88544	3.6193	4.45599e-05	0.000788204		Q66H16_RAT (Q66H16) Fibrous sheath interacting protein 1 (Predicted), partial (43%) [TC608820]
A_44_P367688	2.71354	4.72529	4.46204e-05	0.000788591	RT1-Da	Rattus norvegicus RT1 class II, locus Da (RT1-Da), mRNA [NM_001008847]
A_44_P808472	1.21389	5.77853	4.48555e-05	0.000792059		Q3NBG0_9PROT (Q3NBG0) Formamidopyrimidine-DNA glycolase , partial (6%) [TC608910]
A_44_P523451	2.1258	2.59656	4.54412e-05	0.000800322		BF282236 EST446827 Rat Gene Index, normalized rat, Rattus norvegicus cDNA Rattus norvegicus cDNA clone RGIDI08 3' sequence, mRNA sequence [BF282236]
A_44_P335219	2.28338	5.18259	4.58306e-05	0.000805216	Il21r	Rattus norvegicus interleukin 21 receptor (Il21r), mRNA [NM_001012469]
A_44_P669698	2.35936	4.05618	4.58524e-05	0.000805216
A_42_P763720	1.02769	6.2036	4.5877e-05	0.000805216	Lpcat2	Lysophosphatidylcholine acyltransferase 2 (LPC acyltransferase 2)(LPCAT-2)(EC 2.3.1.-)(1-alkylglycerophosphocholine O-acetyltransferase)(EC 2.3.1.67)(Acetyl-CoA:lyso-platelet-activating factor acetyltransferase)(Acetyl-CoA:lyso-PAF acetyltransferase /.../-PAF acetyltransferase)(LysoPAFAT)(1-acylglycerophosphocholine O-acyltransferase)(EC 2.3.1.23)(Acyltransferase-like 1) [Source:UniProtKB/Swiss-P…
A_44_P210492	-1.27038	8.95143	4.62566e-05	0.000809789	Syt2	Rattus norvegicus synaptotagmin II (Syt2), mRNA [NM_012665]
A_42_P693821	3.28563	4.31039	4.63109e-05	0.000809789	Fosl1	Rattus norvegicus fos-like antigen 1 (Fosl1), mRNA [NM_012953]
A_43_P12080	2.49413	3.91614	4.63593e-05	0.000809789	Mca32	Rattus norvegicus mast cell antigen 32 (Mca32), mRNA [NM_021585]
A_44_P482519	2.40399	4.95065	4.78364e-05	0.000832443	Itgb7	Rattus norvegicus integrin, beta 7 (Itgb7), mRNA [NM_013171]
A_44_P1010816	2.7134	4.22045	4.79094e-05	0.000833002	Ska1	Rattus norvegicus spindle and kinetochore associated complex subunit 1 (Ska1), mRNA [NM_001106134]
A_44_P515548	2.91443	2.11292	4.80681e-05	0.000834897	Pilra	PREDICTED: Rattus norvegicus similar to paired immunoglobin-like type 2 receptor alpha (predicted) (RGD1562847_predicted), mRNA [XM_213732]
A_44_P117148	1.39589	6.16715	4.83045e-05	0.000835865	Baz1a	Rattus norvegicus bromodomain adjacent to zinc finger domain, 1A (Baz1a), mRNA [NM_001170568]
A_44_P1055780	4.1561	5.9212	4.84326e-05	0.000837105	S100a8	Rattus norvegicus S100 calcium binding protein A8 (S100a8), mRNA [NM_053822]
A_42_P518033	1.01805	6.64133	4.86523e-05	0.000839914	Hsd17b1	Rattus norvegicus hydroxysteroid (17-beta) dehydrogenase 1 (Hsd17b1), mRNA [NM_012851]
A_43_P15587	1.15643	6.65794	4.86775e-05	0.000839914	Map3k8	Rattus norvegicus mitogen-activated protein kinase kinase kinase 8 (Map3k8), mRNA [NM_053847]
A_43_P12618	1.27065	8.72957	4.88158e-05	0.000840878	Nr1h3	Rattus norvegicus nuclear receptor subfamily 1, group H, member 3 (Nr1h3), mRNA [NM_031627]
A_44_P852545	-1.20085	6.41351	4.892e-05	0.000841434	Tmem196	Rattus norvegicus transmembrane protein 196 (Tmem196), mRNA [NM_001044269]
A_44_P292745	-1.14923	5.78818	4.92882e-05	0.000846156	Sfrp4	Rattus norvegicus secreted frizzled-related protein 4 (Sfrp4), mRNA [NM_053544]
A_44_P1031421	1.03248	6.81878	4.98924e-05	0.000854341	Akap13	Rattus norvegicus A kinase (PRKA) anchor protein 13 (Akap13), mRNA [NM_001106271]
A_43_P12995	-1.40695	10.1489	4.99325e-05	0.000854341	Kcns1	Rattus norvegicus potassium voltage-gated channel, delayed-rectifier, subfamily S, member 1 (Kcns1), mRNA [NM_053954]
A_44_P372261	4.35637	5.81243	5.00041e-05	0.000854849	Slpi	Rattus norvegicus secretory leukocyte peptidase inhibitor (Slpi), mRNA [NM_053372]
A_44_P649871	1.14881	9.8053	5.03376e-05	0.00085911		Q31236_MOUSE (Q31236) T7 class I MHC gene exon 5, partial (29%) [TC584148]
A_44_P403545	1.98672	6.02391	5.06063e-05	0.000862972		BQ191078 UI-R-DZ0-cmy-e-23-0-UI.s1 NCI_CGAP_DZ0 Rattus norvegicus cDNA clone IMAGE:7339873 3', mRNA sequence [BQ191078]
A_44_P173330	1.83232	4.0542	5.09861e-05	0.000865829	Snx20	Rattus norvegicus sorting nexin 20 (Snx20), mRNA [NM_001024999]
A_44_P175530	1.57282	6.92226	5.1435e-05	0.000872001	Plek	Rattus norvegicus pleckstrin (Plek), mRNA [NM_001025750]
A_43_P15264	1.08384	9.32638	5.207e-05	0.00088057	Lcat	Rattus norvegicus lecithin cholesterol acyltransferase (Lcat), mRNA [NM_017024]
A_44_P852321	2.19522	1.6295	5.22591e-05	0.000883036		PREDICTED: Rattus norvegicus hypothetical protein LOC680515 (LOC680515), mRNA [XM_001057508]
A_44_P262382	2.16706	4.13459	5.29239e-05	0.00089058	Batf3	Rattus norvegicus basic leucine zipper transcription factor, ATF-like 3 (Batf3), mRNA [NM_021865]
A_43_P12266	3.42832	3.4772	5.30451e-05	0.000891884	Bard1	Rattus norvegicus BRCA1 associated RING domain 1 (Bard1), mRNA [NM_022622]
A_44_P1026139	1.06445	8.43569	5.32778e-05	0.000894322	RGD1564927	Rattus norvegicus similar to TGFB-induced factor 2 (RGD1564927), mRNA [NM_001134983]
A_44_P332429	1.07578	6.77521	5.38551e-05	0.000903269	C1s	Rattus norvegicus complement component 1, s subcomponent (C1s), mRNA [NM_138900]
A_43_P19751	2.62944	3.17468	5.42729e-05	0.000909528	RGD1565975	PREDICTED: Rattus norvegicus RGD1565975 (predicted) (RGD1565975_predicted), mRNA [XM_238038]
A_44_P160321	1.10645	11.3688	5.44623e-05	0.000911953	RGD1309537	Rattus norvegicus similar to Myosin regulatory light chain 2-A, smooth muscle isoform (Myosin RLC-A) (RGD1309537), mRNA [NM_001135017]
A_44_P431150	1.53605	4.25046	5.47384e-05	0.000915824	Pole	Rattus norvegicus polymerase (DNA directed), epsilon (Pole), mRNA [NM_001107152]
A_44_P452245	3.43073	3.08107	5.53616e-05	0.000923977	Serpine1	Rattus norvegicus serine (or cysteine) peptidase inhibitor, clade E, member 1 (Serpine1), mRNA [NM_012620]
A_43_P11820	1.14088	10.0079	5.54752e-05	0.000925116	Kcnj8	Rattus norvegicus potassium inwardly-rectifying channel, subfamily J, member 8 (Kcnj8), mRNA [NM_017099]
A_44_P442437	1.32784	5.6889	5.58588e-05	0.000929021		BM986468 EST594062 Rat gene index, normalized rat, norvegicus Rattus norvegicus cDNA clone RGOAC52 3' end, mRNA sequence [BM986468]
A_44_P257582	1.38422	8.59353	5.64622e-05	0.000936978	Csf1r	Rattus norvegicus colony stimulating factor 1 receptor (Csf1r), mRNA [NM_001029901]
A_43_P11577	1.38846	8.01441	5.65125e-05	0.000937052	Anxa3	Rattus norvegicus annexin A3 (Anxa3), mRNA [NM_012823]
A_44_P471393	-1.03823	7.34137	5.66222e-05	0.000938107	Kcnq5l	Potassium voltage-gated channel KQT-like subfamily member 5 Fragment [Source:UniProtKB/TrEMBL;Acc:Q8K3W7] [ENSRNOT00000040034]
A_44_P123156	2.2936	2.91108	5.70545e-05	0.000944502		AA894004 EST197807 Normalized rat placenta, Bento Soares Rattus sp. cDNA clone RPLAO48 3' end, mRNA sequence [AA894004]
A_44_P782486	-1.30686	5.63956	5.77997e-05	0.000955667	RGD1563612	PREDICTED: Rattus norvegicus similar to testhymin (predicted) (RGD1563612_predicted), mRNA [XM_575380]
A_44_P239105	-1.49356	6.86743	5.78337e-05	0.000955667	Zfyve9	Rattus norvegicus zinc finger, FYVE domain containing 9 (Zfyve9), mRNA [NM_001107952]
A_43_P17059	-1.3913	5.23626	5.78695e-05	0.000955667	Crlf1	Rattus norvegicus cytokine receptor-like factor 1 (Crlf1), mRNA [NM_001106074]
A_43_P16277	1.83049	3.77217	5.86612e-05	0.000965613		Rattus sp. alpha 1-VIII collagen mRNA, partial cds. [S63458]
A_44_P419565	-1.01407	6.12854	5.88464e-05	0.000967726	Fam73b	Rattus norvegicus family with sequence similarity 73, member B (Fam73b), mRNA [NM_001106566]
A_43_P12624	1.18222	10.5677	5.90053e-05	0.000968931	Lxn	Rattus norvegicus latexin (Lxn), mRNA [NM_031655]
A_44_P438117	2.33145	3.53304	5.92423e-05	0.000971757	Rgs1	Rattus norvegicus regulator of G-protein signaling 1 (Rgs1), mRNA [NM_019336]
A_42_P757258	1.64441	4.6812	5.92727e-05	0.000971757	Kif20b	Rattus norvegicus kinesin family member 20B (Kif20b), mRNA [NM_001107609]
A_44_P158837	2.51783	5.01039	5.93882e-05	0.00097269		GB
A_44_P869736	2.68095	3.5009	5.94972e-05	0.000973091
A_44_P105069	2.97106	2.78675	6.01809e-05	0.000981911	Rab32	Rattus norvegicus RAB32, member RAS oncogene family (Rab32), mRNA [NM_001108902]
A_42_P841704	1.12446	7.84446	6.08304e-05	0.000990805	Sh3tc1	Rattus norvegicus SH3 domain and tetratricopeptide repeats 1 (Sh3tc1), mRNA [NM_001107226]
A_43_P21714	2.55557	1.61161	6.09203e-05	0.000990805		CB544572 AMGNNUC:SRIC1-00004-H4-A sric1 (10763) Rattus norvegicus cDNA clone sric1-00004-h4 5', mRNA sequence [CB544572]
A_44_P868828	-1.32648	10.7292	6.29628e-05	0.00102239		PRDM2_RAT (Q63755) PR domain zinc finger protein 2 (PR domain-containing protein 2) (Retinoblastoma protein-interacting zinc-finger protein) (Zinc finger protein RIZ), partial (6%) [TC628052]
A_44_P164188	1.62136	4.81251	6.40012e-05	0.00103514		poly (ADP-ribose) polymerase family, member 14 Gene [Source:MGI Symbol;Acc:MGI:1919489] [ENSRNOT00000046888]
A_44_P160813	1.44949	3.99195	6.4229e-05	0.001038		Q6TXG7_RAT (Q6TXG7) LRRGT00032, partial (46%) [TC583027]
A_44_P135450	-1.12697	7.76268	6.54608e-05	0.00105456	LOC689994	PREDICTED: Rattus norvegicus similar to H43E16.1 (LOC689994), mRNA [XM_001072842]
A_42_P473594	-2.92017	7.61288	6.57613e-05	0.00105801	Egr2	Rattus norvegicus early growth response 2 (Egr2), mRNA [NM_053633]
A_44_P513530	1.24631	5.8239	6.65559e-05	0.00106798	Fam83d	Rattus norvegicus family with sequence similarity 83, member D (Fam83d), mRNA [NM_001107796]
A_44_P659391	1.40143	4.81569	6.67107e-05	0.00106963		AGENCOURT_28626242 NIH_MGC_249 Rattus norvegicus cDNA clone IMAGE:7379363 5', mRNA sequence [CO564505]
A_43_P12529	1.23215	4.47325	6.67916e-05	0.00106982	Stxbp2	Rattus norvegicus syntaxin binding protein 2 (Stxbp2), mRNA [NM_031126]
A_44_P480573	1.70352	5.67705	6.68279e-05	0.00106982	Cytip	Rattus norvegicus cytohesin 1 interacting protein (Cytip), mRNA [NM_001012086]
A_44_P393696	1.38273	7.0689	6.72721e-05	0.0010748	LOC308990	Rattus norvegicus hypothetical protein LOC308990 (LOC308990), mRNA [NM_001025001]
A_44_P415269	2.22903	2.69199	6.76749e-05	0.00107999	Rhbdf2	Rattus norvegicus rhomboid 5 homolog 2 (Drosophila) (Rhbdf2), mRNA [NM_001107067]
A_42_P768024	1.85461	5.39904	6.79611e-05	0.00108286	Spn	Rat mRNA for leukosialin. [Y00090]
A_43_P14430	1.3642	4.75013	6.86289e-05	0.0010918	Fam109b	Rattus norvegicus family with sequence similarity 109, member B (Fam109b), mRNA [NM_001130511]
A_42_P743580	-1.01471	14.005	6.875e-05	0.00109202	Rgs4	Rattus norvegicus regulator of G-protein signaling 4 (Rgs4), mRNA [NM_017214]
A_42_P642575	1.30438	5.2122	6.9083e-05	0.00109475	Agmat	Rattus norvegicus agmatine ureohydrolase (agmatinase) (Agmat), mRNA [NM_001048185]
A_44_P452721	1.18906	6.57667	6.96726e-05	0.00110324		PREDICTED: Rattus norvegicus similar to mannose-6-phosphate receptor binding protein 1 (LOC316130), mRNA [XM_236783]
A_44_P238722	1.10368	4.30614	6.97463e-05	0.00110355		Bmp2k protein Fragment [Source:UniProtKB/TrEMBL;Acc:Q4G045] [ENSRNOT00000060868]
A_44_P653701	1.60935	6.16199	7.0273e-05	0.00111016	Mybl2	Rattus norvegicus myeloblastosis oncogene-like 2 (Mybl2), mRNA [NM_001106536]
A_44_P696426	1.10728	5.60905	7.06002e-05	0.0011136		PREDICTED: Rattus norvegicus DENN/MADD domain containing 2C, transcript variant 1 (Dennd2c), mRNA [XM_001067655]
A_43_P15557	1.54743	5.52162	7.1744e-05	0.00112903	Pter	Rattus norvegicus phosphotriesterase related (Pter), mRNA [NM_022224]
A_44_P1047158	1.08001	8.56555	7.2474e-05	0.0011391	Tnip2	Rattus norvegicus TNFAIP3 interacting protein 2 (Tnip2), mRNA [NM_001024771]
A_42_P773945	2.36683	4.15758	7.29196e-05	0.00114312	B4galt1	Rattus norvegicus UDP-Gal:betaGlcNAc beta 1,4- galactosyltransferase, polypeptide 1 (B4galt1), mRNA [NM_053287]
A_42_P572725	1.96216	4.69293	7.33845e-05	0.00114859	Abcc3	Rattus norvegicus ATP-binding cassette, sub-family C (CFTR/MRP), member 3 (Abcc3), mRNA [NM_080581]
A_44_P467557	1.94788	3.40969	7.37729e-05	0.00115295		AW434057 UI-R-BJ0p-afo-g-04-0-UI.s1 UI-R-BJ0p Rattus norvegicus cDNA clone UI-R-BJ0p-afo-g-04-0-UI 3', mRNA sequence [AW434057]
A_44_P227994	-1.07459	14.0055	7.40529e-05	0.00115644	Itpka	Rattus norvegicus inositol 1,4,5-trisphosphate 3-kinase A (Itpka), mRNA [NM_031045]
A_44_P409539	1.4963	3.79199	7.41733e-05	0.00115743	Plod2	Rattus norvegicus procollagen lysine, 2-oxoglutarate 5-dioxygenase 2 (Plod2), transcript variant 1, mRNA [NM_175869]
A_44_P256301	-1.29751	8.38911	7.46261e-05	0.00116329	Grem1	Rattus norvegicus gremlin 1, cysteine knot superfamily, homolog (Xenopus laevis) (Grem1), mRNA [NM_019282]
A_44_P158798	1.31845	6.42072	7.72541e-05	0.00120162	Vcan	Rattus norvegicus versican (Vcan), transcript variant 2, mRNA [NM_053663]
A_44_P1050054	1.43699	5.51854	7.72996e-05	0.00120162	Pygl	Rattus norvegicus phosphorylase, glycogen, liver (Pygl), mRNA [NM_022268]
A_44_P479890	1.4224	8.81771	7.7963e-05	0.0012095	Prrx1	Rattus norvegicus paired related homeobox 1 (Prrx1), mRNA [NM_153821]
A_43_P13102	1.702	7.37487	7.79843e-05	0.0012095	Ada	Rattus norvegicus adenosine deaminase (Ada), mRNA [NM_130399]
A_44_P351490	1.06492	9.29107	7.83022e-05	0.00121351	Cd82	Rattus norvegicus Cd82 molecule (Cd82), mRNA [NM_031797]
A_44_P508554	2.28069	2.39892	7.87716e-05	0.001218	Ncf2	Rattus norvegicus neutrophil cytosolic factor 2 (Ncf2), mRNA [NM_001100984]
A_44_P273509	3.04975	4.31371	7.89354e-05	0.00121961		AI169327 EST215162 Normalized rat kidney, Bento Soares Rattus sp. cDNA clone RKIBQ31 3' end, mRNA sequence [AI169327]
A_44_P139500	1.44496	3.74209	7.93731e-05	0.00122452		AI233983 EST230671 Normalized rat lung, Bento Soares Rattus sp. cDNA clone RLUCT72 3' end, mRNA sequence [AI233983]
A_44_P258773	1.34011	5.42837	7.97529e-05	0.00122945	Fadd	Fas (TNFRSF6)-associated via death domain [Source:RefSeq peptide;Acc:NP_690920] [ENSRNOT00000028302]
A_44_P823094	1.11703	9.33926	8.02238e-05	0.00123577	Lrrk1	PREDICTED: Rattus norvegicus leucine-rich repeat kinase 1 (predicted) (Lrrk1_predicted), mRNA [XM_218760]
A_44_P425580	1.68103	6.05953	8.39728e-05	0.00128191	Cxcr4	Rattus norvegicus chemokine (C-X-C motif) receptor 4 (Cxcr4), mRNA [NM_022205]
A_43_P17298	1.14161	6.65149	8.40375e-05	0.00128193	Naaa	Rattus norvegicus N-acylethanolamine acid amidase (Naaa), mRNA [NM_001010967]
A_44_P123158	2.59797	3.66602	8.45009e-05	0.0012859		AA965150 UI-R-C0-hc-h-05-0-UI.s1 UI-R-C0 Rattus norvegicus cDNA clone UI-R-C0-hc-h-05-0-UI 3', mRNA sequence [AA965150]
A_44_P126021	1.65213	6.17574	8.57265e-05	0.00130089	Igf1	Rattus norvegicus insulin-like growth factor 1 (Igf1), transcript variant 4, mRNA [NM_001082479]
A_44_P412647	1.69921	4.54757	8.63964e-05	0.0013091	Gins2	Rattus norvegicus GINS complex subunit 2 (Psf2 homolog) (Gins2), mRNA [NM_001106190]
A_43_P15638	2.3739	5.41883	8.74878e-05	0.00131875	Tnc	Rattus norvegicus tenascin C (Tnc), mRNA [NM_053861]
A_44_P494632	1.86529	6.55995	8.75688e-05	0.00131875	Flnc	PREDICTED: Rattus norvegicus filamin C, gamma (actin binding protein 280) (predicted) (Flnc_predicted), mRNA [XM_342653]
A_44_P192000	2.68562	3.63277	8.76521e-05	0.00131875	Sbsn	Rattus norvegicus suprabasin (Sbsn), mRNA [NM_001044231]
A_44_P248133	1.38278	8.48801	8.78245e-05	0.00131898	Tagln2	Rattus norvegicus transgelin 2 (Tagln2), mRNA [NM_001013127]
A_42_P832417	-1.39342	13.3607	8.83291e-05	0.00132488	Vsnl1	Rattus norvegicus visinin-like 1 (Vsnl1), mRNA [NM_012686]
A_44_P466118	1.86106	6.28526	8.8397e-05	0.00132488	Slc11a1	Rattus norvegicus solute carrier family 11 (proton-coupled divalent metal ion transporters), member 1 (Slc11a1), mRNA [NM_001031658]
A_44_P838725	1.44925	7.74277	8.96787e-05	0.00133992		HSATPCB25 ATP cassette binding transporter 1 {Homo sapiens} (exp=-1; wgp=0; cg=0), partial (3%) [TC626632]
A_44_P386359	1.29903	8.46177	9.3074e-05	0.00138457	Ninj1	Rattus norvegicus ninjurin 1 (Ninj1), mRNA [NM_012867]
A_44_P475702	-1.41993	6.40552	9.32576e-05	0.00138629	Golga7b	PREDICTED: Rattus norvegicus similar to golgi autoantigen, golgin subfamily a, 7 (LOC309378), mRNA [XM_219889]
A_44_P428487	1.23824	5.21905	9.39409e-05	0.001394	Gusb	Rattus norvegicus glucuronidase, beta (Gusb), mRNA [NM_017015]
A_44_P997940	-1.08132	8.26715	9.39815e-05	0.001394	Nrn1l	Rattus norvegicus neuritin 1-like (Nrn1l), mRNA [NM_001135006]
A_44_P951025	-1.09904	9.97195	9.5498e-05	0.00141034
A_44_P170351	1.15547	9.00791	9.57972e-05	0.00141374	Vamp5	Rattus norvegicus vesicle-associated membrane protein 5 (Vamp5), mRNA [NM_053555]
A_42_P608780	2.68602	4.66908	9.58791e-05	0.00141392	Gdf15	Rattus norvegicus growth differentiation factor 15 (Gdf15), mRNA [NM_019216]
A_44_P199447	1.26117	5.88585	9.61891e-05	0.00141747	Elk3	Rattus norvegicus ELK3, member of ETS oncogene family (Elk3), mRNA [NM_001108743]
A_44_P157645	1.15116	10.6932	9.64549e-05	0.00142036	Iqgap1	Rattus norvegicus IQ motif containing GTPase activating protein 1, mRNA (cDNA clone IMAGE:5598271), partial cds. [BC169057]
A_44_P450284	1.8678	9.82196	9.6661e-05	0.00142237		Rattus norvegicus similar to MHC class I protein (LOC309600), mRNA [XM_227986]
A_44_P106221	2.59776	4.62596	9.73323e-05	0.00143018	Calca	Rattus norvegicus calcitonin-related polypeptide alpha (Calca), transcript variant 1, mRNA [NM_017338]
A_44_P361809	1.17345	5.14354	9.8331e-05	0.00144278	Mmp2	R. Norvegicus mRNA for 72 KDa type IV collagenase. [X71466]
A_44_P152395	-1.30899	8.89867	9.86479e-05	0.00144639	Rnd1	Rattus norvegicus Rho family GTPase 1 (Rnd1), mRNA [NM_001013222]
A_44_P563512	-1.13461	11.7538	9.92215e-05	0.00145375
A_44_P331706	-1.11172	9.23152	9.93524e-05	0.00145462	Dnajb5	Rattus norvegicus DnaJ (Hsp40) homolog, subfamily B, member 5 (Dnajb5), mRNA [NM_001108004]
A_43_P23040	1.31145	5.07473	9.99879e-05	0.00146183	Pqlc2	Rattus norvegicus PQ loop repeat containing 2 (Pqlc2), mRNA [NM_001108689]
A_44_P274976	2.29154	3.683	0.000100843	0.00147117	Aldh1l2	RVL7682 Wackym-Soares normalized rat vestibular cDNA library Rattus norvegicus cDNA 5', mRNA sequence [DV717216]
A_44_P964633	-1.00241	9.01256	0.000101324	0.00147713		AGENCOURT_27531498 NIH_MGC_254 Rattus norvegicus cDNA clone IMAGE:7314983 5', mRNA sequence [CO393123]
A_44_P290022	1.3092	8.34563	0.000101439	0.00147775	Lrg1	Rattus norvegicus leucine-rich alpha-2-glycoprotein 1 (Lrg1), mRNA [NM_001009717]
A_42_P508442	-1.14067	10.7255	0.000102127	0.0014857	Scn1a	Rattus norvegicus sodium channel, voltage-gated, type I, alpha (Scn1a), mRNA [NM_030875]
A_44_P492879	1.02415	5.08311	0.000103125	0.00149803		Rattus norvegicus similar to mEnx-1 (LOC312299), mRNA [XM_231705]
A_44_P809720	2.49228	4.58003	0.00010468	0.00151737
A_44_P644162	-1.45361	8.27615	0.000105681	0.00152862		AGENCOURT_28622150 NIH_MGC_250 Rattus norvegicus cDNA clone IMAGE:7384459 5', mRNA sequence [CO570451]
A_44_P703479	1.35357	5.17813	0.000107333	0.00154809	Tgfbr1	Rattus norvegicus transforming growth factor, beta receptor 1 (Tgfbr1), mRNA [NM_012775]
A_44_P996124	1.44954	5.60416	0.000107654	0.00155057	Tlr4	Rattus norvegicus toll-like receptor 4 (Tlr4), mRNA [NM_019178]
A_44_P398729	1.31131	6.45461	0.00010866	0.00156395	Sbno2	Rattus norvegicus strawberry notch homolog 2 (Drosophila) (Sbno2), mRNA [NM_001108068]
A_43_P13267	1.3712	5.82044	0.000108747	0.00156411	Rab3il1	Rattus norvegicus RAB3A interacting protein (rabin3)-like 1 (Rab3il1), mRNA [NM_134411]
A_44_P299999	1.10274	8.09355	0.000109848	0.00157493	Ltbr	Rattus norvegicus lymphotoxin beta receptor (TNFR superfamily, member 3) (Ltbr), mRNA [NM_001008315]
A_44_P140314	1.93841	1.8171	0.000110081	0.00157552	Cdc25c	Rattus norvegicus cell division cycle 25 homolog C (S. pombe) (Cdc25c), mRNA [NM_001107396]
A_44_P229501	1.17692	8.06644	0.000110786	0.00158338	Rhoc	Rattus norvegicus ras homolog gene family, member C (Rhoc), mRNA [NM_001106461]
A_44_P823576	1.90131	5.72616	0.000111948	0.00159657		Q7TQ12_RAT (Q7TQ12) Aa1114, partial (9%) [TC632076]
A_44_P824731	2.43872	3.78116	0.000113088	0.00160762
A_43_P11707	-1.30689	7.88295	0.000113713	0.00161391	Vamp1	Rattus norvegicus vesicle-associated membrane protein 1 (Vamp1), mRNA [NM_013090]
A_44_P211679	3.02554	2.65631	0.000114013	0.00161703		445469 Rat lymphocyte Rattus norvegicus cDNA, mRNA sequence [BM299612]
A_44_P991239	1.07449	9.91567	0.000114217	0.00161768	Sh3glb1	Rattus norvegicus SH3-domain GRB2-like endophilin B1 (Sh3glb1), mRNA [NM_001011929]
A_44_P363252	1.06296	8.27893	0.000115118	0.00162705	Set	Rattus norvegicus SET nuclear oncogene (Set), mRNA [NM_001012504]
A_44_P230879	1.65179	5.78511	0.000115901	0.00163585		AI502035 UI-R-E0-dg-g-06-0-UI.s1 UI-R-E0 Rattus norvegicus cDNA clone UI-R-E0-dg-g-06-0-UI 3', mRNA sequence [AI502035]
A_44_P333403	1.84031	5.31786	0.000116835	0.00164758		trophinin associated protein Gene [Source:MGI Symbol;Acc:MGI:1925983] [ENSRNOT00000043479]
A_44_P299933	1.90464	4.51171	0.000116933	0.00164758		PREDICTED: Rattus norvegicus similar to Condensin complex subunit 2 (Barren homolog protein 1) (Chromosome-associated protein H) (mCAP-H) (XCAP-H homolog) (LOC680089), mRNA [XM_001055639]
A_44_P1023538	1.32162	10.2609	0.000116974	0.00164758	C3	Rattus norvegicus complement component 3 (C3), mRNA [NM_016994]
A_43_P14915	2.58122	4.85804	0.000118899	0.00167037	C6	Rattus norvegicus complement component 6 (C6), mRNA [NM_176074]
A_42_P652975	1.0375	10.4824	0.000119395	0.00167589	Arhgap9	Rattus norvegicus Rho GTPase activating protein 9 (Arhgap9), transcript variant 2, mRNA [NM_001012198]
A_44_P471901	1.45591	4.30474	0.000120794	0.00169301	Rod1	Rattus norvegicus ROD1 regulator of differentiation 1 (S. pombe) (Rod1), mRNA [NM_031346]
A_44_P120783	-1.03655	4.60036	0.000121053	0.00169333		AA818983 UI-R-A0-ao-e-04-0-UI.s1 UI-R-A0 Rattus norvegicus cDNA clone UI-R-A0-ao-e-04-0-UI 3' similar to dbj [AA818983]
A_43_P12841	1.12017	7.82066	0.000121457	0.00169665	Enpp1	Rattus norvegicus ectonucleotide pyrophosphatase/phosphodiesterase 1 (Enpp1), mRNA [NM_053535]
A_44_P356551	-1.03652	9.59407	0.000122299	0.00170608	Jph3	Rattus norvegicus junctophilin 3 (Jph3), mRNA [NM_001107437]
A_42_P711464	1.41624	5.71681	0.000123303	0.00171539	Ccdc19	Rattus norvegicus coiled-coil domain containing 19 (Ccdc19), mRNA [NM_001024882]
A_44_P590505	1.829	3.7051	0.000123624	0.00171751		RIKEN cDNA C130050O18 gene Gene [Source:MGI Symbol;Acc:MGI:2442694] [ENSRNOT00000033038]
A_44_P941963	1.05038	11.8727	0.000126037	0.00174865		RVL1618 Wackym-Soares normalized rat vestibular cDNA library Rattus norvegicus cDNA 5', mRNA sequence [CX570462]
A_44_P196779	1.30869	7.49188	0.000126622	0.00175554	Haus8	Rattus norvegicus HAUS augmin-like complex, subunit 8 (Haus8), mRNA [NM_001024971]
A_44_P434541	1.63568	6.36756	0.00012714	0.00176037	Ada	Rattus norvegicus adenosine deaminase (Ada), mRNA [NM_130399]
A_44_P151433	-1.3309	4.33581	0.000128484	0.00177056	Pde8b	Rattus norvegicus phosphodiesterase 8B (Pde8b), mRNA [NM_199268]
A_44_P210868	-1.01265	5.83999	0.000129303	0.00177825	Sptbn5	PREDICTED: Rattus norvegicus spectrin, beta, non-erythrocytic 5 (Sptbn5), mRNA [XM_238278]
A_44_P164192	1.42491	4.90152	0.00012985	0.00178217		poly (ADP-ribose) polymerase family, member 14 Gene [Source:MGI Symbol;Acc:MGI:1919489] [ENSRNOT00000046888]
A_44_P414258	2.43199	3.25887	0.000130391	0.00178598	Ptprc	Rattus norvegicus protein tyrosine phosphatase, receptor type, C (Ptprc), transcript variant 4, mRNA [NM_138507]
A_44_P180795	1.2518	4.23255	0.000130884	0.00179048	Ccdc99	Rattus norvegicus coiled-coil domain containing 99 (Ccdc99), mRNA [NM_001034138]
A_44_P189363	3.26089	2.62482	0.000130895	0.00179048	Esm1	Rattus norvegicus endothelial cell-specific molecule 1 (Esm1), mRNA [NM_022604]
A_44_P354415	2.95818	2.36374	0.000130986	0.00179053	Trem1	Rattus norvegicus triggering receptor expressed on myeloid cells 1 (Trem1), mRNA [NM_001106885]
A_44_P107370	2.98208	3.50298	0.000131414	0.00179397		Rat alpha-2-macroglobulin mRNA, fragment 1, clone p-alpha-2M1. [M84368]
A_44_P145605	-1.03505	11.9054	0.00013187	0.00179899	Pvalb	Rat parvalbumin mRNA, complete cds. [M12725]
A_44_P576954	1.02537	6.10914	0.000132673	0.00180753	Ddx58	Rattus norvegicus DEAD (Asp-Glu-Ala-Asp) box polypeptide 58 (Ddx58), mRNA [NM_001106645]
A_43_P20506	-1.34685	5.79586	0.000133464	0.00181587		CB545830 AMGNNUC:MRPE4-00028-H9-A mrpe4 (10380) Rattus norvegicus cDNA clone mrpe4-00028-h9 5', mRNA sequence [CB545830]
A_44_P251228	2.68771	5.90689	0.000134051	0.00181975	Cyp1b1	Rattus norvegicus Sprague-Dawley cytochrome P450 (CYP1B1) mRNA, complete cds. [U09540]
A_44_P344906	-1.18595	6.72848	0.000134177	0.00181975	Dnajb5	Rattus norvegicus DnaJ (Hsp40) homolog, subfamily B, member 5 (Dnajb5), mRNA [NM_001108004]
A_44_P519251	3.151	4.18195	0.000134195	0.00181975	Cd14	Rattus norvegicus CD14 molecule (Cd14), mRNA [NM_021744]
A_44_P461165	2.82426	3.64476	0.000134449	0.00182199	Samsn1	Rattus norvegicus SAM domain, SH3 domain and nuclear localization signals, 1 (Samsn1), mRNA [NM_130821]
A_42_P785419	1.01737	6.8786	0.000135459	0.00183445	Cdk2	Rattus norvegicus cyclin dependent kinase 2 (Cdk2), mRNA [NM_199501]
A_44_P686370	1.01262	5.22971	0.000135908	0.00183877
A_44_P312095	1.7903	3.23336	0.000135958	0.00183877	LOC691259	Rattus norvegicus hypothetical protein LOC691259 (LOC691259), mRNA [NM_001109632]
A_43_P19998	1.15514	7.06757	0.000136329	0.00184142		MTAP_MOUSE (Q9CQ65) S-methyl-5-thioadenosine phosphorylase (5'-methylthioadenosine phosphorylase) (MTA phosphorylase) (MTAPase) , complete [TC596954]
A_44_P532548	1.29871	5.87755	0.000136335	0.00184142	Fkbp10	Rattus norvegicus FK506 binding protein 10 (Fkbp10), mRNA [NM_001014120]
A_44_P382979	1.76557	7.02075	0.000136647	0.00184441	Gja5	Rattus norvegicus gap junction protein, alpha 5 (Gja5), mRNA [NM_019280]
A_44_P440600	1.15014	9.63413	0.000136945	0.00184722	Gng11	Rattus norvegicus guanine nucleotide binding protein (G protein), gamma 11 (Gng11), mRNA [NM_022396]
A_44_P531647	1.16936	5.62916	0.000137122	0.00184838	Plcg2	Rattus norvegicus phospholipase C, gamma 2 (Plcg2), mRNA [NM_017168]
A_44_P192100	1.30959	3.79106	0.000138666	0.0018655	Rnase10	Rattus norvegicus ribonuclease, RNase A family, 10 (non-active) (Rnase10), mRNA [NM_001012467]
A_44_P398529	-1.63168	11.0968	0.000138831	0.00186649	RGD1306991	Rattus norvegicus similar to Protein C20orf103 precursor (RGD1306991), mRNA [NM_001014183]
A_44_P480157	2.75111	3.3782	0.00014164	0.00189551	Kif4	Kinesin-like protein KIF4 Fragment [Source:UniProtKB/TrEMBL;Acc:Q9WV61] [ENSRNOT00000003789]
A_44_P548203	1.08523	9.54101	0.000143489	0.00191648	Rbm3	Rattus norvegicus RNA binding motif (RNP1, RRM) protein 3 (Rbm3), mRNA [NM_053696]
A_44_P227604	2.52875	2.15038	0.000143917	0.00191843	Eme1	Rattus norvegicus essential meiotic endonuclease 1 homolog 1 (S. pombe) (Eme1), mRNA [NM_001105830]
A_44_P468141	3.20619	4.11517	0.000144158	0.00192039	Plaur	Rattus norvegicus plasminogen activator, urokinase receptor (Plaur), transcript variant 1, mRNA [NM_134352]
A_44_P214479	1.30946	5.36989	0.000144693	0.001925	Entpd1	Rattus norvegicus ectonucleoside triphosphate diphosphohydrolase 1 (Entpd1), mRNA [NM_022587]
A_42_P772136	1.54972	3.54	0.000146482	0.00194246	Fam60a	Rattus norvegicus family with sequence similarity 60, member A (Fam60a), transcript variant 1, mRNA [NM_001134711]
A_44_P501898	1.25066	7.13763	0.000147856	0.00195686	Chtf18	Rattus norvegicus CTF18, chromosome transmission fidelity factor 18 homolog (S. cerevisiae) (Chtf18), mRNA [NM_001105773]
A_44_P274242	2.1001	3.63347	0.000148092	0.00195871		Rattus norvegicus similar to Siglec-G (LOC292844), mRNA [XM_214918]
A_43_P15145	1.05006	5.66588	0.000148974	0.00196782
A_44_P366902	1.02614	7.91794	0.000151104	0.0019908		PREDICTED: Rattus norvegicus similar to Probable phospholipid-transporting ATPase VD (ATPVD) (LOC360932), mRNA [XR_009136]
A_44_P670852	-1.06498	7.46751	0.000152024	0.00199906		Q2U7S0_ASPOR (Q2U7S0) Predicted protein, partial (10%) [TC607043]
A_44_P677285	1.21378	6.02038	0.000152645	0.0020044	Abcg3l2	Rattus norvegicus ATP-binding cassette, sub-family G (WHITE), member 3-like 2 (Abcg3l2), mRNA [NM_001014133]
A_44_P975458	1.24996	7.87425	0.000156007	0.00203568	C1qtnf6	Rattus norvegicus C1q and tumor necrosis factor related protein 6 (C1qtnf6), mRNA [NM_001034932]
A_44_P812604	1.84762	3.92915	0.000157881	0.00205488		S57440S13 lipocortin I {Rattus sp.} (exp=-1; wgp=0; cg=0), partial (9%) [TC599592]
A_42_P686756	-1.1795	9.91461	0.000158749	0.00206485		RIKEN cDNA 1110032A04 gene Gene [Source:MGI Symbol;Acc:MGI:1913433] [ENSRNOT00000012422]
A_44_P874677	1.9374	5.05439	0.000159711	0.00207404	RGD1359349	Rattus norvegicus similar to hypothetical protein MGC34760 (RGD1359349), mRNA [NM_001007738]
A_44_P238978	1.99657	4.27492	0.00015976	0.00207404	Cdt1	Rattus norvegicus chromatin licensing and DNA replication factor 1 (Cdt1), mRNA [NM_001106192]
A_44_P824698	1.50028	5.11094	0.000160392	0.00208091		Q4TIH1_TETNG (Q4TIH1) Chromosome undetermined SCAF2147, whole genome shotgun sequence. (Fragment), partial (12%) [TC636178]
A_44_P206595	-1.00022	5.27984	0.000160682	0.00208291	Zdhhc8	Rattus norvegicus zinc finger, DHHC-type containing 8 (Zdhhc8), mRNA [NM_001039021]
A_44_P233702	1.80184	2.04432	0.000161092	0.00208601	Clcf1	Rattus norvegicus cardiotrophin-like cytokine factor 1 (Clcf1), mRNA [NM_207615]
A_44_P978840	-1.13161	8.93732	0.000165191	0.00212539		RVL11758 Wackym-Soares normalized rat vestibular cDNA library Rattus norvegicus cDNA 5', mRNA sequence [DV720702]
A_42_P808426	1.40492	10.677	0.000165707	0.00212821	Ifitm2	Rattus norvegicus interferon induced transmembrane protein 2 (Ifitm2), mRNA [NM_030833]
A_44_P379987	-1.18277	5.8362	0.000166567	0.0021345		Ttll11 protein [Source:UniProtKB/TrEMBL;Acc:B5DFG3] [ENSRNOT00000026269]
A_44_P606344	-1.0191	9.21953	0.000167904	0.00214529	Bend6	Rattus norvegicus BEN domain containing 6 (Bend6), mRNA [NM_001108792]
A_44_P797926	-1.16779	9.87692	0.00016795	0.00214529	Plcxd2	Rattus norvegicus phosphatidylinositol-specific phospholipase C, X domain containing 2 (Plcxd2), mRNA [NM_001134481]
A_43_P21945	-1.17013	4.47703	0.000168736	0.00215355	Ppl	Rattus norvegicus periplakin (Ppl), mRNA [NM_001106976]
A_44_P444001	1.56204	4.43003	0.000169129	0.00215722	Rhoh	Rattus norvegicus ras homolog gene family, member H (Rhoh), mRNA [NM_001013430]
A_44_P741757	1.9311	3.93825	0.000169295	0.00215798		Q6QI92_RAT (Q6QI92) LRRG00116, partial (19%) [TC637961]
A_44_P430027	1.06181	4.41014	0.000169654	0.0021612		AI233208 EST229896 Normalized rat kidney, Bento Soares Rattus sp. cDNA clone RKIDC22 3' end, mRNA sequence [AI233208]
A_43_P21071	-1.08631	6.55348	0.000170855	0.00217379		Q7TSJ9_MOUSE (Q7TSJ9) Tro protein, partial (18%) [TC628063]
A_44_P687053	1.0335	8.82635	0.000171344	0.0021773		Uncharacterized protein C1orf54 homolog Precursor (Protein L259) [Source:UniProtKB/Swiss-Prot;Acc:Q8R2K8] [ENSRNOT00000033110]
A_44_P669066	1.58123	6.34566	0.00017312	0.00219712		PE2R2_RAT (Q62928) Prostaglandin E2 receptor, EP2 subtype (Prostanoid EP2 receptor) (PGE receptor, EP2 subtype), complete [TC578855]
A_44_P215302	2.58476	1.81499	0.000174	0.00220281	Ube2t	Rattus norvegicus ubiquitin-conjugating enzyme E2T (putative) (Ube2t), mRNA [NM_001108344]
A_44_P879764	1.86675	4.34995	0.00017752	0.00224123	B4galt1	Rattus norvegicus UDP-Gal:betaGlcNAc beta 1,4- galactosyltransferase, polypeptide 1 (B4galt1), mRNA [NM_053287]
A_44_P164132	1.05142	4.71391	0.000177678	0.00224123	Tmem220	PREDICTED: Rattus norvegicus similar to RIKEN cDNA A730055C05 gene (predicted) (RGD1309576_predicted), mRNA [XM_213341]
A_44_P277820	1.68229	4.00217	0.000182316	0.00228821		Rattus norvegicus clone +14KATI kynurenine aminotransferase I mRNA, partial sequence. [AF267750]
A_44_P274362	1.54374	4.88059	0.00018579	0.00232356		BC058646 Rai17 protein {Mus musculus} (exp=-1; wgp=0; cg=0), partial (4%) [TC621912]
A_42_P652586	1.08833	8.75149	0.00018593	0.00232356	Stat5a	Rattus norvegicus signal transducer and activator of transcription 5A (Stat5a), mRNA [NM_017064]
A_44_P111375	2.31587	2.39239	0.000186788	0.00233142		AA850893 EST193661 Normalized rat ovary, Bento Soares Rattus sp. cDNA clone ROVAO09 3' end, mRNA sequence [AA850893]
A_44_P187379	-1.16502	5.08082	0.000187117	0.0023341	RGD1564941	PREDICTED: Rattus norvegicus similar to ankyrin repeat domain 26 (predicted) (RGD1564941_predicted), mRNA [XM_344499]
A_44_P1007008	1.02901	7.37976	0.00018831	0.00234612	Ube2l6	Rattus norvegicus ubiquitin-conjugating enzyme E2L 6 (Ube2l6), mRNA [NM_001024755]
A_44_P515717	-1.15912	5.71217	0.000191022	0.00237396	Cdh12	PREDICTED: Rattus norvegicus cadherin 12 (Cdh12), mRNA [XM_001062023]
A_43_P15253	1.40222	8.31043	0.000191244	0.00237396	Icam1	Rattus norvegicus intercellular adhesion molecule 1 (Icam1), mRNA [NM_012967]
A_44_P747637	-1.29096	6.14361	0.000191791	0.00237642
A_43_P11457	1.3213	4.61246	0.000194158	0.00240283	Ace	Rattus norvegicus angiotensin I converting enzyme (peptidyl-dipeptidase A) 1 (Ace), mRNA [NM_012544]
A_44_P1038028	1.74154	8.9992	0.000194486	0.00240542	Tnfrsf12a	Rattus norvegicus tumor necrosis factor receptor superfamily, member 12a (Tnfrsf12a), mRNA [NM_181086]
A_44_P563835	-1.0628	6.05514	0.000195438	0.0024128
A_44_P480504	1.41425	8.54638	0.000198636	0.00244457		Rattus norvegicus similar to Ab2-162 (LOC365803), mRNA [XM_345216]
A_44_P128147	1.0821	12.7998	0.00019873	0.00244457	Tf	Rattus norvegicus transferrin (Tf), mRNA [NM_001013110]
A_44_P226649	2.90749	2.77706	0.000199623	0.00245259	Slc6a5	Rattus norvegicus solute carrier family 6 (neurotransmitter transporter, glycine), member 5 (Slc6a5), mRNA [NM_203334]
A_44_P829145	-1.01906	10.8475	0.000200427	0.00245951	Plcxd2	Rattus norvegicus phosphatidylinositol-specific phospholipase C, X domain containing 2 (Plcxd2), mRNA [NM_001134481]
A_44_P261761	1.52002	5.3015	0.00020226	0.0024707		BM392398 UI-R-EB1-clf-g-24-0-UI.s1 UI-R-EB1 Rattus norvegicus cDNA clone UI-R-EB1-clf-g-24-0-UI 3', mRNA sequence [BM392398]
A_44_P183694	2.01209	6.43021	0.000203306	0.00247449		Rattus norvegicus pseudogene for annexin II [AB072614]
A_44_P285498	-1.36005	6.33684	0.000203717	0.00247449	Camk2n2	Rattus norvegicus calcium/calmodulin-dependent protein kinase II inhibitor 2 (Camk2n2), mRNA [NM_021678]
A_44_P202940	2.06973	3.6646	0.000206111	0.00249326		AI171966 EST217960 Normalized rat muscle, Bento Soares Rattus sp. cDNA clone RMUBT25 3' end, mRNA sequence [AI171966]
A_44_P397085	1.62452	4.57498	0.000207089	0.00249965	Fxyd5	AI407979 EST236269 Normalized rat placenta, Bento Soares Rattus sp. cDNA clone RPLDJ25 3' end, mRNA sequence [AI407979]
A_44_P306639	1.22842	5.70676	0.000207355	0.00249965	Dap	Rattus norvegicus death-associated protein (Dap), mRNA [NM_022526]
A_43_P14919	-1.13722	11.3977	0.000208069	0.00250506	Pdp1	Rattus norvegicus pyruvate dehyrogenase phosphatase catalytic subunit 1 (Pdp1), nuclear gene encoding mitochondrial protein, mRNA [NM_019372]
A_44_P405066	-1.20517	11.0396	0.000209739	0.00252219	Scn1b	Rattus norvegicus sodium channel, voltage-gated, type I, beta (Scn1b), mRNA [NM_017288]
A_44_P715240	1.95258	7.29144	0.000210446	0.00252771	Pilra	PREDICTED: Rattus norvegicus similar to paired immunoglobin-like type 2 receptor alpha (predicted) (RGD1562847_predicted), mRNA [XM_213732]
A_44_P270169	-1.00627	5.9284	0.000213609	0.00256118		AA900215 UI-R-E0-dd-f-02-0-UI.s1 UI-R-E0 Rattus norvegicus cDNA clone UI-R-E0-dd-f-02-0-UI 3', mRNA sequence [AA900215]
A_44_P416359	2.8275	3.40948	0.000215782	0.00257512		AA899590 UI-R-E0-cy-e-07-0-UI.s1 UI-R-E0 Rattus norvegicus cDNA clone UI-R-E0-cy-e-07-0-UI 3', mRNA sequence [AA899590]
A_43_P15515	1.20568	5.14821	0.000221506	0.00263111	Ccr5	Rattus norvegicus chemokine (C-C motif) receptor 5 (Ccr5), mRNA [NM_053960]
A_44_P1037041	1.70959	8.00573	0.000228398	0.00269726	Map3k6	Rattus norvegicus mitogen-activated protein kinase kinase kinase 6 (Map3k6), mRNA [NM_001107909]
A_44_P1051106	1.19576	6.1169	0.00022967	0.00271072		cDNA sequence BC024139 (BC024139), mRNA [Source:RefSeq DNA;Acc:NM_001142968] [ENSRNOT00000014191]
A_43_P12257	4.14488	3.50221	0.000229852	0.00271095	Esm1	Rattus norvegicus endothelial cell-specific molecule 1 (Esm1), mRNA [NM_022604]
A_44_P477650	1.16454	5.57883	0.000230517	0.00271443	Adap2	Rattus norvegicus ArfGAP with dual PH domains 2 (Adap2), mRNA [NM_020101]
A_44_P335402	1.19196	7.77206	0.000233706	0.00274406	Mocos	Rattus norvegicus molybdenum cofactor sulfurase (Mocos), mRNA [NM_001108425]
A_44_P500013	1.77252	6.0719	0.000234106	0.00274717	Anpep	Rattus norvegicus alanyl (membrane) aminopeptidase (Anpep), mRNA [NM_031012]
A_44_P248105	2.75603	2.50409	0.000234411	0.00274833		PREDICTED: Rattus norvegicus paired-Ig-like receptor A2 (predicted) (Pira2_predicted), mRNA [XM_341771]
A_42_P616287	1.01755	8.80393	0.000235348	0.00275386	C1r	Rattus norvegicus complement component 1, r subcomponent (C1r), mRNA [NM_001134555]
A_43_P22080	2.30421	5.14905	0.000235351	0.00275386	Lcp1	Rattus norvegicus lymphocyte cytosolic protein 1 (Lcp1), mRNA [NM_001012044]
A_44_P176888	2.16749	4.77416	0.000235502	0.00275405		BF560932 UI-R-E1-fi-c-03-0-UI.r1 UI-R-E1 Rattus norvegicus cDNA clone UI-R-E1-fi-c-03-0-UI 5', mRNA sequence [BF560932]
A_44_P424087	1.25588	7.16093	0.000236251	0.00275965	Iqgap1	Rattus norvegicus IQ motif containing GTPase activating protein 1 (Iqgap1), mRNA [NM_001108489]
A_44_P373236	2.05355	3.96974	0.000238053	0.00277751	Slfn8	Rattus norvegicus schlafen 8 (Slfn8), mRNA [NM_001013970]
A_44_P468380	-1.27262	7.20003	0.000238415	0.00278015	Kcnip2	Rattus norvegicus Kv channel-interacting protein 2 (Kcnip2), transcript variant a, mRNA [NM_020094]
A_43_P10690	2.8993	3.33971	0.000239	0.00278538	Klra17	Rattus norvegicus killer cell lectin-like receptor, subfamily A, member 17 (Klra17), mRNA [NM_001172088]
A_44_P556528	1.15781	7.11496	0.000239757	0.00279101	Emilin1	Rattus norvegicus elastin microfibril interfacer 1 (Emilin1), mRNA [NM_001106710]
A_42_P544108	1.00926	9.07576	0.000242962	0.00282026	Rplp0	Rattus norvegicus ribosomal protein, large, P0 (Rplp0), mRNA [NM_022402]
A_42_P734868	-1.06792	9.05081	0.000245378	0.00284346	Kcnab3	Rattus norvegicus potassium voltage-gated channel, shaker-related subfamily, beta member 3 (Kcnab3), mRNA [NM_031652]
A_44_P351898	1.16552	6.98328	0.000246422	0.00285069	Mad2l1	Rattus norvegicus MAD2 mitotic arrest deficient-like 1 (yeast) (Mad2l1), mRNA [NM_001106594]
A_44_P443101	1.23135	4.47545	0.00024866	0.00287008	Cln5	PREDICTED: Rattus norvegicus similar to Cln5 protein (predicted) (RGD1564125_predicted), mRNA [XM_226859]
A_44_P454376	4.42529	3.12766	0.000263148	0.00300418	Kng1l1	Rattus norvegicus kininogen 1-like 1 (Kng1l1), mRNA [NM_001009628]
A_44_P541562	-1.50013	6.55104	0.000263224	0.00300418	RGD1564127	PREDICTED: Rattus norvegicus similar to groucho protein GRG1-LDLZ2; Grg1-LDLZ2 (RGD1564127), mRNA [XM_345891]
A_44_P324155	1.0185	6.13315	0.000264917	0.00301674		PREDICTED: Rattus norvegicus similar to RIKEN cDNA 9130005N14 (RGD1309701), mRNA [XM_001056810]
A_44_P494828	1.96728	3.29969	0.000266811	0.00303322		PREDICTED: Rattus norvegicus similar to N-acetyltransferase ESCO2 (Establishment of cohesion 1 homolog 2) (ECO1 homolog 2) (LOC691979), mRNA [XM_001080534]
A_44_P264694	1.19704	6.0779	0.00026715	0.00303539	Apoc4	Rattus norvegicus apolipoprotein C-IV (Apoc4), mRNA [NM_001109419]
A_44_P1010416	1.51565	4.06029	0.000269218	0.00305208	P2ry13	Rattus norvegicus purinergic receptor P2Y, G-protein coupled, 13 (P2ry13), mRNA [NM_001002853]
A_44_P518127	1.37863	5.2542	0.0002696	0.00305472	Wwtr1	Rattus norvegicus WW domain containing transcription regulator 1 (Wwtr1), mRNA [NM_001024869]
A_44_P515645	-1.64633	7.39815	0.000269826	0.00305519	Nat8l	Rattus norvegicus similar to putative N-acetyltransferase Camello 2 (LOC289727), mRNA [XM_223538]
A_44_P337300	1.34399	6.13625	0.000270685	0.0030619	Il4ra	Rattus norvegicus interleukin 4 receptor, alpha (Il4ra), mRNA [NM_133380]
A_44_P406636	1.49984	8.76947	0.000271698	0.00306947		AMGNNUC:URRG1-00109-C9-A urrg1 (14046) Rattus norvegicus cDNA clone urrg1-00109-c9 5', mRNA sequence [CB557036]
A_44_P614767	-1.33092	4.91085	0.000271805	0.00306947
A_44_P1021621	1.04283	7.67462	0.000272197	0.0030705		BF566013 UI-R-BT1-ajx-a-06-0-UI.r1 UI-R-BT1 Rattus norvegicus cDNA clone UI-R-BT1-ajx-a-06-0-UI 5', mRNA sequence [BF566013]
A_42_P832133	-1.03488	8.08245	0.00027328	0.00308101	Khdrbs2	Rattus norvegicus KH domain containing, RNA binding, signal transduction associated 2 (Khdrbs2), mRNA [NM_133318]
A_43_P20611	-1.27051	8.07498	0.000274368	0.00309157	LOC691153	Rattus norvegicus hypothetical protein LOC691153 (LOC691153), mRNA [NM_001109627]
A_43_P19118	-1.08698	8.61721	0.000275536	0.00309959	LOC681849	LOC681849 protein Fragment [Source:UniProtKB/TrEMBL;Acc:Q569A0] [ENSRNOT00000007809]
A_44_P856007	1.18679	5.90527	0.000279213	0.00312887	Iqgap1	Rattus norvegicus IQ motif containing GTPase activating protein 1 (Iqgap1), mRNA [NM_001108489]
A_44_P116597	-1.1707	10.372	0.000280331	0.00313451	Cx3cl1	Rattus norvegicus chemokine (C-X3-C motif) ligand 1 (Cx3cl1), mRNA [NM_134455]
A_42_P736315	1.1351	7.279	0.000284971	0.00318116	Rtp4	Rattus norvegicus receptor (chemosensory) transporter protein 4 (Rtp4), mRNA [NM_001108321]
A_42_P755887	1.3072	6.06966	0.000287423	0.00320247	Mlxipl	Rattus norvegicus MLX interacting protein-like (Mlxipl), mRNA [NM_133552]
A_44_P363009	2.1094	1.45675	0.000287739	0.00320329	Scin	Rattus norvegicus scinderin (Scin), mRNA [NM_198748]
A_44_P154245	1.28249	6.7403	0.000289021	0.00321582	Atp10d	PREDICTED: Rattus norvegicus similar to Probable phospholipid-transporting ATPase VD (ATPVD) (LOC360932), mRNA [XR_009136]
A_44_P828142	1.69808	3.90383	0.000289725	0.00322189	Il7r	Rattus norvegicus interleukin 7 receptor (Il7r), mRNA [NM_001106418]
A_44_P795940	-1.94788	7.79885	0.000289924	0.00322234
A_44_P223446	1.50151	4.98833	0.000291322	0.0032326	Mcm2	Rattus norvegicus minichromosome maintenance complex component 2 (Mcm2), mRNA [NM_001107873]
A_42_P473398	4.78584	4.13428	0.000293142	0.0032499	Cxcl1	Rattus norvegicus chemokine (C-X-C motif) ligand 1 (melanoma growth stimulating activity, alpha) (Cxcl1), mRNA [NM_030845]
A_44_P213776	-1.00155	8.33199	0.0002932	0.0032499	Rims1	Rattus norvegicus regulating synaptic membrane exocytosis 1 (Rims1), mRNA [NM_052829]
A_43_P23262	2.51104	2.43914	0.000296155	0.00327285	Cytip	Rattus norvegicus cytohesin 1 interacting protein (Cytip), mRNA [NM_001012086]
A_44_P177938	-1.16238	8.0248	0.000296234	0.00327285		microtubule associated monoxygenase, calponin and LIM domain containing 2 [Source:RefSeq peptide;Acc:NP_001132980] [ENSRNOT00000055142]
A_44_P791077	1.28696	7.56305	0.000300256	0.00331394	Cdk5rap2	Rattus norvegicus CDK5 regulatory subunit associated protein 2 (Cdk5rap2), mRNA [NM_173134]
A_42_P585750	2.56159	2.31149	0.000300277	0.00331394		Rattus norvegicus similar to hypothetical protein MGC31495 (LOC360655), mRNA [XM_340932]
A_44_P144202	1.3179	8.05805	0.000301258	0.00332116	Serpinf1	Rattus norvegicus serine (or cysteine) peptidase inhibitor, clade F, member 1 (Serpinf1), mRNA [NM_177927]
A_44_P754734	1.19431	6.00224	0.000302392	0.00333007
A_42_P605711	1.29011	4.25683	0.000304152	0.00334404	Fam46a	Rattus norvegicus family with sequence similarity 46, member A (Fam46a), mRNA [NM_001106844]
A_43_P16153	1.41649	3.24924	0.000305279	0.00335281	Nek2	Rattus norvegicus NIMA (never in mitosis gene a)-related expressed kinase 2 (Nek2), mRNA [NM_053691]
A_44_P398003	2.33045	1.9176	0.000308839	0.0033826	Klrc3	Rattus norvegicus killer cell lectin-like receptor subfamily C, member 3 (Klrc3), mRNA [NM_001029908]
A_44_P793581	-1.28517	5.83877	0.000310353	0.00339187
A_43_P22042	1.09005	10.5445	0.000310499	0.00339187	Pla2g7	Rattus norvegicus phospholipase A2, group VII (platelet-activating factor acetylhydrolase, plasma) (Pla2g7), mRNA [NM_001009353]
A_44_P1026848	2.47378	3.10494	0.000313723	0.00341832	Cryba4	Rattus norvegicus crystallin, beta A4 (Cryba4), mRNA [NM_031689]
A_44_P1007215	1.0473	9.52496	0.000313926	0.00341832	Upp1	Rattus norvegicus uridine phosphorylase 1 (Upp1), mRNA [NM_001030025]
A_44_P1004323	1.47742	8.94936	0.000316087	0.00344001	Col18a1	Rattus norvegicus collagen, type XVIII, alpha 1 (Col18a1), mRNA [NM_053489]
A_44_P556556	-1.0444	7.6796	0.000319761	0.00347074	Trhde	Rattus norvegicus thyrotropin-releasing hormone degrading enzyme (Trhde), mRNA [NM_001108991]
A_44_P314219	1.53962	5.68002	0.000320559	0.00347755	Rassf4	Rattus norvegicus Ras association (RalGDS/AF-6) domain family member 4 (Rassf4), mRNA [NM_001024275]
A_43_P12927	-1.78659	8.3029	0.000324714	0.00351328	Dusp1	Rattus norvegicus dual specificity phosphatase 1 (Dusp1), mRNA [NM_053769]
A_44_P231564	-1.77741	6.61016	0.000329384	0.00355502	Cbln2	Rattus norvegicus cerebellin 2 precursor (Cbln2), mRNA [NM_001012740]
A_43_P21641	1.98148	4.56208	0.00033546	0.00360279	Hcls1	Rattus norvegicus hematopoietic cell specific Lyn substrate 1 (Hcls1), mRNA [NM_001011898]
A_44_P1029253	-1.42124	7.70782	0.000335944	0.00360609	Mas1	Rattus norvegicus MAS1 oncogene (Mas1), mRNA [NM_012757]
A_44_P291938	-1.14825	5.12803	0.000346713	0.00369833	Rab6b	Rattus norvegicus RAB6B, member RAS oncogene family (Rab6b), mRNA [NM_001108775]
A_43_P14622	1.23474	6.57507	0.000347279	0.00369885	Cybrd1	Rattus norvegicus cytochrome b reductase 1 (Cybrd1), mRNA [NM_001011954]
A_44_P592248	1.10837	9.96968	0.000347306	0.00369885	Slc24a6	Rattus norvegicus solute carrier family 24 (sodium/potassium/calcium exchanger), member 6 (Slc24a6), mRNA [NM_001017488]
A_44_P391057	1.31435	8.20924	0.000349842	0.00371422	Angptl4	Rattus norvegicus angiopoietin-like 4 (Angptl4), mRNA [NM_199115]
A_44_P380835	-2.16713	8.83549	0.00036511	0.00383771	Homer1	Rattus norvegicus GLGF-domain protein Homer (homer) mRNA, complete cds. [U92079]
A_44_P144591	1.61828	5.74799	0.000365425	0.00383771	Cthrc1	Rattus norvegicus collagen triple helix repeat containing 1 (Cthrc1), mRNA [NM_172333]
A_44_P254984	-1.19605	5.88731	0.000371047	0.00388276	Pnlip	Rattus norvegicus pancreatic lipase (Pnlip), mRNA [NM_013161]
A_44_P606340	-1.12118	8.43239	0.00037257	0.00389475
A_44_P856083	-1.00549	7.24972	0.000374896	0.00390899		AMGNNUC:NRDG1-00150-F3-A nrdg1 (10855) Rattus norvegicus cDNA clone nrdg1-00150-f3 5', mRNA sequence [CB782652]
A_42_P636627	-1.68561	9.04287	0.000378463	0.00393927	Cartpt	Rattus norvegicus CART prepropeptide (Cartpt), mRNA [NM_017110]
A_44_P600376	1.72394	4.35913	0.000382645	0.00397371		Rat Ig active kappa-chain mRNA VJC-region from immunocytoma IR2. [M14434]
A_44_P409336	-1.1793	10.944	0.000382653	0.00397371		Synaptosomal-associated protein 25 (SNAP-25)(Synaptosomal-associated 25 kDa protein)(Super protein)(SUP) [Source:UniProtKB/Swiss-Prot;Acc:P60881] [ENSRNOT00000007998]
A_44_P245979	2.09853	1.86119	0.000392009	0.00404606	Prrg4	Rattus norvegicus proline rich Gla (G-carboxyglutamic acid) 4 (transmembrane) (Prrg4), mRNA [NM_001109203]
A_44_P1048234	1.04577	5.53219	0.000393301	0.00405735	Crtap	cartilage associated protein [Source:RefSeq peptide;Acc:NP_001102255] [ENSRNOT00000013519]
A_42_P829301	1.51105	8.29979	0.000394566	0.00406432	Slc1a5	Rattus norvegicus solute carrier family 1 (neutral amino acid transporter), member 5 (Slc1a5), mRNA [NM_175758]
A_44_P268052	1.06873	4.25566	0.00040041	0.00411197		Q7Q339_ANOGA (Q7Q339) ENSANGP00000014483 (Fragment), partial (8%) [TC593001]
A_44_P138030	1.47264	3.53706	0.000403422	0.00413042	Lyl1	Rattus norvegicus lymphoblastic leukemia derived sequence 1 (Lyl1), mRNA [NM_001007677]
A_44_P343859	1.24746	7.77636	0.000404106	0.00413535	Csf1	Rattus norvegicus colony stimulating factor 1 (macrophage) (Csf1), mRNA [NM_023981]
A_44_P232897	1.69929	7.58409	0.000409987	0.00418215	Procr	Rattus norvegicus protein C receptor, endothelial (Procr), mRNA [NM_001025733]
A_44_P150099	-1.18365	6.15759	0.000410115	0.00418215	Adam11	Rattus norvegicus ADAM metallopeptidase domain 11 (Adam11), mRNA [NM_001108300]
A_44_P748166	-1.12991	10.4175	0.000412978	0.00420647		Q8UB69_AGRT5 (Q8UB69) ABC transporter, nucleotide binding/ATPase protein (AGR_L_3324p), partial (5%) [TC613926]
A_44_P180378	1.77572	4.63017	0.000415303	0.00422239		Ankyrin repeat and SOCS box-containing protein 14 [Source:UniProtKB/Swiss-Prot;Acc:P0C927] [ENSRNOT00000017887]
A_44_P170919	2.25372	2.93058	0.000418816	0.00425175	Gpr183	Rattus norvegicus G protein-coupled receptor 183 (Gpr183), mRNA [NM_001109386]
A_44_P448181	-1.21246	9.17935	0.000420891	0.00426856	Clstn1	Calsyntenin-1 Precursor (Alcadein-alpha)(Alc-alpha) [Contains Soluble Alc-alpha(SAlc-alpha);CTF1-alpha(C-terminal fragment 1-alpha)] [Source:UniProtKB/Swiss-Prot;Acc:Q6Q0N0] [ENSRNOT00000022100]
A_44_P485094	1.05487	4.85351	0.000421595	0.00427145		Rattus norvegicus similar to 9230105E10Rik protein (LOC308906), mRNA [XM_219046]
A_42_P783301	2.01469	3.97895	0.000422772	0.00427871	Itga5	Rattus norvegicus integrin, alpha 5 (fibronectin receptor, alpha polypeptide) (Itga5), mRNA [NM_001108118]
A_44_P822447	1.31221	7.44572	0.000427531	0.00431231	Ctla2a	Rattus norvegicus cytotoxic T lymphocyte-associated protein 2 alpha (Ctla2a), mRNA [NM_001109115]
A_44_P791030	-1.04707	8.28649	0.000428599	0.00431881	Cecr6	PREDICTED: Rattus norvegicus cat eye syndrome chromosome region, candidate 6 homolog (human) (Cecr6), mRNA [XM_575656]
A_44_P286570	1.38072	3.54681	0.000431209	0.00433868		AI101363 EST210652 Normalized rat brain, Bento Soares Rattus sp. cDNA clone RBRBM49 3' end, mRNA sequence [AI101363]
A_44_P1050480	1.25387	7.89062	0.000431856	0.00434305	Ecm1	Rattus norvegicus extracellular matrix protein 1 (Ecm1), mRNA [NM_053882]
A_44_P316659	-1.12471	10.2158	0.000433004	0.00434884		Rattus norvegicus similar to RIKEN cDNA A930001M12 gene (LOC366358), mRNA [XM_345522]
A_42_P636232	1.31723	6.66717	0.000435723	0.00436901	Ppic	Rattus norvegicus peptidylprolyl isomerase C (Ppic), mRNA [NM_001004215]
A_43_P13378	1.61968	4.21369	0.000441564	0.00441455	Bmf	Rattus norvegicus Bcl2 modifying factor (Bmf), mRNA [NM_139258]
A_44_P157314	2.80727	2.99837	0.00044555	0.00443701		BF558825 UI-R-A1-du-g-03-0-UI.r1 UI-R-A1 Rattus norvegicus cDNA clone UI-R-A1-du-g-03-0-UI 5', mRNA sequence [BF558825]
A_44_P347340	1.49413	4.48018	0.000446496	0.0044404	Ccdc15	Rattus norvegicus similar to Glycerol-3-phosphate transporter (G-3-P transporter) (G-3-P permease) (LOC367056), mRNA [XM_345918]
A_44_P526676	1.24845	5.60662	0.00044658	0.0044404	Tyrobp	EST211808 Normalized rat embryo, Bento Soares Rattus sp. cDNA clone REMBO71 3' end, mRNA sequence [AI102519]
A_44_P236255	-1.21785	9.96897	0.000446761	0.0044404	Calb1	Rattus norvegicus calbindin 1 (Calb1), mRNA [NM_031984]
A_43_P23092	1.48971	4.61715	0.000448556	0.0044539	F5	Rattus norvegicus coagulation factor V (proaccelerin, labile factor) (F5), mRNA [NM_001047878]
A_44_P532237	1.08471	6.76309	0.000449966	0.00446355	Fanca	Rattus norvegicus Fanconi anemia, complementation group A (Fanca), mRNA [NM_001108455]
A_44_P452176	1.13233	8.3947	0.000454067	0.00449331	Chi3l1	Rattus norvegicus chitinase 3-like 1 (Chi3l1), mRNA [NM_053560]
A_43_P12478	-1.17373	6.93421	0.000456316	0.004509	Crh	Rattus norvegicus corticotropin releasing hormone (Crh), mRNA [NM_031019]
A_44_P404836	2.35423	4.06688	0.000458512	0.00452487	Cp	Rattus norvegicus ceruloplasmin (Cp), mRNA [NM_012532]
A_44_P606490	1.19974	7.18847	0.000462593	0.00455557	Rftn1	Rattus norvegicus raftlin lipid raft linker 1 (Rftn1), mRNA [NM_001135011]
A_44_P827555	-1.03889	8.12048	0.00046416	0.00456439		Q5S3Z4_DROYA (Q5S3Z4) Enhancer of split m7 protein (Fragment), partial (7%) [TC631078]
A_43_P11104	1.71947	4.04599	0.000464661	0.00456711
A_44_P316239	1.51196	6.64989	0.000472669	0.00463231	Lyn	Rattus norvegicus v-yes-1 Yamaguchi sarcoma viral related oncogene homolog (Lyn), transcript variant 1, mRNA [NM_030857]
A_44_P637792	1.08531	7.7863	0.000472884	0.00463231	Cbfb	Rattus norvegicus core-binding factor, beta subunit (Cbfb), mRNA [NM_001013191]
A_43_P10333	1.00469	8.60134	0.00047392	0.00463356	Efemp1	Rattus norvegicus EGF-containing fibulin-like extracellular matrix protein 1 (Efemp1), mRNA [NM_001012039]
A_43_P16203	1.64867	5.77074	0.000476277	0.00464904		Ankyrin repeat and SOCS box-containing protein 14 [Source:UniProtKB/Swiss-Prot;Acc:P0C927] [ENSRNOT00000017847]
A_44_P147156	2.08557	3.1701	0.000476416	0.00464904	Rbm47	Rattus norvegicus RNA binding motif protein 47 (Rbm47), mRNA [NM_001005882]
A_44_P294932	-1.12184	6.39563	0.000477062	0.00465312	Cds1	Rattus norvegicus CDP-diacylglycerol synthase 1 (Cds1), mRNA [NM_031242]
A_44_P695547	1.35624	5.35237	0.000479532	0.00467027		Rattus norvegicus anti-NGF30 antibody light-chain mRNA, variable and constant regions, partial cds. [U39609]
A_44_P951220	-1.19929	10.027	0.00048766	0.00471814		AGENCOURT_28539241 NIH_MGC_249 Rattus norvegicus cDNA clone IMAGE:7376829 5', mRNA sequence [CO564817]
A_42_P767077	1.24004	8.55143	0.000489347	0.00473222	Gja4	Rattus norvegicus gap junction protein, alpha 4 (Gja4), mRNA [NM_021654]
A_44_P184484	1.66372	4.27151	0.000491658	0.00475231	Orc1l	Rattus norvegicus origin recognition complex, subunit 1-like (yeast) (Orc1l), mRNA [NM_177931]
A_43_P12559	-1.06473	9.70379	0.000496118	0.00478392	Camkk2	Rattus norvegicus calcium/calmodulin-dependent protein kinase kinase 2, beta (Camkk2), mRNA [NM_031338]
A_43_P11590	3.6982	2.69031	0.000496336	0.00478392	Mmp7	Rattus norvegicus matrix metallopeptidase 7 (Mmp7), mRNA [NM_012864]
A_44_P1004324	1.39547	7.98451	0.000500107	0.00480999	Col18a1	Rattus norvegicus collagen, type XVIII, alpha 1 (Col18a1), mRNA [NM_053489]
A_42_P543774	1.04142	6.16046	0.000500927	0.00480999	Trib3	Rattus sp. mRNA for kinase, complete cds. [AB020967]
A_44_P348781	3.69697	2.63643	0.000508415	0.00486357	Kng1	Rattus norvegicus kininogen 1 (Kng1), mRNA [NM_012696]
A_44_P105304	1.83535	3.45792	0.000509973	0.0048739	Dapp1	Rattus norvegicus dual adaptor of phosphotyrosine and 3-phosphoinositides (Dapp1), mRNA [NM_001108568]
A_44_P276338	1.5278	6.09399	0.000512614	0.00489227	Mcm6	Rattus norvegicus minichromosome maintenance complex component 6 (Mcm6), mRNA [NM_017287]
A_42_P820657	2.71713	4.61736	0.000512911	0.0048928	Il1r2	Rattus norvegicus interleukin 1 receptor, type II (Il1r2), mRNA [NM_053953]
A_44_P1021866	1.14301	4.38223	0.000516691	0.00491966		BC082787 Inadl protein {Mus musculus} (exp=-1; wgp=0; cg=0), partial (18%) [TC623334]
A_44_P353618	3.13891	6.18874	0.000522977	0.00496561	S100a9	Rattus norvegicus S100 calcium binding protein A9 (S100a9), mRNA [NM_053587]
A_44_P179745	1.39091	6.27856	0.000525117	0.00498129	Fbn1	Rattus norvegicus fibrillin 1 (Fbn1), mRNA [NM_031825]
A_42_P550914	1.38816	7.03892	0.000530224	0.00501806	Ltb	Rattus norvegicus lymphotoxin beta (TNF superfamily, member 3) (Ltb), mRNA [NM_212507]
A_44_P139939	2.02642	4.96045	0.000535132	0.00505747	Cp	Rattus norvegicus ceruloplasmin (Cp), mRNA [NM_012532]
A_44_P382512	1.0467	7.87704	0.00053654	0.00506017	Tmod3	Rattus norvegicus tropomodulin 3 (Tmod3), mRNA [NM_001011997]
A_44_P184273	-1.41372	12.2798	0.000540648	0.00508134	Atp1a1	Rattus norvegicus ATPase, Na+/K+ transporting, alpha 1 polypeptide (Atp1a1), mRNA [NM_012504]
A_43_P14817	-1.18467	5.28642	0.000544731	0.0051056	Afp	Rattus norvegicus alpha-fetoprotein (Afp), mRNA [NM_012493]
A_44_P458074	1.00829	11.4018	0.000545808	0.005111	Id3	Rattus norvegicus inhibitor of DNA binding 3 (Id3), mRNA [NM_013058]
A_44_P302944	1.24927	6.24903	0.000553527	0.00516431	Rhox5	Rattus norvegicus reproductive homeobox 5 (Rhox5), mRNA [NM_022175]
A_44_P407636	-1.43302	5.35542	0.000558429	0.00520501		PREDICTED: Rattus norvegicus similar to fatty aldehyde dehydrogenase-like (LOC688800), mRNA [XM_001068348]
A_44_P249990	-1.18739	8.51453	0.000566597	0.00526688	Mal2	Rattus norvegicus mal, T-cell differentiation protein 2 (Mal2), mRNA [NM_198786]
A_44_P332744	1.73582	3.69205	0.000586439	0.00541686	Oas1b	2-5 oligoadenylate synthetase 1B [Source:RefSeq peptide;Acc:NP_653353] [ENSRNOT00000001853]
A_44_P533786	3.07707	2.78735	0.000591137	0.00544792	Aurkb	Rattus norvegicus aurora kinase B (Aurkb), mRNA [NM_053749]
A_44_P685542	-1.00698	7.16535	0.00059381	0.00546268
A_44_P976358	-1.05154	7.64302	0.000594762	0.0054665
A_43_P19266	-1.07166	6.65266	0.000595979	0.00547522		Q5DWV2_RAT (Q5DWV2) Cadherin7, complete [TC603299]
A_44_P600722	-1.13924	4.03567	0.000601361	0.00551721		RIKEN cDNA 4922505G16 gene Gene [Source:MGI Symbol;Acc:MGI:3603828] [ENSRNOT00000055219]
A_44_P253208	1.28735	7.45461	0.000615804	0.00563818	Adamts9	Rattus norvegicus a disintegrin-like and metalloprotease (reprolysin type) with thrombospondin type 1 motif, 9 (Adamts9), mRNA [NM_001107877]
A_44_P989677	1.00734	6.15454	0.000616156	0.00563818	Trim5	Rattus norvegicus tripartite motif-containing 5 (Trim5), mRNA [NM_001014023]
A_44_P373295	1.03404	4.60284	0.000619029	0.0056588		BF557098 UI-R-E1-gp-b-04-0-UI.r1 UI-R-E1 Rattus norvegicus cDNA clone UI-R-E1-gp-b-04-0-UI 5', mRNA sequence [BF557098]
A_43_P12159	1.72317	5.91764	0.000626532	0.00570452	Cxcr4	Rattus norvegicus chemokine (C-X-C motif) receptor 4 (Cxcr4), mRNA [NM_022205]
A_44_P501984	1.33658	3.91981	0.000630203	0.00572772		AI577060 UI-R-AD0-wc-g-04-0-UI.s1 UI-R-AD0 Rattus norvegicus cDNA clone UI-R-AD0-wc-g-04-0-UI 3', mRNA sequence [AI577060]
A_44_P118630	-1.08596	11.448	0.000637366	0.00577737		Rat calbindin D28 mRNA, complete cds. [M31178]
A_44_P294556	1.96344	3.49092	0.00063958	0.00579229		Q7Q1R8_ANOGA (Q7Q1R8) ENSANGP00000010280 (Fragment), partial (3%) [TC596368]
A_44_P373012	2.51041	1.68522	0.000642902	0.00581721		Rattus norvegicus similar to hypothetical protein FLJ14642 (LOC298404), mRNA [XM_233381]
A_42_P520349	1.53232	7.35649	0.000649191	0.00585334	Clec10a	Rattus norvegicus C-type lectin domain family 10, member A (Clec10a), mRNA [NM_022393]
A_44_P392845	1.01663	9.44192	0.000655674	0.00588577	Col5a2	Rattus norvegicus collagen, type V, alpha 2 (Col5a2), mRNA [NM_053488]
A_44_P680949	-1.10964	8.44163	0.000676282	0.00602624		AW143235 EST293531 Normalized rat brain, Bento Soares Rattus sp. cDNA clone RGIBG30 5' end, mRNA sequence [AW143235]
A_44_P341895	-1.20109	6.49183	0.000677609	0.00603223	Qrfpr	Rattus norvegicus pyroglutamylated RFamide peptide receptor (Qrfpr), mRNA [NM_198199]
A_44_P237715	1.92489	2.24999	0.000678594	0.00603572		BM986492 EST594086 Rat gene index, normalized rat, norvegicus Rattus norvegicus cDNA clone RGOAC66 3' end, mRNA sequence [BM986492]
A_43_P10944	1.07642	10.2811	0.000681659	0.00605234	LOC686539	Rattus norvegicus similar to immunoglobulin superfamily containing leucine-rich repeat (LOC686539), mRNA [NM_001126300]
A_44_P221974	1.66157	3.01481	0.000692826	0.00612226	Abcc3	Rattus norvegicus ATP-binding cassette, sub-family C (CFTR/MRP), member 3 (Abcc3), mRNA [NM_080581]
A_42_P662543	2.16446	2.12944	0.000694965	0.00613319	Atp6v0d2	Rattus norvegicus ATPase, H+ transporting, lysosomal 38kDa, V0 subunit d2 (Atp6v0d2), mRNA [NM_001011972]
A_44_P253040	1.08747	4.93665	0.000695876	0.00613592		Rattus norvegicus similar to 6030466N05Rik protein (LOC290741), mRNA [XM_214348]
A_44_P637734	1.29942	5.26102	0.000697732	0.00614294	Ddx11	PREDICTED: Rattus norvegicus DEAD [XM_237570]
A_44_P473673	1.03201	5.11481	0.00069782	0.00614294	Crtap	Rattus norvegicus cartilage associated protein (Crtap), mRNA [NM_001108785]
A_44_P876210	-1.08718	8.06243	0.000705543	0.00618985		AMGNNUC:SRPB2-00094-D9-A srpb2 (10220) Rattus norvegicus cDNA clone srpb2-00094-d9 5', mRNA sequence [CB764169]
A_44_P1037892	1.06169	5.22218	0.000705652	0.00618985	Slc25a13	PREDICTED: Rattus norvegicus similar to citrin (predicted) (RGD1565889_predicted), mRNA [XM_342640]
A_44_P210173	1.41797	7.02492	0.000705806	0.00618985	Tnfrsf12a	Rattus norvegicus tumor necrosis factor receptor superfamily, member 12a (Tnfrsf12a), mRNA [NM_181086]
A_44_P442359	1.04781	5.29914	0.000713882	0.00624608		AA926356 UI-R-A1-eu-g-02-0-UI.s1 UI-R-A1 Rattus norvegicus cDNA clone UI-R-A1-eu-g-02-0-UI 3' similar to gi [AA926356]
A_44_P979542	-1.07629	8.84843	0.000719092	0.00627234
A_42_P708068	-1.71283	11.6503	0.000719344	0.00627234	Egr4	Rattus norvegicus early growth response 4 (Egr4), mRNA [NM_019137]
A_44_P530356	-1.04119	7.83501	0.000721218	0.006286		AI502122 UI-R-C2p-rx-d-04-0-UI.s2 UI-R-C2p Rattus norvegicus cDNA clone UI-R-C2p-rx-d-04-0-UI 3', mRNA sequence [AI502122]
A_44_P885018	2.2937	3.81766	0.000722247	0.00628959		Q4TFF5_TETNG (Q4TFF5) Chromosome undetermined SCAF4541, whole genome shotgun sequence. (Fragment), partial (5%) [TC584586]
A_44_P193945	1.26727	6.51462	0.000732824	0.00635576	Bst1	Rattus norvegicus bone marrow stromal cell antigen 1 (Bst1), mRNA [NM_030848]
A_44_P344858	1.79151	3.31676	0.000733927	0.00636143	Pi16	Rattus norvegicus peptidase inhibitor 16 (Pi16), mRNA [NM_001170481]
A_44_P1060108	1.71464	11.2998	0.000735721	0.00637308	Tmsb10	Rattus norvegicus thymosin, beta 10 (Tmsb10), mRNA [NM_021261]
A_43_P22556	1.37354	4.90342	0.000742418	0.00641245	Cidea	Rattus norvegicus cell death-inducing DFFA-like effector a (Cidea), mRNA [NM_001170467]
A_44_P866091	1.00254	7.76297	0.000748407	0.00644595	Slc12a7	Rattus norvegicus solute carrier family 12 (potassium/chloride transporters), member 7, mRNA (cDNA clone IMAGE:7301899), complete cds. [BC086339]
A_44_P359869	1.75244	4.13513	0.000761058	0.00653824		BF398047 UI-R-BS2-beg-f-10-0-UI.s1 UI-R-BS2 Rattus norvegicus cDNA clone UI-R-BS2-beg-f-10-0-UI 3', mRNA sequence [BF398047]
A_44_P184279	-1.58382	9.85135	0.000767186	0.00657427	Atp1a1	Rattus norvegicus ATPase, Na+/K+ transporting, alpha 1 polypeptide (Atp1a1), mRNA [NM_012504]
A_44_P438255	-1.03725	5.63613	0.000774307	0.00661861	Gpr27	Rattus norvegicus G protein-coupled receptor 27 (Gpr27), mRNA [NM_023099]
A_44_P368173	-1.51641	4.49708	0.000781688	0.00667051	Cbln4	Rattus norvegicus cerebellin 4 precursor (Cbln4), mRNA [NM_001109210]
A_44_P1021644	1.39047	10.2105	0.000783456	0.00668001	Col4a1	Rattus norvegicus collagen, type IV, alpha 1 (Col4a1), mRNA [NM_001135009]
A_44_P381715	-1.00534	5.60244	0.00078751	0.00670616	Kcnt2	Rattus norvegicus potassium channel, subfamily T, member 2 (Kcnt2), mRNA [NM_198762]
A_44_P620591	1.48662	5.27165	0.000791392	0.00673079		AA892259 EST196062 Normalized rat kidney, Bento Soares Rattus sp. cDNA clone RKIAO29 3' end, mRNA sequence [AA892259]
A_42_P708181	1.29736	5.67452	0.00080506	0.00681577	Kntc1	Rattus norvegicus kinetochore associated 1 (Kntc1), mRNA [NM_001107140]
A_44_P236144	2.33378	2.2734	0.000806778	0.00682182	Ptprc	Rattus norvegicus protein tyrosine phosphatase, receptor type, C (Ptprc), transcript variant 4, mRNA [NM_138507]
A_44_P102401	-1.02801	7.51131	0.000808129	0.00683041	Rab15	Rattus norvegicus RAB15, member RAS oncogene family (Rab15), mRNA [NM_198749]
A_44_P466565	-1.04415	7.04203	0.000820786	0.00691161	Actr3b	Rattus norvegicus similar to actin-related protein 3-beta; actin-related protein 3-beta; actin-related protein Arp11; actin-related protein Arp11 (LOC362298), mRNA [XM_342611]
A_44_P1024773	1.11566	6.48957	0.000827847	0.00695671	Dscc1	AY358866 KRTR9337 {Homo sapiens} (exp=-1; wgp=0; cg=0), complete [TC606270]
A_44_P300212	-1.01867	8.19043	0.000828546	0.00695971	Fstl4	Rattus norvegicus follistatin-like 4 (Fstl4), mRNA [NM_001107000]
A_42_P818546	1.19734	9.62244	0.000838339	0.00701885	Fhod1	PREDICTED: Rattus norvegicus similar to FH1 [XM_214682]
A_44_P798023	1.13637	7.51867	0.000841167	0.00703098	Treml1	PREDICTED: Rattus norvegicus similar to triggering receptor expressed on myeloid cells-like 1 (predicted) (RGD1565175_predicted), mRNA [XM_576511]
A_44_P159254	-1.0329	5.43179	0.000848652	0.00706095
A_43_P12384	1.69408	5.6553	0.000853463	0.00709068	Birc3	Rattus norvegicus baculoviral IAP repeat-containing 3 (Birc3), mRNA [NM_023987]
A_44_P545193	1.3686	3.9024	0.000858653	0.00712458	Hsd11b2	Rattus norvegicus hydroxysteroid 11-beta dehydrogenase 2 (Hsd11b2), mRNA [NM_017081]
A_44_P558157	1.39572	3.70427	0.000860717	0.00713591	Efhc1	Rattus norvegicus EF-hand domain (C-terminal) containing 1 (Efhc1), mRNA [NM_001122947]
A_44_P208579	1.7021	2.25961	0.000863494	0.00715021	Ticam2	Rattus norvegicus toll-like receptor adaptor molecule 2 (Ticam2), mRNA [NM_001108890]
A_44_P556531	1.09538	7.27544	0.000872764	0.00721232	Emilin1	Rattus norvegicus elastin microfibril interfacer 1 (Emilin1), mRNA [NM_001106710]
A_44_P438922	1.75844	3.47512	0.000873956	0.00721633	Klhl6	Rattus norvegicus kelch-like 6 (Drosophila) (Klhl6), mRNA [NM_001105867]
A_44_P555833	1.00261	4.32972	0.000875122	0.00721875		PREDICTED: Rattus norvegicus similar to CG11259-PA (predicted) (RGD1305415_predicted), mRNA [XR_009079]
A_44_P322497	1.01866	11.1855	0.000882489	0.00726619	Serpinh1	Rattus norvegicus serine (or cysteine) peptidase inhibitor, clade H, member 1 (Serpinh1), mRNA [NM_017173]
A_44_P596646	-1.30865	4.19438	0.000883559	0.00727103	LOC296884	Rattus norvegicus hypothetical LOC296884 (LOC296884), mRNA [NM_001177442]
A_44_P229820	2.20878	3.29726	0.000885269	0.00727733	Itga5	Rattus norvegicus integrin, alpha 5 (fibronectin receptor, alpha polypeptide) (Itga5), mRNA [NM_001108118]
A_44_P566471	1.52394	3.7426	0.000893772	0.00732656		EST452216 Rat Gene Index, normalized rat, Rattus norvegicus cDNA Rattus norvegicus cDNA clone RGIGI26, mRNA sequence [BF287625]
A_43_P13109	-1.04385	7.33423	0.000899856	0.00736384	Cyp26a1	Rattus norvegicus cytochrome P450, family 26, subfamily a, polypeptide 1 (Cyp26a1), mRNA [NM_130408]
A_44_P945723	2.16195	2.83131	0.00091864	0.00748529	Zc3h12d	Rattus norvegicus zinc finger CCCH type containing 12D (Zc3h12d), mRNA [NM_001107469]
A_44_P422630	1.20181	6.23182	0.000922983	0.00751167	Serping1	Rattus norvegicus serine (or cysteine) peptidase inhibitor, clade G, member 1 (Serping1), mRNA [NM_199093]
A_43_P23003	1.63134	3.03659	0.000928131	0.00754099	Abca4	Rattus norvegicus ATP-binding cassette, sub-family A (ABC1), member 4 (Abca4), mRNA [NM_001107721]
A_44_P745710	1.14298	8.19182	0.000938032	0.00758872	Olfml2a	Rattus norvegicus olfactomedin-like 2A (Olfml2a), mRNA [NM_001106572]
A_44_P499309	1.23057	5.55222	0.000939206	0.0075952	Fam38a	Rattus norvegicus family with sequence similarity 38, member A (Fam38a), mRNA [NM_001077200]
A_44_P426924	2.0462	3.11726	0.000957556	0.00770997	LOC689296	Rattus norvegicus similar to expressed sequence C79407 (LOC689296), mRNA [NM_001109531]
A_44_P289277	1.05743	5.72435	0.00096106	0.0077286		Q8R4C3_CRIGR (Q8R4C3) Csr1, partial (33%) [TC606932]
A_44_P116446	1.21088	5.12144	0.000978108	0.00780764	Pyy	Rattus norvegicus peptide YY (mapped) (Pyy), mRNA [NM_001034080]
A_44_P196625	-1.06413	9.61713	0.000981021	0.00782477	Galnt9	Rattus norvegicus UDP-N-acetyl-alpha-D-galactosamine:polypeptide N-acetylgalactosaminyltransferase 9 (Galnt9), transcript variant A, mRNA [NM_001122644]
A_44_P128916	1.52697	4.73898	0.000986594	0.00784768	Acap1	Rattus norvegicus ArfGAP with coiled-coil, ankyrin repeat and PH domains 1 (Acap1), mRNA [NM_001105796]
A_43_P16181	2.37323	5.44529	0.000986635	0.00784768		Rattus norvegicus mRNA for MHC class II RT1-D beta1 chain haplotype k. [AJ003232]
A_44_P478233	-1.21768	5.33219	0.000988991	0.00785761	Pak6	Rattus norvegicus p21 protein (Cdc42/Rac)-activated kinase 6 (Pak6), mRNA [NM_001106498]
A_44_P283812	1.65806	4.50817	0.000997455	0.00791253	LOC310721	Rattus norvegicus similar to 4930431B09Rik protein (LOC310721), mRNA [NM_001014041]
A_44_P419898	1.15332	6.56977	0.00100854	0.00797566	Cldn9	Rattus norvegicus claudin 9 (Cldn9), mRNA [NM_001011889]
A_43_P13247	-1.03527	8.28387	0.00101053	0.0079883	Psd	Rattus norvegicus pleckstrin and Sec7 domain containing (Psd), mRNA [NM_134370]
A_44_P579071	2.65276	4.33472	0.00101216	0.0079981
A_43_P21980	1.82546	4.04196	0.00101791	0.00803257		AMGNNUC:SRPB2-00220-F12-A srpb2 (10220) Rattus norvegicus cDNA clone srpb2-00220-f12 5', mRNA sequence [CB547254]
A_44_P473159	1.97564	2.82634	0.00102154	0.00804721	Cenpi	Rattus norvegicus centromere protein I (Cenpi), mRNA [NM_012955]
A_44_P222166	2.2408	3.47381	0.001028	0.00808562	Cd86	Rattus norvegicus CD86 molecule (Cd86), mRNA [NM_020081]
A_44_P956203	1.93815	3.47859	0.00102995	0.00809476	Sash3	Rattus norvegicus SAM and SH3 domain containing 3 (Sash3), mRNA [NM_001134992]
A_43_P14894	1.42667	2.259	0.00103637	0.00812909	Nppb	Rattus norvegicus natriuretic peptide precursor B (Nppb), mRNA [NM_031545]
A_44_P506817	1.76933	2.22401	0.00103814	0.00813089		Q3TJS1_MOUSE (Q3TJS1) 15 days pregnant adult female placenta cDNA, RIKEN full-length enriched library, clone:I530003N22 product:UDP-Gal:betaGlcNAc beta 1,4- galactosyltransferase, polypeptide 1, full insert sequence, partial (82%) [TC627104]
A_44_P630174	1.28934	3.79587	0.00104588	0.00818176		EST231529 Normalized rat ovary, Bento Soares Rattus sp. cDNA clone ROVCK79 3' end, mRNA sequence [AI234967]
A_44_P996268	-1.20614	7.81586	0.0010499	0.00819472	Rasd2	Rattus norvegicus RASD family, member 2 (Rasd2), mRNA [NM_133568]
A_44_P214846	1.34496	6.23003	0.00105199	0.00820469	Mx2	Rattus norvegicus myxovirus (influenza virus) resistance 2 (Mx2), mRNA [NM_134350]
A_43_P20319	1.27355	4.96676	0.00106696	0.0082898	Dbf4	PREDICTED: Rattus norvegicus similar to DBF4-related protein (predicted) (RGD1305854_predicted), mRNA [XM_231388]
A_44_P1037706	1.01157	5.93258	0.0010687	0.0083001	Glod5	Rattus norvegicus glyoxalase domain containing 5 (Glod5), mRNA [NM_001106957]
A_44_P403415	-1.17227	5.54007	0.00107838	0.00835304	Mpped1	Rattus norvegicus metallophosphoesterase domain containing 1 (Mpped1), mRNA [NM_001130569]
A_43_P16487	-1.02821	5.6819	0.00108009	0.00836308	Fam57b	Rattus norvegicus family with sequence similarity 57, member B (Fam57b), mRNA [NM_001106296]
A_44_P345081	1.08534	4.50187	0.0010817	0.0083666	Cenpm	Rattus norvegicus centromere protein M (Cenpm), mRNA [NM_001130504]
A_43_P21799	1.06656	4.45592	0.0010847	0.00837972	Dhx58	Rattus norvegicus DEXH (Asp-Glu-X-His) box polypeptide 58 (Dhx58), mRNA [NM_001098788]
A_42_P720077	1.21541	3.61352	0.00110947	0.0085355	Fmo5	Rattus norvegicus flavin containing monooxygenase 5 (Fmo5), mRNA [NM_144739]
A_44_P165236	1.48794	4.67989	0.00111606	0.00856989		AI072694 UI-R-C2-nk-g-10-0-UI.s1 UI-R-C2 Rattus norvegicus cDNA clone UI-R-C2-nk-g-10-0-UI 3', mRNA sequence [AI072694]
A_44_P311620	1.21561	4.42034	0.00111646	0.00856989		AHNAK nucleoprotein (desmoyokin) Gene [Source:MGI Symbol;Acc:MGI:1316648] [ENSRNOT00000027322]
A_44_P178519	1.31128	7.5324	0.00111706	0.00857131	Adamts7	Rattus norvegicus ADAM metallopeptidase with thrombospondin type 1 motif, 7 (Adamts7), mRNA [NM_001047101]
A_44_P318444	1.98038	2.42411	0.00111812	0.00857619	Bco2	Rattus norvegicus beta-carotene oxygenase 2 (Bco2), mRNA [NM_001127712]
A_44_P858481	-1.02725	6.85517	0.00112049	0.00858792
A_44_P1011369	1.263	6.57576	0.00112215	0.00859738	Gldn	Rattus norvegicus gliomedin (Gldn), mRNA [NM_181382]
A_43_P11556	1.53453	4.46391	0.00112526	0.00861445	Tgfbr1	Rattus norvegicus transforming growth factor, beta receptor 1 (Tgfbr1), mRNA [NM_012775]
A_44_P490231	2.02739	3.36368	0.00112616	0.00861513		Uncharacterized protein C6orf132 homolog [Source:UniProtKB/Swiss-Prot;Acc:Q91Z58] [ENSRNOT00000020516]
A_44_P1057055	2.60294	3.72591	0.0011376	0.00867014	Ccl12	Rattus norvegicus chemokine (C-C motif) ligand 12 (Ccl12), mRNA [NM_001105822]
A_44_P332834	2.21157	3.12933	0.00115683	0.0087643	Cep72	PREDICTED: Rattus norvegicus similar to RIKEN cDNA 4933440J22 (predicted) (RGD1566336_predicted), mRNA [XM_217737]
A_44_P299247	1.83924	6.61158	0.00115856	0.00877415	Aqp1	Rattus norvegicus aquaporin 1 (Aqp1), mRNA [NM_012778]
A_44_P902971	1.14311	5.62058	0.00116467	0.00881391		Q9R175_RAT (Q9R175) Interferon-inducible protein 16 (Interferon induced transmembrane protein 2) (1-8D), partial (51%) [TC613905]
A_44_P159400	1.81074	9.42305	0.00118431	0.00890962		Rattus norvegicus similar to Ab2-162 (LOC299244), mRNA [XM_234370]
A_44_P700638	-1.03578	10.3017	0.00118957	0.00893274
A_44_P284200	1.13877	6.2072	0.00119272	0.00894982	Usp18	Rattus norvegicus ubiquitin specific peptidase 18 (Usp18), mRNA [NM_001014058]
A_44_P555760	-1.10224	4.79174	0.0011947	0.00895889		FERM domain-containing protein 6 Fragment (FERM domain-containing protein 163SCII) [Source:UniProtKB/Swiss-Prot;Acc:Q8VII0] [ENSRNOT00000068757]
A_44_P448964	1.56846	1.88634	0.00119624	0.00896208		BE117044 UI-R-BJ1-awt-b-10-0-UI.s1 UI-R-BJ1 Rattus norvegicus cDNA clone UI-R-BJ1-awt-b-10-0-UI 3', mRNA sequence [BE117044]
A_44_P461489	-1.24041	6.65458	0.00119702	0.00896227
A_44_P363494	1.23987	6.79822	0.00119997	0.00897448		PREDICTED: Rattus norvegicus similar to karyopherin (importin) alpha 2 (predicted) (RGD1563847_predicted), mRNA [XR_007323]
A_44_P976842	-1.13213	7.15486	0.00120064	0.00897618		RVL8950 Wackym-Soares normalized rat vestibular cDNA library Rattus norvegicus cDNA 5', mRNA sequence [DV718343]
A_44_P389072	1.07668	4.06297	0.00120885	0.00902435	Il13ra1	Rattus norvegicus interleukin 13 receptor, alpha 1 (Il13ra1), mRNA [NM_145789]
A_44_P402028	1.25043	3.81352	0.00121751	0.00906749		EST212167 Normalized rat embryo, Bento Soares Rattus sp. cDNA clone REMBU14 3' end, mRNA sequence [AI102878]
A_44_P890330	-1.00126	6.74399	0.00121774	0.00906749	Tmem229b	Rattus norvegicus transmembrane protein 229B (Tmem229b), mRNA [NM_001109359]
A_42_P538670	2.13593	3.92565	0.00122062	0.00907565	Cybb	Rattus norvegicus cytochrome b-245, beta polypeptide (Cybb), mRNA [NM_023965]
A_44_P226478	1.08402	10.3789	0.00122264	0.00908738	RGD1309537	Rattus norvegicus similar to Myosin regulatory light chain 2-A, smooth muscle isoform (Myosin RLC-A) (RGD1309537), mRNA [NM_001135017]
A_43_P12508	1.54053	4.26178	0.00122509	0.00909896	Ptger2	Rattus norvegicus prostaglandin E receptor 2 (subtype EP2) (Ptger2), mRNA [NM_031088]
A_44_P239281	1.68405	4.04059	0.00122682	0.00909995	Cdc6	Rattus norvegicus cell division cycle 6 homolog (S. cerevisiae) (Cdc6), mRNA [NM_001108298]
A_44_P755803	1.17603	8.05508	0.00122894	0.00910761		UI-R-BT0-qc-g-05-0-UI.s1 UI-R-BT0 Rattus norvegicus cDNA clone UI-R-BT0-qc-g-05-0-UI 3', mRNA sequence [AI145976]
A_44_P297175	1.96552	3.37878	0.00122999	0.00910882	Cd36	Rattus norvegicus CD36 molecule (thrombospondin receptor) (Cd36), mRNA [NM_031561]
A_44_P496572	2.28721	2.19531	0.00126474	0.00930533	Kmo	Rattus norvegicus kynurenine 3-monooxygenase (kynurenine 3-hydroxylase) (Kmo), mRNA [NM_021593]
A_43_P10432	-1.00053	8.90876	0.00127153	0.00934855
A_44_P432937	1.29334	6.65266	0.00127574	0.00936259		Q5XI04_RAT (Q5XI04) Stomatin (Predicted), complete [TC592288]
A_44_P867917	-1.1669	6.51807	0.00128252	0.00938876	Slc25a18	Rattus norvegicus solute carrier family 25 (mitochondrial carrier), member 18 (Slc25a18), nuclear gene encoding mitochondrial protein, mRNA [NM_001044280]
A_44_P530953	1.53449	4.28404	0.00131442	0.00956047	LOC100360657	PREDICTED: Rattus norvegicus hypothetical protein LOC100360657 (LOC100360657), mRNA [XM_002728820]
A_44_P231706	1.76516	2.92109	0.00131861	0.00958412	Il16	Rattus norvegicus interleukin 16 (Il16), mRNA [NM_001105749]
A_44_P878711	1.35942	3.11317	0.00133568	0.00968747		Q7TQ12_RAT (Q7TQ12) Aa1114, partial (11%) [TC615020]
A_44_P250467	2.31473	2.64035	0.00133793	0.00969888	Cd22	Rattus norvegicus CD22 molecule (Cd22), mRNA [NM_001107503]
A_44_P234315	1.02444	5.92527	0.00133963	0.00969888		FM059618 etcmkid Rattus norvegicus cDNA clone etcmkidP0004I18 5', mRNA sequence [FM059618]
A_43_P22646	1.08997	6.58679	0.00138285	0.00993769		Q59HG3_HUMAN (Q59HG3) Ubiquitously transcribed tetratricopeptide repeat variant (Fragment), partial (6%) [TC640268]
A_44_P289922	1.37565	6.52104	0.00141398	0.0100798	Cd48	Rattus norvegicus Cd48 molecule (Cd48), mRNA [NM_139103]
A_44_P513385	1.12815	8.86121	0.00143799	0.0102099	Dab2	Rattus norvegicus disabled homolog 2 (Drosophila) (Dab2), mRNA [NM_024159]
A_44_P189909	-1.25967	7.67401	0.00143885	0.0102106	Tmem90b	Rattus norvegicus transmembrane protein 90B (Tmem90b), mRNA [NM_001025020]
A_44_P312089	1.51611	4.40266	0.00145392	0.0102997	Neurl3	Rattus norvegicus neuralized homolog 3 (Drosophila) (Neurl3), mRNA [NM_001014100]
A_44_P126714	1.37668	3.8459	0.00145761	0.0103151		BE098732 UI-R-BJ1-atd-c-08-0-UI.s1 UI-R-BJ1 Rattus norvegicus cDNA clone UI-R-BJ1-atd-c-08-0-UI 3', mRNA sequence [BE098732]
A_43_P12682	1.1143	4.35	0.0014721	0.0103816	Rest	Rattus norvegicus RE1-silencing transcription factor (Rest), mRNA [NM_031788]
A_44_P166623	1.60986	4.58187	0.00147357	0.0103884		26_152-P3-6-2, Rattus norvegicus EST Library (Brain) stage P3 Rattus norvegicus cDNA clone 26_152-P3-6-2, mRNA sequence [BP869922]
A_44_P1003602	1.28351	4.72058	0.00148451	0.0104294	LOC300024	Ly6-A antigen Fragment [Source:UniProtKB/TrEMBL;Acc:Q63316] [ENSRNOT00000043055]
A_44_P366294	-1.23312	4.34643	0.00149878	0.0104755	Rbm24	PREDICTED: Rattus norvegicus similar to RNA binding motif protein 24 (LOC690139), mRNA [XM_001073426]
A_44_P292619	-1.00668	6.53991	0.00150859	0.0105189	Ppfia3	Liprin-alpha-3 (Protein tyrosine phosphatase receptor type f polypeptide-interacting protein alpha-3)(PTPRF-interacting protein alpha-3) [Source:UniProtKB/Swiss-Prot;Acc:Q91Z79] [ENSRNOT00000028142]
A_44_P356513	1.53546	3.00768	0.00151124	0.0105279	Duoxa1	Rattus norvegicus dual oxidase maturation factor 1 (Duoxa1), mRNA [NM_001107767]
A_44_P1032161	1.37285	3.52642	0.00153825	0.0106673	Chek2	Rattus norvegicus CHK2 checkpoint homolog (S. pombe) (Chek2), mRNA [NM_053677]
A_43_P18361	1.00688	4.99202	0.00154229	0.0106878	Cd7	Rattus norvegicus Cd7 molecule (Cd7), mRNA [NM_001107074]
A_44_P391647	1.06048	4.45669	0.00155093	0.0107261	Chst14	Rattus norvegicus carbohydrate (N-acetylgalactosamine 4-0) sulfotransferase 14 (Chst14), mRNA [NM_001109639]
A_44_P838888	1.12308	4.99916	0.001553	0.0107331	Brip1	PREDICTED: Rattus norvegicus BRCA1 interacting protein C-terminal helicase 1 (predicted) (Brip1_predicted), mRNA [XM_340869]
A_43_P17490	2.06873	4.2633	0.00156902	0.0108036	Rrm2	Rattus norvegicus ribonucleotide reductase M2 (Rrm2), mRNA [NM_001025740]
A_44_P121308	-1.12766	6.62696	0.00159603	0.0109232	Rasgrf2	Rattus norvegicus RAS protein-specific guanine nucleotide-releasing factor 2 (Rasgrf2), mRNA [NM_053721]
A_44_P325522	1.3147	4.2876	0.00164621	0.011184	Lmnb1	Rattus norvegicus lamin B1 (Lmnb1), mRNA [NM_053905]
A_43_P14911	2.06534	5.38269	0.00164845	0.011188	Il1b	Rattus norvegicus interleukin 1 beta (Il1b), mRNA [NM_031512]
A_44_P508935	2.35092	2.38186	0.0016708	0.0113171	Ptplad2	Rattus norvegicus protein tyrosine phosphatase-like A domain containing 2 (Ptplad2), mRNA [NM_001108669]
A_44_P541397	1.59796	5.70771	0.00169937	0.0114574	Procr	Rattus norvegicus protein C receptor, endothelial (Procr), mRNA [NM_001025733]
A_43_P11560	1.08314	3.61362	0.00170395	0.0114824	Aqp5	Rattus norvegicus aquaporin 5 (Aqp5), mRNA [NM_012779]
A_44_P144564	-1.24953	4.25069	0.00171823	0.0115502	Chrm4	Rattus norvegicus cholinergic receptor, muscarinic 4 (Chrm4), mRNA [NM_031547]
A_44_P358440	-1.03041	9.14891	0.00174727	0.0116818	Cml3	Probable N-acetyltransferase CML3 (EC 2.3.1.-)(Camello-like protein 3) [Source:UniProtKB/Swiss-Prot;Acc:Q9QXS4] [ENSRNOT00000021103]
A_44_P557673	-1.00923	7.47594	0.00175807	0.0117144	Lgi2	Rattus norvegicus leucine-rich repeat LGI family, member 2 (Lgi2), mRNA [NM_001107219]
A_44_P442823	1.4329	3.88799	0.00179339	0.0119141	Cd40	Rattus norvegicus CD40 molecule, TNF receptor superfamily member 5 (Cd40), mRNA [NM_134360]
A_44_P513298	1.08877	4.67383	0.00179651	0.0119289	Abcg3l2	Rattus norvegicus ATP-binding cassette, sub-family G (WHITE), member 3-like 2 (Abcg3l2), mRNA [NM_001014133]
A_44_P962711	1.42288	5.2574	0.00179679	0.0119289
A_44_P354911	1.26647	7.3078	0.00180292	0.0119657		supervillin [Source:RefSeq peptide;Acc:NP_001101886] [ENSRNOT00000025037]
A_44_P214970	1.04402	6.47243	0.00182544	0.0120485	Asgr2	Rattus norvegicus asialoglycoprotein receptor 2 (Asgr2), mRNA [NM_017189]
A_44_P963992	-1.17311	4.16796	0.00182604	0.0120485
A_44_P230723	-1.00997	6.22931	0.00183424	0.012087	Trib1	UI-R-E1-gl-f-03-0-UI.s1 UI-R-E1 Rattus norvegicus cDNA clone UI-R-E1-gl-f-03-0-UI 3', mRNA sequence [AA964141]
A_44_P289637	1.96512	6.04795	0.00190237	0.0124156	Slc4a1	Rattus norvegicus solute carrier family 4 (anion exchanger), member 1 (Slc4a1), mRNA [NM_012651]
A_44_P230320	1.87398	6.25183	0.00190574	0.0124331	Il1b	Rattus norvegicus interleukin 1 beta (Il1b), mRNA [NM_031512]
A_44_P342020	1.06359	5.29856	0.00190659	0.0124331	Shc1	Rattus norvegicus SHC (Src homology 2 domain containing) transforming protein 1 (Shc1), transcript variant 2, mRNA [NM_053517]
A_44_P807734	1.40651	4.10468	0.00191054	0.012453		BP504238 Rattus norvegicus insulinoma RINm5F Rattus norvegicus cDNA clone RI07788 5', mRNA sequence [BP504238]
A_44_P313890	-1.17458	5.12733	0.0019246	0.0124981	Selv	Rattus norvegicus selenoprotein V (Selv), mRNA [NM_001166396]
A_44_P837846	-1.05276	9.89176	0.0019249	0.0124981		RVL15080 Wackym-Soares normalized rat vestibular cDNA library Rattus norvegicus cDNA 5', mRNA sequence [DV723320]
A_44_P330904	-1.10537	4.84177	0.00193786	0.0125588		Rattus norvegicus similar to DXImx48e protein (LOC363453), mRNA [XM_343775]
A_44_P342788	-1.17913	6.25812	0.00195497	0.0126296	Wnt10a	Rattus norvegicus wingless-type MMTV integration site family, member 10A (Wnt10a), mRNA [NM_001108227]
A_44_P525402	-1.09718	7.74173	0.00196868	0.0126851	Ecop	Rattus norvegicus EGFR-coamplified and overexpressed protein (Ecop), mRNA [NM_001108630]
A_43_P17687	1.95412	2.5538	0.00197175	0.0126938	Tacc3	Rattus norvegicus transforming, acidic coiled-coil containing protein 3 (Tacc3), mRNA [NM_001004424]
A_44_P863933	1.22971	5.14485	0.00198745	0.0127787	LOC687813	PREDICTED: Rattus norvegicus similar to Tnf receptor-associated factor 1 (LOC687813), mRNA [XM_001080233]
A_44_P592221	1.14044	6.08111	0.00198953	0.012784	Sox7	Rattus norvegicus SRY (sex determining region Y)-box 7 (Sox7), mRNA [NM_001106045]
A_44_P1025613	2.72567	2.25563	0.00199134	0.0127916	Pon3	Rattus norvegicus paraoxonase 3 (Pon3), mRNA [NM_001004086]
A_44_P245530	1.03253	7.36927	0.00199579	0.0128067	Ifngr1	Rattus norvegicus interferon gamma receptor 1 (Ifngr1), mRNA [NM_053783]
A_42_P511265	1.06002	7.73982	0.00200401	0.0128326	RT1-CE7	Rattus norvegicus RT1 class I, locus CE7 (RT1-CE7), mRNA [NM_001008845]
A_43_P22667	-1.04659	4.7577	0.00200589	0.012833		Q3V3J9_MOUSE (Q3V3J9) Adult male spinal cord cDNA, RIKEN full-length enriched library, clone:A330108G10 product:growth factor receptor bound protein 2-associated protein 3, full insert sequence, partial (19%) [TC644011]
A_44_P105396	-1.04764	4.55344	0.00202179	0.0129181		Rattus norvegicus similar to U6 snRNA-associated Sm-like protein LSm6 (Sm protein F) (LOC364988), mRNA [XM_344754]
A_44_P344599	1.10335	5.0496	0.00203578	0.012979	Tead1	TEF-1 eta Fragment [Source:UniProtKB/TrEMBL;Acc:Q6QQU0] [ENSRNOT00000021020]
A_44_P169623	1.1434	8.29135	0.00203921	0.0129968		AGENCOURT_114816428 NIH_MGC_433 Rattus norvegicus cDNA clone IMAGE:9098281 5', mRNA sequence [EV780505]
A_44_P513827	-1.36506	4.43772	0.00203986	0.0129969	Hs3st6	Rattus norvegicus heparan sulfate (glucosamine) 3-O-sulfotransferase 6 (Hs3st6), mRNA [NM_001109450]
A_44_P640828	1.44728	4.6767	0.00204976	0.0130293	Tgfbr1	Rattus norvegicus transforming growth factor, beta receptor 1 (Tgfbr1), mRNA [NM_012775]
A_44_P951201	1.61743	1.49642	0.00206873	0.0130909		Q5MPU9_RAT (Q5MPU9) Immunoreceptor Ly49si3, partial (16%) [TC595456]
A_44_P916210	-1.14398	12.0798	0.0021044	0.0132795
A_44_P1050595	1.8828	4.92698	0.00211291	0.0133139	Cela1	Chymotrypsin-like elastase family member 1 Precursor (EC 3.4.21.36)(Elastase-1) [Source:UniProtKB/Swiss-Prot;Acc:P00773] [ENSRNOT00000006351]
A_44_P975437	1.53106	3.58826	0.002125	0.0133805	Cldn4	Rattus norvegicus claudin 4 (Cldn4), mRNA [NM_001012022]
A_44_P552452	3.39261	5.72512	0.00215024	0.0135019	RT1-Bb	Rattus norvegicus RT1 class II, locus Bb (RT1-Bb), mRNA [NM_001004084]
A_42_P588944	1.24166	11.8493	0.00219887	0.0137649	Mgp	Rattus norvegicus matrix Gla protein (Mgp), mRNA [NM_012862]
A_44_P223279	-1.04533	4.51535	0.00220026	0.0137694		BI279017 UI-R-CZ0-byi-b-04-0-UI.s1 UI-R-CZ0 Rattus norvegicus cDNA clone UI-R-CZ0-byi-b-04-0-UI 3', mRNA sequence [BI279017]
A_44_P115116	1.79751	2.85229	0.00221931	0.0138545	Mpeg1	Rattus norvegicus macrophage expressed gene 1 (Mpeg1), mRNA [NM_022617]
A_42_P707727	1.16197	4.57181	0.00222063	0.0138545	Slc22a4	Rattus norvegicus solute carrier family 22 (organic cation transporter), member 4 (Slc22a4), mRNA [NM_022270]
A_43_P16493	1.99178	4.21221	0.00222938	0.0138792	Pmp2	Rattus norvegicus peripheral myelin protein 2 (Pmp2), mRNA [NM_001109514]
A_44_P250520	2.10758	2.26807	0.00225732	0.0140061	RGD1305412	Rattus norvegicus similar to exonuclease NEF-sp (RGD1305412), mRNA [NM_001079706]
A_44_P123093	1.44991	5.25546	0.0022585	0.0140092		AF004811 moesin {Rattus norvegicus} (exp=-1; wgp=0; cg=0), partial (7%) [TC587025]
A_44_P348922	1.15526	7.52342	0.00227034	0.0140435	Cebpb	Rattus norvegicus CCAAT/enhancer binding protein (C/EBP), beta (Cebpb), mRNA [NM_024125]
A_44_P175621	1.00581	7.62954	0.00228618	0.0141122	Rag1ap1	Rattus norvegicus recombination activating gene 1 activating protein 1 (Rag1ap1), mRNA [NM_001106445]
A_44_P524326	1.57599	4.19442	0.00231014	0.0142244	Racgap1	Rattus norvegicus Rac GTPase-activating protein 1 (Racgap1), mRNA [NM_001108112]
A_44_P956502	1.05364	4.11797	0.00233033	0.014324	Pik3cd	Rattus norvegicus phosphoinositide-3-kinase, catalytic, delta polypeptide (Pik3cd), mRNA [NM_001108978]
A_44_P288925	-1.04444	4.50284	0.00233628	0.0143433	Ppm1l	Rattus norvegicus protein phosphatase 1 (formerly 2C)-like (Ppm1l), mRNA [NM_001107681]
A_42_P570848	-1.11375	6.301	0.00234263	0.0143736	Pcsk1	Rattus norvegicus proprotein convertase subtilisin/kexin type 1 (Pcsk1), mRNA [NM_017091]
A_44_P367779	1.00072	4.67891	0.00234666	0.0143897	Cd38	Rattus norvegicus CD38 molecule (Cd38), mRNA [NM_013127]
A_44_P146518	1.53025	10.7537	0.0023568	0.0144345	Col3a1	Rattus norvegicus collagen, type III, alpha 1 (Col3a1), mRNA [NM_032085]
A_44_P547168	-1.01932	7.72698	0.00238495	0.0145894	Insig1	Rattus norvegicus insulin induced gene 1 (Insig1), mRNA [NM_022392]
A_44_P1007347	1.11268	11.8166	0.0024055	0.0146887	Tgm2	Rattus norvegicus transglutaminase 2, C polypeptide (Tgm2), mRNA [NM_019386]
A_44_P208596	-1.01804	5.67062	0.00241767	0.0147365	Car7	Rattus norvegicus carbonic anhydrase 7 (Car7), mRNA [NM_001106165]
A_44_P427346	1.36416	4.55639	0.00243123	0.0147995	Sulf1	Rattus norvegicus sulfatase 1 (Sulf1), mRNA [NM_134378]
A_44_P1060432	1.21428	8.268	0.00243163	0.0147995		stabilin 1 Gene [Source:MGI Symbol;Acc:MGI:2178742] [ENSRNOT00000025394]
A_44_P977206	-1.33767	5.42978	0.00246146	0.0149276		Q8L5G9_HEVBR (Q8L5G9) Cis-prenyltransferase 12 (Fragment), partial (7%) [TC632033]
A_44_P466636	1.8771	2.22902	0.00247919	0.014995	Cd72	Rattus norvegicus Cd72 molecule (Cd72), mRNA [NM_001015016]
A_42_P803726	1.09076	6.40655	0.00248303	0.0150138	Tcp11	Rattus norvegicus t-complex protein 11 (Tcp11), mRNA [NM_001007695]
A_44_P362915	1.30497	3.92078	0.00250072	0.0151064	Il13ra1	Rattus norvegicus interleukin 13 receptor, alpha 1 (Il13ra1), mRNA [NM_145789]
A_44_P747024	1.11098	5.19263	0.00252613	0.0152247		Q6BCZ4_MOUSE (Q6BCZ4) Fetal liver expressing gene 1, partial (3%) [TC597353]
A_44_P501112	1.21521	5.67115	0.00252986	0.0152337	Mmp9	Rattus norvegicus matrix metallopeptidase 9 (Mmp9), mRNA [NM_031055]
A_44_P230106	-1.8435	4.41208	0.00253551	0.0152542		UI-R-E0-cz-f-08-0-UI.s1 UI-R-E0 Rattus norvegicus cDNA clone UI-R-E0-cz-f-08-0-UI 3', mRNA sequence [AA899244]
A_44_P711996	-1.04606	4.66992	0.00255006	0.0153114		AI175248 EST218783 Normalized rat muscle, Bento Soares Rattus sp. cDNA clone RMUCE80 3' end, mRNA sequence [AI175248]
A_44_P727806	-1.1198	6.25714	0.002602	0.0155215		Q7TQ12_RAT (Q7TQ12) Aa1114, partial (11%) [TC595089]
A_44_P621230	1.03653	10.4495	0.00263122	0.01565
A_43_P12533	1.38035	3.36056	0.00264741	0.0157176	Tgfbr2	Rattus norvegicus transforming growth factor, beta receptor II (Tgfbr2), mRNA [NM_031132]
A_44_P803553	1.03586	7.21998	0.00264799	0.0157176		AGENCOURT_118863828 NIH_MGC_252 Rattus norvegicus cDNA clone IMAGE:9112120 5', mRNA sequence [EX490534]
A_42_P758222	1.25858	8.08437	0.00267334	0.015845	Arg1	Rattus norvegicus arginase, liver (Arg1), mRNA [NM_017134]
A_44_P489683	1.59466	1.90721	0.00270017	0.0159716	Ptprh	PREDICTED: Rattus norvegicus protein tyrosine phosphatase, receptor type, H (Ptprh), mRNA [XM_574357]
A_44_P473273	1.19279	4.25828	0.00274659	0.0161836		Rattus norvegicus similar to vaccinia related kinase 2; vaccinia virus BIR kinase related kinase 2 (LOC360991), mRNA [XM_341265]
A_44_P359684	1.04295	4.59783	0.00274712	0.0161836	Nfkbiz	Rattus norvegicus nuclear factor of kappa light polypeptide gene enhancer in B-cells inhibitor, zeta (Nfkbiz), mRNA [NM_001107095]
A_44_P213100	1.76938	2.30636	0.0027682	0.0162889	Ptpn22	Rattus norvegicus protein tyrosine phosphatase, non-receptor type 22 (lymphoid) (Ptpn22), mRNA [NM_001106460]
A_44_P915091	-1.07851	4.45273	0.00277993	0.0163203
A_44_P383555	1.83186	4.70777	0.00282333	0.0165228	LOC303566	Rattus norvegicus E2F1-inducible gene (LOC303566), mRNA [NM_001017988]
A_43_P15529	-1.28064	15.184	0.00282639	0.0165359	Ptgds	Rattus norvegicus prostaglandin D2 synthase (brain) (Ptgds), mRNA [NM_013015]
A_44_P653053	2.25542	4.1661	0.00285311	0.0166683	Cxcl13	Rattus norvegicus chemokine (C-X-C motif) ligand 13 (Cxcl13), mRNA [NM_001017496]
A_44_P126085	1.02196	4.92317	0.00285866	0.0166816	Map4k1	Rattus norvegicus mitogen activated protein kinase kinase kinase kinase 1 (Map4k1), mRNA [NM_001106243]
A_43_P12996	1.18125	12.6793	0.00286705	0.0167115	Crym	Rattus norvegicus crystallin, mu (Crym), mRNA [NM_053955]
A_44_P349460	1.76699	1.98787	0.00287185	0.0167299	Aoah	PREDICTED: Rattus norvegicus similar to acyloxyacyl hydrolase (predicted) (RGD1560514_predicted), mRNA [XM_574041]
A_44_P396202	1.4711	3.81771	0.00288995	0.0168161	RGD1309362	Rattus norvegicus similar to interferon-inducible GTPase (RGD1309362), mRNA [NM_001024884]
A_44_P105991	1.59773	3.42189	0.00292887	0.01697		AGENCOURT_111276998 NIH_MGC_420 Rattus norvegicus cDNA clone IMAGE:9035475 5', mRNA sequence [EV766395]
A_44_P309160	1.21783	5.08642	0.00296433	0.0171316	Npl	Rattus norvegicus N-acetylneuraminate pyruvate lyase (Npl), mRNA [NM_001013984]
A_44_P427814	1.24007	5.77101	0.0029721	0.0171717		Ig gamma-2B chain C region (Immunoglobulin heavy chain 1a) [Source:UniProtKB/Swiss-Prot;Acc:P20761] [ENSRNOT00000056843]
A_43_P17016	1.44689	4.42294	0.00299072	0.0172632	Unc93b1	Rattus norvegicus unc-93 homolog B1 (C. elegans) (Unc93b1), mRNA [NM_001108513]
A_44_P268134	1.1264	5.16627	0.00299218	0.0172632		UI-R-BS2-bes-d-01-0-UI.s1 UI-R-BS2 Rattus norvegicus cDNA clone UI-R-BS2-bes-d-01-0-UI 3', mRNA sequence [BF398778]
A_44_P835235	-1.03771	8.97153	0.00302932	0.017438		SFXN5_RAT (Q8CFD0) Sideroflexin-5 (Tricarboxylate carrier BBG-TCC), complete [TC624992]
A_44_P308416	2.40032	2.57613	0.00306769	0.0175894	Mt1a	RVL4254 Wackym-Soares normalized rat vestibular cDNA library Rattus norvegicus cDNA 5', mRNA sequence [DV714812]
A_44_P592923	2.15273	2.36156	0.00307087	0.0176027	RGD1559690	Rattus norvegicus similar to hypothetical protein FLJ25416 (RGD1559690), mRNA [NM_001126294]
A_44_P440878	1.75038	3.42975	0.00312676	0.0178229	Agpat2	Rattus norvegicus 1-acylglycerol-3-phosphate O-acyltransferase 2 (lysophosphatidic acid acyltransferase, beta) (Agpat2), mRNA [NM_001107821]
A_44_P227046	1.34452	3.75989	0.00314975	0.0179089		absent in melanoma 2 Gene [Source:MGI Symbol;Acc:MGI:2686159] [ENSRNOT00000037655]
A_44_P257893	1.74107	3.13452	0.0031723	0.0180159	Gbp4	PREDICTED: Rattus norvegicus guanylate nucleotide binding protein 4 (predicted) (Gbp4_predicted), mRNA [XM_227762]
A_44_P795878	-1.17527	7.31966	0.00317426	0.0180159
A_44_P454180	-1.03017	5.07866	0.00327951	0.0184614	Rab40c	Rattus norvegicus Rab40c, member RAS oncogene family (Rab40c), mRNA [NM_182675]
A_44_P867355	1.21643	9.69997	0.00329232	0.018512		RIKEN cDNA 2200002D01 gene Gene [Source:MGI Symbol;Acc:MGI:1919525] [ENSRNOT00000027998]
A_44_P643070	1.52226	2.99956	0.00341863	0.0190136		BG379319 UI-R-CS0-btu-d-06-0-UI.s1 UI-R-CS0 Rattus norvegicus cDNA clone UI-R-CS0-btu-d-06-0-UI 3', mRNA sequence [BG379319]
A_44_P1017206	2.05332	2.5349	0.00353256	0.019472	Podnl1	PREDICTED: Rattus norvegicus similar to podocan protein (predicted) (RGD1307753_predicted), mRNA [XM_213845]
A_44_P328573	1.06215	4.12935	0.00353477	0.019479	Dse	Rattus norvegicus dermatan sulfate epimerase (Dse), mRNA [NM_001108933]
A_44_P654845	1.24569	3.81147	0.00354201	0.0194925	Cd109	Rattus norvegicus CD109 molecule (Cd109), mRNA [NM_001108771]
A_44_P626204	-1.27936	6.88215	0.00362477	0.019809	Lynx1	Rattus norvegicus Ly6/neurotoxin 1 (Lynx1), mRNA [NM_001130546]
A_44_P414582	-1.00106	5.04412	0.00362782	0.019815	Kcne2	Rattus norvegicus potassium voltage-gated channel, Isk-related subfamily, gene 2 (Kcne2), mRNA [NM_133603]
A_44_P764900	2.61126	1.96702	0.0036309	0.0198212
A_44_P849592	1.08351	3.71213	0.00364155	0.0198582		BF545957 UI-R-C2p-rd-b-05-0-UI.r1 UI-R-C2p Rattus norvegicus cDNA clone UI-R-C2p-rd-b-05-0-UI 5', mRNA sequence [BF545957]
A_44_P121586	-1.17012	5.40282	0.00366602	0.0199527	Tpte	Rattus norvegicus transmembrane phosphatase with tensin homology (Tpte), mRNA [NM_001108877]
A_44_P212551	1.52855	3.36469	0.00370004	0.0200965	Ccl4	Rattus norvegicus chemokine (C-C motif) ligand 4 (Ccl4), mRNA [NM_053858]
A_43_P20339	1.20181	3.42714	0.00370614	0.0201189	Hmha1	Rattus norvegicus histocompatibility (minor) HA-1 (Hmha1), mRNA [NM_001108067]
A_44_P375029	-1.22356	6.49532	0.00373401	0.0202271	Dact2	Rattus norvegicus dapper, antagonist of beta-catenin, homolog 2 (Xenopus laevis) (Dact2), mRNA [NM_001107464]
A_43_P12154	-1.50815	4.471	0.0037568	0.0203279	Acan	Rattus norvegicus aggrecan (Acan), mRNA [NM_022190]
A_43_P15750	1.25597	9.16183	0.00379823	0.0204501	Cfd	Rattus norvegicus complement factor D (adipsin) (Cfd), mRNA [NM_001077642]
A_44_P974665	1.03275	11.1601	0.0038099	0.0205015
A_43_P11812	1.02128	12.7341	0.00384195	0.0206201	Bgn	Rattus norvegicus biglycan (Bgn), mRNA [NM_017087]
A_44_P125942	-1.20239	4.32744	0.00384912	0.0206423	Trhde	Rattus norvegicus thyrotropin-releasing hormone degrading enzyme (Trhde), mRNA [NM_001108991]
A_44_P402884	-3.2532	5.2626	0.00385167	0.0206439	Pitpnm2	Rattus norvegicus phosphatidylinositol transfer protein, membrane-associated 2 (Pitpnm2), mRNA [NM_001107139]
A_44_P283850	1.89441	2.89546	0.0039384	0.0209609		Rattus norvegicus similar to RIKEN cDNA 2310021G01 (LOC311742), mRNA [XM_230982]
A_44_P395885	1.08229	4.72918	0.00395245	0.0210141	Cdkn2a	Rattus norvegicus cyclin-dependent kinase inhibitor 2A (Cdkn2a), mRNA [NM_031550]
A_44_P139291	-1.17617	5.8022	0.00396006	0.0210436	Prodh	Rattus norvegicus proline dehydrogenase (Prodh), nuclear gene encoding mitochondrial protein, mRNA [NM_001135778]
A_44_P393235	2.30471	3.91577	0.00398932	0.02117	Has1	Rattus norvegicus hyaluronan synthase 1 (Has1), mRNA [NM_172323]
A_44_P140645	-1.43463	3.82735	0.00402175	0.0212883	Wnt6	Rattus norvegicus wingless-type MMTV integration site family, member 6 (Wnt6), mRNA [NM_001108226]
A_44_P791941	1.43395	6.11736	0.00405656	0.0214202	Slc2a9	PREDICTED: Rattus norvegicus similar to solute carrier family 2, member 9 isoform a (LOC501925), mRNA [XM_577349]
A_44_P625026	1.04347	5.92599	0.00405881	0.0214202	Tbc1d10c	Rattus norvegicus TBC1 domain family, member 10C (Tbc1d10c), mRNA [NM_001081980]
A_44_P553267	2.00704	2.66785	0.00406566	0.0214442		PREDICTED: Rattus norvegicus similar to toll-like receptor 13 (predicted) (RGD1562655_predicted), mRNA [XR_007646]
A_44_P525392	1.17617	9.49973	0.0041477	0.0217461	Nup205	Rattus norvegicus nucleoporin 205 (Nup205), mRNA [NM_001108620]
A_44_P333474	1.03334	4.8757	0.00419687	0.0219643	Fkbp10	Rattus norvegicus FK506 binding protein 10 (Fkbp10), mRNA [NM_001014120]
A_42_P728794	1.30162	4.73015	0.00421562	0.0220307	Srpx2	Rattus norvegicus sushi-repeat-containing protein, X-linked 2 (Srpx2), mRNA [NM_001108243]
A_44_P332021	1.44552	5.30289	0.00422976	0.0220968	S100a4	UI-R-CA1-bcb-g-12-0-UI.s1 UI-R-CA1 Rattus norvegicus cDNA clone UI-R-CA1-bcb-g-12-0-UI 3', mRNA sequence [BF396146]
A_44_P307241	1.12907	5.07389	0.00424197	0.0221153	Parp3	Rattus norvegicus poly (ADP-ribose) polymerase family, member 3 (Parp3), mRNA [NM_001008328]
A_44_P515560	1.4352	4.71782	0.00427375	0.0222525	RGD1310788	PREDICTED: Rattus norvegicus similar to RIKEN cDNA 0610039P13 (RGD1310788), mRNA [XM_001079575]
A_44_P686137	2.38746	3.09542	0.00431381	0.0223868		Q51290_NEIME (Q51290) OpaI2 precursor (Fragment), partial (5%) [TC634388]
A_44_P226999	1.0942	5.48855	0.00432659	0.0224417	Oas1i	Rattus norvegicus 2 ' -5 ' oligoadenylate synthetase 1I (Oas1i), mRNA [NM_001009680]
A_44_P495480	-1.50118	8.47324	0.00444862	0.0228884	Fos	Rattus norvegicus FBJ osteosarcoma oncogene (Fos), mRNA [NM_022197]
A_44_P279337	1.06028	5.0755	0.00453701	0.0232318		Rattus norvegicus mRNA stabilizer 2b1 splice variant mRNA, complete cds, alternatively spliced. [DQ119106]
A_44_P403458	-1.00612	6.73731	0.00460358	0.0234608	Neu4	Rattus norvegicus sialidase 4 (Neu4), mRNA [NM_001108234]
A_44_P295563	1.1962	6.37687	0.00460505	0.0234615	Col7a1	Rattus norvegicus procollagen, type VII, alpha 1 (Col7a1), mRNA [NM_001106858]
A_44_P1037953	-1.20633	12.1076	0.00461082	0.0234781	Igf2	Rattus norvegicus insulin-like growth factor 2 (Igf2), mRNA [NM_031511]
A_44_P191778	2.22437	3.13476	0.00461803	0.0234821	Cyp1b1	Rattus norvegicus cytochrome P450, family 1, subfamily b, polypeptide 1 (Cyp1b1), mRNA [NM_012940]
A_44_P192336	1.09324	3.70763	0.00464396	0.0235547	Tspan9	Rattus norvegicus tetraspanin 9 (Tspan9), mRNA [NM_001107890]
A_44_P654339	1.69044	4.6514	0.00472912	0.0238975
A_44_P325479	1.39538	4.89247	0.00476146	0.0240133		R.norvegicus mRNA for cyclin B. [X64589]
A_44_P781948	-1.2097	8.7877	0.00481999	0.0242426	Coch	cochlin [Source:RefSeq peptide;Acc:NP_001102180] [ENSRNOT00000007365]
A_44_P281510	1.55467	3.84057	0.00491511	0.0245731	Tlr7	Rattus norvegicus toll-like receptor 7 (Tlr7), mRNA [NM_001097582]
A_43_P13554	2.67671	1.76562	0.00491935	0.0245814	Gas2l3	PREDICTED: Rattus norvegicus similar to growth arrest-specific 2 like 3 (LOC680280), mRNA [XM_001056437]
A_43_P11616	1.84666	7.22859	0.00494954	0.0246565	Atf3	Rattus norvegicus activating transcription factor 3 (Atf3), mRNA [NM_012912]
A_44_P462306	1.02585	5.64725	0.0049658	0.0247018		Q6P7B3_RAT (Q6P7B3) Tripartite motif protein 25, complete [TC575559]
A_44_P477322	-1.01005	12.2926	0.00503487	0.0248971	Rtn4	Rattus norvegicus reticulon 4 (Rtn4), mRNA [NM_031831]
A_44_P579684	1.02806	7.8298	0.00508815	0.025078
A_44_P407800	-1.14316	4.7114	0.00513219	0.0251855	Spag6l	Rattus norvegicus sperm associated antigen 6-like (Spag6l), mRNA [NM_001106125]
A_44_P640364	1.02186	7.3402	0.00513657	0.0251918
A_44_P502611	1.10318	4.50006	0.00520007	0.0254086		BI275716 UI-R-CW0-bwm-h-05-0-UI.s1 UI-R-CW0 Rattus norvegicus cDNA clone UI-R-CW0-bwm-h-05-0-UI 3', mRNA sequence [BI275716]
A_42_P822588	1.8839	5.23448	0.00521048	0.025447	Alox15	Rattus norvegicus arachidonate 15-lipoxygenase (Alox15), mRNA [NM_031010]
A_42_P534172	1.67483	6.75653	0.00521783	0.0254648	Cd52	Rattus norvegicus CD52 antigen (Cd52), mRNA [NM_053983]
A_43_P11416	-1.07145	8.95603	0.00522402	0.0254749	Gpr158	Rattus norvegicus G protein-coupled receptor 158 (Gpr158), mRNA [NM_001170326]
A_44_P223630	-1.11871	7.60697	0.00527279	0.0256462	Camk2n1	AMGNNUC:URRG1-00020-D3-A urrg1 (14046) Rattus norvegicus cDNA clone urrg1-00020-d3 5', mRNA sequence [CB580765]
A_42_P615837	-1.34179	5.70125	0.00531283	0.0257058	Ckmt2	Rattus norvegicus creatine kinase, mitochondrial 2, sarcomeric (Ckmt2), nuclear gene encoding mitochondrial protein, mRNA [NM_001127652]
A_44_P293931	-1.14722	9.37525	0.00545426	0.0261987		{clone E508, estrogen induced gene} [rats, Sprague-Dawley, hypothalamus, mRNA Partial, 226 nt]. [S74320]
A_44_P700840	1.01967	5.61654	0.00545825	0.0262055
A_44_P410529	-1.12077	5.21937	0.00548333	0.026295	Arl4d	Rattus norvegicus ADP-ribosylation factor-like 4D (Arl4d), mRNA [NM_001107052]
A_44_P185171	-1.05997	5.79498	0.00548522	0.0262978	Pak6	Rattus norvegicus p21 protein (Cdc42/Rac)-activated kinase 6 (Pak6), mRNA [NM_001106498]
A_43_P11527	1.03639	8.9901	0.00550102	0.0263303	Adm	Rattus norvegicus adrenomedullin (Adm), mRNA [NM_012715]
A_44_P105225	1.00657	8.29676	0.00559114	0.0266242	Loxl2	Rattus norvegicus lysyl oxidase-like 2 (Loxl2), mRNA [NM_001106047]
A_44_P350521	1.07421	8.74434	0.00566994	0.0269114	Col1a1	Rattus norvegicus collagen, type I, alpha 1 (Col1a1), mRNA [NM_053304]
A_44_P384090	1.16802	8.48201	0.00572577	0.027107	Des	Rattus norvegicus desmin (Des), mRNA [NM_022531]
A_43_P11983	1.35682	6.94222	0.00575235	0.0271887	Rgs9	Rattus norvegicus regulator of G-protein signaling 9 (Rgs9), mRNA [NM_019224]
A_42_P598602	1.53237	4.45803	0.00577112	0.0272521	Cd3g	Rattus norvegicus CD3 molecule, gamma polypeptide (Cd3g), mRNA [NM_001077646]
A_44_P1017035	1.23098	5.76272	0.0057954	0.0273415	Slc26a4	Rattus norvegicus solute carrier family 26, member 4 (Slc26a4), mRNA [NM_019214]
A_43_P21301	-1.06342	4.37667	0.00582356	0.0274426	Pcdhb3	Rattus norvegicus protocadherin beta 3 (Pcdhb3), mRNA [NM_001014783]
A_42_P544041	1.32843	3.65256	0.00588617	0.0276291		AW914911 EST346215 Normalized rat ovary, Bento Soares Rattus sp. cDNA clone RGIBM22 5' end, mRNA sequence [AW914911]
A_43_P12791	1.0574	10.2654	0.00592917	0.0277926	Cd93	Rattus norvegicus CD93 molecule (Cd93), mRNA [NM_053383]
A_44_P915303	1.25333	4.39394	0.00593701	0.0278165		Q3RV69_RALME (Q3RV69) Pili assembly chaperone:Bacterial pili assembly chaperone precursor, partial (9%) [TC585018]
A_44_P374795	1.47939	4.49984	0.00596936	0.0279168	Fbln2	Fibulin-2 Fragment [Source:UniProtKB/TrEMBL;Acc:Q8CJG7] [ENSRNOT00000037256]
A_42_P676553	1.06466	4.61996	0.00600984	0.0280418	Tnni3	Rattus norvegicus troponin I type 3 (cardiac) (Tnni3), mRNA [NM_017144]
A_44_P868963	1.51111	3.54528	0.00605232	0.0281789	Tnfrsf14	Rattus norvegicus tumor necrosis factor receptor superfamily, member 14 (herpesvirus entry mediator) (Tnfrsf14), mRNA [NM_001015034]
A_43_P19527	1.28916	3.53083	0.0060581	0.0281859	LOC360997	Rattus norvegicus similar to ATP-binding cassette, sub-family G (WHITE), member 3 (LOC360997), mRNA [NM_001037205]
A_44_P551075	1.02959	4.27465	0.00623637	0.0287632	Nfam1	PREDICTED: Rattus norvegicus NFAT activating protein with ITAM motif 1 (predicted) (Nfam1_predicted), mRNA [XM_343297]
A_44_P180810	1.20137	4.71788	0.00627075	0.0288615
A_44_P563496	1.68449	3.33701	0.00628168	0.0289003
A_44_P761837	2.21183	2.58314	0.0062915	0.0289259
A_44_P930681	1.13932	7.24879	0.00630619	0.0289673		RVL15054 Wackym-Soares normalized rat vestibular cDNA library Rattus norvegicus cDNA 5', mRNA sequence [DV723298]
A_44_P610991	2.04993	3.04198	0.00637657	0.0291919		Q7TMB9_RAT (Q7TMB9) Liver regeneration protein lrryan (Ab1-021), partial (5%) [TC649236]
A_42_P647599	1.18384	8.15377	0.00644957	0.0293876	Dcn	Rattus norvegicus decorin (Dcn), mRNA [NM_024129]
A_44_P462661	1.43606	7.63343	0.00650639	0.02958	Il1rn	Rattus norvegicus interleukin 1 receptor antagonist (Il1rn), mRNA [NM_022194]
A_44_P309008	2.51935	2.41674	0.00652001	0.0296168	Kif11	Rattus norvegicus kinesin family member 11 (Kif11), mRNA [NM_001169112]
A_44_P363308	-1.00227	4.32246	0.00663011	0.0300025	Ptprk	Rattus norvegicus protein tyrosine phosphatase, receptor type, K, extracellular region (Ptprk), mRNA [NM_001029902]
A_44_P866659	1.21437	9.77931	0.00669142	0.0301806	Adam8	PREDICTED: Rattus norvegicus similar to cysteine-rich glycoprotein (predicted) (RGD1566394_predicted), mRNA [XM_574584]
A_44_P515798	1.82417	6.97034	0.00669719	0.0301988	Ucma	Rattus norvegicus upper zone of growth plate and cartilage matrix associated (Ucma), mRNA [NM_001106121]
A_43_P12252	1.20927	4.98216	0.00698493	0.0311179	Entpd1	Rattus norvegicus ectonucleoside triphosphate diphosphohydrolase 1 (Entpd1), mRNA [NM_022587]
A_44_P888644	1.12375	5.36602	0.00717374	0.0317041
A_44_P479130	1.09285	4.00248	0.00717403	0.0317041		Q8R5G4_RAT (Q8R5G4) Cyclin-dependent kinase inhibitor 2c (P18, inhibits CDK4), complete [TC603465]
A_44_P965705	1.43523	3.38668	0.00718599	0.0317432		UI-R-EP0-cnx-p-03-0-UI.s1 UI-R-EP0 Rattus norvegicus cDNA clone UI-R-EP0-cnx-p-03-0-UI 3', mRNA sequence [CN544526]
A_44_P966141	-1.06054	7.47014	0.00723098	0.0318798		AGENCOURT_26747351 NIH_MGC_255 Rattus norvegicus cDNA clone IMAGE:7318598 5', mRNA sequence [CO399145]
A_44_P369612	1.15147	7.42912	0.007266	0.0319871	LOC305633	Rattus norvegicus similar to Antxr2 protein, mRNA (cDNA clone IMAGE:7322598). [BC088294]
A_43_P12079	1.39456	6.551	0.00738572	0.0323452	Ptges	Rattus norvegicus prostaglandin E synthase (Ptges), mRNA [NM_021583]
A_44_P225834	1.0059	5.74664	0.00765406	0.033242		Q3UR62_MOUSE (Q3UR62) 9 days embryo whole body cDNA, RIKEN full-length enriched library, clone:D030057B07 product:eyes absent 2 homolog (Drosophila), full insert sequence. (Fragment), partial (90%) [TC577918]
A_43_P15913	1.60721	2.90348	0.00771292	0.0333839	Cit	Rattus norvegicus citron (Cit), mRNA [NM_001029911]
A_44_P635138	1.09204	7.28251	0.00789615	0.0339895	Mrc1	Rattus norvegicus mannose receptor, C type 1 (Mrc1), mRNA [NM_001106123]
A_44_P349002	1.10538	3.74862	0.0079577	0.0341823	E2f1	Rattus norvegicus E2F transcription factor 1 (E2f1), mRNA [NM_001100778]
A_42_P607215	-1.56168	6.74273	0.00796619	0.0342043	Znf498	Rattus norvegicus zinc finger protein 498 (Znf498), mRNA [NM_001108851]
A_44_P1025667	1.51286	5.20062	0.00798891	0.0342658	Ccdc37	PREDICTED: Rattus norvegicus coiled-coil domain containing 37 (predicted) (Ccdc37_predicted), mRNA [XM_216219]
A_44_P116555	1.35871	3.71541	0.00801422	0.034331	Cd6	Rattus norvegicus Cd6 molecule (Cd6), mRNA [NM_175577]
A_44_P459660	-1.31699	7.63073	0.00807375	0.034528		zinc finger protein 36, C3H type-like 3 Gene [Source:MGI Symbol;Acc:MGI:3525151] [ENSRNOT00000050601]
A_44_P220455	1.60141	3.75694	0.00815655	0.0348166	Csf3r	Rattus norvegicus colony stimulating factor 3 receptor (granulocyte) (Csf3r), mRNA [NM_001106685]
A_44_P768625	1.29435	7.10162	0.00842178	0.0357317		PREDICTED: Rattus norvegicus interferon-induced protein with tetratricopeptide repeats 1-like B (Ifit1lb), mRNA [XM_220058]
A_44_P257326	-1.03445	9.64256	0.00857604	0.0361904	Cacna2d3	Rattus norvegicus calcium channel, voltage-dependent, alpha2/delta subunit 3 (Cacna2d3), mRNA [NM_175595]
A_44_P192801	1.34037	3.20468	0.0086381	0.0364222		Rattus norvegicus cDNA, clone: aC10, differentially expressed in pylorus, strain: ACI/N. [AB072248]
A_44_P318188	1.14945	8.51056	0.00866014	0.0364849		UI-R-CX0s-ccq-b-06-0-UI.s1 UI-R-CX0s Rattus norvegicus cDNA clone UI-R-CX0s-ccq-b-06-0-UI 3', mRNA sequence [BI284268]
A_43_P18529	-1.03128	6.56423	0.00867101	0.0365081	Plcl2	Rattus norvegicus phospholipase C-like 2 (Plcl2), mRNA [NM_001106880]
A_44_P269709	1.16603	5.03213	0.00871691	0.0366484	Rab20	Rattus norvegicus RAB20, member RAS oncogene family (Rab20), mRNA [NM_001109535]
A_42_P527887	-2.12064	7.74561	0.00894839	0.03731	Atg4b	Rattus norvegicus ATG4 autophagy related 4 homolog B (S. cerevisiae) (Atg4b), mRNA [NM_001025711]
A_44_P497011	2.02037	2.7791	0.00908399	0.0377375		Tcrb protein [Source:UniProtKB/TrEMBL;Acc:Q4KLJ7] [ENSRNOT00000048153]
A_43_P18944	-1.10546	4.68417	0.00914484	0.0379161	Stard8	Rattus norvegicus StAR-related lipid transfer (START) domain containing 8 (Stard8), mRNA [NM_001107849]
A_44_P402050	1.63395	2.21521	0.00915404	0.037931		BE109691 UI-R-BJ1-aup-a-08-0-UI.s1 UI-R-BJ1 Rattus norvegicus cDNA clone UI-R-BJ1-aup-a-08-0-UI 3', mRNA sequence [BE109691]
A_44_P997843	2.12988	2.70274	0.00917961	0.0380138	Csrp3	Rattus norvegicus cysteine and glycine-rich protein 3 (Csrp3), mRNA [NM_057144]
A_44_P506064	1.53661	3.27645	0.00921909	0.0381252	Aldh1l2	PREDICTED: Rattus norvegicus aldehyde dehydrogenase 1 family, member L2 (predicted) (Aldh1l2_predicted), mRNA [XM_235005]
A_44_P468193	1.48055	3.61591	0.00929436	0.0383334	Mxd3	Rattus norvegicus Max dimerization protein 3 (Mxd3), mRNA [NM_145773]
A_44_P494183	1.54442	3.07695	0.00934946	0.0385372	Adcy7	Rattus norvegicus adenylate cyclase 7 (Adcy7), mRNA [NM_053396]
A_44_P358548	-1.09068	5.00503	0.00938706	0.0386532	Kcns2	Rattus norvegicus potassium voltage-gated channel, delayed-rectifier, subfamily S, member 2 (Kcns2), mRNA [NM_023966]
A_44_P110044	2.01462	1.57423	0.00965347	0.0394554	Mboat1	Rattus norvegicus membrane bound O-acyltransferase domain containing 1 (Mboat1), mRNA [NM_001109120]
A_44_P179956	1.14918	3.79231	0.0098904	0.0401318		interferon gamma induced GTPase [Source:RefSeq peptide;Acc:NP_001008765] [ENSRNOT00000039335]
A_44_P479131	1.73299	2.90785	0.00998287	0.0404612		Q8R5G4_RAT (Q8R5G4) Cyclin-dependent kinase inhibitor 2c (P18, inhibits CDK4), complete [TC603465]
A_44_P107653	1.47856	3.65438	0.010058	0.040701	Diaph3	PREDICTED: Rattus norvegicus similar to Protein diaphanous homolog 3 (Diaphanous-related formin-3) (DRF3) (mDIA2) (p134mDIA2) (LOC290396), mRNA [XM_224392]
A_42_P525886	1.11684	5.68469	0.0100895	0.0407879	Crabp1	Rattus norvegicus cellular retinoic acid binding protein 1 (Crabp1), mRNA [NM_001105716]
A_43_P11840	1.23259	4.71355	0.0102824	0.0413141	Xdh	Rattus norvegicus xanthine dehydrogenase (Xdh), mRNA [NM_017154]
A_44_P980251	-1.13032	4.65127	0.0103381	0.0414887
A_44_P294965	1.57862	2.49652	0.0105247	0.0420555	RT1-DOb	Rattus norvegicus RT1 class II, locus DOb (RT1-DOb), mRNA [NM_001008846]
A_43_P22025	-1.05876	7.20587	0.0105442	0.0421003		ZN408_HUMAN (Q9H9D4) Zinc finger protein 408 (PR-domain zinc finger protein 17), partial (26%) [TC624285]
A_43_P16887	1.44205	7.56132	0.0105474	0.0421048	Eraf	Rattus norvegicus erythroid associated factor (Eraf), mRNA [NM_001106299]
A_44_P359052	-1.07335	4.24929	0.0105787	0.0421887	Otub2	Rattus norvegicus OTU domain, ubiquitin aldehyde binding 2 (Otub2), mRNA [NM_001108053]
A_44_P106053	1.0511	4.30619	0.010736	0.0426657		AI575648 UI-R-Y0-vi-e-11-0-UI.s1 UI-R-Y0 Rattus norvegicus cDNA clone UI-R-Y0-vi-e-11-0-UI 3', mRNA sequence [AI575648]
A_44_P182601	1.03033	5.64254	0.0107796	0.0427972	RGD1561143	PREDICTED: Rattus norvegicus similar to cell surface receptor FDFACT (predicted) (RGD1561143_predicted), mRNA [XM_222031]
A_44_P372810	2.22422	3.0097	0.0108546	0.0430449	Mlf1ip	Rattus norvegicus myeloid leukemia factor 1 interacting protein (Mlf1ip), mRNA [NM_001025673]
A_44_P189375	1.11329	4.39924	0.0108941	0.043151	Fancd2	Rattus norvegicus Fanconi anemia, complementation group D2 (Fancd2), mRNA [NM_001001719]
A_44_P221168	1.18168	4.24565	0.010968	0.0433481		Q6TUG9_RAT (Q6TUG9) LRRGT00075, partial (3%) [TC623105]
A_44_P859342	1.14546	3.84432	0.0110098	0.043449	Il20rb	PREDICTED: Rattus norvegicus similar to hypothetical protein MGC34923 (predicted) (RGD1566151_predicted), mRNA [XM_576456]
A_44_P527238	-1.20374	4.81295	0.0110762	0.0436687	Slc25a25	Rattus norvegicus solute carrier family 25 (mitochondrial carrier, phosphate carrier), member 25 (Slc25a25), nuclear gene encoding mitochondrial protein, mRNA [NM_145677]
A_42_P506685	1.1539	5.85879	0.0112144	0.0440265	Fxyd2	Rattus norvegicus FXYD domain-containing ion transport regulator 2 (Fxyd2), transcript variant a, mRNA [NM_145717]
A_44_P273146	1.2909	2.64486	0.0113393	0.044346		AA998088 UI-R-C0-id-h-05-0-UI.s1 UI-R-C0 Rattus norvegicus cDNA clone UI-R-C0-id-h-05-0-UI 3', mRNA sequence [AA998088]
A_43_P11932	-1.27922	5.99732	0.0113788	0.0444579	Nr4a3	Rattus norvegicus nuclear receptor subfamily 4, group A, member 3 (Nr4a3), transcript variant 2, mRNA [NM_017352]
A_42_P797805	-1.09659	3.80718	0.0116378	0.0451844	Slc22a6	Rattus norvegicus solute carrier family 22 (organic anion transporter), member 6 (Slc22a6), mRNA [NM_017224]
A_44_P313410	1.34981	3.95547	0.0117396	0.0454671		AI179677 EST223402 Normalized rat spleen, Bento Soares Rattus sp. cDNA clone RSPCK33 3' end, mRNA sequence [AI179677]
A_44_P578061	1.6293	2.27776	0.0119354	0.0459807	RGD1308694	Rattus norvegicus similar to hypothetical protein MGC47256 (RGD1308694), mRNA [NM_001106456]
A_44_P473653	-1.02473	4.74952	0.0119767	0.0460966
A_42_P669639	-1.37694	3.79018	0.0119846	0.0461096	RGD1309821	Rattus norvegicus similar to KIAA1161 protein (RGD1309821), mRNA [NM_001108971]
A_44_P171098	2.20456	2.55097	0.0124535	0.0473683	Gsg1	Rattus norvegicus germ cell associated 1 (Gsg1), mRNA [NM_001013166]
A_44_P494510	-1.13483	4.99385	0.012725	0.0481317	Dcun1d2	Rattus norvegicus DCN1, defective in cullin neddylation 1, domain containing 2 (S. cerevisiae) (Dcun1d2), mRNA [NM_001134798]
A_43_P18032	-1.11347	8.15532	0.0128889	0.0486343		BC006949 Atp9a protein {Mus musculus} (exp=-1; wgp=0; cg=0), partial (58%) [TC597877]
A_44_P625286	1.00901	5.72581	0.0129122	0.0486864		BP483351 Rattus norvegicus pancreatic islet Rattus norvegicus cDNA clone RBC05151 5', mRNA sequence [BP483351]
A_44_P238421	1.07777	10.9028	0.0131634	0.049405	Col1a1	Rattus norvegicus collagen, type I, alpha 1 (Col1a1), mRNA [NM_053304]
