# Supplementary material for: Spatial and Temporal Gene Expression Differences in Core and Periinfarct Areas in Experimental Stroke: A Microarray Analysis
Source: PLoS One. 2012 Dec 17;7(12):e52121. doi: 10.1371/journal.pone.0052121 (PMC3524135; doi:10.1371/journal.pone.0052121)
Supplement: Table S5 — Differentially expressed genes in the core compared with periinfarct at 24 h. (XLS) [file pone.0052121.s005.xls]

## Sheet: I_24h Core vs Peri
CORE vs PI (24h)	Differentially expressed genes in the core compared with periinfarct at 24h
Probe	logFC	A	pvalue	adjpvalue	Symbol	Description
A_44_P466345	-2.68134	2.09768	1.17331e-08	7.97655e-05	LOC100362386	PREDICTED: Rattus norvegicus rCG56785-like (LOC100362386), mRNA [XM_002728146]
A_43_P22944	-1.09899	5.82796	8.99716e-08	0.000366994	Tepp	Rattus norvegicus testis, prostate and placenta expressed (Tepp), mRNA [NM_201655]
A_44_P126261	-1.08959	6.49063	2.0866e-07	0.00070927		BC089559 extracellular matrix protein 2 {Mus musculus} (exp=-1; wgp=0; cg=0), partial (27%) [TC602606]
A_42_P840729	-1.07879	7.18098	3.8105e-07	0.000911786		RVL17199 Wackym-Soares normalized rat vestibular cDNA library Rattus norvegicus cDNA 5', mRNA sequence [DV725094]
A_43_P11875	1.32603	6.04012	4.02357e-07	0.000911786	Grik1	Rattus norvegicus glutamate receptor, ionotropic, kainate 1 (Grik1), transcript variant 2, mRNA [NM_017241]
A_42_P737738	1.26968	7.09713	4.47111e-07	0.000911884	Slc18a3	Rattus norvegicus solute carrier family 18 (vesicular acetylcholine), member 3 (Slc18a3), mRNA [NM_031663]
A_44_P263777	-2.66504	7.61906	6.39767e-07	0.00111682		S6A20_RAT (Q64093) Sodium- and chloride-dependent transporter XTRP3 (Solute carrier family 6 member 20) (Neurotransmitter transporter rB21A), complete [TC576708]
A_44_P307718	-1.60258	1.58221	7.57101e-07	0.00118777		BF281946 EST446537 Rat Gene Index, normalized rat, Rattus norvegicus cDNA Rattus norvegicus cDNA clone RGIBX53, mRNA sequence [BF281946]
A_44_P964460	-1.31018	5.50978	8.2794e-07	0.00120613	Itk	Rattus norvegicus IL2-inducible T-cell kinase (Itk), mRNA [NM_001108825]
A_44_P735213	1.72424	4.58071	1.04246e-06	0.00130681
A_43_P10333	-1.2936	8.60134	1.08927e-06	0.00130681	Efemp1	Rattus norvegicus EGF-containing fibulin-like extracellular matrix protein 1 (Efemp1), mRNA [NM_001012039]
A_44_P121385	-1.75848	4.98722	1.15409e-06	0.00130765		Rattus norvegicus similar to envelope protein (LOC365086), mRNA [XM_344807]
A_44_P781967	-1.95012	8.20346	1.32987e-06	0.00137926
A_44_P253073	-1.72316	4.67265	1.35255e-06	0.00137926	Aspn	Rattus norvegicus asporin (Aspn), mRNA [NM_001014008]
A_44_P345232	-1.76818	6.3881	1.54693e-06	0.00146873	Omd	Rattus norvegicus osteomodulin (Omd), mRNA [NM_031817]
A_43_P23304	1.00034	8.99804	1.58432e-06	0.00146873	Panx1	Rattus norvegicus Pannexin 1 (Panx1), mRNA [NM_199397]
A_44_P585834	-1.34706	5.37614	1.76689e-06	0.00150149
A_44_P233557	-1.2362	6.27952	2.10593e-06	0.00165194	Micalcl	Rattus norvegicus MICAL C-terminal like (Micalcl), mRNA [NM_182669]
A_42_P489764	-1.94458	10.5916	2.35125e-06	0.00173929	Gjb2	Rattus norvegicus gap junction protein, beta 2 (Gjb2), mRNA [NM_001004099]
A_42_P464434	-2.14148	9.40911	3.27809e-06	0.00215666		Rattus norvegicus similar to Hypothetical protein FLJ25422 (LOC294789), mRNA [XM_215498]
A_44_P885115	1.36788	5.23368	3.7061e-06	0.00229048		Q50HF4_9CAEN (Q50HF4) Cytochrome oxidase subunit I (Fragment), partial (6%) [TC623297]
A_44_P985331	-3.22554	4.24632	4.0557e-06	0.00230098		Q5TUZ9_ANOGA (Q5TUZ9) ENSANGP00000026214 (Fragment), partial (24%) [TC648483]
A_44_P328008	-1.75538	5.86208	4.06093e-06	0.00230098	Alx3	Rattus norvegicus aristaless-like homeobox 3 (Alx3), mRNA [NM_001007012]
A_44_P967547	-1.94289	6.11137	4.06155e-06	0.00230098
A_44_P245295	-2.15751	5.03251	4.36856e-06	0.00240802	Tac4	Rattus norvegicus tachykinin 4 (Tac4), mRNA [NM_172328]
A_44_P671089	-1.79764	6.2687	5.54893e-06	0.00269454	Foxc2	Rattus norvegicus forkhead box C2 (Foxc2), mRNA [NM_001101680]
A_44_P174181	1.41676	5.27355	7.02607e-06	0.00306741	Wipf3	Rattus norvegicus WAS/WASL interacting protein family, member 3 (Wipf3), mRNA [NM_147211]
A_44_P375616	-1.45609	11.3592	7.14069e-06	0.00306741	Slc16a11	Rattus norvegicus solute carrier family 16 (monocarboxylic acid transporters), member 11 (Slc16a11), mRNA [NM_001105797]
A_44_P764622	1.19568	5.22364	7.64466e-06	0.00316522		RNEP3ALPH EP3alpha receptor {Rattus norvegicus} (exp=-1; wgp=0; cg=0), complete [TC600845]
A_43_P16740	-2.07437	8.91245	7.81493e-06	0.00316522	Ogn	Rattus norvegicus osteoglycin (Ogn), mRNA [NM_001106103]
A_42_P780613	1.48883	10.7007	9.33202e-06	0.00352457	Hs3st2	Rattus norvegicus heparan sulfate (glucosamine) 3-O-sulfotransferase 2 (Hs3st2), mRNA [NM_181370]
A_42_P672545	1.33435	6.1363	9.50738e-06	0.00352551	Serinc2	Rattus norvegicus serine incorporator 2 (Serinc2), mRNA [NM_001031656]
A_42_P787160	-1.09503	7.66754	1.02058e-05	0.00358874	Ptprv	Rattus norvegicus protein tyrosine phosphatase, receptor type, V (Ptprv), mRNA [NM_033099]
A_44_P379342	1.29486	6.38804	1.19616e-05	0.00383301	Syt10	Rattus norvegicus synaptotagmin X (Syt10), mRNA [NM_031666]
A_44_P385633	-1.81213	5.14418	1.21802e-05	0.00383301		AI230395 EST227090 Normalized rat embryo, Bento Soares Rattus sp. cDNA clone REMCW05 3' end, mRNA sequence [AI230395]
A_44_P151582	-1.50088	6.43249	1.2216e-05	0.00383301	Il17re	Rattus norvegicus interleukin 17 receptor E (Il17re), mRNA [NM_001004091]
A_43_P11437	-1.48363	7.19479	1.33821e-05	0.00407354	Asgr1	Rattus norvegicus asialoglycoprotein receptor 1 (Asgr1), mRNA [NM_012503]
A_42_P624773	-1.70573	6.32978	1.39023e-05	0.00416968	Cpz	Rattus norvegicus carboxypeptidase Z (Cpz), mRNA [NM_031766]
A_44_P132358	-1.52063	5.56762	1.77901e-05	0.00497025		XM_750378 rRNA assembly protein Mis3 {Aspergillus fumigatus Af293} (exp=-1; wgp=0; cg=0), partial (6%) [TC616854]
A_42_P754888	-2.34217	4.66787	1.83917e-05	0.0050567	Dlk1	Rattus norvegicus delta-like 1 homolog (Drosophila) (Dlk1), mRNA [NM_053744]
A_43_P23158	2.22177	3.22301	1.95009e-05	0.00523318	Cbln1	Rattus norvegicus cerebellin 1 precursor (Cbln1), mRNA [NM_001109127]
A_44_P655638	-1.14368	7.41058	2.07104e-05	0.00534656
A_43_P13155	-2.0473	7.78658	2.08844e-05	0.00534656	Slc6a20	Rattus norvegicus solute carrier family 6 (proline IMINO transporter), member 20 (Slc6a20), mRNA [NM_133296]
A_44_P114744	-2.36502	5.19303	2.11432e-05	0.00534656	Lnx2	Rattus norvegicus ligand of numb-protein X 2 (Lnx2), mRNA [NM_001108329]
A_44_P556345	1.00254	5.65285	2.42121e-05	0.00587864		BQ200482 UI-R-DZ1-cnd-p-14-0-UI.s1 NCI_CGAP_DZ1 Rattus norvegicus cDNA clone IMAGE:7344352 3', mRNA sequence [BQ200482]
A_42_P797805	-1.68511	3.80718	2.51269e-05	0.00600535	Slc22a6	Rattus norvegicus solute carrier family 22 (organic anion transporter), member 6 (Slc22a6), mRNA [NM_017224]
A_44_P659117	-1.50583	5.86095	2.69891e-05	0.00611604	Zic4	Rattus norvegicus Zic family member 4 (Zic4), mRNA [NM_001108176]
A_44_P344724	-1.31513	4.72248	3.32962e-05	0.00679959		G protein-coupled receptor 124 Gene [Source:MGI Symbol;Acc:MGI:1925810] [ENSRNOT00000017776]
A_42_P672071	-1.63948	10.0401	3.43832e-05	0.0068082	Ccl19	Rattus norvegicus chemokine (C-C motif) ligand 19 (Ccl19), mRNA [NM_001108661]
A_44_P1011369	1.42504	6.57576	3.49126e-05	0.00684656	Gldn	Rattus norvegicus gliomedin (Gldn), mRNA [NM_181382]
A_44_P647557	1.2021	5.36152	4.39214e-05	0.00792723		UI-R-CA0-axr-d-02-0-UI.s1 UI-R-CA0 Rattus norvegicus cDNA clone UI-R-CA0-axr-d-02-0-UI 3', mRNA sequence [BE115273]
A_44_P1033053	-1.09912	5.41155	4.87257e-05	0.0085669	Ryr1l	Ryanodine receptor type 1 Fragment [Source:UniProtKB/TrEMBL;Acc:Q9R272] [ENSRNOT00000027893]
A_44_P310632	1.1805	3.77318	5.01788e-05	0.00864684		AI231342 EST228030 Normalized rat embryo, Bento Soares Rattus sp. cDNA clone REMDI81 3' end, mRNA sequence [AI231342]
A_44_P994238	-1.98748	8.16554	5.04523e-05	0.00864684	Ogn	Rattus norvegicus osteoglycin (Ogn), mRNA [NM_001106103]
A_44_P178252	1.69187	3.93847	5.33242e-05	0.00867447	Ccl21b	Rattus norvegicus chemokine (C-C motif) ligand 21b (Ccl21b), mRNA [NM_001008513]
A_42_P812805	-1.42589	7.33418	5.45524e-05	0.00876049	Smoc2	Rattus norvegicus SPARC related modular calcium binding 2 (Smoc2), mRNA [NM_001106215]
A_42_P490296	-1.29088	10.0566	5.49812e-05	0.00876049	Itgb4	Rattus norvegicus integrin, beta 4 (Itgb4), mRNA [NM_013180]
A_44_P901290	-1.47432	4.28291	5.55285e-05	0.0087791
A_44_P445895	-1.71469	5.07314	5.94787e-05	0.00912081	Tbx18	Rattus norvegicus T-box18 (Tbx18), mRNA [NM_001108173]
A_44_P873451	-1.57997	6.2796	6.45856e-05	0.0095866	Sned1	Rattus norvegicus isolate No:6 insulin responsive sequence DNA binding protein-1 mRNA, partial cds. [AF439716]
A_44_P102725	1.12504	4.7496	7.01273e-05	0.0101436		PREDICTED: Rattus norvegicus NTPase, KAP family P-loop domain containing 1 (Nkpd1), mRNA [XM_001057808]
A_44_P395915	1.1528	5.18662	7.10118e-05	0.0101906	Glra2	Rattus norvegicus glycine receptor, alpha 2 (Glra2), mRNA [NM_012568]
A_44_P777296	-1.08695	8.30896	7.39143e-05	0.0103252		O49946_SOLTU (O49946) Extensin-like protein (Fragment), partial (7%) [TC601235]
A_44_P153345	-3.70622	3.11807	7.73454e-05	0.0104592		AI059874 UI-R-C1-la-c-07-0-UI.s1 UI-R-C1 Rattus norvegicus cDNA clone UI-R-C1-la-c-07-0-UI 3', mRNA sequence [AI059874]
A_42_P802334	-1.16765	4.23859	7.74373e-05	0.0104592		Bile salt-activated lipase Precursor (BAL)(EC 3.1.1.3)(EC 3.1.1.13)(Bile salt-stimulated lipase)(BSSL)(Carboxyl ester lipase)(Sterol esterase)(Cholesterol esterase)(Pancreatic lysophospholipase) [Source:UniProtKB/Swiss-Prot;Acc:P07882] [ENSRNOT00000041212]
A_43_P12783	-1.45131	11.7191	7.85244e-05	0.0105362	Col1a2	Rattus norvegicus collagen, type I, alpha 2 (Col1a2), mRNA [NM_053356]
A_42_P812008	-1.14522	9.75721	8.10901e-05	0.0107773	Nupr1	Rattus norvegicus nuclear protein, transcriptional regulator, 1 (Nupr1), mRNA [NM_053611]
A_44_P347250	1.18752	4.38939	8.47975e-05	0.0111577	Dhcr24	Rattus norvegicus 24-dehydrocholesterol reductase (Dhcr24), mRNA [NM_001080148]
A_44_P550992	1.12422	10.8226	8.62844e-05	0.0112264	Igsf21	IGS21_MOUSE (Q7TNR6) Immunoglobulin superfamily member 21 precursor, partial (25%) [TC610920]
A_44_P960333	-1.22713	6.75428	9.18225e-05	0.01156	Mpzl2	Rattus norvegicus myelin protein zero-like 2 (Mpzl2), mRNA [NM_001106818]
A_42_P672907	-1.10485	8.21908	9.70149e-05	0.0118719	Tspan8	Rattus norvegicus tetraspanin 8 (Tspan8), mRNA [NM_133526]
A_44_P238421	-1.52966	10.9028	9.89184e-05	0.0118821	Col1a1	Rattus norvegicus collagen, type I, alpha 1 (Col1a1), mRNA [NM_053304]
A_44_P191683	-1.57501	3.87463	0.000106034	0.0122178	Olr192	Rattus norvegicus olfactory receptor 192 (Olr192), mRNA [NM_001000549]
A_44_P781948	-1.4759	8.7877	0.000112743	0.0124292	Coch	cochlin [Source:RefSeq peptide;Acc:NP_001102180] [ENSRNOT00000007365]
A_43_P15529	-1.46207	15.184	0.000115378	0.012602	Ptgds	Rattus norvegicus prostaglandin D2 synthase (brain) (Ptgds), mRNA [NM_013015]
A_43_P17619	-1.19451	6.61542	0.000126902	0.0129009	Bmp2k	Rattus norvegicus BMP-2 inducible kinase, mRNA (cDNA clone IMAGE:7316892), partial cds. [BC103651]
A_43_P14973	-1.3491	6.60523	0.000127065	0.0129009	Mfap5	Rattus norvegicus microfibrillar associated protein 5 (Mfap5), mRNA [NM_001108644]
A_42_P774448	1.00868	9.93494	0.00012743	0.0129009	Prkcg	Rattus norvegicus protein kinase C, gamma (Prkcg), mRNA [NM_012628]
A_44_P321468	-1.04577	4.41239	0.0001284	0.0129009		Rattus norvegicus similar to RIKEN cDNA 1700081O22 (LOC367677), mRNA [XM_346251]
A_42_P525886	1.49146	5.68469	0.000129041	0.0129009	Crabp1	Rattus norvegicus cellular retinoic acid binding protein 1 (Crabp1), mRNA [NM_001105716]
A_44_P523062	1.65962	4.92641	0.000132106	0.0129302	Atoh7	Rattus norvegicus atonal homolog 7 (Drosophila) (Atoh7), mRNA [NM_001170482]
A_44_P753220	-1.67669	8.25066	0.000133079	0.0129302	Sned1	Rattus norvegicus sushi, nidogen and EGF-like domains 1 (Sned1), mRNA [NM_001167842]
A_44_P505500	1.42252	11.8422	0.000133771	0.0129302		AGENCOURT_17183138 NIH_MGC_233 Rattus norvegicus cDNA clone IMAGE:7101618 5', mRNA sequence [CK358354]
A_44_P146518	-1.68951	10.7537	0.000135922	0.0129539	Col3a1	Rattus norvegicus collagen, type III, alpha 1 (Col3a1), mRNA [NM_032085]
A_42_P598365	-1.44752	9.40955	0.000140189	0.0132339	Colec12	Rattus norvegicus collectin sub-family member 12 (Colec12), mRNA [NM_001025721]
A_44_P960487	-1.60341	9.21462	0.000141455	0.0132339		RVL21838 Wackym-Soares normalized rat vestibular cDNA library Rattus norvegicus cDNA 5', mRNA sequence [DV729077]
A_44_P181412	1.05556	4.45016	0.000142792	0.0132979	RGD1566215	Rattus norvegicus similar to Coatomer gamma-2 subunit (Gamma-2 coat protein) (Gamma-2 COP) (RGD1566215), mRNA [NM_001106929]
A_44_P525307	1.04254	4.79243	0.000152441	0.0138796		PREDICTED: Rattus norvegicus similar to T-box brain gene 1 (LOC680427), mRNA [XM_001056898]
A_44_P283508	-1.30493	7.2725	0.000154511	0.0139436	Fmo1	Rattus norvegicus flavin containing monooxygenase 1 (Fmo1), mRNA [NM_012792]
A_43_P16353	-2.32208	4.84022	0.000158358	0.0141654		Rattus norvegicus memory related gene-8 (MRG-8) mRNA, partial sequence. [U95154]
A_43_P20646	-1.49453	5.51548	0.000160431	0.0142811	Mpzl2	Rattus norvegicus myelin protein zero-like 2 (Mpzl2), mRNA [NM_001106818]
A_44_P317912	-2.17032	5.70854	0.000170918	0.0148969	Aldh1a2	Rattus norvegicus aldehyde dehydrogenase 1 family, member A2 (Aldh1a2), mRNA [NM_053896]
A_44_P410183	-2.8653	3.90676	0.000172445	0.014966		Rattus norvegicus similar to nuclear factor of activated T-cells, cytosolic component 1 isoform B; NFAT transcription complex cytosolic component (LOC307231), mRNA [XM_225713]
A_44_P976494	-1.29238	5.01468	0.000179672	0.0153967		Q6NXP6_HUMAN (Q6NXP6) C14orf148 protein, partial (40%) [TC609111]
A_43_P10944	-1.02189	10.2811	0.000182986	0.0155175	LOC686539	Rattus norvegicus similar to immunoglobulin superfamily containing leucine-rich repeat (LOC686539), mRNA [NM_001126300]
A_42_P470966	-1.54741	6.91727	0.000186802	0.0155175		UI-R-BJ1-atd-d-01-0-UI.s1 UI-R-BJ1 Rattus norvegicus cDNA clone UI-R-BJ1-atd-d-01-0-UI 3', mRNA sequence [BE098737]
A_44_P654629	-1.15159	5.30201	0.000188965	0.0155175
A_44_P180319	1.07139	5.17866	0.000193491	0.0155781	Ccdc85a	Rattus norvegicus similar to KIAA1912 protein (LOC289855), mRNA [XM_223723]
A_44_P279379	-1.49648	3.13527	0.000195099	0.0156041	Krt25	Rattus norvegicus keratin 25 (Krt25), mRNA [NM_001008822]
A_43_P15590	-1.28236	10.816	0.000199741	0.0157287	Fmod	Rattus norvegicus fibromodulin (Fmod), mRNA [NM_080698]
A_44_P341877	1.62064	3.62491	0.000201726	0.0158238	Has2	Rattus norvegicus hyaluronan synthase 2 (Has2), mRNA [NM_013153]
A_43_P15269	2.23955	3.78367	0.000202994	0.0158256	Oprk1	Kappa-type opioid receptor (KOR-1) [Source:UniProtKB/Swiss-Prot;Acc:P34975] [ENSRNOT00000010254]
A_43_P17631	-1.07144	4.81905	0.000206004	0.0159107		Rattus norvegicus cDNA clone IMAGE:7387955, **** WARNING: chimeric clone ****. [BC093376]
A_44_P714296	2.27753	4.33102	0.000226975	0.0167175		Q7TQ12_RAT (Q7TQ12) Aa1114, partial (9%) [TC599738]
A_44_P552838	-1.13989	6.16796	0.000231096	0.0168329	Prtn3	Rattus norvegicus proteinase 3 (Prtn3), mRNA [NM_001024264]
A_42_P830311	-1.00162	4.86341	0.000239027	0.0171654	Mrap	Rattus norvegicus melanocortin 2 receptor accessory protein (Mrap), mRNA [NM_001135834]
A_43_P15916	1.04774	5.97637	0.000247358	0.0173961		Ryanodine receptor type 3 Fragment [Source:UniProtKB/TrEMBL;Acc:Q9R273] [ENSRNOT00000049582]
A_43_P14838	-1.00054	6.50483	0.000250232	0.017418	Alx1	Rattus norvegicus ALX homeobox 1 (Alx1), mRNA [NM_012921]
A_42_P521210	-1.12511	7.12462	0.000257282	0.0176896	Thbs2	Rattus norvegicus thrombospondin 2 (Thbs2), mRNA [NM_001169138]
A_42_P629321	-1.24077	6.90269	0.0002579	0.0176896	Wisp2	Rattus norvegicus WNT1 inducible signaling pathway protein 2 (Wisp2), mRNA [NM_031590]
A_42_P737912	-1.76971	7.81669	0.000259792	0.0176896	Fam180a	Rattus norvegicus family with sequence similarity 180, member A (Fam180a), mRNA [NM_001108621]
A_44_P314013	-1.44275	3.92409	0.000261072	0.0176896
A_44_P159271	1.65485	4.18363	0.000262761	0.0177451	Prr15	Rattus norvegicus proline rich 15 (Prr15), mRNA [NM_001104527]
A_44_P905337	-1.07059	5.30571	0.000279709	0.0184303
A_44_P144557	1.63648	6.36294	0.00029385	0.0189724	Sprr1al	Cornifin-A (Small proline-rich protein 1A)(SPR1A)(SPRR1) [Source:UniProtKB/Swiss-Prot;Acc:Q63532] [ENSRNOT00000012174]
A_44_P498582	-1.65565	4.852	0.000320348	0.0200056	Mrgprf	Rattus norvegicus MAS-related GPR, member F (Mrgprf), mRNA [NM_153722]
A_44_P513298	-1.08139	4.67383	0.000341379	0.0207811	Abcg3l2	Rattus norvegicus ATP-binding cassette, sub-family G (WHITE), member 3-like 2 (Abcg3l2), mRNA [NM_001014133]
A_44_P562860	-1.5714	4.76625	0.000342817	0.0207811		Q8VID2_RAT (Q8VID2) Puromycin-sensitive aminopeptidase (Fragment), partial (7%) [TC622489]
A_44_P311797	-1.11616	7.11161	0.000345898	0.0208716	Cpxm1	Rattus norvegicus carboxypeptidase X (M14 family), member 1 (Cpxm1), mRNA [NM_001106511]
A_43_P15296	1.25142	4.99812	0.000351337	0.0210751	Slit1	Rattus norvegicus slit homolog 1 (Drosophila) (Slit1), mRNA [NM_022953]
A_44_P557929	-1.35223	4.44374	0.000352622	0.0210901
A_44_P950925	1.87728	6.14653	0.000359407	0.0213085
A_44_P177337	-1.32385	10.6391	0.000377209	0.0218556		BF287496 EST452087 Rat Gene Index, normalized rat, Rattus norvegicus cDNA Rattus norvegicus cDNA clone RGIGG75, mRNA sequence [BF287496]
A_44_P593612	-1.25645	5.25606	0.000398393	0.0224454		NLP1_CAEEL (Q11088) Neuropeptide-like protein 1 precursor, partial (9%) [TC594548]
A_42_P659546	1.00274	7.47886	0.000408849	0.0227958		Alpha-actinin-1 (Alpha-actinin cytoskeletal isoform)(Non-muscle alpha-actinin-1)(F-actin cross-linking protein) [Source:UniProtKB/Swiss-Prot;Acc:Q9Z1P2] [ENSRNOT00000005990]
A_42_P532505	-3.03203	3.12906	0.000409083	0.0227958	Ccl11	Rattus norvegicus chemokine (C-C motif) ligand 11 (Ccl11), mRNA [NM_019205]
A_42_P647599	-1.348	8.15377	0.000412009	0.0228542	Dcn	Rattus norvegicus decorin (Dcn), mRNA [NM_024129]
A_43_P19561	1.22297	5.21431	0.000430356	0.0234056	Lypd1	Rattus norvegicus Ly6/Plaur domain containing 1 (Lypd1), mRNA [NM_001007727]
A_44_P334900	-1.7265	4.23553	0.000433559	0.0234547	Gdf6	Rattus norvegicus growth differentiation factor 6 (Gdf6), mRNA [NM_001013038]
A_44_P164027	-1.26219	4.23125	0.000465419	0.0248131	LOC100359476	PREDICTED: Rattus norvegicus hypothetical protein LOC100359476 (LOC100359476), mRNA [XM_002729682]
A_44_P126355	-2.1703	5.59018	0.000468006	0.0248131	Rbm38	Rattus norvegicus RNA binding motif protein 38 (Rbm38), mRNA [NM_001108965]
A_44_P690171	-1.11491	7.18718	0.000492445	0.0252983	Fbln1	Rattus norvegicus fibulin 1 (Fbln1), mRNA [NM_001127547]
A_42_P462379	-1.55765	6.10669	0.000499657	0.0254127		Q3H6G1_9ACTO (Q3H6G1) Regulatory protein, LuxR:Metal-dependent phosphohydrolase, HD subdomain, partial (3%) [TC593865]
A_44_P306758	1.06579	4.43765	0.000501583	0.0254472	Pld5	PREDICTED: Rattus norvegicus similar to hypothetical protein FLJ40773 (predicted) (RGD1562609_predicted), mRNA [XM_222934]
A_44_P1037953	-1.28666	12.1076	0.000525097	0.0260845	Igf2	Rattus norvegicus insulin-like growth factor 2 (Igf2), mRNA [NM_031511]
A_44_P362257	1.02977	8.07353	0.000534059	0.026183		AW142827 EST293081 Normalized rat brain, Bento Soares Rattus sp. cDNA clone RGIAW45 5' end, mRNA sequence [AW142827]
A_44_P186818	1.0641	6.226	0.000557176	0.0267784	Grm8	Rattus norvegicus glutamate receptor, metabotropic 8 (Grm8), mRNA [NM_022202]
A_44_P309499	-1.5712	5.18568	0.000559382	0.0267784	Klhl34	PREDICTED: Rattus norvegicus similar to hypothetical protein FLJ34960 (predicted) (RGD1560439_predicted), mRNA [XM_228962]
A_42_P559462	-1.2223	8.70784	0.000602192	0.0278497	Tbx18	Rattus norvegicus T-box18 (Tbx18), mRNA [NM_001108173]
A_43_P20354	-1.17623	4.37575	0.000612458	0.0282604	LOC361646	Rattus norvegicus similar to K04F10.2 (LOC361646), mRNA [NM_001134574]
A_44_P215521	1.02003	4.26686	0.000617204	0.0283982	Nol4	Rattus norvegicus nucleolar protein 4 (Nol4), mRNA [NM_001107401]
A_44_P414582	-1.02076	5.04412	0.000621015	0.0283982	Kcne2	Rattus norvegicus potassium voltage-gated channel, Isk-related subfamily, gene 2 (Kcne2), mRNA [NM_133603]
A_44_P699345	-1.0734	4.98359	0.000628828	0.0286697	Cytl1	Rattus norvegicus cytokine like 1 (Cytl1), mRNA [NM_001134604]
A_44_P391751	-2.55898	3.02981	0.000633164	0.0286697		Rattus norvegicus similar to glyceraldehyde-3-phosphate dehydrogenase (LOC297770), mRNA [XM_232601]
A_44_P474483	-2.0764	3.32063	0.00064197	0.0288392		UI-R-BX0-ark-d-08-0-UI.s1 UI-R-BX0 Rattus norvegicus cDNA clone UI-R-BX0-ark-d-08-0-UI 3', mRNA sequence [BE104073]
A_44_P209854	-1.82376	5.82396	0.000649175	0.0290349		UI-R-BJ1-ata-g-03-0-UI.s10 UI-R-BJ1 Rattus norvegicus cDNA clone UI-R-BJ1-ata-g-03-0-UI 3', mRNA sequence [CK842666]
A_44_P142242	-1.8828	6.58036	0.000657	0.0292218	Cdh1	Rattus norvegicus cadherin 1 (Cdh1), mRNA [NM_031334]
A_44_P346421	-1.02117	4.31484	0.000672582	0.0295484	Slc12a8	Rattus norvegicus solute carrier family 12 (potassium/chloride transporters), member 8 (Slc12a8), mRNA [NM_153625]
A_42_P729251	1.94557	4.30616	0.000709072	0.0302344	Vwa3a	Rattus norvegicus von Willebrand factor A domain containing 3A (Vwa3a), mRNA [NM_001079885]
A_43_P19684	-1.84939	5.1886	0.000763213	0.0315519	Ptch1	Rattus norvegicus patched homolog 1 (Drosophila) (Ptch1), mRNA [NM_053566]
A_44_P454386	-1.53169	4.62735	0.000813126	0.0330403	Eln	Rattus norvegicus elastin (Eln), mRNA [NM_012722]
A_43_P22266	-1.55955	5.09115	0.000835975	0.0334965		PREDICTED: Rattus norvegicus similar to melanoma-associated chondroitin sulfate proteoglycan 4 (LOC686671), mRNA [XR_009005]
A_44_P930681	1.20975	7.24879	0.000848579	0.0337166		RVL15054 Wackym-Soares normalized rat vestibular cDNA library Rattus norvegicus cDNA 5', mRNA sequence [DV723298]
A_44_P177146	-2.55293	2.8218	0.000862477	0.03376		AI599699 EST251402 Normalized rat embryo, Bento Soares Rattus sp. cDNA clone REMEG20 3' end, mRNA sequence [AI599699]
A_43_P12626	-1.98273	8.64641	0.000874003	0.0339839	Msln	Rattus norvegicus mesothelin (Msln), mRNA [NM_031658]
A_44_P114352	-1.08686	8.75242	0.000890875	0.0342819	LOC363337	Rattus norvegicus similar to RIKEN cDNA 1700081O22 (LOC363337), mRNA [NM_001014221]
A_44_P908788	-3.03763	3.46878	0.000898067	0.0344935		CR463492 Rat pBluescript Lion Rattus norvegicus cDNA clone LIONp463C05360 3', mRNA sequence [CR463492]
A_44_P518358	-1.10236	6.27055	0.000900032	0.0345041		Rattus norvegicus similar to RIKEN cDNA 4933431D05 (LOC363398), mRNA [XM_343728]
A_44_P687400	1.0251	6.48321	0.000925069	0.0350033
A_44_P299247	-1.58917	6.61158	0.000942814	0.0354112	Aqp1	Rattus norvegicus aquaporin 1 (Aqp1), mRNA [NM_012778]
A_44_P527325	-1.05807	6.19253	0.000957814	0.0354834	Ryr1l	Ryanodine receptor type 1 Fragment [Source:UniProtKB/TrEMBL;Acc:Q9R272] [ENSRNOT00000027893]
A_44_P393482	-2.89256	3.87171	0.00096022	0.0354834	Vom2r47	Rattus norvegicus vomeronasal 2 receptor, 47 (Vom2r47), mRNA [NM_001099506]
A_44_P654444	1.04629	8.36125	0.000960374	0.0354834	Nr4a3	Nuclear receptor subfamily 4 group A member 3 (Nuclear hormone receptor NOR-1/NOR-2)(Neuron-derived orphan receptor 1/2) [Source:UniProtKB/Swiss-Prot;Acc:P51179] [ENSRNOT00000066910]
A_44_P124335	-2.04343	5.52571	0.000963485	0.0355339		kinesin family member 19A Gene [Source:MGI Symbol;Acc:MGI:2447024] [ENSRNOT00000067476]
A_42_P633709	-1.13824	9.51279	0.000996988	0.0361807	Plk5	Rattus norvegicus polo-like kinase 5 (Plk5), mRNA [NM_001170557]
A_44_P458851	-1.29517	7.84474	0.00100819	0.0365224	Col1a2	Rattus norvegicus collagen, type I, alpha 2 (Col1a2), mRNA [NM_053356]
A_42_P759444	-1.03267	5.4987	0.00103415	0.0369379		AF079305 Slugh zinc finger protein {Mus musculus} (exp=-1; wgp=0; cg=0), complete [TC587465]
A_42_P843394	-1.0915	9.66586	0.00104224	0.0370287	Pcolce	Rattus norvegicus procollagen C-endopeptidase enhancer (Pcolce), mRNA [NM_019237]
A_44_P414299	-1.93587	4.01295	0.00108378	0.0381707	Pdzk1ip1	Rattus norvegicus PDZK1 interacting protein 1 (Pdzk1ip1), mRNA [NM_130401]
A_44_P291037	-1.17256	5.19621	0.00108738	0.0381707	Coch	Rattus norvegicus coagulation factor C homolog, cochlin (Limulus polyphemus) (Coch), mRNA [NM_001108710]
A_44_P356345	-2.16875	4.3027	0.00110336	0.0383358
A_44_P510345	-1.10544	12.1451	0.00117444	0.0395258	LOC257642	Rattus norvegicus LRRG00134 mRNA, complete cds. [AY539885]
A_44_P229948	-2.66393	5.02681	0.00118552	0.039666		BM391243 UI-R-DY0-ckq-i-16-0-UI.s1 NCI_CGAP_DY0 Rattus norvegicus cDNA clone IMAGE:7326906 3', mRNA sequence [BM391243]
A_44_P408751	-1.21248	6.60606	0.00118925	0.0396715		AA996568 UI-R-C0-hi-d-01-0-UI.s1 UI-R-C0 Rattus norvegicus cDNA clone UI-R-C0-hi-d-01-0-UI 3', mRNA sequence [AA996568]
A_44_P370065	1.16604	11.1983	0.00120881	0.0400716	Nptx2	Narp=neuronal activity-regulated pentraxin [rats, hippocampus, mRNA, 2562 nt]. [S82649]
A_44_P790417	-2.08659	4.42477	0.00121645	0.0401123	Spert	Rattus norvegicus spermatid associated (Spert), mRNA [NM_001017506]
A_42_P467630	-2.7068	4.06553	0.00123196	0.0401123	Slc22a1	Rattus norvegicus solute carrier family 22 (organic cation transporter), member 1 (Slc22a1), mRNA [NM_012697]
A_43_P14553	1.02836	7.19242	0.00124083	0.0402582
A_44_P547850	-1.1837	4.8651	0.00127588	0.0408503	Slc10a6	Rattus norvegicus solute carrier family 10 (sodium/bile acid cotransporter family), member 6 (Slc10a6), mRNA [NM_198049]
A_44_P404921	-1.54653	4.90021	0.00129565	0.0411345	Olr1555	Rattus norvegicus olfactory receptor 1555 (Olr1555), mRNA [NM_001000726]
A_44_P137215	-1.08029	15.1734	0.00129686	0.0411345		BM986231 EST531685 Rat gene index, normalized rat, norvegicus Rattus norvegicus cDNA clone RGIAB40 3' end similar to ribosomal RNA, mRNA sequence [BM986231]
A_44_P544705	-1.36505	4.33812	0.00133032	0.0415293		AI102751 EST212040 Normalized rat embryo, Bento Soares Rattus sp. cDNA clone REMBS07 3' end, mRNA sequence [AI102751]
A_44_P511314	-1.16418	4.35517	0.00133698	0.0415293	Osr1	Rattus norvegicus odd-skipped related 1 (Drosophila) (Osr1), mRNA [NM_001106716]
A_42_P571433	-1.11607	8.44634	0.00137173	0.0421332	Msx1	Rattus norvegicus msh homeobox 1 (Msx1), mRNA [NM_031059]
A_44_P483082	-1.57852	4.23373	0.00138625	0.0423575
A_43_P12766	-1.40998	5.76984	0.00144929	0.0432617	Syt8	Rattus norvegicus synaptotagmin VIII (Syt8), mRNA [NM_053325]
A_42_P509950	-1.04978	7.53962	0.00146118	0.0433085		EST350998 Rat gene index, normalized rat, norvegicus, Bento Soares Rattus norvegicus cDNA clone RGIGF73 5' end, mRNA sequence [AW919694]
A_44_P396817	-1.24224	5.04753	0.00146296	0.0433085	Prlh	Rattus norvegicus prolactin releasing hormone (Prlh), mRNA [NM_022222]
A_43_P14915	-1.74502	4.85804	0.00146729	0.0433085	C6	Rattus norvegicus complement component 6 (C6), mRNA [NM_176074]
A_42_P651681	-1.05803	5.4612	0.00148757	0.0433414	Npvf	Rattus norvegicus neuropeptide VF precursor (Npvf), mRNA [NM_023952]
A_44_P226649	2.04411	2.77706	0.00149714	0.043434	Slc6a5	Rattus norvegicus solute carrier family 6 (neurotransmitter transporter, glycine), member 5 (Slc6a5), mRNA [NM_203334]
A_42_P520349	-1.19345	7.35649	0.001506	0.0435677	Clec10a	Rattus norvegicus C-type lectin domain family 10, member A (Clec10a), mRNA [NM_022393]
A_44_P636724	-1.85901	3.30952	0.00151029	0.0435677
A_44_P520175	-1.05423	6.15463	0.00152405	0.0436558	Masp1	AY135528S2 Rattus norvegicus serine protease MASP3 (Masp1/3) gene, exon 11 and partial cds; alternatively spliced [AY135529]
A_44_P185171	1.03952	5.79498	0.00155406	0.0440821	Pak6	Rattus norvegicus p21 protein (Cdc42/Rac)-activated kinase 6 (Pak6), mRNA [NM_001106498]
A_44_P205599	-2.26439	3.83197	0.001628	0.044865	Cyp2b3	Rattus norvegicus cytochrome P450, family 2, subfamily b, polypeptide 3 (Cyp2b3), mRNA [NM_173294]
A_44_P558231	1.08471	6.35753	0.00175906	0.0469209	Slc7a4	Rattus norvegicus solute carrier family 7 (cationic amino acid transporter, y+ system), member 4 (Slc7a4), mRNA [NM_001107078]
A_44_P484607	1.43603	5.17455	0.00176098	0.0469209	Gipr	Rattus norvegicus gastric inhibitory polypeptide receptor (Gipr), mRNA [NM_012714]
A_44_P518332	-1.10456	3.80861	0.00179935	0.0473842	Dach2	PREDICTED: Rattus norvegicus dachshund homolog 2 (Drosophila) (predicted) (Dach2_predicted), mRNA [XM_228458]
A_43_P18397	-1.12779	8.41126	0.0018016	0.0473842	Tcfap2b	Rattus norvegicus transcription factor AP-2 beta (Tcfap2b), mRNA [NM_001106896]
A_42_P655047	-1.37925	7.30022	0.00182998	0.0477689	Prrx2	Rattus norvegicus paired related homeobox 2 (Prrx2), mRNA [NM_001105739]
A_44_P426986	-1.51373	3.5886	0.00189787	0.0488725	Zbtb39	Rattus norvegicus zinc finger and BTB domain containing 39 (Zbtb39), mRNA [NM_001130537]
