# Supplementary material for: Spatial and Temporal Gene Expression Differences in Core and Periinfarct Areas in Experimental Stroke: A Microarray Analysis
Source: PLoS One. 2012 Dec 17;7(12):e52121. doi: 10.1371/journal.pone.0052121 (PMC3524135; doi:10.1371/journal.pone.0052121)
Supplement: Table S6 — Differentially expressed genes in the core compared with periinfarct at 3 d. (XLS) [file pone.0052121.s006.xls]

## Sheet: Hoja2
CORE vs PI (3d)	Differentially expressed genes in the core compared with periinfarct at 3d
Probe	logFC	A	pvalue	adjpvalue	Symbol	Description
A_42_P495969	2.33686	9.86975	2.46565e-10	3.78635e-06	Apoc1	Rattus norvegicus apolipoprotein C-I (Apoc1), transcript variant 1, mRNA [NM_012824]
A_44_P150112	1.34071	6.19707	3.71301e-10	3.78635e-06	LOC684506	PREDICTED: Rattus norvegicus phosphatidylinositol glycan, class Z, transcript variant 1 (Pigz), mRNA [XM_002724730]
A_44_P448964	3.08439	1.88634	9.4693e-10	6.43754e-06		BE117044 UI-R-BJ1-awt-b-10-0-UI.s1 UI-R-BJ1 Rattus norvegicus cDNA clone UI-R-BJ1-awt-b-10-0-UI 3', mRNA sequence [BE117044]
A_44_P669698	3.41675	4.05618	1.98548e-09	1.01235e-05
A_44_P370229	1.05383	12.974	3.11622e-09	1.21708e-05	Fam20c	Rattus norvegicus family with sequence similarity 20, member C (Fam20c), mRNA [NM_001012238]
A_44_P1044658	2.05923	6.53036	4.18743e-09	1.22004e-05		UI-R-BJ0-adp-c-01-0-UI.s1 UI-R-BJ0 Rattus norvegicus cDNA clone UI-R-BJ0-adp-c-01-0-UI 3', mRNA sequence [AW251647]
A_42_P816020	1.36401	7.94512	6.98431e-09	1.4317e-05	Trpv2	Rattus norvegicus transient receptor potential cation channel, subfamily V, member 2 (Trpv2), mRNA [NM_017207]
A_44_P945986	-1.4415	10.6206	7.01986e-09	1.4317e-05	Slc25a18	Rattus norvegicus solute carrier family 25 (mitochondrial carrier), member 18 (Slc25a18), nuclear gene encoding mitochondrial protein, mRNA [NM_001044280]
A_43_P11563	-1.09748	9.46266	1.02549e-08	1.74682e-05	Cnr1	Rattus norvegicus cannabinoid receptor 1 (brain) (Cnr1), mRNA [NM_012784]
A_44_P338149	1.47458	5.41667	1.02779e-08	1.74682e-05	Hgd	Rattus norvegicus homogentisate 1, 2-dioxygenase (Hgd), mRNA [NM_001012145]
A_44_P306368	1.08274	9.63078	1.16012e-08	1.79811e-05	Lipa	Rattus norvegicus lipase A, lysosomal acid, cholesterol esterase (Lipa), mRNA [NM_012732]
A_42_P727231	1.51746	9.47935	1.2343e-08	1.79811e-05	Metrnl
A_42_P686078	2.34968	3.86065	1.47871e-08	2.01055e-05		Adipogenin (Small adipocyte factor 1)(SMAF-1) [Source:UniProtKB/Swiss-Prot;Acc:Q8R400] [ENSRNOT00000066624]
A_44_P624051	-1.11124	8.97769	2.42331e-08	2.69376e-05
A_44_P175364	1.65962	7.1116	2.75712e-08	2.69376e-05	Mafb	Rattus norvegicus v-maf musculoaponeurotic fibrosarcoma oncogene homolog B (avian) (Mafb), mRNA [NM_019316]
A_44_P807058	1.96596	8.15943	2.93383e-08	2.69376e-05	Emp1	Rattus norvegicus epithelial membrane protein 1 (Emp1), mRNA [NM_012843]
A_44_P191632	-1.27485	9.63967	3.03783e-08	2.69376e-05	Odz2	Rattus norvegicus odz, odd Oz/ten-m homolog 2 (Drosophila) (Odz2), mRNA [NM_020088]
A_44_P930477	2.1945	1.30967	4.12055e-08	3.1686e-05
A_42_P572521	2.54826	6.98827	4.28829e-08	3.1686e-05	C5ar1	Rattus norvegicus complement component 5a receptor 1 (C5ar1), mRNA [NM_053619]
A_44_P1016480	1.29566	6.2016	4.39186e-08	3.1686e-05	Lpl	Rattus norvegicus lipoprotein lipase (Lpl), mRNA [NM_012598]
A_43_P11992	-1.02311	12.4358	4.45614e-08	3.1686e-05	Ntrk3	Rattus norvegicus neurotrophic tyrosine kinase, receptor, type 3 (Ntrk3), mRNA [NM_019248]
A_43_P16753	1.20358	7.01499	4.82311e-08	3.1686e-05	Man2a1	Rattus norvegicus mannosidase, alpha, class 2A, member 1 (Man2a1), mRNA [NM_012979]
A_44_P240953	1.19317	7.79732	4.91211e-08	3.1686e-05	Furin	Rattus norvegicus furin (paired basic amino acid cleaving enzyme) (Furin), mRNA [NM_019331]
A_44_P238237	1.2008	7.25827	5.2385e-08	3.23755e-05	Comt	Rattus norvegicus catechol-O-methyltransferase (Comt), mRNA [NM_012531]
A_43_P23092	2.21562	4.61715	6.0236e-08	3.51571e-05	F5	Rattus norvegicus coagulation factor V (proaccelerin, labile factor) (F5), mRNA [NM_001047878]
A_44_P487910	1.4488	8.59054	6.8347e-08	3.7674e-05	Lrrc33	Rattus norvegicus leucine rich repeat containing 33 (Lrrc33), mRNA [NM_001024995]
A_44_P462661	2.82862	7.63343	7.28453e-08	3.84477e-05	Il1rn	Rattus norvegicus interleukin 1 receptor antagonist (Il1rn), mRNA [NM_022194]
A_44_P192543	1.34518	6.96173	8.87575e-08	4.25401e-05	Fkbp11	Rattus norvegicus FK506 binding protein 11 (Fkbp11), mRNA [NM_001013105]
A_44_P199179	-1.31747	5.95908	8.98633e-08	4.25401e-05	Kctd16	Rattus norvegicus potassium channel tetramerisation domain containing 16 (Kctd16), mRNA [NM_001172155]
A_44_P293169	1.29391	7.1931	9.46986e-08	4.25401e-05	Mical1	Rattus norvegicus microtubule associated monoxygenase, calponin and LIM domain containing 1 (Mical1), mRNA [NM_001106397]
A_44_P592915	1.19434	8.52274	9.56189e-08	4.25401e-05		Q8D734_VIBVU (Q8D734) Uncharacterized protein conserved in archaea, partial (7%) [TC619661]
A_44_P347340	2.16591	4.48018	1.01083e-07	4.28284e-05	Ccdc15	Rattus norvegicus similar to Glycerol-3-phosphate transporter (G-3-P transporter) (G-3-P permease) (LOC367056), mRNA [XM_345918]
A_44_P293904	1.74567	5.66078	1.02326e-07	4.28284e-05	Syk	Rattus norvegicus spleen tyrosine kinase (Syk), mRNA [NM_012758]
A_44_P1020967	1.32348	6.62909	1.02897e-07	4.28284e-05		F178198S22 MMSET type II {Homo sapiens} (exp=-1; wgp=0; cg=0), partial (80%) [TC584999]
A_42_P675879	-1.16756	9.48583	1.22262e-07	4.98706e-05	Cyp4f4	Rattus norvegicus cytochrome P450, family 4, subfamily f, polypeptide 4 (Cyp4f4), mRNA [NM_173123]
A_44_P1039249	1.91019	7.96071	1.41801e-07	5.3704e-05	Dok3	Rattus norvegicus docking protein 3 (Dok3), mRNA [NM_001107336]
A_44_P321359	-1.10936	7.07844	1.47459e-07	5.3704e-05		Rattus norvegicus similar to RIKEN cDNA B230354B21 gene (LOC307839), mRNA [XM_226455]
A_43_P12786	3.81852	2.50209	1.60605e-07	5.47525e-05	Fabp4	Rattus norvegicus fatty acid binding protein 4, adipocyte (Fabp4), mRNA [NM_053365]
A_44_P508683	1.8403	5.9947	1.61076e-07	5.47525e-05		Rattus norvegicus similar to hypothetical protein FLJ11127 (LOC310190), mRNA [XM_226886]
A_42_P522194	1.16358	6.21323	1.71917e-07	5.65525e-05	Atp2a3	Rattus norvegicus ATPase, Ca++ transporting, ubiquitous (Atp2a3), mRNA [NM_012914]
A_44_P763036	1.21928	7.08932	2.04866e-07	6.05543e-05		Q4RDW6_TETNG (Q4RDW6) Chromosome undetermined SCAF15514, whole genome shotgun sequence. (Fragment), partial (6%) [TC608341]
A_42_P718390	1.28253	7.72501	2.13512e-07	6.07135e-05	Prrc1	Rattus norvegicus proline-rich coiled-coil 1 (Prrc1), mRNA [NM_001033887]
A_44_P448431	3.86036	2.37209	2.19534e-07	6.07135e-05	Cd8a	Rattus norvegicus CD8a molecule (Cd8a), mRNA [NM_031538]
A_42_P642575	1.5619	5.2122	2.24187e-07	6.07135e-05	Agmat	Rattus norvegicus agmatine ureohydrolase (agmatinase) (Agmat), mRNA [NM_001048185]
A_44_P465660	1.25597	9.48359	2.34652e-07	6.13555e-05	Anxa4	Rattus norvegicus annexin A4 (Anxa4), mRNA [NM_024155]
A_44_P400211	1.02014	6.85155	2.50453e-07	6.29398e-05	Sgpl1	Rattus norvegicus sphingosine-1-phosphate lyase 1 (Sgpl1), mRNA [NM_173116]
A_44_P1012463	1.71557	4.2079	2.64087e-07	6.41198e-05		Q3RTP9_RALME (Q3RTP9) L-carnitine dehydratase/bile acid-inducible protein F, partial (5%) [TC634415]
A_43_P13272	-1.09328	11.4384	2.75269e-07	6.60484e-05	Agt	Rattus norvegicus angiotensinogen (serpin peptidase inhibitor, clade A, member 8) (Agt), mRNA [NM_134432]
A_44_P292487	1.11883	10.7353	3.00752e-07	6.97028e-05	Scpep1	Rattus norvegicus serine carboxypeptidase 1 (Scpep1), mRNA [NM_133383]
A_43_P15533	2.73432	2.3524	3.14581e-07	6.97901e-05	Cebpe	Rattus norvegicus CCAAT/enhancer binding protein (C/EBP), epsilon (Cebpe), mRNA [NM_017095]
A_44_P840798	1.34029	5.31657	3.1478e-07	6.97901e-05	Eya3	Rattus norvegicus eyes absent homolog 3 (Drosophila) (Eya3), mRNA [NM_001107910]
A_42_P509843	1.19474	8.86873	3.14817e-07	6.97901e-05	Tradd	Rattus norvegicus TNFRSF1A-associated via death domain (Tradd), mRNA [NM_001100480]
A_44_P716397	1.00419	8.43197	3.21587e-07	7.05243e-05		UI-R-C4-akx-b-06-0-UI.r1 UI-R-C4 Rattus norvegicus cDNA clone UI-R-C4-akx-b-06-0-UI 5', mRNA sequence [BF564017]
A_44_P1040642	1.33103	7.06877	3.49795e-07	7.46798e-05	Mafb	Rattus norvegicus v-maf musculoaponeurotic fibrosarcoma oncogene homolog B (avian) (Mafb), mRNA [NM_019316]
A_43_P16171	-1.83186	5.3689	3.50496e-07	7.46798e-05		Rattus norvegicus vitamin A-deficient testicular protein 3-like mRNA, partial sequence. [AF473843]
A_44_P366723	1.86649	10.3672	3.53609e-07	7.46798e-05	Igf1	Rattus norvegicus insulin-like growth factor 1 (Igf1), transcript variant 2, mRNA [NM_178866]
A_44_P540910	1.21273	6.59888	3.55182e-07	7.46798e-05	Casp6	Rattus norvegicus caspase 6 (Casp6), mRNA [NM_031775]
A_44_P393580	1.5126	7.32739	3.60595e-07	7.50442e-05	Esyt1	Rattus norvegicus extended synaptotagmin-like protein 1 (Esyt1), mRNA [NM_017249]
A_44_P146712	2.4097	1.74785	3.70485e-07	7.63236e-05	Mapk13	Rattus norvegicus mitogen activated protein kinase 13 (Mapk13), mRNA [NM_019231]
A_42_P800988	1.27328	9.804	3.86604e-07	7.7837e-05	Ptafr	Rattus norvegicus platelet-activating factor receptor (Ptafr), mRNA [NM_053321]
A_44_P562251	1.34083	6.73718	3.86666e-07	7.7837e-05	Ncapg2	PREDICTED: Rattus norvegicus leucine zipper protein 5 (predicted) (Luzp5_predicted), mRNA [XM_343124]
A_44_P1001551	2.32798	5.45806	4.08953e-07	7.941e-05	Batf	Rattus norvegicus basic leucine zipper transcription factor, ATF-like (Batf), mRNA [NM_001106748]
A_44_P606490	1.62	7.18847	4.33337e-07	8.25973e-05	Rftn1	Rattus norvegicus raftlin lipid raft linker 1 (Rftn1), mRNA [NM_001135011]
A_42_P480723	2.71414	5.19808	4.46203e-07	8.35762e-05	Cd8b	Rattus norvegicus CD8b molecule (Cd8b), mRNA [NM_031539]
A_44_P340261	2.84789	1.67115	4.49408e-07	8.35762e-05	RGD1305807	Rattus norvegicus hypothetical LOC298077 (RGD1305807), mRNA [NM_001025276]
A_44_P520159	2.04258	5.25888	4.50767e-07	8.35762e-05	P2ry2	Rattus norvegicus purinergic receptor P2Y, G-protein coupled, 2 (P2ry2), mRNA [NM_017255]
A_44_P715779	-1.09603	9.09347	4.62129e-07	8.44653e-05		AY558558 YKL202W {Saccharomyces cerevisiae} (exp=-1; wgp=0; cg=0), partial (7%) [TC596255]
A_44_P360219	1.38595	7.76537	4.63845e-07	8.44653e-05	Stk10	Rattus norvegicus serine/threonine kinase 10 (Stk10), mRNA [NM_019206]
A_44_P177369	-1.14827	5.93215	4.7799e-07	8.47705e-05		BI290063 UI-R-DK0-cfr-d-07-0-UI.s1 UI-R-DK0 Rattus norvegicus cDNA clone UI-R-DK0-cfr-d-07-0-UI 3', mRNA sequence [BI290063]
A_43_P19776	2.46605	2.3393	4.96118e-07	8.68943e-05	LOC681325	Rattus norvegicus hypothetical protein LOC681325 (LOC681325), mRNA [NM_001109439]
A_44_P777173	1.35055	6.86306	5.35891e-07	9.10792e-05	Npl	Rattus norvegicus N-acetylneuraminate pyruvate lyase (Npl), mRNA [NM_001013984]
A_43_P17697	1.73541	8.02094	5.52495e-07	9.31251e-05	Ms4a6b	Rattus norvegicus membrane-spanning 4-domains, subfamily A, member 6B (Ms4a6b), mRNA [NM_001006975]
A_44_P1001528	1.51251	11.331	5.78013e-07	9.5523e-05	Tcirg1	T-cell, immune regulator 1, ATPase, H+ transporting, lysosomal V0 subunit A3 [Source:RefSeq peptide;Acc:NP_954520] [ENSRNOT00000023425]
A_44_P343859	1.6347	7.77636	6.07205e-07	9.90715e-05	Csf1	Rattus norvegicus colony stimulating factor 1 (macrophage) (Csf1), mRNA [NM_023981]
A_44_P623330	1.2019	5.27797	6.15331e-07	9.96007e-05		Rattus norvegicus cDNA clone IMAGE:7375143. [BC098786]
A_42_P631493	1.17703	11.3613	6.33912e-07	0.000100517	Csda	Rattus norvegicus cold shock domain protein A (Csda), mRNA [NM_031979]
A_42_P462299	1.45254	8.28239	6.41635e-07	0.000100517	Dnase2a	Rattus norvegicus deoxyribonuclease II alpha (Dnase2a), mRNA [NM_138539]
A_43_P17939	1.22765	5.35321	6.42798e-07	0.000100517		BC007785 SNX8 protein {Homo sapiens} (exp=-1; wgp=0; cg=0), partial (33%) [TC644990]
A_42_P652975	1.22308	10.4824	6.65351e-07	0.000100517	Arhgap9	Rattus norvegicus Rho GTPase activating protein 9 (Arhgap9), transcript variant 2, mRNA [NM_001012198]
A_42_P471271	1.6735	10.4234	6.986e-07	0.000101027	Ptpn6	Rattus norvegicus protein tyrosine phosphatase, non-receptor type 6 (Ptpn6), mRNA [NM_053908]
A_44_P948202	-1.00741	8.79279	7.01467e-07	0.000101027		Q4TB28_TETNG (Q4TB28) Chromosome undetermined SCAF7209, whole genome shotgun sequence, partial (6%) [TC604003]
A_42_P602511	2.59147	6.9368	7.03399e-07	0.000101027	Kcnn4	Rattus norvegicus potassium intermediate/small conductance calcium-activated channel, subfamily N, member 4 (Kcnn4), mRNA [NM_023021]
A_44_P196440	-1.07392	5.14545	7.30088e-07	0.000102691	Cnksr2	Rattus norvegicus connector enhancer of kinase suppressor of Ras 2 (Cnksr2), transcript variant 1, mRNA [NM_001113366]
A_43_P22042	1.37641	10.5445	7.89359e-07	0.000108047	Pla2g7	Rattus norvegicus phospholipase A2, group VII (platelet-activating factor acetylhydrolase, plasma) (Pla2g7), mRNA [NM_001009353]
A_44_P562197	1.50014	5.21515	8.4342e-07	0.000112428
A_44_P318861	1.80435	7.04028	8.8571e-07	0.000115795		Q69ZF2_MOUSE (Q69ZF2) MKIAA1607 protein (Fragment), partial (26%) [TC603060]
A_44_P730251	1.32203	8.20816	9.09754e-07	0.000116695	Slc25a24	Rattus norvegicus solute carrier family 25 (mitochondrial carrier, phosphate carrier), member 24 (Slc25a24), nuclear gene encoding mitochondrial protein, mRNA [NM_001127544]
A_44_P698554	1.01167	7.02042	9.2213e-07	0.000117543	Hist2h3c2	Rattus norvegicus histone cluster 2, H3c2 (Hist2h3c2), mRNA [NM_001107698]
A_44_P421764	1.21037	8.52386	9.76023e-07	0.000122265	LOC685707	PREDICTED: Rattus norvegicus similar to neuron navigator 1 (LOC685707), mRNA [XR_006273]
A_43_P21977	1.6958	5.24917	9.76262e-07	0.000122265	Adam8	PREDICTED: Rattus norvegicus similar to cysteine-rich glycoprotein (predicted) (RGD1566394_predicted), mRNA [XM_574584]
A_44_P1003602	1.85696	4.72058	9.77767e-07	0.000122265	LOC300024	Ly6-A antigen Fragment [Source:UniProtKB/TrEMBL;Acc:Q63316] [ENSRNOT00000043055]
A_44_P270468	1.43748	6.93959	1.00114e-06	0.000122265	Slc15a3	Rattus norvegicus solute carrier family 15, member 3 (Slc15a3), mRNA [NM_139341]
A_43_P12024	-1.00903	9.59347	1.00972e-06	0.000122579	Cntn3	Rattus norvegicus contactin 3 (plasmacytoma associated) (Cntn3), mRNA [NM_019329]
A_44_P480573	1.87606	5.67705	1.03761e-06	0.000123958	Cytip	Rattus norvegicus cytohesin 1 interacting protein (Cytip), mRNA [NM_001012086]
A_44_P1047467	1.11941	6.4771	1.03931e-06	0.000123958	Igf2bp2	PREDICTED: Rattus norvegicus similar to IGF-II mRNA-binding protein 2 (predicted) (RGD1305614_predicted), mRNA [XM_221343]
A_44_P342187	1.03908	6.99879	1.05301e-06	0.000124101	S1pr2	Rattus norvegicus sphingosine-1-phosphate receptor 2 (S1pr2), mRNA [NM_017192]
A_42_P624945	-1.06458	8.84528	1.07406e-06	0.000124341	Begain	Rattus norvegicus brain-enriched guanylate kinase-associated (Begain), transcript variant 2, mRNA [NM_024163]
A_42_P738277	1.16655	8.41326	1.10118e-06	0.000124341	Kcnk6	Rattus norvegicus potassium channel, subfamily K, member 6 (Kcnk6), mRNA [NM_053806]
A_44_P318029	1.09565	6.29054	1.10417e-06	0.000124341	LOC689959	Rattus norvegicus hypothetical protein LOC689959 (LOC689959), mRNA [NM_001109559]
A_42_P511401	1.54962	9.65888	1.11102e-06	0.000124341	Crip	Rattus norvegicus cysteine-rich intestinal protein (Crip), mRNA [NM_001134933]
A_44_P508554	2.53267	2.39892	1.11296e-06	0.000124341	Ncf2	Rattus norvegicus neutrophil cytosolic factor 2 (Ncf2), mRNA [NM_001100984]
A_44_P379360	1.75763	5.17514	1.13568e-06	0.000124341	Fut7	Rattus norvegicus fucosyltransferase 7 (alpha (1,3) fucosyltransferase) (Fut7), mRNA [NM_199491]
A_44_P108304	1.08071	6.28442	1.1454e-06	0.000124341	Slc41a2	Rattus norvegicus solute carrier family 41, member 2 (Slc41a2), mRNA [NM_001108742]
A_44_P500013	2.1394	6.0719	1.163e-06	0.000124341	Anpep	Rattus norvegicus alanyl (membrane) aminopeptidase (Anpep), mRNA [NM_031012]
A_44_P198935	1.34315	5.8206	1.16716e-06	0.000124341	Vasp	Rattus norvegicus vasodilator-stimulated phosphoprotein (Vasp), mRNA [NM_001108475]
A_42_P805300	1.09349	13.0333	1.16858e-06	0.000124341	Gpx1	Rattus norvegicus glutathione peroxidase 1 (Gpx1), mRNA [NM_030826]
A_44_P336423	1.16748	5.72249	1.18274e-06	0.000124341	LOC689959	Rattus norvegicus hypothetical protein LOC689959 (LOC689959), mRNA [NM_001109559]
A_43_P12403	1.97679	5.81224	1.26769e-06	0.000127993	Fgr	Rattus norvegicus Gardner-Rasheed feline sarcoma viral (v-fgr) oncogene homolog (Fgr), mRNA [NM_024145]
A_43_P12451	1.72395	8.94969	1.35795e-06	0.000129353	Slc16a3	Rattus norvegicus solute carrier family 16, member 3 (monocarboxylic acid transporter 4) (Slc16a3), mRNA [NM_030834]
A_44_P471901	1.65125	4.30474	1.36753e-06	0.000129353	Rod1	Rattus norvegicus ROD1 regulator of differentiation 1 (S. pombe) (Rod1), mRNA [NM_031346]
A_44_P402641	1.28771	7.01407	1.37435e-06	0.000129353	Ugt1a2	Rattus norvegicus UDP glucuronosyltransferase 1 family, polypeptide A2 (Ugt1a2), mRNA [NM_201423]
A_43_P12409	1.22845	8.37074	1.3763e-06	0.000129353	Anxa4	Rattus norvegicus annexin A4 (Anxa4), mRNA [NM_024155]
A_42_P662543	2.84571	2.12944	1.41045e-06	0.000131955	Atp6v0d2	Rattus norvegicus ATPase, H+ transporting, lysosomal 38kDa, V0 subunit d2 (Atp6v0d2), mRNA [NM_001011972]
A_42_P522638	1.37353	6.72283	1.53996e-06	0.000140212	Pqlc3	Rattus norvegicus PQ loop repeat containing 3 (Pqlc3), mRNA [NM_001034952]
A_44_P917396	-1.07649	10.9194	1.57128e-06	0.000140554
A_44_P165543	1.69597	4.64254	1.59982e-06	0.000141862	Plcb2	Rattus norvegicus phospholipase C, beta 2 (Plcb2), mRNA [NM_053478]
A_44_P946378	1.84094	6.90688	1.64542e-06	0.000144173
A_43_P15022	1.33326	7.40821	1.65177e-06	0.000144173		AW916092 EST347396 Rat gene index, normalized rat, norvegicus, Bento Soares Rattus norvegicus cDNA clone RGIDF87 5' end, mRNA sequence [AW916092]
A_42_P653257	1.93041	5.96281	1.66608e-06	0.000144173	Ptpn7	Rattus norvegicus protein tyrosine phosphatase, non-receptor type 7 (Ptpn7), mRNA [NM_145683]
A_44_P200968	1.15781	8.21804	1.66829e-06	0.000144173	Tlr6	Rattus norvegicus toll-like receptor 6 (Tlr6), mRNA [NM_207604]
A_44_P961496	-1.11743	5.0402	1.71427e-06	0.000145409		Q4RWV4_TETNG (Q4RWV4) Chromosome 15 SCAF14981, whole genome shotgun sequence, partial (6%) [TC615769]
A_42_P633797	1.84114	3.9314	1.81687e-06	0.000151245	Dpep2	Rattus norvegicus dipeptidase 2 (Dpep2), mRNA [NM_001011928]
A_44_P745827	1.69266	6.34247	1.82815e-06	0.000151395
A_44_P991864	1.31121	5.7562	1.84918e-06	0.000151395	Ece1	Rattus norvegicus endothelin converting enzyme 1 (Ece1), mRNA [NM_053596]
A_44_P418942	1.68681	4.43241	1.86321e-06	0.000151395	Myo7a	Rattus norvegicus myosin VIIA (Myo7a), mRNA [NM_153473]
A_44_P336304	2.41064	2.18478	1.89913e-06	0.000153702		BQ205045 UI-R-DZ1-cnh-e-10-0-UI.s1 NCI_CGAP_DZ1 Rattus norvegicus cDNA clone IMAGE:7345620 3', mRNA sequence [BQ205045]
A_44_P761764	1.42652	8.4605	1.92359e-06	0.000153816	Rin3	Rattus norvegicus Ras and Rab interactor 3 (Rin3), mRNA [NM_001108052]
A_44_P1004840	1.14354	6.48531	1.93018e-06	0.000153816	Tnfsf9	Rattus norvegicus tumor necrosis factor (ligand) superfamily, member 9 (Tnfsf9), mRNA [NM_181384]
A_44_P744512	1.01784	6.75677	1.99682e-06	0.00015724		Histone H3.1 [Source:UniProtKB/Swiss-Prot;Acc:Q6LED0] [ENSRNOT00000044930]
A_44_P920164	2.12905	4.32464	2.06416e-06	0.000161086	Mboat1	Rattus norvegicus membrane bound O-acyltransferase domain containing 1 (Mboat1), mRNA [NM_001109120]
A_43_P11749	1.92739	9.79979	2.0746e-06	0.000161086	Hck	Rattus norvegicus hemopoietic cell kinase (Hck), mRNA [NM_013185]
A_44_P158798	1.41097	6.42072	2.09078e-06	0.000161086	Vcan	Rattus norvegicus versican (Vcan), transcript variant 2, mRNA [NM_053663]
A_44_P1033053	-1.34347	5.41155	2.09305e-06	0.000161086	Ryr1l	Ryanodine receptor type 1 Fragment [Source:UniProtKB/TrEMBL;Acc:Q9R272] [ENSRNOT00000027893]
A_44_P128916	2.02658	4.73898	2.16794e-06	0.00016376	Acap1	Rattus norvegicus ArfGAP with coiled-coil, ankyrin repeat and PH domains 1 (Acap1), mRNA [NM_001105796]
A_43_P13426	1.45468	7.27508	2.22441e-06	0.000165881	Ceacam10	Rattus norvegicus carcinoembryonic antigen-related cell adhesion molecule 10 (Ceacam10), mRNA [NM_173339]
A_44_P592248	1.3314	9.96968	2.28908e-06	0.000168954	Slc24a6	Rattus norvegicus solute carrier family 24 (sodium/potassium/calcium exchanger), member 6 (Slc24a6), mRNA [NM_001017488]
A_43_P12940	1.0813	9.71579	2.30297e-06	0.000168954	Bak1	Rattus norvegicus BCL2-antagonist/killer 1 (Bak1), mRNA [NM_053812]
A_44_P528667	-1.00036	8.36841	2.33345e-06	0.000170117		Q5DTF9_MOUSE (Q5DTF9) MKIAA4235 protein (Fragment), complete [TC624936]
A_44_P931730	-1.03353	6.96748	2.34459e-06	0.000170171
A_44_P608258	3.12319	1.39941	2.37973e-06	0.000172094
A_43_P19799	1.38613	5.10735	2.46367e-06	0.000176304	RGD1563222	Rattus norvegicus similar to RIKEN cDNA A930018P22 (RGD1563222), mRNA [NM_001108585]
A_44_P905623	1.69974	6.17204	2.47908e-06	0.000176786		UI-R-C3-sr-g-07-0-UI.r1 UI-R-C3 Rattus norvegicus cDNA clone UI-R-C3-sr-g-07-0-UI 5', mRNA sequence [BF523192]
A_43_P13117	1.60855	5.56246	2.54464e-06	0.000178673	Lcp2	Rattus norvegicus lymphocyte cytosolic protein 2 (Lcp2), mRNA [NM_130421]
A_44_P659391	1.46655	4.81569	2.55329e-06	0.000178673		AGENCOURT_28626242 NIH_MGC_249 Rattus norvegicus cDNA clone IMAGE:7379363 5', mRNA sequence [CO564505]
A_44_P1041312	1.55085	8.20977	2.57562e-06	0.000178673	Fes	Rattus norvegicus feline sarcoma oncogene (Fes), mRNA [NM_001108488]
A_44_P670852	-1.18563	7.46751	2.6012e-06	0.000179836		Q2U7S0_ASPOR (Q2U7S0) Predicted protein, partial (10%) [TC607043]
A_44_P608485	-1.23918	11.5845	2.68252e-06	0.000183449	Robo3	Rattus norvegicus roundabout homolog 3 (Drosophila) (Robo3), mRNA [NM_001108135]
A_44_P832837	-1.04526	7.92361	2.71207e-06	0.000184376		AW143397 EST293693 Normalized rat brain, Bento Soares Rattus sp. cDNA clone RGIBO69 5' end, mRNA sequence [AW143397]
A_44_P313890	-1.64754	5.12733	2.75691e-06	0.000185421	Selv	Rattus norvegicus selenoprotein V (Selv), mRNA [NM_001166396]
A_44_P110231	-1.33071	4.87122	2.78795e-06	0.000185421
A_44_P560009	1.34926	6.23604	2.8244e-06	0.000185907		MUSACACT Mus musculus acyl-coenzyme A:cholesterol acyltransferase (ACACT) mRNA, complete cds [L42293]
A_44_P298049	2.21525	7.49695	2.84224e-06	0.000185907	Ncf1	Rattus norvegicus neutrophil cytosolic factor 1 (Ncf1), mRNA [NM_053734]
A_44_P825726	-1.36697	4.95693	2.85755e-06	0.000186197		STB1_YEAST (P42845) Protein STB1 (SIN3-binding protein 1), partial (6%) [TC614313]
A_44_P1029403	1.87621	8.71004	2.90291e-06	0.000187999	Bst2	Rattus norvegicus bone marrow stromal cell antigen 2 (Bst2), mRNA [NM_198134]
A_44_P992516	1.48758	8.33693	2.90363e-06	0.000187999	Hmha1	Rattus norvegicus histocompatibility (minor) HA-1 (Hmha1), mRNA [NM_001108067]
A_44_P766752	-1.04934	6.96414	2.97354e-06	0.000189209		AGENCOURT_31542127 NIH_MGC_270 Rattus norvegicus cDNA clone IMAGE:7441749 5', mRNA sequence [CV102938]
A_44_P159326	1.43797	6.30615	2.98303e-06	0.000189209		Rattus norvegicus similar to AW046014 protein (LOC363328), mRNA [XM_343667]
A_42_P698409	1.76589	8.17167	3.05099e-06	0.000190874	Enpp3	Rattus norvegicus ectonucleotide pyrophosphatase/phosphodiesterase 3 (Enpp3), mRNA [NM_019370]
A_44_P424087	1.43527	7.16093	3.06966e-06	0.000191455	Iqgap1	Rattus norvegicus IQ motif containing GTPase activating protein 1 (Iqgap1), mRNA [NM_001108489]
A_44_P160841	2.38687	5.73048	3.12197e-06	0.000193533	Calcb	Rattus norvegicus calcitonin-related polypeptide, beta (Calcb), mRNA [NM_138513]
A_44_P450055	-1.09221	6.20115	3.14398e-06	0.000193547	Tcerg1l	Rattus norvegicus transcription elongation regulator 1-like (Tcerg1l), mRNA [NM_001130077]
A_44_P492104	1.61784	9.25665	3.15958e-06	0.000193547	Fermt3	Rattus norvegicus fermitin family homolog 3 (Drosophila) (Fermt3), mRNA [NM_001127543]
A_44_P959202	1.02471	6.29023	3.16015e-06	0.000193547		vaccinia related kinase 2 [Source:RefSeq peptide;Acc:NP_001101836] [ENSRNOT00000010392]
A_44_P157645	1.22054	10.6932	3.27107e-06	0.000198589	Iqgap1	Rattus norvegicus IQ motif containing GTPase activating protein 1, mRNA (cDNA clone IMAGE:5598271), partial cds. [BC169057]
A_43_P12714	1.58298	4.64605	3.34213e-06	0.000201536	C3ar1	Rattus norvegicus complement component 3a receptor 1 (C3ar1), mRNA [NM_032060]
A_44_P731356	2.06831	7.34203	3.35372e-06	0.000201536		TECT1_MOUSE (Q8BZ64) Tectonic-1 precursor, partial (4%) [TC630192]
A_42_P841620	1.80539	6.72665	3.53387e-06	0.000206653		leukocyte immunoglobulin-like receptor, subfamily B (with TM and ITIM domains), member 3-like [Source:RefSeq peptide;Acc:NP_001032434] [ENSRNOT00000059323]
A_44_P928879	1.48223	5.38402	3.56409e-06	0.000206653	Fbn2	Rattus norvegicus fibrillin 2 (Fbn2), mRNA [NM_031826]
A_44_P731278	-1.06747	8.79131	3.56661e-06	0.000206653
A_44_P358440	-1.40777	9.14891	3.61236e-06	0.000207803	Cml3	Probable N-acetyltransferase CML3 (EC 2.3.1.-)(Camello-like protein 3) [Source:UniProtKB/Swiss-Prot;Acc:Q9QXS4] [ENSRNOT00000021103]
A_44_P859342	1.97203	3.84432	3.65891e-06	0.000207803	Il20rb	PREDICTED: Rattus norvegicus similar to hypothetical protein MGC34923 (predicted) (RGD1566151_predicted), mRNA [XM_576456]
A_44_P951201	2.24866	1.49642	3.66683e-06	0.000207803		Q5MPU9_RAT (Q5MPU9) Immunoreceptor Ly49si3, partial (16%) [TC595456]
A_42_P601014	1.56185	8.56176	3.67715e-06	0.000207803	Cmtm7	Rattus norvegicus CKLF-like MARVEL transmembrane domain containing 7 (Cmtm7), mRNA [NM_001109300]
A_43_P23040	1.38464	5.07473	3.67978e-06	0.000207803	Pqlc2	Rattus norvegicus PQ loop repeat containing 2 (Pqlc2), mRNA [NM_001108689]
A_44_P920712	1.33795	7.60331	3.90468e-06	0.000215168	Dock8	Rattus norvegicus dedicator of cytokinesis 8 (Dock8), mRNA [NM_001037793]
A_44_P849592	1.60044	3.71213	3.95712e-06	0.00021579		BF545957 UI-R-C2p-rd-b-05-0-UI.r1 UI-R-C2p Rattus norvegicus cDNA clone UI-R-C2p-rd-b-05-0-UI 5', mRNA sequence [BF545957]
A_44_P273821	1.27531	8.95292	3.98674e-06	0.000216709	Lyn	Rattus norvegicus v-yes-1 Yamaguchi sarcoma viral related oncogene homolog (Lyn), transcript variant 1, mRNA [NM_030857]
A_42_P822726	2.17628	7.24443	4.16246e-06	0.000221654	Myo1g	Rattus norvegicus myosin IG (Myo1g), mRNA [NM_001134843]
A_42_P768024	1.8858	5.39904	4.2553e-06	0.000225008	Spn	Rat mRNA for leukosialin. [Y00090]
A_44_P369080	2.40666	2.20399	4.30286e-06	0.000225008		AI177761 EST221404 Normalized rat placenta, Bento Soares Rattus sp. cDNA clone RPLCF81 3' end, mRNA sequence [AI177761]
A_44_P193945	1.56971	6.51462	4.30313e-06	0.000225008	Bst1	Rattus norvegicus bone marrow stromal cell antigen 1 (Bst1), mRNA [NM_030848]
A_44_P393696	1.40356	7.0689	4.32474e-06	0.000225008	LOC308990	Rattus norvegicus hypothetical protein LOC308990 (LOC308990), mRNA [NM_001025001]
A_44_P541213	1.36015	6.59851	4.36461e-06	0.000226504	LOC681383	Rattus norvegicus similar to Protein C10orf11 homolog (LOC681383), mRNA [NM_001109441]
A_44_P261755	1.81565	4.60648	4.49165e-06	0.000229743		BM392398 UI-R-EB1-clf-g-24-0-UI.s1 UI-R-EB1 Rattus norvegicus cDNA clone UI-R-EB1-clf-g-24-0-UI 3', mRNA sequence [BM392398]
A_42_P810736	1.19666	6.9127	4.51385e-06	0.000229743	Timeless	Rattus norvegicus timeless homolog (Drosophila) (Timeless), mRNA [NM_031340]
A_42_P458530	1.97939	7.59028	4.54309e-06	0.000230488	Ripk3	Rattus norvegicus receptor-interacting serine-threonine kinase 3 (Ripk3), mRNA [NM_139342]
A_44_P808472	1.19178	5.77853	4.62262e-06	0.000230758		Q3NBG0_9PROT (Q3NBG0) Formamidopyrimidine-DNA glycolase , partial (6%) [TC608910]
A_42_P695042	1.24445	8.75815	4.6276e-06	0.000230758	Csf1	Rattus norvegicus colony stimulating factor 1 (macrophage) (Csf1), mRNA [NM_023981]
A_44_P308451	1.0925	5.18831	4.79556e-06	0.000235109		AA997379 UI-R-C0-hn-a-06-0-UI.s1 UI-R-C0 Rattus norvegicus cDNA clone UI-R-C0-hn-a-06-0-UI 3', mRNA sequence [AA997379]
A_44_P316959	1.08497	6.95534	4.83636e-06	0.000236462		AI112954 UI-R-A1-et-d-12-0-UI.s1 UI-R-A1 Rattus norvegicus cDNA clone UI-R-A1-et-d-12-0-UI 3', mRNA sequence [AI112954]
A_44_P508514	2.08726	5.04075	4.87355e-06	0.000237222	LOC100359550	PREDICTED: Rattus norvegicus protein S100-A11-like (LOC100359550), mRNA [XM_002727971]
A_44_P260072	1.67809	8.91143	4.96752e-06	0.000240077	Tbxas1	Rattus norvegicus thromboxane A synthase 1, platelet (Tbxas1), mRNA [NM_012687]
A_43_P15145	1.12293	5.66588	4.98997e-06	0.000240101
A_44_P854093	2.87765	2.14676	5.09e-06	0.000241911		Q7TQ08_RAT (Q7TQ08) Scinderin, complete [TC610455]
A_42_P598934	1.51162	8.10391	5.09991e-06	0.000241911	Lrrfip1	Rattus norvegicus leucine rich repeat (in FLII) interacting protein 1 (Lrrfip1), mRNA [NM_001014269]
A_43_P14228	1.28215	13.1016	5.16337e-06	0.000243386	Cotl1	Rattus norvegicus coactosin-like 1 (Dictyostelium) (Cotl1), mRNA [NM_001108452]
A_44_P304024	1.48108	9.77571	5.16726e-06	0.000243386	Gmfg	Rattus norvegicus glia maturation factor, gamma (Gmfg), mRNA [NM_181091]
A_44_P681660	1.35349	11.1154	5.19881e-06	0.000244308	Fn1	Rattus norvegicus fibronectin 1 (Fn1), mRNA [NM_019143]
A_44_P886515	1.25839	5.13082	5.21103e-06	0.00024432
A_44_P211182	1.07434	5.24504	5.24651e-06	0.000245036	Obfc2a	Rattus norvegicus oligonucleotide/oligosaccharide-binding fold containing 2A (Obfc2a), mRNA [NM_001014216]
A_44_P914868	1.83087	6.30366	5.26948e-06	0.000245036		AGENCOURT_28542706 NIH_MGC_248 Rattus norvegicus cDNA clone IMAGE:7374382 5', mRNA sequence [CO567020]
A_44_P400158	1.05963	6.14212	5.4045e-06	0.000249377	Aurka	Rattus norvegicus aurora kinase A (Aurka), mRNA [NM_153296]
A_44_P492879	1.05835	5.08311	5.46962e-06	0.000251245		Rattus norvegicus similar to mEnx-1 (LOC312299), mRNA [XM_231705]
A_44_P260036	2.99347	4.74922	5.50723e-06	0.000251839	Plau	Rattus norvegicus plasminogen activator, urokinase (Plau), mRNA [NM_013085]
A_43_P22969	-1.08363	6.00497	5.62966e-06	0.000256288	Ryr2	Rattus norvegicus ryanodine receptor 2, cardiac (Ryr2), mRNA [NM_032078]
A_44_P394228	1.09859	8.86598	5.65143e-06	0.000256706	Amdhd2	Rattus norvegicus amidohydrolase domain containing 2 (Amdhd2), mRNA [NM_001024990]
A_44_P819648	1.06376	5.02717	5.6805e-06	0.000257055	Cmtm3	Rattus norvegicus CKLF-like MARVEL transmembrane domain containing 3 (Cmtm3), mRNA [NM_001106164]
A_43_P10923	1.05467	10.1383	5.70484e-06	0.000257412	Scamp2	Rattus norvegicus secretory carrier membrane protein 2 (Scamp2), mRNA [NM_023955]
A_44_P592381	1.22389	6.39331	5.84025e-06	0.000262361	Edem1	PREDICTED: Rattus norvegicus similar to mKIAA0212 protein (predicted) (RGD1563633_predicted), mRNA [XM_238366]
A_44_P349460	2.47665	1.98787	5.92343e-06	0.000265513	Aoah	PREDICTED: Rattus norvegicus similar to acyloxyacyl hydrolase (predicted) (RGD1560514_predicted), mRNA [XM_574041]
A_44_P916289	-1.10084	7.74812	6.07491e-06	0.000269343		UI-R-BT1-akn-f-07-0-UI.s1 UI-R-BT1 Rattus norvegicus cDNA clone UI-R-BT1-akn-f-07-0-UI 3', mRNA sequence [AW529644]
A_44_P363009	2.35145	1.45675	6.12911e-06	0.000271157	Scin	Rattus norvegicus scinderin (Scin), mRNA [NM_198748]
A_44_P323106	1.41457	6.82641	6.33515e-06	0.000276583	Abca1	Rattus norvegicus ATP-binding cassette, sub-family A (ABC1), member 1 (Abca1), mRNA [NM_178095]
A_44_P856007	1.31678	5.90527	6.3467e-06	0.000276583	Iqgap1	Rattus norvegicus IQ motif containing GTPase activating protein 1 (Iqgap1), mRNA [NM_001108489]
A_44_P1032296	2.00196	9.30929	6.41181e-06	0.000278825	Capg	Rattus norvegicus capping protein (actin filament), gelsolin-like (Capg), mRNA [NM_001013086]
A_44_P900924	1.58622	6.73938	6.56811e-06	0.000283957	Rhbdf2	Rattus norvegicus rhomboid 5 homolog 2 (Drosophila) (Rhbdf2), mRNA [NM_001107067]
A_43_P10641	1.61979	7.28515	6.57628e-06	0.000283957	Mgst2	Rattus norvegicus microsomal glutathione S-transferase 2 (Mgst2), mRNA [NM_001106430]
A_44_P462505	-1.11941	4.84326	6.62414e-06	0.000283957		Rattus norvegicus noncoding RNA (Evf2) mRNA, complete sequence. [DQ889715]
A_44_P139742	1.0037	8.98494	6.72653e-06	0.000287003	Npc2	Rattus norvegicus Niemann-Pick disease, type C2 (Npc2), mRNA [NM_173118]
A_42_P469969	1.14727	6.29337	6.74132e-06	0.000287034	Igsf10	Rattus norvegicus immunoglobulin superfamily, member 10 (Igsf10), mRNA [NM_198768]
A_44_P686370	1.05416	5.22971	6.87942e-06	0.000289199
A_44_P161233	1.19159	8.12586	7.03244e-06	0.000292707	Il18	Rattus norvegicus interleukin 18 (Il18), mRNA [NM_019165]
A_43_P12172	1.11183	11.4559	7.05475e-06	0.000293038	Lgmn	Rattus norvegicus legumain (Lgmn), mRNA [NM_022226]
A_44_P638146	1.78448	7.62792	7.10227e-06	0.000293966		Q7S3E7_NEUCR (Q7S3E7) Predicted protein, partial (3%) [TC587594]
A_44_P273146	2.14388	2.64486	7.12849e-06	0.000293966		AA998088 UI-R-C0-id-h-05-0-UI.s1 UI-R-C0 Rattus norvegicus cDNA clone UI-R-C0-id-h-05-0-UI 3', mRNA sequence [AA998088]
A_44_P109998	1.01783	9.51025	7.20957e-06	0.000294668		Q80TD3_MOUSE (Q80TD3) MKIAA1450 protein (Fragment), partial (8%) [TC610873]
A_44_P237153	1.653	5.96032	7.3491e-06	0.000297982	Birc5	Rattus norvegicus baculoviral IAP repeat-containing 5 (Birc5), mRNA [NM_022274]
A_44_P795878	-1.64393	7.31966	7.40341e-06	0.000298995
A_44_P123315	1.04229	12.8749	7.46728e-06	0.000299973	Gpx1	Rattus norvegicus glutathione peroxidase 1 (Gpx1), mRNA [NM_030826]
A_44_P151230	1.13543	5.50198	7.54797e-06	0.000301224	Lpl	Rattus norvegicus lipoprotein lipase (Lpl), mRNA [NM_012598]
A_44_P1017144	1.00307	7.08102	7.5578e-06	0.000301224	Vcan	Rattus norvegicus versican (Vcan), transcript variant 2, mRNA [NM_053663]
A_44_P309013	-1.00588	11.9406	7.57676e-06	0.000301224	Mapt	Rattus norvegicus microtubule-associated protein tau (Mapt), mRNA [NM_017212]
A_44_P328474	-1.10266	7.05788	7.62403e-06	0.000302112	Ryr2	Rattus norvegicus ryanodine receptor 2, cardiac (Ryr2), mRNA [NM_032078]
A_44_P232508	2.01446	6.08554	7.72864e-06	0.000304297		Q2KYQ4_BORA1 (Q2KYQ4) Probable acetyltransferase , partial (11%) [TC585443]
A_44_P192100	1.35486	3.79106	7.80109e-06	0.000304428	Rnase10	Rattus norvegicus ribonuclease, RNase A family, 10 (non-active) (Rnase10), mRNA [NM_001012467]
A_43_P19879	3.38682	3.27959	8.09468e-06	0.00031004	LOC689770	Rattus norvegicus similar to osteoclast inhibitory lectin (LOC689770), mRNA [NM_001142304]
A_44_P670043	-1.0099	8.2599	8.09506e-06	0.00031004
A_44_P369083	2.20266	4.4562	8.15603e-06	0.00031004		AA996984 UI-R-C0-hk-h-02-0-UI.s1 UI-R-C0 Rattus norvegicus cDNA clone UI-R-C0-hk-h-02-0-UI 3', mRNA sequence [AA996984]
A_44_P582605	1.38781	5.47971	8.20285e-06	0.00031004
A_42_P676630	-1.07052	10.9927	8.20594e-06	0.00031004	Gpld1	Rattus norvegicus glycosylphosphatidylinositol specific phospholipase D1 (Gpld1), mRNA [NM_001100512]
A_44_P469787	-1.06292	5.64581	8.28948e-06	0.000312008		Shultzomica06454 Rat lung airway and parenchyma cDNA libraries Rattus norvegicus cDNA clone CP2080 5', mRNA sequence [CF113203]
A_42_P464378	-1.15145	13.9762	8.29166e-06	0.000312008	Itih3	Rattus norvegicus inter-alpha trypsin inhibitor, heavy chain 3 (Itih3), mRNA [NM_017351]
A_44_P468258	1.10402	7.1985	8.47656e-06	0.000315474	Casp1	Rattus norvegicus caspase 1 (Casp1), mRNA [NM_012762]
A_42_P778184	-1.51429	10.5	8.78616e-06	0.000323609	Tnnc2	Rattus norvegicus troponin C type 2 (fast) (Tnnc2), mRNA [NM_001037351]
A_44_P777088	1.30772	5.29671	8.85009e-06	0.000324053
A_43_P21714	2.45843	1.61161	9.20708e-06	0.000331914		CB544572 AMGNNUC:SRIC1-00004-H4-A sric1 (10763) Rattus norvegicus cDNA clone sric1-00004-h4 5', mRNA sequence [CB544572]
A_44_P243279	1.00997	7.58143	9.33567e-06	0.000334037	Parvb	Rattus norvegicus parvin, beta (Parvb), mRNA [NM_001134780]
A_43_P13041	1.45731	4.24299	9.41664e-06	0.00033536	Nr0b2	Rattus norvegicus nuclear receptor subfamily 0, group B, member 2 (Nr0b2), mRNA [NM_057133]
A_42_P685287	1.22976	9.57394	9.64079e-06	0.000342183	Fxyd5	Rattus norvegicus FXYD domain-containing ion transport regulator 5 (Fxyd5), mRNA [NM_021909]
A_44_P749490	-1.07073	12.0794	9.68897e-06	0.000342183		RVL15934 Wackym-Soares normalized rat vestibular cDNA library Rattus norvegicus cDNA 5', mRNA sequence [DV723974]
A_43_P11261	1.42876	9.15089	9.71202e-06	0.000342183		AHNAK nucleoprotein 2 Gene [Source:MGI Symbol;Acc:MGI:2144831] [ENSRNOT00000051326]
A_42_P549942	1.13186	6.53272	9.76368e-06	0.000342183	Fbn2	Rattus norvegicus fibrillin 2 (Fbn2), mRNA [NM_031826]
A_44_P527024	-1.39615	11.8657	9.80107e-06	0.000342282	Col11a2	Rattus norvegicus collagen, type XI, alpha 2 (Col11a2), mRNA [NM_212528]
A_44_P363252	1.06611	8.27893	1.01416e-05	0.000349389	Set	Rattus norvegicus SET nuclear oncogene (Set), mRNA [NM_001012504]
A_44_P520349	-1.02501	6.39628	1.04199e-05	0.000355567	Brdt	bromodomain, testis-specific [Source:RefSeq peptide;Acc:NP_001012031] [ENSRNOT00000002842]
A_44_P299542	-1.14267	5.32021	1.05766e-05	0.000356546	Nlgn2	Rattus norvegicus neuroligin 2 (Nlgn2), mRNA [NM_053992]
A_42_P518855	2.08881	3.73408	1.07533e-05	0.000356724	Bcl2a1d	Rattus norvegicus B-cell leukemia/lymphoma 2 related protein A1d (Bcl2a1d), mRNA [NM_133416]
A_44_P433259	1.20027	8.56475	1.07781e-05	0.000356724	Sipa1	Rattus norvegicus signal-induced proliferation-associated 1 (Sipa1), mRNA [NM_001004089]
A_44_P1031063	1.77192	6.19664	1.08121e-05	0.000356724	Ccdc109b	PREDICTED: Rattus norvegicus similar to hypothetical protein FLJ20647 (predicted) (RGD1305326_predicted), mRNA [XM_215707]
A_44_P792646	1.38834	6.89578	1.0827e-05	0.000356724
A_44_P566471	1.81723	3.7426	1.08463e-05	0.000356724		EST452216 Rat Gene Index, normalized rat, Rattus norvegicus cDNA Rattus norvegicus cDNA clone RGIGI26, mRNA sequence [BF287625]
A_42_P553201	1.42411	8.95886	1.08532e-05	0.000356724	Acp5	Rattus norvegicus acid phosphatase 5, tartrate resistant (Acp5), mRNA [NM_019144]
A_44_P752503	-1.00384	5.13598	1.10495e-05	0.000361144		FM117937 etnohea Rattus norvegicus cDNA clone etnoheaP0042I05 5', mRNA sequence [FM117937]
A_42_P578953	1.02282	7.77542	1.11695e-05	0.000363902		Rattus norvegicus LOC362113 (LOC362113), mRNA [XM_342416]
A_44_P149476	1.33785	6.13256	1.12472e-05	0.000365265	Lrch4	Rattus norvegicus leucine-rich repeats and calponin homology (CH) domain containing 4 (Lrch4), mRNA [NM_001127551]
A_44_P849046	1.96878	6.6621	1.13579e-05	0.000367004	Rab32	Rattus norvegicus RAB32, member RAS oncogene family (Rab32), mRNA [NM_001108902]
A_44_P318466	1.22986	8.21696	1.14441e-05	0.000367004	Trim25	Rattus norvegicus tripartite motif-containing 25 (Trim25), mRNA [NM_001009536]
A_44_P187221	1.0482	6.28336	1.17273e-05	0.000371252	Rab27a	Rattus norvegicus RAB27A, member RAS oncogene family (Rab27a), mRNA [NM_017317]
A_44_P485560	-1.08704	6.4476	1.17505e-05	0.000371252	RGD1563130	PREDICTED: Rattus norvegicus similar to KIAA0342 protein (RGD1563130), mRNA [XM_001076394]
A_42_P785419	1.02295	6.8786	1.18949e-05	0.000372651	Cdk2	Rattus norvegicus cyclin dependent kinase 2 (Cdk2), mRNA [NM_199501]
A_42_P619114	1.90912	6.51856	1.20008e-05	0.000374246	Dnajc22	Rattus norvegicus DnaJ (Hsp40) homolog, subfamily C, member 22 (Dnajc22), mRNA [NM_001014204]
A_42_P468216	1.70135	10.9689	1.21098e-05	0.00037517	Ifi30	Rattus norvegicus interferon gamma inducible protein 30 (Ifi30), mRNA [NM_001030026]
A_44_P425580	1.62666	6.05953	1.2196e-05	0.00037517	Cxcr4	Rattus norvegicus chemokine (C-X-C motif) receptor 4 (Cxcr4), mRNA [NM_022205]
A_42_P473425	1.18658	7.35818	1.23416e-05	0.000377372	Unc13d	Rattus norvegicus unc-13 homolog D (C. elegans) (Unc13d), mRNA [NM_138844]
A_43_P22672	1.58582	5.8141	1.25206e-05	0.000381017	Exo1	Rattus norvegicus exonuclease 1 (Exo1), mRNA [NM_001107198]
A_44_P135224	1.12375	7.03456	1.25355e-05	0.000381017	Plk3	Rattus norvegicus polo-like kinase 3 (Drosophila) (Plk3), mRNA [NM_022187]
A_42_P652586	1.11812	8.75149	1.26129e-05	0.000381379	Stat5a	Rattus norvegicus signal transducer and activator of transcription 5A (Stat5a), mRNA [NM_017064]
A_44_P175568	-1.0912	4.1684	1.26847e-05	0.000381571		Rattus norvegicus similar to T cell receptor V-alpha J-alpha (LOC364314), mRNA [XM_344339]
A_42_P817417	1.30425	7.11763	1.27644e-05	0.000383379	PVR	Rattus norvegicus poliovirus receptor (PVR), mRNA [NM_017076]
A_42_P714311	2.42612	6.60907	1.27824e-05	0.000383379	Ccl3	Rattus norvegicus chemokine (C-C motif) ligand 3 (Ccl3), mRNA [NM_013025]
A_44_P582675	-1.05859	6.44293	1.29077e-05	0.000386		EST352116 Rat gene index, normalized rat, norvegicus, Bento Soares Rattus norvegicus cDNA clone RGIHC82 5' end, mRNA sequence [AW920812]
A_42_P591344	1.49415	7.86833	1.30078e-05	0.000386348	Itgb2	Rattus norvegicus integrin, beta 2 (Itgb2), mRNA [NM_001037780]
A_44_P311136	1.7183	5.81481	1.3014e-05	0.000386348	Vav1	Rattus norvegicus vav 1 guanine nucleotide exchange factor (Vav1), mRNA [NM_012759]
A_44_P180717	1.01175	6.52497	1.35572e-05	0.000395	Pstpip1	Rattus norvegicus proline-serine-threonine phosphatase-interacting protein 1 (Pstpip1), mRNA [NM_001106824]
A_42_P768732	1.57408	7.85524	1.40561e-05	0.000403768		Q7TP10_RAT (Q7TP10) Cc2-36, partial (20%) [TC593311]
A_44_P1029397	1.75414	9.93057	1.40944e-05	0.000404298	Bst2	Rattus norvegicus bone marrow stromal cell antigen 2 (Bst2), mRNA [NM_198134]
A_44_P930234	1.1239	7.08251	1.41523e-05	0.000404818	Baz1a	Rattus norvegicus bromodomain adjacent to zinc finger domain, 1A (Baz1a), mRNA [NM_001170568]
A_44_P405290	-1.57589	4.42707	1.42928e-05	0.000405815		Fraser syndrome 1 homolog (human) Gene [Source:MGI Symbol;Acc:MGI:2385368] [ENSRNOT00000002814]
A_43_P13111	1.15447	9.37519	1.43697e-05	0.000406181	Skap2	Rattus norvegicus src kinase associated phosphoprotein 2 (Skap2), mRNA [NM_130413]
A_44_P864560	1.3951	5.322	1.44353e-05	0.000406646	Lcp2	Rattus norvegicus lymphocyte cytosolic protein 2 (Lcp2), mRNA [NM_130421]
A_44_P979645	1.5553	5.58619	1.45069e-05	0.000408095	Gpr132	Rattus norvegicus G protein-coupled receptor 132 (Gpr132), mRNA [NM_001170595]
A_44_P697615	1.17281	7.5075	1.47682e-05	0.000412599		AW917911 EST349215 Rat gene index, normalized rat, norvegicus, Bento Soares Rattus norvegicus cDNA clone RGIEK03 5' end, mRNA sequence [AW917911]
A_42_P693096	2.32927	4.07187	1.48542e-05	0.00041293		Q6DRH6_BRARE (Q6DRH6) Twistnb-like, partial (5%) [TC581724]
A_44_P1021853	1.19905	9.51251	1.50232e-05	0.000415619		BF289184 EST453775 Rat Gene Index, normalized rat, Rattus norvegicus cDNA Rattus norvegicus cDNA clone RGIHC06, mRNA sequence [BF289184]
A_44_P258773	1.27371	5.42837	1.51557e-05	0.000418268	Fadd	Fas (TNFRSF6)-associated via death domain [Source:RefSeq peptide;Acc:NP_690920] [ENSRNOT00000028302]
A_44_P414242	-1.3096	5.00807	1.58069e-05	0.000428434	Grm6	Rattus norvegicus glutamate receptor, metabotropic 6 (Grm6), mRNA [NM_022920]
A_43_P22402	1.2638	3.82289	1.58233e-05	0.000428434	Fbxo5	Rattus norvegicus F-box protein 5 (Fbxo5), mRNA [NM_001106206]
A_44_P1008787	1.05988	5.84077	1.59684e-05	0.00042939		Q3UGH7_MOUSE (Q3UGH7) Melanocyte cDNA, RIKEN full-length enriched library, clone:G270099J18 product:transmembrane 7 superfamily member 1, full insert sequence, partial (79%) [TC594261]
A_44_P608078	1.23752	8.74113	1.6052e-05	0.000430764		SLAP1_RAT (P59622) SRC-like-adapter (Src-like-adapter protein 1), complete [TC591551]
A_44_P423899	1.04651	5.52294	1.62919e-05	0.000432506		Rattus norvegicus polo-like kinase isoform mRNA, partial cds. [AF053092]
A_44_P469113	1.23901	6.77128	1.63203e-05	0.000432506	Slfn2	Rattus norvegicus schlafen 2 (Slfn2), mRNA [NM_001107031]
A_42_P829301	1.62681	8.29979	1.6329e-05	0.000432506	Slc1a5	Rattus norvegicus solute carrier family 1 (neutral amino acid transporter), member 5 (Slc1a5), mRNA [NM_175758]
A_44_P1053404	1.3179	10.627	1.6573e-05	0.000437059	Fcer1g	Rattus norvegicus Fc fragment of IgE, high affinity I, receptor for; gamma polypeptide (Fcer1g), mRNA [NM_001131001]
A_44_P1017367	-1.01866	8.34384	1.6682e-05	0.00043798	Alb	Rattus norvegicus albumin (Alb), mRNA [NM_134326]
A_43_P18345	1.0544	7.45893	1.68414e-05	0.000440359	LOC684534	TRAM2_MOUSE (Q924Z5) Translocation-associated membrane protein 2, partial (70%) [TC585813]
A_43_P18226	1.73878	8.88458	1.69855e-05	0.000442109	Myo1f	Rattus norvegicus myosin IF (Myo1f), mRNA [NM_001108076]
A_44_P1052361	1.06283	6.69171	1.70628e-05	0.000442392	Slc39a8	Rattus norvegicus solute carrier family 39 (zinc transporter), member 8 (Slc39a8), mRNA [NM_001011952]
A_43_P12080	2.26024	3.91614	1.71324e-05	0.00044286	Mca32	Rattus norvegicus mast cell antigen 32 (Mca32), mRNA [NM_021585]
A_44_P1039616	2.78504	7.3653	1.72463e-05	0.000444675	RGD1559482	Rattus norvegicus similar to immunoglobulin superfamily, member 7 (RGD1559482), mRNA [NM_001168285]
A_44_P175584	1.13439	12.4306	1.76002e-05	0.000450385		PREDICTED: Rattus norvegicus similar to Ab2-162 (RGD1561520), mRNA [XM_345159]
A_42_P788740	1.7607	8.139	1.77311e-05	0.000452598	Folr2	Rattus norvegicus folate receptor 2 (fetal) (Folr2), mRNA [NM_001106283]
A_44_P867917	-1.39567	6.51807	1.80522e-05	0.000456361	Slc25a18	Rattus norvegicus solute carrier family 25 (mitochondrial carrier), member 18 (Slc25a18), nuclear gene encoding mitochondrial protein, mRNA [NM_001044280]
A_42_P569708	1.11488	6.81795	1.82867e-05	0.000458741	Gpsm3	Rattus norvegicus G-protein signaling modulator 3 (AGS3-like, C. elegans) (Gpsm3), mRNA [NM_001003974]
A_42_P585750	2.6708	2.31149	1.85388e-05	0.000462224		Rattus norvegicus similar to hypothetical protein MGC31495 (LOC360655), mRNA [XM_340932]
A_42_P749449	1.15262	8.88845	1.88851e-05	0.000466916	Nckap1l	Rattus norvegicus NCK associated protein 1 like (Nckap1l), mRNA [NM_001108119]
A_44_P960755	1.14727	5.94977	1.89872e-05	0.000468819
A_44_P433783	1.61176	4.59216	1.90471e-05	0.000469418	Sfpi1	Rattus norvegicus SFFV proviral integration 1 (Sfpi1), mRNA [NM_001005892]
A_44_P1038296	2.21721	8.56408	1.90683e-05	0.000469418	Cd68	Rattus norvegicus Cd68 molecule (Cd68), mRNA [NM_001031638]
A_44_P141091	-1.25898	9.73806	1.92081e-05	0.000471987		EST346969 Normalized rat embryo, Bento Soares Rattus sp. cDNA clone RGICZ17 5' end, mRNA sequence [AW915665]
A_44_P886888	-1.04329	6.5443	1.92851e-05	0.000472989
A_44_P377174	-1.17659	6.83091	1.92953e-05	0.000472989		MAGUK p55 subfamily member 3 (Protein MPP3)(Protein Dlgh3) [Source:UniProtKB/Swiss-Prot;Acc:O88954] [ENSRNOT00000055191]
A_44_P527521	1.06223	6.39156	1.94032e-05	0.000475065	RGD1306058	Rattus norvegicus similar to RIKEN cDNA 1110007C09 (RGD1306058), mRNA [NM_001134572]
A_44_P451568	1.09866	5.30972	1.96709e-05	0.000479219	Myo1e	Rattus norvegicus myosin IE (Myo1e), mRNA [NM_173101]
A_44_P153794	1.04388	9.18832	1.99467e-05	0.000480469	Ostf1	Rattus norvegicus osteoclast stimulating factor 1 (Ostf1), mRNA [NM_148892]
A_44_P515852	1.02247	5.90001	2.01803e-05	0.000483048	Tpx2	Rattus norvegicus TPX2, microtubule-associated, homolog (Xenopus laevis) (Tpx2), mRNA [NM_001107790]
A_43_P19712	1.68191	2.58582	2.02021e-05	0.000483048	Gpr65	Rattus norvegicus G-protein coupled receptor 65 (Gpr65), mRNA [NM_001106751]
A_44_P354415	2.86486	2.36374	2.0277e-05	0.000483048	Trem1	Rattus norvegicus triggering receptor expressed on myeloid cells 1 (Trem1), mRNA [NM_001106885]
A_44_P517012	1.62116	5.62193	2.03401e-05	0.000483048	Rac2	Rattus norvegicus ras-related C3 botulinum toxin substrate 2 (rho family, small GTP binding protein Rac2) (Rac2), mRNA [NM_001008384]
A_44_P965493	-1.05909	4.99347	2.04508e-05	0.000483048
A_43_P11879	2.57922	4.85185	2.04872e-05	0.000483048	Htr2b	Rattus norvegicus 5-hydroxytryptamine (serotonin) receptor 2B (Htr2b), mRNA [NM_017250]
A_44_P520859	1.30123	6.12313	2.06346e-05	0.000484842	Pkmyt1	Rattus norvegicus protein kinase, membrane associated tyrosine/threonine 1 (Pkmyt1), mRNA [NM_001105766]
A_42_P541034	1.03793	15.0611	2.067e-05	0.000485115	Ftl	Rattus norvegicus ferritin, light polypeptide (Ftl), mRNA [NM_022500]
A_42_P738549	2.48783	6.70078	2.09495e-05	0.000490223	Napsa	Rattus norvegicus napsin A aspartic peptidase (Napsa), mRNA [NM_031670]
A_44_P402050	2.45282	2.21521	2.09784e-05	0.000490223		BE109691 UI-R-BJ1-aup-a-08-0-UI.s1 UI-R-BJ1 Rattus norvegicus cDNA clone UI-R-BJ1-aup-a-08-0-UI 3', mRNA sequence [BE109691]
A_44_P543583	-1.19461	5.69976	2.11012e-05	0.000490717
A_42_P632374	-1.34248	5.26151	2.2289e-05	0.000505497	Ryr1l	Ryanodine receptor type 1 Fragment [Source:UniProtKB/TrEMBL;Acc:Q9R272] [ENSRNOT00000027893]
A_44_P477555	1.69053	5.17496	2.2485e-05	0.000507842	Ns5atp9	Rattus norvegicus NS5A (hepatitis C virus) transactivated protein 9 (Ns5atp9), mRNA [NM_201418]
A_44_P563835	-1.05479	6.05514	2.26787e-05	0.000508244
A_42_P588738	2.47233	6.67801	2.27261e-05	0.000508244	Igsf6
A_44_P360907	1.1388	5.61963	2.2727e-05	0.000508244
A_44_P778162	-1.0846	9.18034	2.29917e-05	0.000512897		RVL178 Wackym-Soares normalized rat vestibular cDNA library Rattus norvegicus cDNA 5', mRNA sequence [CX569250]
A_43_P15129	-1.0145	4.98659	2.32231e-05	0.000515942		BF558849 UI-R-A1-dv-f-02-0-UI.r1 UI-R-A1 Rattus norvegicus cDNA clone UI-R-A1-dv-f-02-0-UI 5', mRNA sequence [BF558849]
A_44_P866659	1.73142	9.77931	2.35562e-05	0.000521072	Adam8	PREDICTED: Rattus norvegicus similar to cysteine-rich glycoprotein (predicted) (RGD1566394_predicted), mRNA [XM_574584]
A_44_P1056788	1.05645	9.9194	2.36784e-05	0.000521514	Sdf2l1	Rattus norvegicus stromal cell-derived factor 2-like 1 (Sdf2l1), mRNA [NM_001109433]
A_44_P432355	1.24325	6.32726	2.40781e-05	0.000526342	Ugt1a2	Rattus norvegicus UDP glucuronosyltransferase 1 family, polypeptide A2 (Ugt1a2), mRNA [NM_201423]
A_42_P693948	1.83948	3.12393	2.41118e-05	0.000526342		ALU8_HUMAN (P39195) Alu subfamily SX sequence contamination warning entry, partial (4%) [TC584463]
A_44_P388755	1.12367	6.28	2.42428e-05	0.000526553	Kif15	Rattus norvegicus kinesin family member 15 (Kif15), mRNA [NM_181635]
A_44_P496832	-1.14735	5.84848	2.44411e-05	0.000529731	Xkr6	Rattus norvegicus XK, Kell blood group complex subunit-related family, member 6 (Xkr6), mRNA [NM_001012042]
A_44_P227046	1.73639	3.75989	2.49968e-05	0.000538912		absent in melanoma 2 Gene [Source:MGI Symbol;Acc:MGI:2686159] [ENSRNOT00000037655]
A_44_P339490	-1.30939	4.55746	2.51351e-05	0.000541319	Ica1l	Rattus norvegicus islet cell autoantigen 1-like (Ica1l), mRNA [NM_199400]
A_44_P886246	2.18357	4.26426	2.5209e-05	0.000541716		Q7ZXT5_XENLA (Q7ZXT5) Alg5-prov protein, partial (6%) [TC613751]
A_42_P807697	1.27635	12.4827	2.52863e-05	0.000541716	Tyrobp	Rattus norvegicus Tyro protein tyrosine kinase binding protein (Tyrobp), mRNA [NM_212525]
A_43_P12413	1.44902	9.86303	2.57897e-05	0.000549614	Cyba	Rattus norvegicus cytochrome b-245, alpha polypeptide (Cyba), mRNA [NM_024160]
A_43_P12258	1.06098	5.6152	2.60111e-05	0.000550909	Hpse	Rattus norvegicus heparanase (Hpse), mRNA [NM_022605]
A_44_P410348	1.21353	5.27555	2.61596e-05	0.000552875	Nlrc4	Rattus norvegicus NLR family, CARD domain containing 4 (Nlrc4), mRNA [NM_001106707]
A_44_P114207	3.29527	4.76636	2.6452e-05	0.000556844	Hk3	Rattus norvegicus hexokinase 3 (white cell) (Hk3), nuclear gene encoding mitochondrial protein, mRNA [NM_022179]
A_44_P426608	1.16171	5.44738	2.68527e-05	0.0005597	Wdhd1	Rattus norvegicus WD repeat and HMG-box DNA binding protein 1 (Wdhd1), mRNA [NM_001107255]
A_44_P344346	1.4827	10.0586	2.68621e-05	0.0005597	Arpc1b	Rattus norvegicus actin related protein 2/3 complex, subunit 1B (Arpc1b), mRNA [NM_019289]
A_44_P808566	1.21859	7.45606	2.71016e-05	0.000563442
A_42_P512838	1.18862	11.8714	2.76951e-05	0.000571703	Trem2	Rattus norvegicus triggering receptor expressed on myeloid cells 2 (Trem2), mRNA [NM_001106884]
A_44_P397085	1.59645	4.57498	2.81221e-05	0.000576851	Fxyd5	AI407979 EST236269 Normalized rat placenta, Bento Soares Rattus sp. cDNA clone RPLDJ25 3' end, mRNA sequence [AI407979]
A_44_P330828	2.53571	4.08277	2.83096e-05	0.000579346	MGC105649	Rattus norvegicus hypothetical LOC302884 (MGC105649), mRNA [NM_001008518]
A_44_P1020923	-2.08314	4.90278	2.83211e-05	0.000579346	Arr3	Rattus norvegicus C-arrestin mRNA, partial cds. [U03628]
A_44_P144741	1.04079	7.40197	2.84443e-05	0.000580525	Blnk	Rattus norvegicus B-cell linker (Blnk), mRNA [NM_001025767]
A_44_P176053	2.84374	5.01587	2.86223e-05	0.000581723	RGD1561778	Rattus norvegicus similar to dendritic cell-derived immunoglobulin(Ig)-like receptor 1, DIgR1 - mouse (RGD1561778), mRNA [NM_001168284]
A_44_P501220	-1.01353	5.18856	2.87713e-05	0.000581723	Mcf2l	Rattus norvegicus MCF.2 cell line derived transforming sequence-like (Mcf2l), mRNA [NM_053951]
A_44_P962711	1.70775	5.2574	2.89999e-05	0.000583057
A_44_P292995	1.69868	1.87156	2.91611e-05	0.000584799	Trim55	Rattus norvegicus tripartite motif-containing 55 (Trim55), mRNA [NM_001012218]
A_44_P812604	1.77028	3.92915	2.95399e-05	0.000587435		S57440S13 lipocortin I {Rattus sp.} (exp=-1; wgp=0; cg=0), partial (9%) [TC599592]
A_42_P841704	1.00164	7.84446	2.96005e-05	0.000587435	Sh3tc1	Rattus norvegicus SH3 domain and tetratricopeptide repeats 1 (Sh3tc1), mRNA [NM_001107226]
A_44_P482519	2.10428	4.95065	2.96586e-05	0.000587435	Itgb7	Rattus norvegicus integrin, beta 7 (Itgb7), mRNA [NM_013171]
A_44_P489486	-1.04875	5.90117	2.96954e-05	0.000587435	Ryr2	Rattus norvegicus ryanodine receptor 2, cardiac (Ryr2), mRNA [NM_032078]
A_42_P527141	1.20928	6.89031	3.03598e-05	0.000593602	Foxm1	Rattus norvegicus forkhead box M1 (Foxm1), mRNA [NM_031633]
A_44_P432937	1.49225	6.65266	3.05148e-05	0.000595549		Q5XI04_RAT (Q5XI04) Stomatin (Predicted), complete [TC592288]
A_43_P12274	2.09406	6.28409	3.07273e-05	0.000597409	Lst1	Rattus norvegicus leukocyte specific transcript 1 (Lst1), mRNA [NM_022634]
A_44_P347498	-1.30991	7.47817	3.09974e-05	0.000599803		UI-R-CV2-cgr-e-08-0-UI.s1 UI-R-CV2 Rattus norvegicus cDNA clone UI-R-CV2-cgr-e-08-0-UI 3', mRNA sequence [BI296467]
A_44_P345469	-1.96038	4.36165	3.13049e-05	0.000604605		AA818967 UI-R-A0-as-g-01-0-UI.s1 UI-R-A0 Rattus norvegicus cDNA clone UI-R-A0-as-g-01-0-UI 3', mRNA sequence [AA818967]
A_44_P554928	-1.13499	8.85587	3.15816e-05	0.000607075	Gad2	Rattus norvegicus glutamate decarboxylase 2 (Gad2), mRNA [NM_012563]
A_43_P15012	1.08968	8.42026	3.16747e-05	0.000608209
A_44_P744421	2.01533	4.60535	3.20411e-05	0.00061187	Arhgap30	Rattus norvegicus Rho GTPase activating protein 30 (Arhgap30), mRNA [NM_001109077]
A_43_P22409	1.00096	6.54861	3.21007e-05	0.000612435	RGD1565672	Rattus norvegicus similar to MDM2 Binding protein (RGD1565672), mRNA [NM_001130717]
A_44_P1028858	1.11943	11.4759	3.2455e-05	0.000614728	Grn	Rattus norvegicus granulin (Grn), transcript variant 1, mRNA [NM_017113]
A_44_P113933	1.09801	4.72943	3.26773e-05	0.000616605	Tyms	Rattus norvegicus thymidylate synthetase (Tyms), mRNA [NM_019179]
A_44_P1002452	1.13846	9.03629	3.27277e-05	0.000616605	Nt5dc2	Rattus norvegicus 5'-nucleotidase domain containing 2 (Nt5dc2), mRNA [NM_001009271]
A_44_P578061	2.46816	2.27776	3.27425e-05	0.000616605	RGD1308694	Rattus norvegicus similar to hypothetical protein MGC47256 (RGD1308694), mRNA [NM_001106456]
A_43_P21322	1.60742	7.34444	3.29965e-05	0.00061944	Hcls1	Rattus norvegicus hematopoietic cell specific Lyn substrate 1 (Hcls1), mRNA [NM_001011898]
A_44_P464196	1.04278	6.55027	3.33537e-05	0.000624655	Cd97	Rattus norvegicus CD97 molecule (Cd97), mRNA [NM_001012164]
A_44_P406738	1.45872	4.12269	3.34377e-05	0.00062508		BM986218 EST531672 Rat gene index, normalized rat, norvegicus Rattus norvegicus cDNA clone RGIAA16 3' end similar to epithelin, 1 and 2, mRNA sequence [BM986218]
A_44_P381715	-1.09798	5.60244	3.38225e-05	0.000629397	Kcnt2	Rattus norvegicus potassium channel, subfamily T, member 2 (Kcnt2), mRNA [NM_198762]
A_44_P105069	2.61886	2.78675	3.40776e-05	0.000632981	Rab32	Rattus norvegicus RAB32, member RAS oncogene family (Rab32), mRNA [NM_001108902]
A_44_P428487	1.12799	5.21905	3.41758e-05	0.000634228	Gusb	Rattus norvegicus glucuronidase, beta (Gusb), mRNA [NM_017015]
A_43_P20995	1.29013	6.86488	3.43666e-05	0.000636609	Rai14	Rattus norvegicus retinoic acid induced 14 (Rai14), mRNA [NM_001011947]
A_44_P283561	1.59341	5.89946	3.45348e-05	0.000638565	Mgst1	Rattus norvegicus microsomal glutathione S-transferase 1 (Mgst1), mRNA [NM_134349]
A_44_P1037706	1.13533	5.93258	3.51138e-05	0.000645157	Glod5	Rattus norvegicus glyoxalase domain containing 5 (Glod5), mRNA [NM_001106957]
A_44_P669519	1.60367	7.90263	3.53303e-05	0.000647537		PREDICTED: Rattus norvegicus rCG34863-like (LOC100364364), mRNA [XM_002724532]
A_44_P286788	1.78252	8.38164	3.56408e-05	0.00065131	Ncf4	Rattus norvegicus neutrophil cytosolic factor 4 (Ncf4), mRNA [NM_001127304]
A_44_P435037	1.43788	4.90382	3.56711e-05	0.00065131		AI232788 EST229476 Normalized rat kidney, Bento Soares Rattus sp. cDNA clone RKICG56 3' end, mRNA sequence [AI232788]
A_43_P18361	1.17161	4.99202	3.58739e-05	0.00065384	Cd7	Rattus norvegicus Cd7 molecule (Cd7), mRNA [NM_001107074]
A_44_P126021	1.48849	6.17574	3.62665e-05	0.000657398	Igf1	Rattus norvegicus insulin-like growth factor 1 (Igf1), transcript variant 4, mRNA [NM_001082479]
A_44_P384404	1.61116	5.25865	3.67959e-05	0.000662943	Ms4a11	PREDICTED: Rattus norvegicus membrane-spanning 4-domains, subfamily A, member 11 (predicted) (Ms4a11_predicted), mRNA [XM_342028]
A_44_P682439	1.1671	7.67318	3.70814e-05	0.00066649	Prcp	Rattus norvegicus prolylcarboxypeptidase (angiotensinase C) (Prcp), mRNA [NM_001106281]
A_44_P200647	1.39424	8.62942	3.79523e-05	0.00067724	Hmgb2	Rattus norvegicus high mobility group box 2 (Hmgb2), mRNA [NM_017187]
A_44_P529426	-1.00535	4.32866	3.83115e-05	0.000681224	Erbb4	Rattus norvegicus v-erb-a erythroblastic leukemia viral oncogene homolog 4 (avian) (Erbb4), mRNA [NM_021687]
A_44_P524359	1.49926	8.96601	3.88965e-05	0.000686072	Anxa1	Rattus norvegicus annexin A1 (Anxa1), mRNA [NM_012904]
A_44_P1056309	1.02937	4.92729	3.92567e-05	0.000689936	Snx8	Rattus norvegicus sorting nexin 8 (Snx8), mRNA [NM_001105912]
A_44_P438060	1.15305	6.49552	3.93088e-05	0.000689936	Gna15	Rattus norvegicus guanine nucleotide binding protein, alpha 15 (Gna15), mRNA [NM_053542]
A_44_P339798	1.82129	4.83416	3.95579e-05	0.000692919	Hist1h1b	Rattus norvegicus histone cluster 1, H1b (Hist1h1b), mRNA [NM_001109417]
A_42_P827359	1.39042	4.0158	3.97077e-05	0.000693949	Mybl2	Rattus norvegicus myeloblastosis oncogene-like 2 (Mybl2), mRNA [NM_001106536]
A_44_P477650	1.12672	5.57883	3.99849e-05	0.000697001	Adap2	Rattus norvegicus ArfGAP with dual PH domains 2 (Adap2), mRNA [NM_020101]
A_44_P342438	-1.09021	7.22962	4.02627e-05	0.000698106	Hecw1	Rattus norvegicus HECT, C2 and WW domain containing E3 ubiquitin protein ligase 1 (Hecw1), mRNA [NM_001106117]
A_44_P975437	1.82921	3.58826	4.02878e-05	0.000698106	Cldn4	Rattus norvegicus claudin 4 (Cldn4), mRNA [NM_001012022]
A_42_P824217	1.28612	6.27876	4.06704e-05	0.00070116	Dapp1	Rattus norvegicus dual adaptor of phosphotyrosine and 3-phosphoinositides (Dapp1), mRNA [NM_001108568]
A_44_P452527	1.18038	11.466	4.12504e-05	0.000705199
A_43_P22739	1.60057	5.8569	4.12984e-05	0.000705428	RGD1565785	Rattus norvegicus similar to chromosome X open reading frame 21 (RGD1565785), mRNA [NM_001109318]
A_44_P809279	1.53578	4.61645	4.14012e-05	0.000706002		Q5VWC8_HUMAN (Q5VWC8) OTTHUMP00000045083 (PTPLAD2 protein), partial (19%) [TC596499]
A_44_P189299	1.14509	10.0261	4.1676e-05	0.000708319	Ccnd1	Rattus norvegicus cyclin D1 (Ccnd1), mRNA [NM_171992]
A_44_P135213	1.11652	4.4733	4.17974e-05	0.000709791	Ptprc	Rattus norvegicus protein tyrosine phosphatase, receptor type, C (Ptprc), transcript variant 1, mRNA [NM_001109890]
A_44_P973186	1.24186	9.41074	4.26272e-05	0.000717904	Shc1	Rattus norvegicus SHC (Src homology 2 domain containing) transforming protein 1 (Shc1), transcript variant 1, mRNA [NM_001164060]
A_44_P469129	2.66457	5.49121	4.28418e-05	0.000719735		PREDICTED: Rattus norvegicus immune activating receptor CD300d1-like (LOC100361539), mRNA [XM_002727839]
A_44_P641058	1.05704	8.99274	4.35137e-05	0.000727428	Rbpj	Rattus norvegicus recombination signal binding protein for immunoglobulin kappa J region (Rbpj), mRNA [NM_001106631]
A_44_P311275	1.5094	5.47385	4.3964e-05	0.000730866	Olr1375	Rattus norvegicus olfactory receptor 1375 (Olr1375), mRNA [NM_214829]
A_44_P519620	1.03323	10.6323	4.39842e-05	0.000730866	Litaf	Rattus norvegicus lipopolysaccharide-induced TNF factor (Litaf), mRNA [NM_001105735]
A_44_P624451	1.05548	5.60406	4.40591e-05	0.000730866	RGD1561145	Rattus norvegicus similar to novel protein (RGD1561145), mRNA [NM_001134605]
A_44_P747024	1.34214	5.19263	4.52717e-05	0.000743736		Q6BCZ4_MOUSE (Q6BCZ4) Fetal liver expressing gene 1, partial (3%) [TC597353]
A_43_P17424	1.31768	8.5657	4.57597e-05	0.00074728	Chaf1b	Rattus norvegicus chromatin assembly factor 1, subunit B (p60) (Chaf1b), mRNA [NM_001024741]
A_44_P175739	-1.04531	4.98404	4.68109e-05	0.00075955		baculoviral IAP repeat-containing 7 (livin) Gene [Source:MGI Symbol;Acc:MGI:2676458] [ENSRNOT00000064112]
A_44_P464045	1.56086	5.46368	4.68787e-05	0.00075955	Arl11	Rattus norvegicus ADP-ribosylation factor-like 11 (Arl11), mRNA [NM_001013433]
A_44_P210568	1.22877	9.82725	4.69717e-05	0.000760308	Fn1	Rattus norvegicus fibronectin 1 (Fn1), mRNA [NM_019143]
A_43_P19998	1.05895	7.06757	4.70154e-05	0.000760412		MTAP_MOUSE (Q9CQ65) S-methyl-5-thioadenosine phosphorylase (5'-methylthioadenosine phosphorylase) (MTA phosphorylase) (MTAPase) , complete [TC596954]
A_42_P634675	1.13922	9.1476	4.85356e-05	0.000776379	Adap2	Rattus norvegicus ArfGAP with dual PH domains 2 (Adap2), mRNA [NM_020101]
A_44_P1030098	1.26922	8.13426	4.87362e-05	0.000777759	Cdc45l	Rattus norvegicus CDC45 cell division cycle 45-like (S. cerevisiae) (Cdc45l), mRNA [NM_001105866]
A_43_P16312	2.23523	3.9465	4.89874e-05	0.000781155	Klra5	Rattus norvegicus killer cell lectin-like receptor, subfamily A, member 5 (Klra5), mRNA [NM_198746]
A_44_P354078	1.24107	5.91801	4.92934e-05	0.000784808	Hist1h1a	Rattus norvegicus histone cluster 1, H1a (Hist1h1a), mRNA [NM_001106113]
A_44_P411912	1.28254	5.97839	4.95577e-05	0.000787367	Ceacam10	Rattus norvegicus carcinoembryonic antigen-related cell adhesion molecule 10 (Ceacam10), mRNA [NM_173339]
A_44_P123381	-1.5339	5.31208	4.95957e-05	0.000787367	Prkg2
A_44_P179745	1.42356	6.27856	4.96299e-05	0.000787367	Fbn1	Rattus norvegicus fibrillin 1 (Fbn1), mRNA [NM_031825]
A_44_P881475	1.74509	8.2788	4.96472e-05	0.000787367		AA874941 UI-R-E0-ci-d-06-0-UI.s1 UI-R-E0 Rattus norvegicus cDNA clone UI-R-E0-ci-d-06-0-UI 3' similar to gi [AA874941]
A_44_P342075	1.05779	6.76374	4.98463e-05	0.000789298	Ahnak	Rattus norvegicus AHNAK-related protein mRNA, partial cds. [AF454371]
A_42_P783318	1.00369	6.40597	4.99712e-05	0.000790048	Tp53i13	Rattus norvegicus tumor protein p53 inducible protein 13 (Tp53i13), mRNA [NM_001105818]
A_44_P855281	-1.11257	7.6688	5.02229e-05	0.000791155
A_44_P990376	2.35084	9.45088	5.10817e-05	0.000801394	Gpnmb	Rattus norvegicus glycoprotein (transmembrane) nmb (Gpnmb), mRNA [NM_133298]
A_43_P11819	1.59956	8.00997	5.15133e-05	0.000803665	Ctsc	Rattus norvegicus cathepsin C (Ctsc), mRNA [NM_017097]
A_44_P270109	-1.52814	4.69705	5.16262e-05	0.000803752	Unc45b	Rattus norvegicus unc-45 homolog B (C. elegans) (Unc45b), mRNA [NM_001107028]
A_44_P332790	2.58893	4.23649	5.17168e-05	0.000803936	Trh	Rattus norvegicus thyrotropin releasing hormone (Trh), mRNA [NM_013046]
A_44_P607121	1.0803	8.61025	5.19261e-05	0.000806575	Lhfpl2	Rattus norvegicus lipoma HMGIC fusion partner-like 2 (Lhfpl2), mRNA [NM_001106402]
A_44_P933121	2.07468	5.6787	5.26656e-05	0.000813723		Q9ERL1_RAT (Q9ERL1) NADPH oxidase beta subunit gp91phox, complete [TC594767]
A_42_P465144	1.97427	4.45863	5.28022e-05	0.000813985	Dennd2d	Rattus norvegicus DENN/MADD domain containing 2D (Dennd2d), mRNA [NM_001107714]
A_44_P501898	1.14141	7.13763	5.47005e-05	0.000838441	Chtf18	Rattus norvegicus CTF18, chromosome transmission fidelity factor 18 homolog (S. cerevisiae) (Chtf18), mRNA [NM_001105773]
A_44_P496643	1.0084	9.6325	5.50566e-05	0.000841108
A_44_P383679	1.31781	7.20066	5.6168e-05	0.000853612		AA998008 UI-R-C0-hx-e-04-0-UI.s1 UI-R-C0 Rattus norvegicus cDNA clone UI-R-C0-hx-e-04-0-UI 3', mRNA sequence [AA998008]
A_44_P1050054	1.24481	5.51854	5.64622e-05	0.000856169	Pygl	Rattus norvegicus phosphorylase, glycogen, liver (Pygl), mRNA [NM_022268]
A_44_P1023801	1.12988	6.57185	5.66689e-05	0.000857391	Kif23	Rattus norvegicus kinesin family member 23 (Kif23), mRNA [NM_001108155]
A_44_P208699	1.47425	7.25771	5.67851e-05	0.000858511	Col15a1	Col15a1 protein Fragment [Source:UniProtKB/TrEMBL;Acc:Q4G024] [ENSRNOT00000017217]
A_42_P759993	1.44432	7.15396	5.72448e-05	0.000863016	Mefv	Rattus norvegicus Mediterranean fever (Mefv), mRNA [NM_031634]
A_43_P12478	-1.17358	6.93421	5.75076e-05	0.000866225	Crh	Rattus norvegicus corticotropin releasing hormone (Crh), mRNA [NM_031019]
A_44_P817017	-1.01243	6.34329	5.82034e-05	0.000871556		AGENCOURT_26731050 NIH_MGC_255 Rattus norvegicus cDNA clone IMAGE:7316563 5', mRNA sequence [CO402881]
A_44_P270119	1.19885	3.62567	5.86897e-05	0.000875729	RGD1307288	PREDICTED: Rattus norvegicus similar to Protein C21orf58 (predicted) (RGD1307288_predicted), mRNA [XM_213490]
A_44_P438815	1.43951	6.92626	5.87353e-05	0.000875729	Cmtm7	Rattus norvegicus CKLF-like MARVEL transmembrane domain containing 7 (Cmtm7), mRNA [NM_001109300]
A_44_P297175	2.15635	3.37878	5.89837e-05	0.000876802	Cd36	Rattus norvegicus CD36 molecule (thrombospondin receptor) (Cd36), mRNA [NM_031561]
A_43_P12955	1.35505	12.2358	5.9404e-05	0.000881123	LOC498276	Rattus norvegicus Fc gamma receptor II beta (LOC498276), mRNA [NM_001135992]
A_43_P12529	1.05146	4.47325	5.98169e-05	0.000883393	Stxbp2	Rattus norvegicus syntaxin binding protein 2 (Stxbp2), mRNA [NM_031126]
A_44_P805574	2.01822	2.02937	6.11588e-05	0.000895418		Q2U1J4_ASPOR (Q2U1J4) Predicted protein, partial (14%) [TC634027]
A_44_P383676	1.15382	7.29989	6.19674e-05	0.000903377		AA964750 UI-R-C0-gx-h-02-0-UI.s1 UI-R-C0 Rattus norvegicus cDNA clone UI-R-C0-gx-h-02-0-UI 3', mRNA sequence [AA964750]
A_44_P533794	1.75169	6.41944	6.20927e-05	0.000904557	Tnfrsf1b	Rattus norvegicus tumor necrosis factor receptor superfamily, member 1b (Tnfrsf1b), mRNA [NM_130426]
A_43_P11614	1.52467	8.99013	6.25923e-05	0.000909886	Anxa1	Rattus norvegicus annexin A1 (Anxa1), mRNA [NM_012904]
A_44_P458570	1.18525	6.99609	6.29366e-05	0.000912997	Fut4	Rattus norvegicus fucosyltransferase 4 (alpha (1,3) fucosyltransferase, myeloid-specific) (Fut4), mRNA [NM_022219]
A_44_P669066	1.44657	6.34566	6.29406e-05	0.000912997		PE2R2_RAT (Q62928) Prostaglandin E2 receptor, EP2 subtype (Prostanoid EP2 receptor) (PGE receptor, EP2 subtype), complete [TC578855]
A_44_P561048	1.0115	7.15576	6.45702e-05	0.000929127	Rcsd1	Rattus norvegicus RCSD domain containing 1 (Rcsd1), mRNA [NM_001108349]
A_44_P286521	-1.40016	7.03637	6.48101e-05	0.000930846
A_43_P14927	1.429	9.98127	6.51274e-05	0.000934675	Mmp14	Rattus norvegicus matrix metallopeptidase 14 (membrane-inserted) (Mmp14), mRNA [NM_031056]
A_44_P180229	1.28987	7.71602	6.5605e-05	0.000938957		PREDICTED: Rattus norvegicus similar to Rasa4 protein (predicted) (RGD1565457_predicted), mRNA [XR_009137]
A_44_P531414	1.29369	5.99923	6.59464e-05	0.000941201	Il18	Rattus norvegicus IFN-gamma-inducing factor IL-18 (Il18) mRNA, complete cds. [AY077842]
A_44_P916577	-1.22578	11.1947	6.70703e-05	0.000952297
A_44_P715240	1.80617	7.29144	6.72153e-05	0.000952297	Pilra	PREDICTED: Rattus norvegicus similar to paired immunoglobin-like type 2 receptor alpha (predicted) (RGD1562847_predicted), mRNA [XM_213732]
A_44_P491864	-1.17957	6.31152	6.80171e-05	0.000959484	Fgf14	Rattus norvegicus fibroblast growth factor-like factor 4D mRNA, partial cds. [AF348523]
A_42_P517399	1.57985	10.8326	6.80272e-05	0.000959484	Emp3	Rattus norvegicus epithelial membrane protein 3 (Emp3), mRNA [NM_030847]
A_44_P792845	2.23608	2.70594	6.8645e-05	0.000966193		S78518 DNA-binding protein {Mus sp.} (exp=-1; wgp=0; cg=0), partial (17%) [TC619180]
A_43_P16533	1.06829	11.0371	6.979e-05	0.000977587	Rnaset2	Rattus norvegicus ribonuclease T2 (Rnaset2), mRNA [NM_001106210]
A_44_P126085	1.21303	4.92317	7.01895e-05	0.00098049	Map4k1	Rattus norvegicus mitogen activated protein kinase kinase kinase kinase 1 (Map4k1), mRNA [NM_001106243]
A_44_P428420	1.35238	8.20153	7.04192e-05	0.000981682	Ctsz	Rattus norvegicus cathepsin Z (Ctsz), mRNA [NM_183330]
A_44_P620369	1.36967	6.67172	7.12147e-05	0.000986032		AMGNNUC:SRCS1-00121-E6-A srcs1 (10883) Rattus norvegicus cDNA clone srcs1-00121-e6 5', mRNA sequence [CB797100]
A_44_P391672	2.33108	1.64608	7.17355e-05	0.000991223	Siglec1	Rattus norvegicus sialic acid binding Ig-like lectin 1, sialoadhesin (Siglec1), mRNA [NM_001107777]
A_42_P678430	1.16463	7.87901	7.19277e-05	0.000993206	Card9	Rattus norvegicus caspase recruitment domain family, member 9 (Card9), mRNA [NM_022303]
A_44_P263740	1.09001	4.7325	7.28786e-05	0.000999752	Tmem86a	Rattus norvegicus transmembrane protein 86A (Tmem86a), mRNA [NM_001135016]
A_44_P373272	-1.06915	7.82822	7.36623e-05	0.00100558	Prodh	Rattus norvegicus proline dehydrogenase (Prodh), nuclear gene encoding mitochondrial protein, mRNA [NM_001135778]
A_44_P523725	-1.54204	4.8944	7.39036e-05	0.00100668		UI-R-E0-dd-d-08-0-UI.s1 UI-R-E0 Rattus norvegicus cDNA clone UI-R-E0-dd-d-08-0-UI 3', mRNA sequence [AA900318]
A_43_P23463	1.27775	7.44357	7.4971e-05	0.00101597		MCU83632 alternatively spliced; lacks nucleotides 1 to 91 {Mus caroli} (exp=-1; wgp=0; cg=0), partial (48%) [TC600802]
A_43_P21508	-1.02224	6.16221	7.64981e-05	0.00102791	Eml5	Echinoderm microtubule-associated protein-like 5 (EMAP-like protein 5)(EMAP-5) [Source:UniProtKB/Swiss-Prot;Acc:Q6ED65] [ENSRNOT00000005978]
A_44_P620106	1.54893	8.71688	7.71027e-05	0.00103189	Tgfbi	Rattus norvegicus transforming growth factor, beta induced (Tgfbi), mRNA [NM_053802]
A_44_P241929	1.1157	5.84716	7.73474e-05	0.001033		BF549324 UI-R-A0-aq-d-11-0-UI.r1 UI-R-A0 Rattus norvegicus cDNA clone UI-R-A0-aq-d-11-0-UI 5', mRNA sequence [BF549324]
A_44_P250579	1.36722	7.8493	7.84627e-05	0.0010398		Rattus norvegicus similar to ARP2/3 complex 41 kDa subunit (P41-ARC) (Actin-related protein 2/3 complex subunit 1B) (LOC290282), mRNA [XM_214188]
A_44_P180127	1.07498	9.32867	7.92555e-05	0.00104487	Igfbp3	Rattus norvegicus insulin-like growth factor binding protein 3 (Igfbp3), mRNA [NM_012588]
A_44_P413614	1.02168	5.59215	7.97394e-05	0.00104854	Taok3	Rattus norvegicus TAO kinase 3 (Taok3), mRNA [NM_001024254]
A_42_P621642	1.36944	10.124	8.01038e-05	0.0010513	Lsp1	Rattus norvegicus lymphocyte-specific protein 1 (Lsp1), mRNA [NM_001025420]
A_44_P283941	1.05904	10.879	8.05412e-05	0.001055	Arhgdib	Rattus norvegicus Rho, GDP dissociation inhibitor (GDI) beta (Arhgdib), mRNA [NM_001009600]
A_44_P225518	-1.02201	7.8946	8.09027e-05	0.0010577	Asph	Rattus norvegicus aspartate-beta-hydroxylase (Asph), mRNA [NM_001098239]
A_42_P641587	-1.14056	5.49116	8.10423e-05	0.00105885	Gabrb2	Rat mRNA for GABA(A) receptor beta-2 subunit. [X15467]
A_44_P624624	-1.14763	8.44107	8.14616e-05	0.00106093		Q3TBD8_MOUSE (Q3TBD8) NOD-derived CD11c +ve dendritic cells cDNA, RIKEN full-length enriched library, clone:F630327B08 product:Rho-related BTB domain containing 2, full insert sequence, partial (3%) [TC632750]
A_44_P276538	2.96366	2.26424	8.17865e-05	0.00106255	Lilrb4	Rattus norvegicus leukocyte immunoglobulin-like receptor, subfamily B, member 4 (Lilrb4), mRNA [NM_001013894]
A_42_P780932	1.00454	5.65692	8.19184e-05	0.00106255	Fcn1	Rattus norvegicus ficolin (collagen/fibrinogen domain containing) 1 (Fcn1), mRNA [NM_031348]
A_44_P1040503	1.12351	5.76028	8.19915e-05	0.00106255	Pctp	Phosphatidylcholine transfer protein (PC-TP)(StAR-related lipid transfer protein 2)(START domain-containing protein 2)(StARD2) [Source:UniProtKB/Swiss-Prot;Acc:P53809] [ENSRNOT00000003295]
A_44_P462306	1.28622	5.64725	8.27954e-05	0.00107077		Q6P7B3_RAT (Q6P7B3) Tripartite motif protein 25, complete [TC575559]
A_44_P671098	1.67762	5.09704	8.38273e-05	0.00108001
A_44_P389549	-1.22179	4.83164	8.42268e-05	0.00108447		PREDICTED: Rattus norvegicus similar to KIAA1409 protein (predicted) (RGD1311117_predicted), mRNA [XM_234477]
A_44_P351898	1.07374	6.98328	8.46511e-05	0.00108803	Mad2l1	Rattus norvegicus MAD2 mitotic arrest deficient-like 1 (yeast) (Mad2l1), mRNA [NM_001106594]
A_44_P332606	1.19444	8.43644	8.47785e-05	0.00108883	C2	Rattus norvegicus complement component 2 (C2), mRNA [NM_172222]
A_43_P20126	1.72988	4.60263	8.51896e-05	0.00109273	LOC684611	PREDICTED: Rattus norvegicus similar to centromere autoantigen H (LOC684611), mRNA [XM_001071235]
A_44_P463309	1.49111	6.97352	8.61227e-05	0.00110124	Plk1	Rattus norvegicus polo-like kinase 1 (Drosophila) (Plk1), mRNA [NM_017100]
A_44_P963992	-1.30427	4.16796	8.62002e-05	0.00110154
A_44_P335716	1.58875	1.58729	8.65686e-05	0.00110417	Sgol1	PREDICTED: Rattus norvegicus shugoshin-like 1 (S. pombe) (Sgol1), mRNA [XM_001065750]
A_44_P996061	1.24118	8.61167	8.67279e-05	0.00110482	Fbn1	Rattus norvegicus fibrillin 1 (Fbn1), mRNA [NM_031825]
A_44_P330971	1.45682	8.71409	8.73078e-05	0.00110808		BC102211 ADFP protein {Bos taurus} (exp=-1; wgp=0; cg=0), partial (30%) [TC609048]
A_44_P340236	1.68148	4.95197	8.77975e-05	0.00111081	Clec4a1	Rattus norvegicus C-type lectin domain family 4, member a1 (Clec4a1), mRNA [NM_001005890]
A_44_P123156	1.87927	2.91108	8.85938e-05	0.00111833		AA894004 EST197807 Normalized rat placenta, Bento Soares Rattus sp. cDNA clone RPLAO48 3' end, mRNA sequence [AA894004]
A_42_P482475	-1.02501	5.60912	8.86662e-05	0.00111833	Kcnmb2	Rattus norvegicus potassium large conductance calcium-activated channel, subfamily M, beta member 2 (Kcnmb2), mRNA [NM_176861]
A_44_P395885	1.31124	4.72918	8.93867e-05	0.00112433	Cdkn2a	Rattus norvegicus cyclin-dependent kinase inhibitor 2A (Cdkn2a), mRNA [NM_031550]
A_43_P13378	1.56211	4.21369	8.99225e-05	0.00112513	Bmf	Rattus norvegicus Bcl2 modifying factor (Bmf), mRNA [NM_139258]
A_42_P758222	1.45333	8.08437	9.14509e-05	0.00113937	Arg1	Rattus norvegicus arginase, liver (Arg1), mRNA [NM_017134]
A_44_P180614	-1.03049	5.91712	9.19229e-05	0.00114385		Q5BK04_RAT (Q5BK04) LOC363306 protein (Fragment), partial (23%) [TC600364]
A_44_P1019604	1.84537	5.28657	9.20453e-05	0.00114398	Ube2c	Rattus norvegicus ubiquitin-conjugating enzyme E2C (Ube2c), mRNA [NM_001106542]
A_44_P827099	1.00412	3.75159	9.32504e-05	0.00115543
A_44_P1042372	1.4498	7.92468	9.34231e-05	0.00115558	Kifc1	Rattus norvegicus kinesin family member C1 (Kifc1), mRNA [NM_001005878]
A_44_P480504	1.26924	8.54638	9.45339e-05	0.00116632		Rattus norvegicus similar to Ab2-162 (LOC365803), mRNA [XM_345216]
A_44_P1058966	1.09841	7.38672	9.56909e-05	0.00117214	Apbb1ip	Rattus norvegicus amyloid beta (A4) precursor protein-binding, family B, member 1 interacting protein (Apbb1ip), mRNA [NM_001100577]
A_43_P22868	1.99002	2.00498	9.76676e-05	0.00118497		BC044797 Sgol2 protein {Mus musculus} (exp=-1; wgp=0; cg=0), partial (41%) [TC617222]
A_44_P860459	-1.66924	6.05704	9.79336e-05	0.00118678
A_44_P104630	1.2503	5.51607	9.99016e-05	0.00120537	Lat2	Rattus norvegicus linker for activation of T cells family, member 2 (Lat2), mRNA [NM_173840]
A_44_P1035190	1.6551	6.30074	9.99989e-05	0.00120537	Bub1	Rattus norvegicus budding uninhibited by benzimidazoles 1 homolog (S. cerevisiae) (Bub1), mRNA [NM_001106507]
A_44_P793931	1.01705	6.10793	0.000100137	0.00120631		MMETL1A enhancer-trap-locus-1 {Mus musculus} (exp=-1; wgp=0; cg=0), partial (9%) [TC645304]
A_44_P236761	1.18224	8.28836	0.000100266	0.00120716	Rasal3	Rattus norvegicus RAS protein activator like 3 (Rasal3), mRNA [NM_001134562]
A_44_P172920	-1.19993	6.74499	0.000100357	0.00120721		Rattus norvegicus activity and neurotransmitter-induced early gene 12 (ania-12) mRNA, 3' UTR. [AF050664]
A_44_P976918	2.01806	2.7403	0.000100773	0.00120827		Q5VNV8_ORYSA (Q5VNV8) TRNA 2'phosphotransferase-like, partial (8%) [TC605226]
A_44_P895399	1.11609	6.33601	0.000101349	0.00121272		AW916109 EST347413 Rat gene index, normalized rat, norvegicus, Bento Soares Rattus norvegicus cDNA clone RGIDI14 5' end, mRNA sequence [AW916109]
A_44_P638605	1.09472	9.20108	0.000101382	0.00121272
A_44_P746633	-1.00993	11.2116	0.000101827	0.00121733	LOC690333	Rattus norvegicus hypothetical protein LOC690333 (LOC690333), mRNA [NM_001109580]
A_44_P625286	1.42418	5.72581	0.000102234	0.0012182		BP483351 Rattus norvegicus pancreatic islet Rattus norvegicus cDNA clone RBC05151 5', mRNA sequence [BP483351]
A_44_P283759	-1.52102	4.12104	0.000102555	0.00121896
A_44_P466189	1.12364	5.84501	0.000102981	0.00122192	Angptl2	Rattus norvegicus angiopoietin-like 2 (Angptl2), mRNA [NM_133569]
A_44_P855088	1.7497	4.55672	0.000103109	0.00122192		RUVA_THIDA (Q3SGT1) Holliday junction ATP-dependent DNA helicase ruvA , partial (7%) [TC602624]
A_44_P1003372	1.04073	9.77868	0.000104625	0.00123486	Smpdl3a	Rattus norvegicus sphingomyelin phosphodiesterase, acid-like 3A (Smpdl3a), mRNA [NM_001005539]
A_44_P824698	1.31254	5.11094	0.000105281	0.00124015		Q4TIH1_TETNG (Q4TIH1) Chromosome undetermined SCAF2147, whole genome shotgun sequence. (Fragment), partial (12%) [TC636178]
A_43_P15259	1.0716	9.29942	0.000105345	0.00124015	Tnfrsf1a	Rattus norvegicus tumor necrosis factor receptor superfamily, member 1a (Tnfrsf1a), mRNA [NM_013091]
A_44_P681613	1.98925	2.98971	0.000106057	0.00124456		BF287586 EST452177 Rat Gene Index, normalized rat, Rattus norvegicus cDNA Rattus norvegicus cDNA clone RGIGH95 5' sequence, mRNA sequence [BF287586]
A_44_P170566	1.01849	4.20708	0.000106597	0.00124874	St8sia4	Rattus norvegicus ST8 alpha-N-acetyl-neuraminide alpha-2,8-sialyltransferase 4 (St8sia4), mRNA [NM_053914]
A_44_P745407	1.1736	9.1644	0.000108435	0.00126265	LOC685157	Rattus norvegicus similar to paired immunoglobin-like type 2 receptor beta (LOC685157), mRNA [NM_001115044]
A_42_P676304	1.88072	9.11328	0.000108729	0.00126499	Ifitm1	Rattus norvegicus interferon induced transmembrane protein 1 (Ifitm1), mRNA [NM_001106314]
A_44_P726097	1.12849	4.62534	0.000109206	0.00126771	Lrsam1	Rattus norvegicus leucine rich repeat and sterile alpha motif containing 1 (Lrsam1), mRNA [NM_001107833]
A_44_P976358	-1.02658	7.64302	0.000109315	0.00126771
A_44_P975458	1.08791	7.87425	0.000109398	0.00126771	C1qtnf6	Rattus norvegicus C1q and tumor necrosis factor related protein 6 (C1qtnf6), mRNA [NM_001034932]
A_44_P986952	1.29814	8.84861	0.000111926	0.00129041		Q8KY36_STRCU (Q8KY36) RubW, partial (10%) [TC587769]
A_44_P463313	1.36036	8.13348	0.00011228	0.00129322	Plk1	Rattus norvegicus polo-like kinase 1 (Drosophila) (Plk1), mRNA [NM_017100]
A_44_P662803	-1.00896	4.23522	0.000115011	0.00131336
A_44_P764689	1.69689	4.86129	0.00011569	0.0013189
A_44_P171427	1.49158	4.61062	0.000117728	0.00133615	RGD1310376	Putative uncharacterized protein RGD1310376_predictedRGD1310376 protein ; [Source:UniProtKB/TrEMBL;Acc:B0BN40] [ENSRNOT00000031336]
A_42_P598412	1.45907	8.93135	0.000118463	0.00134002	Apobec1	Rattus norvegicus apolipoprotein B mRNA editing enzyme, catalytic polypeptide 1 (Apobec1), mRNA [NM_012907]
A_43_P16707	1.87904	6.54413	0.000120075	0.00135057	Ccl6	C-C motif chemokine 6 Precursor (Small-inducible cytokine A6) [Source:UniProtKB/Swiss-Prot;Acc:Q68FP3] [ENSRNOT00000045867]
A_44_P277820	1.47195	4.00217	0.000120124	0.00135057		Rattus norvegicus clone +14KATI kynurenine aminotransferase I mRNA, partial sequence. [AF267750]
A_44_P344858	1.76978	3.31676	0.00012106	0.00135885	Pi16	Rattus norvegicus peptidase inhibitor 16 (Pi16), mRNA [NM_001170481]
A_44_P945723	2.17977	2.83131	0.000122993	0.00137431	Zc3h12d	Rattus norvegicus zinc finger CCCH type containing 12D (Zc3h12d), mRNA [NM_001107469]
A_44_P577681	-1.02879	9.82928	0.000123045	0.00137431
A_44_P226597	1.31102	8.41165	0.000123566	0.00137743	Pycard	Rattus norvegicus PYD and CARD domain containing (Pycard), mRNA [NM_172322]
A_44_P530196	1.8868	6.43843	0.000123745	0.00137791	RGD1566252	PREDICTED: Rattus norvegicus antigen identified by monoclonal antibody Ki-67 (predicted) (Mki67_predicted), mRNA [XM_225460]
A_44_P550768	1.07429	4.40057	0.000123907	0.00137791		Q474V5_RALEJ (Q474V5) Probable transmembrane protein, partial (10%) [TC596680]
A_44_P301608	1.09812	5.76856	0.000124012	0.00137793	Ucp2	Rattus norvegicus uncoupling protein 2 (mitochondrial, proton carrier) (Ucp2), nuclear gene encoding mitochondrial protein, mRNA [NM_019354]
A_44_P342550	1.37141	4.7402	0.000124112	0.00137794	Dysf	Rattus norvegicus dysferlin (Dysf), mRNA [NM_001107869]
A_44_P522908	-1.4495	4.81178	0.000125485	0.00138864	Fcho1	Rattus norvegicus FCH domain only 1 (Fcho1), mRNA [NM_001106069]
A_44_P577090	1.12226	7.05437	0.000125999	0.00139281	Rad51	Rattus norvegicus RAD51 homolog (RecA homolog, E. coli) (S. cerevisiae) (Rad51), mRNA [NM_001109204]
A_44_P199447	1.04412	5.88585	0.000128264	0.00141326	Elk3	Rattus norvegicus ELK3, member of ETS oncogene family (Elk3), mRNA [NM_001108743]
A_43_P11370	1.594	8.95517	0.000128858	0.00141904	Plp2	Rattus norvegicus proteolipid protein 2 (colonic epithelium-enriched) (Plp2), mRNA [NM_207601]
A_42_P565275	1.18306	7.43413	0.000128969	0.0014195	Aspm	Rattus norvegicus asp (abnormal spindle) homolog, microcephaly associated (Drosophila) (Aspm), mRNA [NM_001105955]
A_44_P264694	1.07478	6.0779	0.000129321	0.00142094	Apoc4	Rattus norvegicus apolipoprotein C-IV (Apoc4), mRNA [NM_001109419]
A_44_P354310	-1.01191	4.62029	0.000132489	0.00144653		PREDICTED: Rattus norvegicus similar to chromodomain helicase DNA binding protein 5 (LOC691589), mRNA [XM_001078944]
A_44_P822447	1.2243	7.44572	0.000133216	0.00144922	Ctla2a	Rattus norvegicus cytotoxic T lymphocyte-associated protein 2 alpha (Ctla2a), mRNA [NM_001109115]
A_44_P469584	1.96807	8.4834	0.000135184	0.00146264	Cd14	Rattus norvegicus CD14 molecule (Cd14), mRNA [NM_021744]
A_42_P508984	1.46401	7.53517	0.00013537	0.00146387	Pf4	Rattus norvegicus platelet factor 4 (Pf4), mRNA [NM_001007729]
A_44_P541562	-1.34005	6.55104	0.00013584	0.00146508	RGD1564127	PREDICTED: Rattus norvegicus similar to groucho protein GRG1-LDLZ2; Grg1-LDLZ2 (RGD1564127), mRNA [XM_345891]
A_43_P21130	1.10394	4.53721	0.000136866	0.00147225	Sh3bp2	Rattus norvegicus SH3-domain binding protein 2 (Sh3bp2), mRNA [NM_001100684]
A_44_P244755	-1.41046	5.57158	0.00013729	0.00147604		UI-R-DR1-clk-p-18-0-UI.s1 UI-R-DR1 Rattus norvegicus cDNA clone UI-R-DR1-clk-p-18-0-UI 3', mRNA sequence [BQ193187]
A_44_P960765	-1.29935	4.51753	0.000138012	0.00148145	Chodl	Rattus norvegicus chondrolectin (Chodl), mRNA [NM_001105894]
A_43_P14430	1.09429	4.75013	0.000139003	0.00148896	Fam109b	Rattus norvegicus family with sequence similarity 109, member B (Fam109b), mRNA [NM_001130511]
A_43_P13015	-1.04311	5.79934	0.000139917	0.00149482	Kcnb2	Rattus norvegicus potassium voltage gated channel, Shab-related subfamily, member 2 (Kcnb2), mRNA [NM_054000]
A_43_P15494	1.54014	3.88838	0.000140192	0.00149557	Cebpa	Rattus norvegicus CCAAT/enhancer binding protein (C/EBP), alpha (Cebpa), mRNA [NM_012524]
A_44_P239940	-1.05953	4.37735	0.000140714	0.00149706		AI555865 UI-R-C2p-qx-a-10-0-UI.s1 UI-R-C2p Rattus norvegicus cDNA clone UI-R-C2p-qx-a-10-0-UI 3', mRNA sequence [AI555865]
A_44_P295680	1.33413	7.82333	0.00014265	0.00151371		AI385133 UI-R-A0-ay-f-02-0-UI.s1 UI-R-A0 Rattus norvegicus cDNA clone UI-R-A0-ay-f-02-0-UI 3', mRNA sequence [AI385133]
A_44_P296812	-1.65296	9.27559	0.0001431	0.00151533	Camk2a	Rattus norvegicus Ca2+/calmodulin-dependent protein kinase II, alpha subunit mRNA, 3' untranslated region. [AF237778]
A_44_P234129	1.45597	6.02455	0.000143369	0.0015166	Dlgap5	Rattus norvegicus discs, large (Drosophila) homolog-associated protein 5 (Dlgap5), mRNA [NM_001135802]
A_44_P255817	2.48072	4.14092	0.000144875	0.00152541	Pram1	PREDICTED: Rattus norvegicus similar to PML-RAR alpha-regulated adaptor molecule-1 (predicted) (RGD1564330_predicted), mRNA [XM_343179]
A_44_P809720	2.05396	4.58003	0.000147544	0.00154346
A_44_P960517	1.9505	2.9038	0.00014855	0.0015463
A_44_P428824	1.3044	5.90252	0.000148577	0.0015463
A_44_P436181	1.44582	4.41696	0.000151429	0.0015665		UI-R-C1-lb-g-01-0-UI.r1 UI-R-C1 Rattus norvegicus cDNA clone UI-R-C1-lb-g-01-0-UI 5', mRNA sequence [BF558497]
A_43_P15904	1.30106	9.46778	0.000152285	0.00156798	Fcgr1a	Rattus norvegicus Fc fragment of IgG, high affinity Ia, receptor (CD64) (Fcgr1a), mRNA [NM_001100836]
A_44_P525969	2.10912	3.89159	0.000152378	0.00156798		Q2FRR5_METHJ (Q2FRR5) Radical SAM, partial (6%) [TC620703]
A_42_P649121	-1.41298	4.90873	0.000152972	0.00157241	Apba1	Rattus norvegicus amyloid beta (A4) precursor protein-binding, family A, member 1 (Apba1), mRNA [NM_031779]
A_44_P227065	1.47811	5.76814	0.000153238	0.00157287	Kif22	Rattus norvegicus kinesin family member 22 (Kif22), mRNA [NM_001009645]
A_43_P22816	-1.02567	9.0747	0.000153622	0.00157522	Gpc5	Rattus norvegicus glypican 5 (Gpc5), mRNA [NM_001107285]
A_44_P995681	1.49004	5.25243	0.000158269	0.00160568	Melk	Rattus norvegicus maternal embryonic leucine zipper kinase (Melk), mRNA [NM_001108662]
A_44_P702052	-1.00088	6.09552	0.000158324	0.00160568
A_44_P415193	1.00767	4.23734	0.000160057	0.00161755	Apobec3f	Rattus norvegicus apolipoprotein B mRNA editing enzyme, catalytic polypeptide-like 3F (Apobec3f), mRNA [NM_001033703]
A_44_P744063	1.18388	5.41687	0.000160725	0.00161992		AGENCOURT_66890059 NIH_MGC_365 Rattus norvegicus cDNA clone IMAGE:8361591 5', mRNA sequence [DY316911]
A_44_P132937	-1.24934	4.71801	0.000160747	0.00161992	Rph3a	Rattus norvegicus rabphilin 3A (Rph3a), mRNA [NM_133518]
A_44_P261761	1.3108	5.3015	0.000160761	0.00161992		BM392398 UI-R-EB1-clf-g-24-0-UI.s1 UI-R-EB1 Rattus norvegicus cDNA clone UI-R-EB1-clf-g-24-0-UI 3', mRNA sequence [BM392398]
A_43_P12698	2.33101	10.6032	0.000162793	0.00163389	Lgals3	Rattus norvegicus lectin, galactoside-binding, soluble, 3 (Lgals3), mRNA [NM_031832]
A_44_P1026848	2.20966	3.10494	0.000164052	0.00164095	Cryba4	Rattus norvegicus crystallin, beta A4 (Cryba4), mRNA [NM_031689]
A_44_P993328	1.44452	5.42653	0.000164483	0.00164443	Ms4a11	PREDICTED: Rattus norvegicus membrane-spanning 4-domains, subfamily A, member 11 (predicted) (Ms4a11_predicted), mRNA [XM_342028]
A_44_P965236	-1.0725	7.04275	0.000168105	0.00166551		Q8QTC1_WSSV (Q8QTC1) WSSV407, partial (18%) [TC611854]
A_44_P213246	-1.06204	5.74791	0.000168207	0.00166551	RGD1310495	PREDICTED: Rattus norvegicus similar to KIAA1919 protein (predicted) (RGD1310495_predicted), mRNA [XM_228270]
A_44_P349356	1.20805	4.80229	0.000168225	0.00166551	Tnpo1	Rattus norvegicus similar to karyopherin beta 2; importin beta 2; transportin; M9 region interaction protein (LOC309126), mRNA [XM_219500]
A_42_P580305	1.28537	4.6848	0.000171025	0.0016812	Pfkfb1	Rattus norvegicus 6-phosphofructo-2-kinase/fructose-2,6-biphosphatase 1 (Pfkfb1), mRNA [NM_012621]
A_44_P306639	1.05587	5.70676	0.000171787	0.00168442	Dap	Rattus norvegicus death-associated protein (Dap), mRNA [NM_022526]
A_44_P746420	1.52423	4.68051	0.000175062	0.0017053	Arl11	Rattus norvegicus ADP-ribosylation factor-like 11 (Arl11), mRNA [NM_001013433]
A_44_P386359	1.04335	8.46177	0.000181934	0.00174696	Ninj1	Rattus norvegicus ninjurin 1 (Ninj1), mRNA [NM_012867]
A_44_P620591	1.4317	5.27165	0.000182625	0.00175094		AA892259 EST196062 Normalized rat kidney, Bento Soares Rattus sp. cDNA clone RKIAO29 3' end, mRNA sequence [AA892259]
A_44_P1028012	1.20399	12.13	0.000184052	0.00175645		Q6MG61_RAT (Q6MG61) Chloride intracellular channel 1, complete [TC579587]
A_44_P840489	-1.09099	6.38197	0.000184128	0.00175645
A_44_P920376	-1.02364	7.32228	0.000188066	0.00177851		UI-R-FF0-cpc-l-12-0-UI.s1 UI-R-FF0 Rattus norvegicus cDNA clone UI-R-FF0-cpc-l-12-0-UI 3', mRNA sequence [BQ780782]
A_44_P1013006	1.63034	5.4782	0.000188097	0.00177851	Steap1	Rattus norvegicus six transmembrane epithelial antigen of the prostate 1 (Steap1), mRNA [NM_001106629]
A_44_P580839	-1.00181	6.19878	0.000189314	0.00178505		Q6L9V9_9MAXI (Q6L9V9) ATPase subunits 6, partial (6%) [TC609247]
A_44_P411505	1.10419	10.3466	0.000189871	0.00178782	Ccnd1	Rattus norvegicus cyclin D1 (Ccnd1), mRNA [NM_171992]
A_43_P19238	1.07307	8.37985	0.000191874	0.00179936	Sp110	Rattus norvegicus SP110 nuclear body protein (Sp110), mRNA [NM_001034137]
A_44_P286127	-1.04528	8.09008	0.000193252	0.00180963	Rbm24	Q9BX46_HUMAN (Q9BX46) OTTHUMP00000016066, partial (49%) [TC608771]
A_44_P248133	1.09943	8.48801	0.000195232	0.00181899	Tagln2	Rattus norvegicus transgelin 2 (Tagln2), mRNA [NM_001013127]
A_44_P864402	-1.03399	4.99758	0.000196059	0.00182335		AI070167 UI-R-C1-lp-c-10-0-UI.s1 UI-R-C1 Rattus norvegicus cDNA clone UI-R-C1-lp-c-10-0-UI 3', mRNA sequence [AI070167]
A_44_P920501	-1.04336	5.66535	0.00019971	0.0018432		Rattus norvegicus cDNA clone IMAGE:7314381. [BC091332]
A_44_P468879	1.25968	4.79264	0.00020147	0.00185507	Btk	Rattus norvegicus Bruton agammaglobulinemia tyrosine kinase (Btk), mRNA [NM_001007798]
A_44_P728469	1.05863	5.56719	0.00020405	0.00187107	Pter	Rattus norvegicus phosphotriesterase related (Pter), mRNA [NM_022224]
A_44_P496706	1.01036	3.84185	0.000204971	0.00187377	Ikbke	Rattus norvegicus inhibitor of kappa light polypeptide gene enhancer in B-cells, kinase epsilon (Ikbke), mRNA [NM_001108854]
A_44_P489862	1.18026	7.90339	0.000205185	0.00187442	Tnfaip8l2	Rattus norvegicus tumor necrosis factor, alpha-induced protein 8-like 2 (Tnfaip8l2), mRNA [NM_001014039]
A_42_P814235	1.13736	9.96329	0.000205623	0.00187637	P2ry6	Rattus norvegicus pyrimidinergic receptor P2Y, G-protein coupled, 6 (P2ry6), mRNA [NM_057124]
A_44_P117148	1.05735	6.16715	0.000206376	0.00187923	Baz1a	Rattus norvegicus bromodomain adjacent to zinc finger domain, 1A (Baz1a), mRNA [NM_001170568]
A_44_P448388	1.48931	3.36795	0.000206473	0.00187923		AI112115 UI-R-Y0-mo-g-06-0-UI.s1 UI-R-Y0 Rattus norvegicus cDNA clone UI-R-Y0-mo-g-06-0-UI 3', mRNA sequence [AI112115]
A_44_P385824	1.14127	4.00477	0.00020649	0.00187923		AI231472 EST228160 Normalized rat embryo, Bento Soares Rattus sp. cDNA clone REMDK57 3' end, mRNA sequence [AI231472]
A_44_P976680	1.93107	4.17389	0.000207831	0.00188639		Centromere protein W (CENP-W)(Cancer-up-regulated gene 2 protein) [Source:UniProtKB/Swiss-Prot;Acc:A1L1L1] [ENSRNOT00000065677]
A_44_P265911	1.42364	4.76059	0.000208451	0.00188949	Cnr2	Rattus norvegicus cannabinoid receptor 2 (macrophage) (Cnr2), transcript variant 1, mRNA [NM_001164143]
A_44_P182020	1.11346	7.90573	0.000208689	0.00189041	Psmb8	Rattus norvegicus proteasome (prosome, macropain) subunit, beta type 8 (large multifunctional peptidase 7) (Psmb8), mRNA [NM_080767]
A_44_P157144	1.09103	8.04275	0.000212073	0.00191446	Recql4	Rattus norvegicus RecQ protein-like 4 (Recql4), mRNA [NM_001130494]
A_44_P466118	1.46968	6.28526	0.000213377	0.00192132	Slc11a1	Rattus norvegicus solute carrier family 11 (proton-coupled divalent metal ion transporters), member 1 (Slc11a1), mRNA [NM_001031658]
A_44_P1002336	1.57439	4.78138	0.000213469	0.00192132	Mdfic	Rattus norvegicus MyoD family inhibitor domain containing (Mdfic), mRNA [NM_001105668]
A_44_P592899	1.6737	2.78943	0.000213878	0.00192245	Ccdc69	Rattus norvegicus coiled-coil domain containing 69 (Ccdc69), mRNA [NM_001109031]
A_44_P301963	1.11789	9.46943	0.000214157	0.00192327	Psmb9	Rattus norvegicus proteasome (prosome, macropain) subunit, beta type 9 (large multifunctional peptidase 2) (Psmb9), mRNA [NM_012708]
A_42_P532103	1.42522	10.0602	0.000215652	0.00193159	Anxa2	Rattus norvegicus annexin A2 (Anxa2), mRNA [NM_019905]
A_44_P187246	1.20077	7.27244	0.00021653	0.00193843
A_44_P452632	1.27806	4.36862	0.000216606	0.00193843		Q5NUI4_RAT (Q5NUI4) Transcription factor ICSBP, complete [TC579164]
A_43_P11472	1.88987	8.72452	0.000217567	0.00194277	Hmox1	Rattus norvegicus heme oxygenase (decycling) 1 (Hmox1), mRNA [NM_012580]
A_42_P608780	2.12993	4.66908	0.000218681	0.00194952	Gdf15	Rattus norvegicus growth differentiation factor 15 (Gdf15), mRNA [NM_019216]
A_43_P22562	1.48728	5.80615	0.00021985	0.00195374		AF169637 paired Ig-like receptor-A1 {Rattus norvegicus} (exp=-1; wgp=0; cg=0), partial (22%) [TC589608]
A_43_P11514	1.03766	8.97356	0.000220158	0.00195563	Tpm4	Rattus norvegicus tropomyosin 4 (Tpm4), mRNA [NM_012678]
A_44_P314295	-1.24075	4.58295	0.000220878	0.00196117	Zmynd12	Rattus norvegicus zinc finger, MYND-type containing 12 (Zmynd12), mRNA [NM_001107970]
A_43_P18479	1.41091	3.6193	0.000223071	0.00197806		Q66H16_RAT (Q66H16) Fibrous sheath interacting protein 1 (Predicted), partial (43%) [TC608820]
A_44_P258008	1.08778	6.68824	0.00022431	0.00198687	Fgd2	Rattus norvegicus FYVE, RhoGEF and PH domain containing 2 (Fgd2), mRNA [NM_001107617]
A_44_P111816	1.09237	5.45625	0.000224552	0.00198687	Adcy4	Rattus norvegicus adenylate cyclase 4 (Adcy4), mRNA [NM_019285]
A_44_P325522	1.3402	4.2876	0.000224874	0.0019884	Lmnb1	Rattus norvegicus lamin B1 (Lmnb1), mRNA [NM_053905]
A_43_P18241	1.6957	4.47758	0.000226092	0.00199317		Q6UNA2_MOUSE (Q6UNA2) MLF1-interacting protein brain isoform, partial (87%) [TC577882]
A_44_P139500	1.12581	3.74209	0.00022776	0.00200481		AI233983 EST230671 Normalized rat lung, Bento Soares Rattus sp. cDNA clone RLUCT72 3' end, mRNA sequence [AI233983]
A_42_P607092	1.6107	7.66223	0.000228015	0.0020062	Glipr1	Rattus norvegicus GLI pathogenesis-related 1 (Glipr1), mRNA [NM_001011987]
A_44_P527480	1.72505	5.50963	0.000228538	0.00200917	Ccna2	Rattus norvegicus cyclin A2 (Ccna2), mRNA [NM_053702]
A_44_P210921	1.45152	5.63869	0.000230448	0.00202243	RT1-Db2	Rattus norvegicus RT1 class II, locus Db2 (RT1-Db2), mRNA [NM_001164826]
A_43_P15427	1.55517	4.99851	0.00023236	0.00203477	Sct	Secretin Precursor [Source:UniProtKB/Swiss-Prot;Acc:P11384] [ENSRNOT00000024094]
A_44_P720576	1.24994	3.94063	0.000234604	0.00204826	Lrrn4cl	Rattus norvegicus LRRN4 C-terminal like (Lrrn4cl), mRNA [NM_001109579]
A_43_P10020	1.53013	10.9493	0.000236911	0.00206134	Lyz2	Rattus norvegicus lysozyme 2 (Lyz2), mRNA [NM_012771]
A_44_P766678	1.08975	8.88241	0.000237325	0.00206319		BF557813 UI-R-C0-gw-g-05-0-UI.r1 UI-R-C0 Rattus norvegicus cDNA clone UI-R-C0-gw-g-05-0-UI 5', mRNA sequence [BF557813]
A_42_P463880	1.91907	4.39354	0.000238429	0.00206838	Plbd1	Rattus norvegicus phospholipase B domain containing 1 (Plbd1), mRNA [NM_001013927]
A_44_P466636	1.99104	2.22902	0.000239308	0.00207424	Cd72	Rattus norvegicus Cd72 molecule (Cd72), mRNA [NM_001015016]
A_43_P17475	1.23463	3.55817	0.000247518	0.00212196	Edem1	PREDICTED: Rattus norvegicus similar to mKIAA0212 protein (predicted) (RGD1563633_predicted), mRNA [XM_238366]
A_44_P326439	1.04396	3.77101	0.000247675	0.00212241	Ano6	Rattus norvegicus anoctamin 6 (Ano6), mRNA [NM_001108108]
A_44_P623610	-1.29191	7.53698	0.00025101	0.00214109
A_44_P133319	-1.0141	5.62267	0.00025327	0.00215227	Ano3	PREDICTED: Rattus norvegicus anoctamin 3 (Ano3), mRNA [XM_230381]
A_44_P312089	1.50963	4.40266	0.000254813	0.00216178	Neurl3	Rattus norvegicus neuralized homolog 3 (Drosophila) (Neurl3), mRNA [NM_001014100]
A_44_P335446	1.36087	4.60913	0.000259121	0.0021879	Dusp2	Rattus norvegicus dual specificity phosphatase 2 (Dusp2), mRNA [NM_001012089]
A_44_P184297	1.05935	3.98685	0.000261225	0.00220061	Runx2	Rattus norvegicus runt related transcription factor 2 (Runx2), mRNA [NM_053470]
A_44_P508379	1.09361	5.33939	0.000261948	0.00220308	Cd37	Rattus norvegicus CD37 molecule (Cd37), mRNA [NM_017124]
A_44_P335219	1.68737	5.18259	0.000265544	0.00222414	Il21r	Rattus norvegicus interleukin 21 receptor (Il21r), mRNA [NM_001012469]
A_44_P142822	-1.11141	5.44956	0.000270904	0.00226345
A_44_P821943	-1.0452	5.6029	0.000274617	0.00228512
A_44_P212796	2.4445	4.09722	0.000275087	0.00228716		GB
A_44_P415010	1.11254	5.96423	0.000275781	0.0022892	Mcm2	Rattus norvegicus minichromosome maintenance complex component 2 (Mcm2), mRNA [NM_001107873]
A_44_P1025102	1.34942	6.32933	0.000275989	0.00228999	Plscr1	Rattus norvegicus phospholipid scramblase 1 (Plscr1), mRNA [NM_057194]
A_44_P241258	1.50563	3.12916	0.000276502	0.00229238	Frrs1	PREDICTED: Rattus norvegicus stromal cell derived factor receptor 2 (predicted) (Sdfr2_predicted), mRNA [XM_227622]
A_44_P348922	1.19853	7.52342	0.000276926	0.00229497	Cebpb	Rattus norvegicus CCAAT/enhancer binding protein (C/EBP), beta (Cebpb), mRNA [NM_024125]
A_44_P1017206	2.2406	2.5349	0.000279012	0.00230663	Podnl1	PREDICTED: Rattus norvegicus similar to podocan protein (predicted) (RGD1307753_predicted), mRNA [XM_213845]
A_43_P10939	1.66644	7.74477	0.000280532	0.00231732		N5A9_RAT (Q6RIA2) HCV NS5A-transactivated protein 9 homolog, complete [TC624956]
A_44_P508348	1.24329	3.84563	0.000283278	0.00233338	Ahnak	Rattus norvegicus AHNAK-related protein mRNA, partial cds. [AF454372]
A_44_P129053	-1.11006	8.18423	0.000283464	0.00233397		AA848383 EST191143 Normalized rat kidney, Bento Soares Rattus sp. cDNA clone RKIAB83 5' end, mRNA sequence [AA848383]
A_44_P445070	1.1972	10.8595	0.000287184	0.00235441	Lgals1	Rattus norvegicus lectin, galactoside-binding, soluble, 1 (Lgals1), mRNA [NM_019904]
A_44_P549494	1.48923	9.4747	0.000289187	0.00236013	Cd74	Rattus norvegicus Cd74 molecule, major histocompatibility complex, class II invariant chain (Cd74), mRNA [NM_013069]
A_44_P456444	1.12169	6.62248	0.000290158	0.00236616	Nid2	Rattus norvegicus nidogen 2 (Nid2), mRNA [NM_001012005]
A_44_P418672	1.15003	4.79712	0.000291807	0.00237486		AA998189 UI-R-C0-ib-a-09-0-UI.s1 UI-R-C0 Rattus norvegicus cDNA clone UI-R-C0-ib-a-09-0-UI 3', mRNA sequence [AA998189]
A_44_P178519	1.25564	7.5324	0.000293999	0.00238509	Adamts7	Rattus norvegicus ADAM metallopeptidase with thrombospondin type 1 motif, 7 (Adamts7), mRNA [NM_001047101]
A_44_P791276	1.15105	4.89799	0.000300622	0.00241862
A_44_P389072	1.03691	4.06297	0.000301865	0.00242383	Il13ra1	Rattus norvegicus interleukin 13 receptor, alpha 1 (Il13ra1), mRNA [NM_145789]
A_42_P757258	1.22436	4.6812	0.000302288	0.00242628	Kif20b	Rattus norvegicus kinesin family member 20B (Kif20b), mRNA [NM_001107609]
A_44_P1024721	1.0147	7.66232	0.000302796	0.00242903	Slc28a2	Rattus norvegicus solute carrier family 28 (sodium-coupled nucleoside transporter), member 2 (Slc28a2), mRNA [NM_031664]
A_44_P1037041	1.4118	8.00573	0.00030627	0.00244989	Map3k6	Rattus norvegicus mitogen-activated protein kinase kinase kinase 6 (Map3k6), mRNA [NM_001107909]
A_44_P852321	1.61708	1.6295	0.00030792	0.00245986		PREDICTED: Rattus norvegicus hypothetical protein LOC680515 (LOC680515), mRNA [XM_001057508]
A_44_P518500	1.25288	5.53761	0.000308979	0.00246735	Racgap1	Rattus norvegicus Rac GTPase-activating protein 1 (Racgap1), mRNA [NM_001108112]
A_44_P981039	-1.05315	6.67126	0.000316226	0.00250172	C1ql3	Rattus norvegicus complement component 1, q subcomponent-like 3 (C1ql3), mRNA [NM_001109403]
A_43_P13004	1.94781	1.93408	0.000319725	0.00252355	Cdh17	Rattus norvegicus cadherin 17 (Cdh17), mRNA [NM_053977]
A_42_P506685	1.45316	5.85879	0.000319772	0.00252355	Fxyd2	Rattus norvegicus FXYD domain-containing ion transport regulator 2 (Fxyd2), transcript variant a, mRNA [NM_145717]
A_44_P111379	1.74404	3.74325	0.000319851	0.00252355		AI137605 UI-R-C0-ho-g-12-0-UI.s1 UI-R-C0 Rattus norvegicus cDNA clone UI-R-C0-ho-g-12-0-UI 3', mRNA sequence [AI137605]
A_44_P582259	-1.30681	4.79595	0.000320223	0.00252453		EST453792 Rat Gene Index, normalized rat, Rattus norvegicus cDNA Rattus norvegicus cDNA clone RGIHC28 3' sequence, mRNA sequence [BF289201]
A_42_P832728	2.88239	3.21383	0.00032337	0.00253954	Cst7	Rattus norvegicus cystatin F (leukocystatin) (Cst7), mRNA [NM_001106523]
A_44_P513385	1.0991	8.86121	0.000324868	0.00254638	Dab2	Rattus norvegicus disabled homolog 2 (Drosophila) (Dab2), mRNA [NM_024159]
A_44_P1042711	1.57007	6.19347	0.000326734	0.00255701	Kif20a	Rattus norvegicus kinesin family member 20A (Kif20a), mRNA [NM_001108426]
A_44_P370411	-1.02852	5.19991	0.000327562	0.00255963
A_43_P23155	1.75958	4.34203	0.000334607	0.00259059	Mcm10	Rattus norvegicus minichromosome maintenance complex component 10 (Mcm10), mRNA [NM_001107366]
A_44_P190639	-1.05022	7.62012	0.000335517	0.00259298	Dnah9	PREDICTED: Rattus norvegicus dynein, axonemal, heavy polypeptide 9 (Dnah9), mRNA [XM_213354]
A_44_P506817	1.66057	2.22401	0.000341048	0.00262009		Q3TJS1_MOUSE (Q3TJS1) 15 days pregnant adult female placenta cDNA, RIKEN full-length enriched library, clone:I530003N22 product:UDP-Gal:betaGlcNAc beta 1,4- galactosyltransferase, polypeptide 1, full insert sequence, partial (82%) [TC627104]
A_44_P606693	-1.16995	11.8312	0.000341209	0.00262009
A_44_P130898	1.16749	7.28438	0.000344786	0.00263352	Ly86	Rattus norvegicus lymphocyte antigen 86 (Ly86), mRNA [NM_001106128]
A_44_P238927	1.44005	3.75866	0.000344838	0.00263352	Kif18a	Rattus norvegicus kinesin family member 18A (Kif18a), mRNA [NM_001137642]
A_44_P228820	1.38399	3.2732	0.000346141	0.00263747		AA946250 EST201749 Normalized rat lung, Bento Soares Rattus sp. cDNA clone RLUBC85 3' end, mRNA sequence [AA946250]
A_44_P644261	-1.00761	10.1014	0.000346188	0.00263747
A_42_P808426	1.11821	10.677	0.000346711	0.00264047	Ifitm2	Rattus norvegicus interferon induced transmembrane protein 2 (Ifitm2), mRNA [NM_030833]
A_42_P493380	1.02444	8.05034	0.000351326	0.00266259	Myc	Rattus norvegicus myelocytomatosis oncogene (Myc), mRNA [NM_012603]
A_44_P140684	1.48471	6.4004	0.000352128	0.00266669	Col8a1	Rattus norvegicus collagen, type VIII, alpha 1 (Col8a1), mRNA [NM_001107100]
A_42_P522899	1.29677	5.73708	0.00035322	0.00267207	Tgfb1	Rattus norvegicus transforming growth factor, beta 1 (Tgfb1), mRNA [NM_021578]
A_43_P19763	1.05776	9.19384	0.000354786	0.00268193	Tlr2	Rattus norvegicus toll-like receptor 2 (Tlr2), mRNA [NM_198769]
A_44_P976842	-1.07431	7.15486	0.000355434	0.00268484		RVL8950 Wackym-Soares normalized rat vestibular cDNA library Rattus norvegicus cDNA 5', mRNA sequence [DV718343]
A_44_P124303	1.15692	5.48289	0.00036411	0.00273821		Rattus norvegicus similar to Sp140 protein (LOC316580), mRNA [XM_237361]
A_44_P482476	1.21152	8.79332	0.000368671	0.00275928	LOC498276	Rattus norvegicus Fc gamma receptor II beta (LOC498276), mRNA [NM_001135992]
A_44_P1022458	1.68433	7.89841	0.00037174	0.00277614	Tubb6	Rattus norvegicus tubulin, beta 6 (Tubb6), mRNA [NM_001025675]
A_44_P525324	1.3093	5.41025	0.000373638	0.00278522	Arhgap11a	Rattus norvegicus Rho GTPase activating protein 11A (Arhgap11a), mRNA [NM_001168524]
A_44_P837716	1.01754	8.09444	0.000374144	0.00278768		glycoprotein, alpha-galactosyltransferase 1 [Source:RefSeq peptide;Acc:NP_663707] [ENSRNOT00000050442]
A_44_P890431	1.02966	5.91549	0.000375389	0.00279113		UI-R-BT1-ako-f-11-0-UI.r1 UI-R-BT1 Rattus norvegicus cDNA clone UI-R-BT1-ako-f-11-0-UI 5', mRNA sequence [BF565662]
A_44_P276640	1.05703	4.97131	0.00038224	0.00283071	Hells	Rattus norvegicus helicase, lymphoid specific (Hells), mRNA [NM_001106371]
A_44_P562272	-1.08856	9.59893	0.000386081	0.00284881		Q8VU78_9BACI (Q8VU78) Lipase, partial (6%) [TC610798]
A_43_P20319	1.18504	4.96676	0.000388261	0.00285869	Dbf4	PREDICTED: Rattus norvegicus similar to DBF4-related protein (predicted) (RGD1305854_predicted), mRNA [XM_231388]
A_43_P19895	1.59762	4.45183	0.00039448	0.00289612	Trim55	Rattus norvegicus tripartite motif-containing 55 (Trim55), mRNA [NM_001012218]
A_44_P703479	1.02723	5.17813	0.000404637	0.00294945	Tgfbr1	Rattus norvegicus transforming growth factor, beta receptor 1 (Tgfbr1), mRNA [NM_012775]
A_44_P140314	1.47313	1.8171	0.000407131	0.00296267	Cdc25c	Rattus norvegicus cell division cycle 25 homolog C (S. pombe) (Cdc25c), mRNA [NM_001107396]
A_42_P572725	1.44275	4.69293	0.000418085	0.00302478	Abcc3	Rattus norvegicus ATP-binding cassette, sub-family C (CFTR/MRP), member 3 (Abcc3), mRNA [NM_080581]
A_44_P1050595	1.86953	4.92698	0.000418917	0.00302783	Cela1	Chymotrypsin-like elastase family member 1 Precursor (EC 3.4.21.36)(Elastase-1) [Source:UniProtKB/Swiss-Prot;Acc:P00773] [ENSRNOT00000006351]
A_44_P513360	1.38961	7.14449	0.000421695	0.00304226		Cdkn3 proteinCyclin-dependent kinase inhibitor 3 (Predicted), isoform CRA_b ; [Source:UniProtKB/TrEMBL;Acc:B2RZ50] [ENSRNOT00000012985]
A_44_P412647	1.26121	4.54757	0.000431453	0.00308462	Gins2	Rattus norvegicus GINS complex subunit 2 (Psf2 homolog) (Gins2), mRNA [NM_001106190]
A_44_P142724	1.52785	7.52006	0.00043388	0.00309641		PREDICTED: Rattus norvegicus minichromosome maintenance deficient 3 (S. cerevisiae) (predicted) (Mcm3_predicted), mRNA [XM_236988]
A_44_P110120	2.38025	5.69605	0.000442548	0.00314049
A_43_P12418	1.19002	3.67111	0.000443146	0.00314255	Mst1	Rattus norvegicus Macrophage stimulating 1 (hepatocyte growth factor-like) (Mst1), mRNA [NM_024352]
A_44_P454232	-1.46736	4.78389	0.000450224	0.00317617	Scgn	Rattus norvegicus secretagogin, EF-hand calcium binding protein (Scgn), mRNA [NM_201561]
A_44_P238978	1.54765	4.27492	0.000452706	0.00319148	Cdt1	Rattus norvegicus chromatin licensing and DNA replication factor 1 (Cdt1), mRNA [NM_001106192]
A_44_P991532	1.63771	7.72737	0.000453091	0.00319198	RT1-Da	Rattus norvegicus RT1 class II, locus Da (RT1-Da), mRNA [NM_001008847]
A_42_P565621	2.47991	6.64544	0.000458412	0.00321724	Slamf9	Rattus norvegicus SLAM family member 9 (Slamf9), mRNA [NM_001105971]
A_44_P870465	1.77055	4.17746	0.000465112	0.00324456
A_44_P454259	-1.14058	12.2239	0.000465235	0.00324456		Rattus norvegicus mRNA for short type PB-cadherin, complete cds. [D83349]
A_44_P476960	1.25332	5.73111	0.000466567	0.00324876		AA900854 UI-R-E0-dk-a-11-0-UI.s1 UI-R-E0 Rattus norvegicus cDNA clone UI-R-E0-dk-a-11-0-UI 3' similar to gi [AA900854]
A_42_P759444	1.1131	5.4987	0.000467477	0.00325399		AF079305 Slugh zinc finger protein {Mus musculus} (exp=-1; wgp=0; cg=0), complete [TC587465]
A_44_P915303	1.39548	4.39394	0.000468181	0.00325667		Q3RV69_RALME (Q3RV69) Pili assembly chaperone:Bacterial pili assembly chaperone precursor, partial (9%) [TC585018]
A_44_P1007347	1.10908	11.8166	0.000471807	0.00327519	Tgm2	Rattus norvegicus transglutaminase 2, C polypeptide (Tgm2), mRNA [NM_019386]
A_43_P23262	2.0405	2.43914	0.000472053	0.00327578	Cytip	Rattus norvegicus cytohesin 1 interacting protein (Cytip), mRNA [NM_001012086]
A_44_P791395	-1.14005	12.7783	0.000473372	0.00328158
A_44_P291175	1.53305	5.05575	0.000474283	0.00328455		Q99P70_MOUSE (Q99P70) HEC, partial (4%) [TC593130]
A_43_P11794	-1.06489	8.00748	0.000477338	0.00329568	Tacr3	Rattus norvegicus tachykinin receptor 3 (Tacr3), mRNA [NM_017053]
A_44_P1059985	1.10762	9.56071	0.000477456	0.00329568	Spc24	AY456387 kinetochore protein Spc24 {Homo sapiens} (exp=-1; wgp=0; cg=0), partial (85%) [TC602472]
A_44_P1038028	1.36488	8.9992	0.000478045	0.00329605	Tnfrsf12a	Rattus norvegicus tumor necrosis factor receptor superfamily, member 12a (Tnfrsf12a), mRNA [NM_181086]
A_43_P11786	1.10501	5.20284	0.000496531	0.00339141	Pim1	Rattus norvegicus pim-1 oncogene (Pim1), mRNA [NM_017034]
A_43_P15750	1.31225	9.16183	0.000506152	0.00342387	Cfd	Rattus norvegicus complement factor D (adipsin) (Cfd), mRNA [NM_001077642]
A_44_P373145	-1.23169	5.78873	0.000507868	0.00343093		Rattus norvegicus similar to putative C6.1A-like protease (LOC299769), mRNA [XM_235109]
A_44_P243649	-1.07806	4.56431	0.000516592	0.00347032		PREDICTED: Rattus norvegicus lin-28 homolog B (C. elegans), transcript variant 2 (Lin28b), mRNA [XM_002725880]
A_44_P366648	1.51563	3.2148	0.000520662	0.00348618		BF557173 UI-R-E1-fz-d-01-0-UI.r1 UI-R-E1 Rattus norvegicus cDNA clone UI-R-E1-fz-d-01-0-UI 5', mRNA sequence [BF557173]
A_44_P746080	1.43196	3.84154	0.000522348	0.00349174		predicted gene 6484 Gene [Source:MGI Symbol;Acc:MGI:3643534] [ENSRNOT00000015381]
A_44_P151875	-1.02626	6.19509	0.000530473	0.00352305		Rattus norvegicus LOC361583 (LOC361583), mRNA [XM_341865]
A_44_P943917	1.84885	2.4287	0.000535175	0.00354056	Lilrb3	Rattus norvegicus leukocyte immunoglobulin-like receptor, subfamily B (with TM and ITIM domains), member 3 (Lilrb3), mRNA [NM_031713]
A_44_P414258	1.8256	3.25887	0.000540463	0.0035707	Ptprc	Rattus norvegicus protein tyrosine phosphatase, receptor type, C (Ptprc), transcript variant 4, mRNA [NM_138507]
A_44_P280963	1.39599	5.33763	0.000541205	0.00357328	Kifc1	Rattus norvegicus kinesin family member C1 (Kifc1), mRNA [NM_001005878]
A_43_P21641	1.60619	4.56208	0.000545841	0.00359111	Hcls1	Rattus norvegicus hematopoietic cell specific Lyn substrate 1 (Hcls1), mRNA [NM_001011898]
A_43_P12159	1.47643	5.91764	0.000549462	0.00360678	Cxcr4	Rattus norvegicus chemokine (C-X-C motif) receptor 4 (Cxcr4), mRNA [NM_022205]
A_44_P698351	1.31945	3.9549	0.000551098	0.00361636	Cd84	PREDICTED: Rattus norvegicus CD84 molecule (Cd84), mRNA [XM_001054923]
A_43_P18495	1.07533	5.0959	0.000552291	0.00362302	Slc39a8	Rattus norvegicus solute carrier family 39 (zinc transporter), member 8 (Slc39a8), mRNA [NM_001011952]
A_44_P274362	1.18847	4.88059	0.000558272	0.00365165		BC058646 Rai17 protein {Mus musculus} (exp=-1; wgp=0; cg=0), partial (4%) [TC621912]
A_44_P160813	1.0274	3.99195	0.000562835	0.00366742		Q6TXG7_RAT (Q6TXG7) LRRGT00032, partial (46%) [TC583027]
A_44_P928825	2.27515	3.14435	0.000563669	0.00367051	Msr1	PREDICTED: Rattus norvegicus similar to scavenger receptor type A SR-A (predicted) (RGD1564316_predicted), mRNA [XM_573919]
A_43_P11840	1.45548	4.71355	0.000569971	0.0036947	Xdh	Rattus norvegicus xanthine dehydrogenase (Xdh), mRNA [NM_017154]
A_44_P436040	-1.104	5.17698	0.000570784	0.00369677	Rassf6	Rattus norvegicus Ras association (RalGDS/AF-6) domain family member 6 (Rassf6), mRNA [NM_001025671]
A_44_P1028007	1.08736	12.2479	0.0005758	0.00372078	Clic1	Rattus norvegicus chloride intracellular channel 1 (Clic1), mRNA [NM_001002807]
A_44_P838725	1.05085	7.74277	0.00057595	0.00372078		HSATPCB25 ATP cassette binding transporter 1 {Homo sapiens} (exp=-1; wgp=0; cg=0), partial (3%) [TC626632]
A_44_P213100	1.75971	2.30636	0.000576381	0.00372238	Ptpn22	Rattus norvegicus protein tyrosine phosphatase, non-receptor type 22 (lymphoid) (Ptpn22), mRNA [NM_001106460]
A_44_P297525	1.10153	3.98849	0.000582058	0.00375192		Q3UCB8_MOUSE (Q3UCB8) Bone marrow macrophage cDNA, RIKEN full-length enriched library, clone:I830012K13 product:polyamine-modulated factor 1, full insert sequence, partial (97%) [TC601063]
A_42_P527724	2.62934	5.26578	0.000584147	0.00376182	Fcnb	Rattus norvegicus ficolin B (Fcnb), mRNA [NM_053634]
A_44_P499309	1.08964	5.55222	0.000585198	0.0037674	Fam38a	Rattus norvegicus family with sequence similarity 38, member A (Fam38a), mRNA [NM_001077200]
A_44_P236144	2.02943	2.2734	0.000606672	0.00386658	Ptprc	Rattus norvegicus protein tyrosine phosphatase, receptor type, C (Ptprc), transcript variant 4, mRNA [NM_138507]
A_44_P980148	1.13194	7.97407	0.000608022	0.00387156		NM_196628 flagelliform silk protein-like protein {Oryza sativa (japonica cultivar-group)} (exp=-1; wgp=0; cg=0), partial (7%) [TC616495]
A_44_P110044	2.33944	1.57423	0.000617891	0.00391728	Mboat1	Rattus norvegicus membrane bound O-acyltransferase domain containing 1 (Mboat1), mRNA [NM_001109120]
A_42_P577482	1.12063	8.77171	0.000621307	0.0039316		BM387057 UI-R-CN1-cji-e-12-0-UI.s1 UI-R-CN1 Rattus norvegicus cDNA clone UI-R-CN1-cji-e-12-0-UI 3', mRNA sequence [BM387057]
A_44_P168348	1.02367	5.68118	0.000621782	0.00393339
A_44_P594610	1.39593	2.74583	0.000622184	0.00393419	Cdca8	Rattus norvegicus cell division cycle associated 8 (Cdca8), mRNA [NM_001025050]
A_44_P658658	-1.23914	4.40957	0.000633999	0.00398718		BF390608 UI-R-CA1-bck-b-04-0-UI.s1 UI-R-CA1 Rattus norvegicus cDNA clone UI-R-CA1-bck-b-04-0-UI 3', mRNA sequence [BF390608]
A_44_P555580	-1.01212	5.03289	0.000638969	0.00401516	Ttll9	Rattus norvegicus tubulin tyrosine ligase-like family, member 9 (Ttll9), mRNA [NM_001014051]
A_44_P121308	-1.04525	6.62696	0.000639586	0.00401516	Rasgrf2	Rattus norvegicus RAS protein-specific guanine nucleotide-releasing factor 2 (Rasgrf2), mRNA [NM_053721]
A_44_P302221	1.65624	2.01405	0.000640024	0.00401516	RGD1563825	PREDICTED: Rattus norvegicus similar to ENSANGP00000020885 (predicted) (RGD1563825_predicted), mRNA [XM_240367]
A_43_P20216	1.03469	5.22828	0.000640573	0.00401737		Q9BEC7_PIG (Q9BEC7) Acylneuraminate lyase, partial (40%) [TC649769]
A_44_P355123	-1.26589	4.38876	0.000642057	0.00402173		AA849036 EST191798 Normalized rat lung, Bento Soares Rattus sp. cDNA clone RLUAJ79 3' end, mRNA sequence [AA849036]
A_44_P787598	1.37669	7.3422	0.000655152	0.00407616		AW915403 EST346707 Normalized rat embryo, Bento Soares Rattus sp. cDNA clone RGICV05 5' end, mRNA sequence [AW915403]
A_44_P1006749	-1.15812	5.09011	0.00066266	0.00411289	RGD1305939	Rattus norvegicus hypothetical LOC300074 (RGD1305939), mRNA [NM_001130581]
A_44_P1039606	1.91112	5.06879	0.00066421	0.0041175	Cenpt	Rattus norvegicus centromere protein T (Cenpt), mRNA [NM_001024257]
A_44_P1004324	1.15056	7.98451	0.000665311	0.00412182	Col18a1	Rattus norvegicus collagen, type XVIII, alpha 1 (Col18a1), mRNA [NM_053489]
A_44_P210173	1.20679	7.02492	0.000666479	0.0041278	Tnfrsf12a	Rattus norvegicus tumor necrosis factor receptor superfamily, member 12a (Tnfrsf12a), mRNA [NM_181086]
A_44_P337300	1.04992	6.13625	0.000667163	0.00413078	Il4ra	Rattus norvegicus interleukin 4 receptor, alpha (Il4ra), mRNA [NM_133380]
A_44_P130513	1.60282	7.03514	0.000668029	0.00413488	RT1-Db1	Rattus norvegicus RT1 class II, locus Db1 (RT1-Db1), mRNA [NM_001008884]
A_44_P1005213	1.42129	5.88502	0.000669044	0.00413866	Nuf2	Rattus norvegicus NUF2, NDC80 kinetochore complex component, homolog (S. cerevisiae) (Nuf2), mRNA [NM_001012028]
A_44_P230320	1.76269	6.25183	0.000669932	0.00414289	Il1b	Rattus norvegicus interleukin 1 beta (Il1b), mRNA [NM_031512]
A_42_P732259	1.631	2.46211	0.000671704	0.00415008	Fam26f	Rattus norvegicus family with sequence similarity 26, member F (Fam26f), mRNA [NM_001024976]
A_44_P716085	1.5346	3.48673	0.000675448	0.00416438
A_44_P276684	-1.19595	4.62469	0.000679289	0.00418174		Rattus norvegicus similar to peptidylprolyl isomerase A (LOC364562), mRNA [XM_344509]
A_44_P486872	1.06772	4.23165	0.000698555	0.00426446		BF281782 EST446373 Rat Gene Index, normalized rat, Rattus norvegicus cDNA Rattus norvegicus cDNA clone RGIAV54, mRNA sequence [BF281782]
A_44_P248235	1.47366	2.84149	0.000710926	0.00431551	Dok2	Rattus norvegicus docking protein 2 (Dok2), mRNA [NM_001106048]
A_44_P447585	2.01241	2.37063	0.000710964	0.00431551	LOC100310874	Rattus norvegicus antisense RNA overlapping MCH (LOC100310874), mRNA [NM_001166676]
A_44_P101591	1.07054	4.27989	0.000713606	0.00432126		AA956563 UI-R-E1-fk-a-09-0-UI.s1 UI-R-E1 Rattus norvegicus cDNA clone UI-R-E1-fk-a-09-0-UI 3' similar to gi [AA956563]
A_44_P262382	1.48125	4.13459	0.000714253	0.00432389	Batf3	Rattus norvegicus basic leucine zipper transcription factor, ATF-like 3 (Batf3), mRNA [NM_021865]
A_44_P500803	1.32506	6.28029	0.000717124	0.00433962	RT1-Bb	Rattus norvegicus RT1 class II, locus Bb (RT1-Bb), mRNA [NM_001004084]
A_44_P835675	1.1504	6.22076	0.000728225	0.00438594		Rattus norvegicus clone X5 mRNA sequence. [EF076770]
A_44_P820879	1.28521	3.90392	0.000728412	0.00438594		AI010235 EST204686 Normalized rat lung, Bento Soares Rattus sp. cDNA clone RLUBV56 3' end, mRNA sequence [AI010235]
A_43_P23354	-1.00568	5.64516	0.000729763	0.00439042		Rattus norvegicus similar to RIKEN cDNA 5730402C02 (LOC294434), mRNA [XM_215402]
A_44_P402948	1.77479	3.38926	0.000733352	0.00440698		Q46U86_RALEJ (Q46U86) Twin-arginine translocation pathway signal, partial (8%) [TC600657]
A_42_P550914	1.13972	7.03892	0.000735968	0.00441473	Ltb	Rattus norvegicus lymphotoxin beta (TNF superfamily, member 3) (Ltb), mRNA [NM_212507]
A_44_P353355	2.24549	2.9393	0.000737334	0.0044204	Cks2	Rattus norvegicus CDC28 protein kinase regulatory subunit 2 (Cks2), mRNA [NM_001126083]
A_44_P881194	1.01794	5.07695	0.000737431	0.0044204	Dram	Rattus norvegicus damage-regulated autophagy modulator (Dram), mRNA [NM_001173427]
A_44_P467202	-1.09781	8.79131	0.000743234	0.00444784	Pcdh8	Rattus norvegicus protocadherin 8 (Pcdh8), mRNA [NM_022868]
A_44_P409539	1.04339	3.79199	0.000750824	0.00448274	Plod2	Rattus norvegicus procollagen lysine, 2-oxoglutarate 5-dioxygenase 2 (Plod2), transcript variant 1, mRNA [NM_175869]
A_44_P534089	1.57479	6.40038	0.000753848	0.00449685	Ccnb1	Rattus norvegicus cyclin B1 (Ccnb1), mRNA [NM_171991]
A_44_P823576	1.36628	5.72616	0.000759557	0.00452561		Q7TQ12_RAT (Q7TQ12) Aa1114, partial (9%) [TC632076]
A_44_P130516	1.62241	6.79775	0.000762201	0.00453739	RT1-Db1	Rattus norvegicus RT1 class II, locus Db1 (RT1-Db1), mRNA [NM_001008884]
A_42_P794130	1.22037	7.21258	0.000770343	0.00456454	Cdc20	Rattus norvegicus cell division cycle 20 homolog (S. cerevisiae) (Cdc20), mRNA [NM_171993]
A_44_P579028	1.49557	2.78149	0.000781422	0.0046141
A_44_P274242	1.5376	3.63347	0.000785416	0.00463366		Rattus norvegicus similar to Siglec-G (LOC292844), mRNA [XM_214918]
A_44_P111375	1.72525	2.39239	0.000795968	0.00467755		AA850893 EST193661 Normalized rat ovary, Bento Soares Rattus sp. cDNA clone ROVAO09 3' end, mRNA sequence [AA850893]
A_43_P19661	1.71688	2.2175	0.000800286	0.00469423	Tnc	Rattus norvegicus tenascin C (Tnc), mRNA [NM_053861]
A_44_P869736	1.82753	3.5009	0.000803261	0.0047103
A_44_P996124	1.03178	5.60416	0.000812796	0.00475457	Tlr4	Rattus norvegicus toll-like receptor 4 (Tlr4), mRNA [NM_019178]
A_44_P637734	1.08356	5.26102	0.000816614	0.00476461	Ddx11	PREDICTED: Rattus norvegicus DEAD [XM_237570]
A_44_P640472	-1.32165	9.09057	0.000820067	0.00477592
A_43_P16277	1.24313	3.77217	0.000826226	0.00479438		Rattus sp. alpha 1-VIII collagen mRNA, partial cds. [S63458]
A_44_P791941	1.4397	6.11736	0.000843827	0.00486562	Slc2a9	PREDICTED: Rattus norvegicus similar to solute carrier family 2, member 9 isoform a (LOC501925), mRNA [XM_577349]
A_44_P444001	1.14777	4.43003	0.000844747	0.00486684	Rhoh	Rattus norvegicus ras homolog gene family, member H (Rhoh), mRNA [NM_001013430]
A_44_P420503	1.09134	5.82601	0.000849892	0.00488806	Slpil2	Rattus norvegicus antileukoproteinase-like 2 (Slpil2), mRNA [NM_001008872]
A_44_P279379	-1.31334	3.13527	0.000850025	0.00488806	Krt25	Rattus norvegicus keratin 25 (Krt25), mRNA [NM_001008822]
A_44_P461544	1.34773	4.39163	0.000850108	0.00488806	Ccnb2	Rattus norvegicus cyclin B2 (Ccnb2), mRNA [NM_001009470]
A_44_P183694	1.49966	6.43021	0.000850888	0.00488979		Rattus norvegicus pseudogene for annexin II [AB072614]
A_44_P179986	-1.04803	4.3436	0.000851295	0.00489075	Hpd	Rattus norvegicus 4-hydroxyphenylpyruvate dioxygenase (Hpd), mRNA [NM_017233]
A_44_P730320	1.59438	5.96724	0.000868577	0.00496486	Ect2	Rattus norvegicus epithelial cell transforming sequence 2 oncogene (Ect2), mRNA [NM_001108547]
A_44_P468141	2.3191	4.11517	0.000871214	0.00497433	Plaur	Rattus norvegicus plasminogen activator, urokinase receptor (Plaur), transcript variant 1, mRNA [NM_134352]
A_44_P403058	1.41672	4.2951	0.000877625	0.00500116		ankyrin repeat and LEM domain containing 1 Gene [Source:MGI Symbol;Acc:MGI:1918775] [ENSRNOT00000023065]
A_44_P265287	-1.05305	7.69513	0.000878649	0.00500426		BC014342 TTC6 protein {Homo sapiens} (exp=-1; wgp=0; cg=0), partial (41%) [TC608045]
A_44_P478340	1.18782	4.66664	0.000878843	0.00500426	Msc	RVL633 Wackym-Soares normalized rat vestibular cDNA library Rattus norvegicus cDNA 5', mRNA sequence [CX569607]
A_44_P147156	1.66699	3.1701	0.000879395	0.00500426	Rbm47	Rattus norvegicus RNA binding motif protein 47 (Rbm47), mRNA [NM_001005882]
A_42_P711464	1.01052	5.71681	0.000883558	0.00501675	Ccdc19	Rattus norvegicus coiled-coil domain containing 19 (Ccdc19), mRNA [NM_001024882]
A_44_P274976	1.60962	3.683	0.000885142	0.00502435	Aldh1l2	RVL7682 Wackym-Soares normalized rat vestibular cDNA library Rattus norvegicus cDNA 5', mRNA sequence [DV717216]
A_43_P13102	1.17241	7.37487	0.000886043	0.00502666	Ada	Rattus norvegicus adenosine deaminase (Ada), mRNA [NM_130399]
A_44_P206292	1.78188	5.96153	0.000896563	0.00507068		Q68FW2_RAT (Q68FW2) Cell division cycle associated 3, complete [TC584525]
A_43_P14233	1.42368	8.09591	0.000897078	0.00507093	Pttg1	Rattus norvegicus pituitary tumor-transforming 1 (Pttg1), mRNA [NM_022391]
A_42_P571433	1.16383	8.44634	0.000904041	0.00509898	Msx1	Rattus norvegicus msh homeobox 1 (Msx1), mRNA [NM_031059]
A_44_P976494	-1.11964	5.01468	0.000906397	0.00510662		Q6NXP6_HUMAN (Q6NXP6) C14orf148 protein, partial (40%) [TC609111]
A_43_P11621	1.79377	7.69261	0.000914728	0.00513795	Cd44	Rattus norvegicus Cd44 molecule (Cd44), mRNA [NM_012924]
A_44_P286409	1.17618	6.49977	0.00092102	0.00516759	Ttk	Rattus norvegicus Ttk protein kinase (Ttk), mRNA [NM_001108172]
A_42_P772136	1.11609	3.54	0.000922741	0.00517346	Fam60a	Rattus norvegicus family with sequence similarity 60, member A (Fam60a), transcript variant 1, mRNA [NM_001134711]
A_43_P22080	1.72453	5.14905	0.00092308	0.00517346	Lcp1	Rattus norvegicus lymphocyte cytosolic protein 1 (Lcp1), mRNA [NM_001012044]
A_44_P265366	1.55883	5.18377	0.000941654	0.00524012	Espl1	Rattus norvegicus extra spindle pole bodies homolog 1 (S. cerevisiae) (Espl1), mRNA [NM_001170602]
A_44_P421172	1.44977	3.4921	0.000949377	0.00527212		BI275923 UI-R-CX0-bxi-b-01-0-UI.s1 UI-R-CX0 Rattus norvegicus cDNA clone UI-R-CX0-bxi-b-01-0-UI 3', mRNA sequence [BI275923]
A_44_P247906	-1.04441	4.30241	0.000954353	0.00529057	Kcnj3	Rattus norvegicus G-protein gated potassium channel mRNA, partial CDS. [U42423]
A_42_P655047	1.47417	7.30022	0.000959052	0.00530365	Prrx2	Rattus norvegicus paired related homeobox 2 (Prrx2), mRNA [NM_001105739]
A_44_P899616	1.71393	2.74388	0.000963825	0.00531995	Fam111a	Rattus norvegicus family with sequence similarity 111, member A (Fam111a), mRNA [NM_001109163]
A_43_P11616	1.87383	7.22859	0.000976854	0.00538021	Atf3	Rattus norvegicus activating transcription factor 3 (Atf3), mRNA [NM_012912]
A_44_P194167	1.57706	2.51836	0.000985296	0.00541647	RT1-Ba	Rat mRNA for RT1.B-1(alpha) chain of integral membrane protein. [X14879]
A_44_P419137	1.02574	8.25056	0.0010028	0.00549052	Col1a1	Rat alpha-1 type I collagen mRNA, segment 3. [M12199]
A_42_P614175	1.33577	7.58821	0.00100315	0.00549092	Gal	Rattus norvegicus galanin prepropeptide (Gal), mRNA [NM_033237]
A_44_P398003	1.76966	1.9176	0.00100563	0.00549437	Klrc3	Rattus norvegicus killer cell lectin-like receptor subfamily C, member 3 (Klrc3), mRNA [NM_001029908]
A_42_P615837	-1.36999	5.70125	0.00100593	0.00549437	Ckmt2	Rattus norvegicus creatine kinase, mitochondrial 2, sarcomeric (Ckmt2), nuclear gene encoding mitochondrial protein, mRNA [NM_001127652]
A_44_P654498	2.04477	3.06372	0.00101246	0.00552556	LOC688459	Rattus norvegicus hypothetical protein LOC688459 (LOC688459), mRNA [NM_001109502]
A_44_P879764	1.35063	4.34995	0.00102915	0.0055942	B4galt1	Rattus norvegicus UDP-Gal:betaGlcNAc beta 1,4- galactosyltransferase, polypeptide 1 (B4galt1), mRNA [NM_053287]
A_44_P911118	-1.0566	9.06967	0.00103263	0.00560716		AI406538 EST234824 Normalized rat brain, Bento Soares Rattus sp. cDNA clone RBRDL23 3' end, mRNA sequence [AI406538]
A_44_P577612	1.74498	4.10101	0.00103304	0.00560789		Q7NW84_CHRVO (Q7NW84) Probable transcriptional regulator, partial (7%) [TC612583]
A_43_P14872	1.68029	8.83072	0.0010394	0.00563042	Sdc1	Rattus norvegicus syndecan 1 (Sdc1), mRNA [NM_013026]
A_44_P556989	1.00317	4.59836	0.00104772	0.00566045	Ngfr	Rattus norvegicus nerve growth factor receptor (TNFR superfamily, member 16) (Ngfr), mRNA [NM_012610]
A_44_P379645	-1.33103	6.99518	0.00105256	0.00567479		Rattus norvegicus activity and neurotransmitter-induced early gene 5 (ania-5) mRNA, 3'UTR. [AF030090]
A_42_P718858	-1.21653	6.05292	0.00105723	0.00569376	Rtbdn	Rattus norvegicus retbindin (Rtbdn), mRNA [NM_001107165]
A_44_P299933	1.32648	4.51171	0.00108317	0.0058028		PREDICTED: Rattus norvegicus similar to Condensin complex subunit 2 (Barren homolog protein 1) (Chromosome-associated protein H) (mCAP-H) (XCAP-H homolog) (LOC680089), mRNA [XM_001055639]
A_44_P227409	-1.10146	5.35497	0.00108461	0.00580748	LOC313936	Rattus norvegicus hypothetical LOC313936 (LOC313936), mRNA [NM_001014074]
A_44_P144591	1.23705	5.74799	0.00108881	0.00582233	Cthrc1	Rattus norvegicus collagen triple helix repeat containing 1 (Cthrc1), mRNA [NM_172333]
A_44_P1042473	1.02586	9.1965	0.00108988	0.00582381	Lgals3bp	Rattus norvegicus lectin, galactoside-binding, soluble, 3 binding protein (Lgals3bp), mRNA [NM_139096]
A_43_P16160	1.86472	1.83849	0.00109222	0.00582831	Cenpf	Rattus norvegicus centromere protein F (Cenpf), mRNA [NM_001100827]
A_44_P1042360	1.2694	7.42122	0.00109496	0.00583975		Q5YIS0_RAT (Q5YIS0) Dendritic cell inhibitory receptor 3, complete [TC589208]
A_42_P635228	1.43147	2.8789	0.0011033	0.00587315	Depdc1b	Rattus norvegicus DEP domain containing 1B (Depdc1b), mRNA [NM_001107651]
A_44_P202940	1.50306	3.6646	0.00111983	0.00594456		AI171966 EST217960 Normalized rat muscle, Bento Soares Rattus sp. cDNA clone RMUBT25 3' end, mRNA sequence [AI171966]
A_44_P157314	2.17766	2.99837	0.00112013	0.00594457		BF558825 UI-R-A1-du-g-03-0-UI.r1 UI-R-A1 Rattus norvegicus cDNA clone UI-R-A1-du-g-03-0-UI 5', mRNA sequence [BF558825]
A_44_P551075	1.0619	4.27465	0.00112237	0.00595082	Nfam1	PREDICTED: Rattus norvegicus NFAT activating protein with ITAM motif 1 (predicted) (Nfam1_predicted), mRNA [XM_343297]
A_44_P173330	1.19464	4.0542	0.00112771	0.00597236	Snx20	Rattus norvegicus sorting nexin 20 (Snx20), mRNA [NM_001024999]
A_44_P1032161	1.19971	3.52642	0.00112863	0.00597572	Chek2	Rattus norvegicus CHK2 checkpoint homolog (S. pombe) (Chek2), mRNA [NM_053677]
A_43_P23097	1.78823	4.22746	0.00113003	0.00597844	Stom	Rattus norvegicus stomatin (Stom), mRNA [NM_001011965]
A_44_P159595	-1.00198	4.73075	0.00113415	0.00599095		EST293380 Normalized rat brain, Bento Soares Rattus sp. cDNA clone RGIBD15 5' end, mRNA sequence [AW143084]
A_43_P15253	1.0098	8.31043	0.00114532	0.00603742	Icam1	Rattus norvegicus intercellular adhesion molecule 1 (Icam1), mRNA [NM_012967]
A_44_P373236	1.50533	3.96974	0.00114863	0.00605018	Slfn8	Rattus norvegicus schlafen 8 (Slfn8), mRNA [NM_001013970]
A_44_P269709	1.25467	5.03213	0.00116538	0.00610687	Rab20	Rattus norvegicus RAB20, member RAS oncogene family (Rab20), mRNA [NM_001109535]
A_44_P465931	1.09117	10.0767	0.00117814	0.00615793	Clic1	Rattus norvegicus chloride intracellular channel 1 (Clic1), mRNA [NM_001002807]
A_43_P12148	1.8586	3.29721	0.00118147	0.00617058	Top2a	Rattus norvegicus topoisomerase (DNA) II alpha (Top2a), mRNA [NM_022183]
A_44_P229820	1.81558	3.29726	0.00118981	0.0062014	Itga5	Rattus norvegicus integrin, alpha 5 (fibronectin receptor, alpha polypeptide) (Itga5), mRNA [NM_001108118]
A_43_P14911	1.80756	5.38269	0.00119552	0.00622584	Il1b	Rattus norvegicus interleukin 1 beta (Il1b), mRNA [NM_031512]
A_44_P116446	1.00431	5.12144	0.001199	0.0062366	Pyy	Rattus norvegicus peptide YY (mapped) (Pyy), mRNA [NM_001034080]
A_44_P538658	1.58137	2.42632	0.00120343	0.00625642	Slc7a7	Rattus norvegicus solute carrier family 7 (cationic amino acid transporter, y+ system), member 7 (Slc7a7), mRNA [NM_031341]
A_44_P392626	1.30517	5.68808	0.00120908	0.00627782		UI-R-DZ0-crl-m-01-0-UI.s1 UI-R-DZ0 Rattus norvegicus cDNA clone UI-R-DZ0-crl-m-01-0-UI 3', mRNA sequence [CB325377]
A_42_P633709	-1.1163	9.51279	0.00121063	0.00628426	Plk5	Rattus norvegicus polo-like kinase 5 (Plk5), mRNA [NM_001170557]
A_44_P328008	1.13777	5.86208	0.00121241	0.00628866	Alx3	Rattus norvegicus aristaless-like homeobox 3 (Alx3), mRNA [NM_001007012]
A_44_P372261	2.81352	5.81243	0.00122131	0.00632519	Slpi	Rattus norvegicus secretory leukocyte peptidase inhibitor (Slpi), mRNA [NM_053372]
A_44_P354911	1.11653	7.3078	0.00122257	0.00632691		supervillin [Source:RefSeq peptide;Acc:NP_001101886] [ENSRNOT00000025037]
A_44_P212551	1.46245	3.36469	0.00122492	0.00633584	Ccl4	Rattus norvegicus chemokine (C-C motif) ligand 4 (Ccl4), mRNA [NM_053858]
A_44_P992578	1.80688	4.32801	0.0012474	0.0064342	Rrm2	Rattus norvegicus ribonucleotide reductase M2 (Rrm2), mRNA [NM_001025740]
A_44_P239281	1.42301	4.04059	0.0012482	0.00643665	Cdc6	Rattus norvegicus cell division cycle 6 homolog (S. cerevisiae) (Cdc6), mRNA [NM_001108298]
A_44_P640931	-1.0293	9.54552	0.00125406	0.00646034
A_42_P728794	1.26166	4.73015	0.00126074	0.00648329	Srpx2	Rattus norvegicus sushi-repeat-containing protein, X-linked 2 (Srpx2), mRNA [NM_001108243]
A_44_P386519	-1.27818	4.26713	0.00126286	0.00648929		LRRGT00094 [Source:UniProtKB/TrEMBL;Acc:Q6TUF0] [ENSRNOT00000040660]
A_44_P672457	1.85273	2.87897	0.00128214	0.00655696		Q8LCS5_ARATH (Q8LCS5) U6 snRNA-associated Sm-like protein, partial (44%) [TC591107]
A_44_P169124	2.03539	2.77936	0.00129619	0.00660566		BF558918 UI-R-A1-eq-h-06-0-UI.r1 UI-R-A1 Rattus norvegicus cDNA clone UI-R-A1-eq-h-06-0-UI 5', mRNA sequence [BF558918]
A_44_P845409	1.76887	3.78102	0.00131206	0.0066732		AW913993 EST294771 Rat gene index, normalized rat, norvegicus, Bento Soares Rattus norvegicus cDNA clone RGIZA25 5' end, mRNA sequence [AW913993]
A_44_P550611	1.60931	2.94967	0.00131336	0.00667808	Fes	Rattus norvegicus feline sarcoma oncogene (Fes), mRNA [NM_001108488]
A_44_P653879	-1.01313	9.31029	0.0013215	0.00671032
A_44_P159400	1.51569	9.42305	0.00132166	0.00671032		Rattus norvegicus similar to Ab2-162 (LOC299244), mRNA [XM_234370]
A_44_P245979	1.58165	1.86119	0.00132972	0.0067454	Prrg4	Rattus norvegicus proline rich Gla (G-carboxyglutamic acid) 4 (transmembrane) (Prrg4), mRNA [NM_001109203]
A_44_P552830	1.20737	5.20648	0.00133027	0.0067454	A3galt2	Rattus norvegicus alpha 1,3-galactosyltransferase 2 (A3galt2), mRNA [NM_138524]
A_44_P485337	1.05251	4.24345	0.00134639	0.00680367	Def6	PREDICTED: Rattus norvegicus differentially expressed in FDCP 6 (predicted) (Def6_predicted), mRNA [XM_228031]
A_44_P555271	2.48871	3.16888	0.00135873	0.00685925	Mmp12	Rattus norvegicus matrix metallopeptidase 12 (Mmp12), mRNA [NM_053963]
A_43_P10690	2.08899	3.33971	0.00136412	0.00687962	Klra17	Rattus norvegicus killer cell lectin-like receptor, subfamily A, member 17 (Klra17), mRNA [NM_001172088]
A_43_P15557	1.01304	5.52162	0.00138286	0.00694496	Pter	Rattus norvegicus phosphotriesterase related (Pter), mRNA [NM_022224]
A_44_P253208	1.00579	7.45461	0.0013942	0.00699326	Adamts9	Rattus norvegicus a disintegrin-like and metalloprotease (reprolysin type) with thrombospondin type 1 motif, 9 (Adamts9), mRNA [NM_001107877]
A_44_P372254	2.65232	7.5923	0.00142352	0.00709845	Slpi	Rattus norvegicus secretory leukocyte peptidase inhibitor (Slpi), mRNA [NM_053372]
A_44_P452222	1.86168	2.85764	0.00143866	0.00716519	Itgal	Rattus norvegicus integrin, alpha L (Itgal), mRNA [NM_001033998]
A_42_P811256	1.77262	3.23901	0.00145065	0.00721386	Vnn1	Rattus norvegicus vanin 1 (Vnn1), mRNA [NM_001025623]
A_44_P123158	1.71265	3.66602	0.00145467	0.00722906		AA965150 UI-R-C0-hc-h-05-0-UI.s1 UI-R-C0 Rattus norvegicus cDNA clone UI-R-C0-hc-h-05-0-UI 3', mRNA sequence [AA965150]
A_43_P11672	2.23496	2.58996	0.00146723	0.00726844	Il1rl1	Rattus norvegicus interleukin 1 receptor-like 1 (Il1rl1), transcript variant 1, mRNA [NM_013037]
A_44_P309160	1.11242	5.08642	0.00148701	0.0073463	Npl	Rattus norvegicus N-acetylneuraminate pyruvate lyase (Npl), mRNA [NM_001013984]
A_44_P614608	-1.09459	9.0665	0.00150338	0.0073972
A_44_P168405	1.1794	7.47776	0.00152357	0.00748032	Fcgr2a	Rattus norvegicus Fc fragment of IgG, low affinity IIa, receptor (CD32) (Fcgr2a), mRNA [NM_053843]
A_44_P478114	2.00776	2.90386	0.00154052	0.007549	Cdca2	Rattus norvegicus cell division cycle associated 2 (Cdca2), mRNA [NM_001107273]
A_44_P165236	1.21761	4.67989	0.00155086	0.00758915		AI072694 UI-R-C2-nk-g-10-0-UI.s1 UI-R-C2 Rattus norvegicus cDNA clone UI-R-C2-nk-g-10-0-UI 3', mRNA sequence [AI072694]
A_44_P402027	1.41496	3.48715	0.00157383	0.00766982		EST212167 Normalized rat embryo, Bento Soares Rattus sp. cDNA clone REMBU14 3' end, mRNA sequence [AI102878]
A_44_P855077	1.64887	3.60527	0.00157643	0.00767968
A_43_P12533	1.23614	3.36056	0.00158562	0.00771253	Tgfbr2	Rattus norvegicus transforming growth factor, beta receptor II (Tgfbr2), mRNA [NM_031132]
A_43_P11537	1.14827	10.9527	0.00158957	0.00772962	Rbp1	Rattus norvegicus retinol binding protein 1, cellular (Rbp1), mRNA [NM_012733]
A_44_P402028	1.02959	3.81352	0.00158989	0.00772962		EST212167 Normalized rat embryo, Bento Soares Rattus sp. cDNA clone REMBU14 3' end, mRNA sequence [AI102878]
A_44_P546123	1.49483	3.29922	0.0016017	0.00777962	Mcm5	Rattus norvegicus minichromosome maintenance complex component 5 (Mcm5), mRNA [NM_001106170]
A_44_P839079	-1.00647	7.8617	0.00160893	0.00780915
A_43_P12905	1.37094	4.77833	0.00166928	0.00803897	Bik	Rattus norvegicus BCL2-interacting killer (apoptosis-inducing) (Bik), mRNA [NM_053704]
A_43_P20339	1.11316	3.42714	0.00167568	0.00805634	Hmha1	Rattus norvegicus histocompatibility (minor) HA-1 (Hmha1), mRNA [NM_001108067]
A_44_P250368	1.2609	4.14142	0.00168908	0.00809797	Tk1	Rattus norvegicus thymidine kinase 1, soluble (Tk1), mRNA [NM_052800]
A_43_P15106	2.04121	2.99162	0.00168997	0.00809844		E2f8 protein Fragment [Source:UniProtKB/TrEMBL;Acc:Q4FZV5] [ENSRNOT00000056074]
A_42_P538670	1.74773	3.92565	0.00169051	0.0080991	Cybb	Rattus norvegicus cytochrome b-245, beta polypeptide (Cybb), mRNA [NM_023965]
A_44_P592947	-1.23238	5.96568	0.00169582	0.00811694
A_44_P550662	1.94752	3.49661	0.00169824	0.00812281	Ms4a6a	PREDICTED: Rattus norvegicus membrane-spanning 4-domains, subfamily A, member 6A (predicted) (Ms4a6a_predicted), mRNA [XM_215145]
A_44_P553267	1.87725	2.66785	0.00169978	0.00812637		PREDICTED: Rattus norvegicus similar to toll-like receptor 13 (predicted) (RGD1562655_predicted), mRNA [XR_007646]
A_44_P182601	1.09704	5.64254	0.00173747	0.00824278	RGD1561143	PREDICTED: Rattus norvegicus similar to cell surface receptor FDFACT (predicted) (RGD1561143_predicted), mRNA [XM_222031]
A_44_P699119	-1.11668	4.90301	0.00174772	0.00827599		BC030361 Eml5 protein {Mus musculus} (exp=-1; wgp=0; cg=0), partial (56%) [TC602630]
A_44_P236259	1.02839	4.76726	0.00175297	0.00829314	Prkch	Rattus norvegicus protein kinase C, eta (Prkch), mRNA [NM_031085]
A_44_P602702	1.07499	7.52075	0.00177004	0.0083397		AGENCOURT_28447592 NIH_MGC_247 Rattus norvegicus cDNA clone IMAGE:7324187 5', mRNA sequence [CO555173]
A_44_P119160	1.0477	5.54082	0.00181735	0.00850501	Papss2	Rattus norvegicus 3'-phosphoadenosine 5'-phosphosulfate synthase 2 (Papss2), mRNA [NM_001106375]
A_44_P634789	1.54966	3.32061	0.00183115	0.00854725		FM090556 etnofat Rattus norvegicus cDNA clone etnofatP0017A12 5', mRNA sequence [FM090556]
A_44_P341877	1.3164	3.62491	0.00186018	0.00865779	Has2	Rattus norvegicus hyaluronan synthase 2 (Has2), mRNA [NM_013153]
A_44_P900463	-1.06171	10.6555	0.00186752	0.00867475		Q4SAA6_TETNG (Q4SAA6) Chromosome 19 SCAF14691, whole genome shotgun sequence. (Fragment), partial (9%) [TC641623]
A_43_P21748	1.26493	4.01219	0.00187822	0.00871254		absent in melanoma 1 Gene [Source:MGI Symbol;Acc:MGI:109544] [ENSRNOT00000037448]
A_44_P333403	1.20992	5.31786	0.0018827	0.00871883		trophinin associated protein Gene [Source:MGI Symbol;Acc:MGI:1925983] [ENSRNOT00000043479]
A_44_P809374	1.31066	6.02282	0.00190292	0.00878081	Clcf1	Rattus norvegicus cardiotrophin-like cytokine factor 1 (Clcf1), mRNA [NM_207615]
A_44_P151953	-1.14799	3.50676	0.00192198	0.00884847		Rattus norvegicus similar to RIKEN cDNA 1700001F09 (LOC364243), mRNA [XM_344288]
A_44_P824731	1.59495	3.78116	0.00193066	0.00888117
A_44_P440878	1.56454	3.42975	0.00193217	0.00888538	Agpat2	Rattus norvegicus 1-acylglycerol-3-phosphate O-acyltransferase 2 (lysophosphatidic acid acyltransferase, beta) (Agpat2), mRNA [NM_001107821]
A_44_P276338	1.13162	6.09399	0.00196533	0.00901146	Mcm6	Rattus norvegicus minichromosome maintenance complex component 6 (Mcm6), mRNA [NM_017287]
A_44_P281733	1.00115	3.38398	0.00197491	0.00904317	Nlrp3	PREDICTED: Rattus norvegicus cold autoinflammatory syndrome 1 homolog (human) (predicted) (Cias1_predicted), mRNA [XM_220513]
A_44_P1022002	2.71594	5.44657	0.00202752	0.00922605	Ccl7	Rattus norvegicus chemokine (C-C motif) ligand 7 (Ccl7), mRNA [NM_001007612]
A_43_P12508	1.23598	4.26178	0.00203481	0.00924892	Ptger2	Rattus norvegicus prostaglandin E receptor 2 (subtype EP2) (Ptger2), mRNA [NM_031088]
A_44_P398529	-1.07631	11.0968	0.00206651	0.00934943	RGD1306991	Rattus norvegicus similar to Protein C20orf103 precursor (RGD1306991), mRNA [NM_001014183]
A_44_P313410	-1.42798	3.95547	0.00207586	0.00937907		AI179677 EST223402 Normalized rat spleen, Bento Soares Rattus sp. cDNA clone RSPCK33 3' end, mRNA sequence [AI179677]
A_44_P452245	2.10704	3.08107	0.00210461	0.00948378	Serpine1	Rattus norvegicus serine (or cysteine) peptidase inhibitor, clade E, member 1 (Serpine1), mRNA [NM_012620]
A_44_P510940	2.15875	3.74045	0.0021303	0.00956993	RGD1566252	PREDICTED: Rattus norvegicus antigen identified by monoclonal antibody Ki-67 (predicted) (Mki67_predicted), mRNA [XM_225460]
A_44_P654339	1.5712	4.6514	0.00214257	0.00960565
A_44_P560681	1.32117	6.56817	0.00214261	0.00960565		Q9HD28_HUMAN (Q9HD28) Retinitis pigmentosa GTPase regulator (Fragment), partial (5%) [TC610097]
A_44_P470884	1.66491	2.69323	0.0021835	0.00972538	Prc1	Rattus norvegicus protein regulator of cytokinesis 1 (Prc1), mRNA [NM_001107529]
A_44_P590505	1.18804	3.7051	0.0021879	0.00973647		RIKEN cDNA C130050O18 gene Gene [Source:MGI Symbol;Acc:MGI:2442694] [ENSRNOT00000033038]
A_44_P524321	1.02962	6.64794	0.00220087	0.00977073	Racgap1	Rattus norvegicus Rac GTPase-activating protein 1 (Racgap1), mRNA [NM_001108112]
A_44_P929443	1.85912	2.64297	0.00220613	0.0097897
A_44_P184484	1.21209	4.27151	0.00220658	0.0097897	Orc1l	Rattus norvegicus origin recognition complex, subunit 1-like (yeast) (Orc1l), mRNA [NM_177931]
A_44_P185171	-1.00044	5.79498	0.00221457	0.00981123	Pak6	Rattus norvegicus p21 protein (Cdc42/Rac)-activated kinase 6 (Pak6), mRNA [NM_001106498]
A_44_P491796	2.95806	9.48845	0.00221576	0.00981334	Spp1	Rattus norvegicus secreted phosphoprotein 1 (Spp1), mRNA [NM_012881]
A_44_P163421	-1.11119	4.72348	0.00223138	0.00985258	Cacna1b	Rattus norvegicus calcium channel, voltage-dependent, N type, alpha 1B subunit (Cacna1b), mRNA [NM_147141]
A_44_P227604	1.65843	2.15038	0.00223415	0.00985415	Eme1	Rattus norvegicus essential meiotic endonuclease 1 homolog 1 (S. pombe) (Eme1), mRNA [NM_001105830]
A_44_P1056100	1.85316	2.96017	0.00226224	0.00994576	Ttk	Rattus norvegicus Ttk protein kinase (Ttk), mRNA [NM_001108172]
A_44_P376900	1.44653	3.06281	0.00226443	0.00995326	Gpr171	Rattus norvegicus G protein-coupled receptor 171 (Gpr171), mRNA [NM_001109510]
A_42_P783301	1.44347	3.97895	0.00227043	0.00997102	Itga5	Rattus norvegicus integrin, alpha 5 (fibronectin receptor, alpha polypeptide) (Itga5), mRNA [NM_001108118]
A_44_P431296	1.37497	1.62269	0.00227297	0.00997788	Gpr18	Rattus norvegicus G protein-coupled receptor 18 (Gpr18), mRNA [NM_001079710]
A_44_P156690	1.15029	3.33364	0.00230123	0.0100621	Lyve1	Rattus norvegicus lymphatic vessel endothelial hyaluronan receptor 1 (Lyve1), mRNA [NM_001106286]
A_44_P332834	1.7396	3.12933	0.00230841	0.0100792	Cep72	PREDICTED: Rattus norvegicus similar to RIKEN cDNA 4933440J22 (predicted) (RGD1566336_predicted), mRNA [XM_217737]
A_44_P947587	-1.22453	6.92285	0.00231182	0.0100898
A_44_P115116	1.51064	2.85229	0.00236703	0.010278	Mpeg1	Rattus norvegicus macrophage expressed gene 1 (Mpeg1), mRNA [NM_022617]
A_44_P1021644	1.04955	10.2105	0.00236893	0.0102795	Col4a1	Rattus norvegicus collagen, type IV, alpha 1 (Col4a1), mRNA [NM_001135009]
A_44_P889367	1.1212	4.65977	0.00237359	0.01029		AGENCOURT_118864407 NIH_MGC_246 Rattus norvegicus cDNA clone IMAGE:8881982 5', mRNA sequence [EX489536]
A_44_P436164	1.57061	4.98277	0.00238153	0.0103168	Ckap2	Rattus norvegicus cytoskeleton associated protein 2 (Ckap2), mRNA [NM_001169139]
A_44_P390495	1.31	4.34676	0.00239772	0.0103693	Gch1	Rattus norvegicus GTP cyclohydrolase 1 (Gch1), mRNA [NM_024356]
A_44_P350521	1.0074	8.74434	0.00243736	0.0105152	Col1a1	Rattus norvegicus collagen, type I, alpha 1 (Col1a1), mRNA [NM_053304]
A_44_P486477	1.30091	6.27502	0.00246789	0.0106165		AA818699 UI-R-A0-az-c-05-0-UI.s1 UI-R-A0 Rattus norvegicus cDNA clone UI-R-A0-az-c-05-0-UI 3' similar to gb [AA818699]
A_43_P12537	-1.25644	5.1198	0.00248429	0.0106668		Rattus norvegicus ubiquitin-conjugating enzyme mRNA, complete cds. [AF144083]
A_44_P747587	-1.04554	11.4315	0.00250233	0.0107289
A_42_P762150	1.01761	4.48691	0.00254514	0.0108617		AGENCOURT_28540278 NIH_MGC_249 Rattus norvegicus cDNA clone IMAGE:7375622 5', mRNA sequence [CO571131]
A_44_P1004323	1.01797	8.94936	0.00256314	0.0109311	Col18a1	Rattus norvegicus collagen, type XVIII, alpha 1 (Col18a1), mRNA [NM_053489]
A_44_P311771	1.82298	4.42363	0.00257105	0.0109562	Bub1b	Cell cycle checkpoint protein kinase Bub1 Fragment [Source:UniProtKB/TrEMBL;Acc:O35822] [ENSRNOT00000010406]
A_44_P362915	1.09985	3.92078	0.0025981	0.0110477	Il13ra1	Rattus norvegicus interleukin 13 receptor, alpha 1 (Il13ra1), mRNA [NM_145789]
A_44_P868963	1.41863	3.54528	0.00260477	0.0110606	Tnfrsf14	Rattus norvegicus tumor necrosis factor receptor superfamily, member 14 (herpesvirus entry mediator) (Tnfrsf14), mRNA [NM_001015034]
A_44_P406636	1.01788	8.76947	0.00261447	0.0110937		AMGNNUC:URRG1-00109-C9-A urrg1 (14046) Rattus norvegicus cDNA clone urrg1-00109-c9 5', mRNA sequence [CB557036]
A_43_P11590	2.64512	2.69031	0.00261852	0.0111052	Mmp7	Rattus norvegicus matrix metallopeptidase 7 (Mmp7), mRNA [NM_012864]
A_44_P147786	1.03432	3.74345	0.00262672	0.0111191		BI275966 UI-R-CX0-bxi-e-10-0-UI.s1 UI-R-CX0 Rattus norvegicus cDNA clone UI-R-CX0-bxi-e-10-0-UI 3', mRNA sequence [BI275966]
A_44_P149977	-1.14574	4.59627	0.00265484	0.0112149	Robo3	Rattus norvegicus roundabout homolog 3 (Drosophila) (Robo3), mRNA [NM_001108135]
A_44_P421727	1.14607	5.24088	0.00267668	0.0112822		caspase recruitment domain family, member 11 Gene [Source:MGI Symbol;Acc:MGI:1916978] [ENSRNOT00000051382]
A_44_P213149	1.77997	2.2385	0.00267686	0.0112822	Mastl	Rattus norvegicus microtubule associated serine/threonine kinase-like (Mastl), mRNA [NM_001107369]
A_44_P531770	1.78474	4.62336	0.00270741	0.011378	Top2a	Rattus norvegicus topoisomerase (DNA) II alpha (Top2a), mRNA [NM_022183]
A_44_P555213	1.25314	1.71712	0.00271949	0.0114101	Cenpf	Rattus norvegicus centromere protein F (Cenpf), mRNA [NM_001100827]
A_43_P11556	1.18152	4.46391	0.00271972	0.0114101	Tgfbr1	Rattus norvegicus transforming growth factor, beta receptor 1 (Tgfbr1), mRNA [NM_012775]
A_44_P1025613	2.22499	2.25563	0.00275227	0.011512	Pon3	Rattus norvegicus paraoxonase 3 (Pon3), mRNA [NM_001004086]
A_44_P316239	1.07017	6.64989	0.00276049	0.0115331	Lyn	Rattus norvegicus v-yes-1 Yamaguchi sarcoma viral related oncogene homolog (Lyn), transcript variant 1, mRNA [NM_030857]
A_44_P508239	1.07862	4.05082	0.00276501	0.0115425	Shmt1	Rattus norvegicus serine hydroxymethyltransferase 1 (soluble) (Shmt1), nuclear gene encoding mitochondrial protein, mRNA [NM_001047842]
A_44_P380265	1.30679	2.15083	0.00277346	0.011572	RGD1560570	Rattus norvegicus similar to RIKEN cDNA 1700081O22 (LOC302091), mRNA [XM_229665]
A_44_P807734	1.14029	4.10468	0.00280897	0.0116845		BP504238 Rattus norvegicus insulinoma RINm5F Rattus norvegicus cDNA clone RI07788 5', mRNA sequence [BP504238]
A_44_P426924	1.54299	3.11726	0.00283493	0.0117764	LOC689296	Rattus norvegicus similar to expressed sequence C79407 (LOC689296), mRNA [NM_001109531]
A_44_P390985	-1.17266	5.07483	0.00291158	0.0120157	Il1rapl1	Rattus norvegicus interleukin 1 receptor accessory protein-like 1 (Il1rapl1), mRNA [NM_177935]
A_44_P784130	-1.25434	9.81859	0.00299349	0.0122595
A_44_P848376	1.17229	3.94787	0.00299596	0.0122647	Fpgs	Rattus norvegicus folylpolyglutamate synthase (Fpgs), nuclear gene encoding mitochondrial protein, mRNA [NM_001146125]
A_44_P761837	2.05345	2.58314	0.00299987	0.0122733
A_44_P1060432	1.00161	8.268	0.00304606	0.0124249		stabilin 1 Gene [Source:MGI Symbol;Acc:MGI:2178742] [ENSRNOT00000025394]
A_44_P700547	1.82286	2.94029	0.00306664	0.0124814		AGENCOURT_31479393 NIH_MGC_251 Rattus norvegicus cDNA clone IMAGE:7385184 5', mRNA sequence [CV079334]
A_44_P715283	1.33761	2.60651	0.00308109	0.0125202		AGENCOURT_31473389 NIH_MGC_251 Rattus norvegicus cDNA clone IMAGE:7389303 5', mRNA sequence [CV080648]
A_43_P18397	1.05958	8.41126	0.00313698	0.0126942	Tcfap2b	Rattus norvegicus transcription factor AP-2 beta (Tcfap2b), mRNA [NM_001106896]
A_44_P840118	1.40297	2.56071	0.00317629	0.0127949		ALG13_CRYNE (Q5KLF2) UDP-N-acetylglucosamine transferase subunit ALG13 (Asparagine linked glycosylation protein 13) , partial (11%) [TC644908]
A_44_P825771	-1.25843	7.1465	0.00317771	0.0127981
A_44_P1020428	1.25307	7.26242	0.00323571	0.0129781	Nes	Rattus norvegicus nestin (Nes), mRNA [NM_012987]
A_44_P211679	1.86249	2.65631	0.0033082	0.0131702		445469 Rat lymphocyte Rattus norvegicus cDNA, mRNA sequence [BM299612]
A_42_P693821	1.89104	4.31039	0.00331915	0.0131957	Fosl1	Rattus norvegicus fos-like antigen 1 (Fosl1), mRNA [NM_012953]
A_44_P407636	-1.00765	5.35542	0.00332412	0.0132052		PREDICTED: Rattus norvegicus similar to fatty aldehyde dehydrogenase-like (LOC688800), mRNA [XM_001068348]
A_44_P438426	1.74815	2.58839	0.00333158	0.013228	Scara5	Rattus norvegicus scavenger receptor class A, member 5 (putative) (Scara5), mRNA [NM_001135855]
A_44_P742499	1.00948	3.76897	0.00335029	0.0132755		Q5H5V0_XANOR (Q5H5V0) Membrane-fusion protein, partial (10%) [TC590656]
A_44_P822041	1.44152	4.03791	0.00337835	0.0133659	LOC685108	PREDICTED: Rattus norvegicus similar to proteolipid protein 2 (LOC685108), mRNA [XM_001062327]
A_43_P21386	1.01359	3.90436	0.00347025	0.013658		CB546740 AMGNNUC:NRPC1-00002-C3-A nrpc1 (10212) Rattus norvegicus cDNA clone nrpc1-00002-c3 5', mRNA sequence [CB546740]
A_44_P468193	1.42555	3.61591	0.00348607	0.0137044	Mxd3	Rattus norvegicus Max dimerization protein 3 (Mxd3), mRNA [NM_145773]
A_44_P276674	1.26945	2.24289	0.00349104	0.0137186	LOC686038	PREDICTED: Rattus norvegicus similar to Discs large homolog 5 (Placenta and prostate DLG) (Discs large protein P-dlg) (LOC686038), mRNA [XM_001066294]
A_43_P17175	1.50495	4.6783	0.00349661	0.0137379	Serpinb1a	Rattus norvegicus serine (or cysteine) proteinase inhibitor, clade B, member 1a (Serpinb1a), mRNA [NM_001031642]
A_44_P461165	1.74735	3.64476	0.00353217	0.0138536	Samsn1	Rattus norvegicus SAM domain, SH3 domain and nuclear localization signals, 1 (Samsn1), mRNA [NM_130821]
A_44_P514939	1.09313	8.04722	0.00358281	0.013993	Tspo	Rattus norvegicus translocator protein (Tspo), mRNA [NM_012515]
A_44_P621913	1.53944	3.83936	0.0036534	0.0141845		Centromere protein W (CENP-W)(Cancer-up-regulated gene 2 protein) [Source:UniProtKB/Swiss-Prot;Acc:A1L1L1] [ENSRNOT00000065677]
A_44_P958487	1.67763	3.47625	0.00370055	0.0143348		Q4QR75_RAT (Q4QR75) Exosome component 9, partial (8%) [TC598072]
A_44_P248105	1.77319	2.50409	0.00370596	0.0143453		PREDICTED: Rattus norvegicus paired-Ig-like receptor A2 (predicted) (Pira2_predicted), mRNA [XM_341771]
A_44_P325525	-1.22738	5.41044	0.00372969	0.0144176	Kcng3	Rattus norvegicus potassium voltage-gated channel, subfamily G, member 3 (Kcng3), transcript variant 1, mRNA [NM_133426]
A_44_P158837	1.45374	5.01039	0.00375327	0.0144867		GB
A_44_P700270	2.00937	4.59127	0.00381386	0.0146596	Fam64a	Rattus norvegicus family with sequence similarity 64, member A (Fam64a), mRNA [NM_001113781]
A_44_P215302	1.61129	1.81499	0.00393131	0.0149957	Ube2t	Rattus norvegicus ubiquitin-conjugating enzyme E2T (putative) (Ube2t), mRNA [NM_001108344]
A_42_P581001	1.0225	11.7136	0.00394261	0.0150242	S100a6	Rattus norvegicus S100 calcium binding protein A6 (S100a6), mRNA [NM_053485]
A_44_P867355	1.00567	9.69997	0.00400387	0.0152122		RIKEN cDNA 2200002D01 gene Gene [Source:MGI Symbol;Acc:MGI:1919525] [ENSRNOT00000027998]
A_44_P206395	1.39648	3.41486	0.00400474	0.0152126	Pqlc3	Rattus norvegicus PQ loop repeat containing 3 (Pqlc3), mRNA [NM_001034952]
A_44_P349002	1.02353	3.74862	0.00401032	0.0152282	E2f1	Rattus norvegicus E2F transcription factor 1 (E2f1), mRNA [NM_001100778]
A_44_P519251	1.91346	4.18195	0.00411273	0.0155332	Cd14	Rattus norvegicus CD14 molecule (Cd14), mRNA [NM_021744]
A_44_P105991	1.29488	3.42189	0.00420927	0.0158216		AGENCOURT_111276998 NIH_MGC_420 Rattus norvegicus cDNA clone IMAGE:9035475 5', mRNA sequence [EV766395]
A_43_P14915	1.54764	4.85804	0.0042232	0.0158681	C6	Rattus norvegicus complement component 6 (C6), mRNA [NM_176074]
A_44_P780510	1.02122	4.64097	0.00423791	0.0158984		UI-R-BO0-agq-e-05-0-UI.r1 UI-R-BO0 Rattus norvegicus cDNA clone UI-R-BO0-agq-e-05-0-UI 5', mRNA sequence [BF567567]
A_43_P13556	-1.09261	4.86971	0.00424161	0.0159051		NM_060940 T04D3.2 {Caenorhabditis elegans} (exp=-1; wgp=0; cg=0), partial (3%) [TC638608]
A_43_P15913	1.47053	2.90348	0.00426451	0.0159557	Cit	Rattus norvegicus citron (Cit), mRNA [NM_001029911]
A_44_P643070	1.25198	2.99956	0.00433022	0.0161398		BG379319 UI-R-CS0-btu-d-06-0-UI.s1 UI-R-CS0 Rattus norvegicus cDNA clone UI-R-CS0-btu-d-06-0-UI 3', mRNA sequence [BG379319]
A_43_P22635	-1.01872	5.53027	0.00435397	0.0162013		Rattus norvegicus similar to KIAA1751 protein (LOC313760), mRNA [XM_233707]
A_43_P13554	2.30069	1.76562	0.00435721	0.0162015	Gas2l3	PREDICTED: Rattus norvegicus similar to growth arrest-specific 2 like 3 (LOC680280), mRNA [XM_001056437]
A_43_P19527	1.13824	3.53083	0.00436339	0.0162216	LOC360997	Rattus norvegicus similar to ATP-binding cassette, sub-family G (WHITE), member 3 (LOC360997), mRNA [NM_001037205]
A_44_P853694	1.02819	6.11543	0.00438679	0.0162996		3A1 Rattus norvegicus cerebral cortex Long Evans G13 Rattus norvegicus cDNA, mRNA sequence [BG709676]
A_44_P872848	-1.03831	9.09371	0.00442388	0.0164047		Q6NV87_MOUSE (Q6NV87) Hmg20a protein, partial (6%) [TC633124]
A_44_P481160	1.05882	3.46134	0.00452572	0.016717	Wnt5a	Rattus norvegicus wingless-type MMTV integration site family, member 5A (Wnt5a), mRNA [NM_022631]
A_44_P208579	1.1987	2.25961	0.00459611	0.0169246	Ticam2	Rattus norvegicus toll-like receptor adaptor molecule 2 (Ticam2), mRNA [NM_001108890]
A_44_P438117	1.31175	3.53304	0.00462072	0.0169954	Rgs1	Rattus norvegicus regulator of G-protein signaling 1 (Rgs1), mRNA [NM_019336]
A_42_P532117	1.90919	2.26019	0.00463878	0.017045	Retn	Rattus norvegicus resistin (Retn), mRNA [NM_144741]
A_44_P367688	1.49514	4.72529	0.00463954	0.017045	RT1-Da	Rattus norvegicus RT1 class II, locus Da (RT1-Da), mRNA [NM_001008847]
A_44_P221974	1.14184	3.01481	0.00472288	0.0172798	Abcc3	Rattus norvegicus ATP-binding cassette, sub-family C (CFTR/MRP), member 3 (Abcc3), mRNA [NM_080581]
A_44_P325479	1.18189	4.89247	0.00473827	0.0173206		R.norvegicus mRNA for cyclin B. [X64589]
A_43_P10723	1.85579	3.31285	0.00474743	0.0173426	Bub1b	Cell cycle checkpoint protein kinase Bub1 Fragment [Source:UniProtKB/TrEMBL;Acc:O35822] [ENSRNOT00000010406]
A_44_P1048474	1.05402	4.99891	0.00477314	0.0174178	Camp	Rattus norvegicus cathelicidin antimicrobial peptide (Camp), mRNA [NM_001100724]
A_43_P16181	1.68012	5.44529	0.00488929	0.017759		Rattus norvegicus mRNA for MHC class II RT1-D beta1 chain haplotype k. [AJ003232]
A_44_P480817	1.39446	2.273	0.00495584	0.0179274	Mmp19	Rattus norvegicus matrix metallopeptidase 19 (Mmp19), mRNA [NM_001107159]
A_44_P389132	1.88243	3.4462	0.00499258	0.0180379	Rgs18	Rattus norvegicus regulator of G-protein signaling 18 (Rgs18), mRNA [NM_001047084]
A_44_P480285	1.68986	2.90207	0.00502436	0.0181334	Kif2c	Rattus norvegicus kinesin family member 2C (Kif2c), transcript variant 2, mRNA [NM_134472]
A_44_P330197	-1.01633	10.7087	0.00505647	0.0182138	Srpk3	Rattus norvegicus SFRS protein kinase 3 (Srpk3), mRNA [NM_184045]
A_44_P281284	1.59288	3.30097	0.00507442	0.0182633	RGD1310185	PREDICTED: Rattus norvegicus similar to RIKEN cDNA 9030625A04 (predicted) (RGD1310185_predicted), mRNA [XM_233749]
A_44_P563496	1.46482	3.33701	0.00511297	0.0183719
A_44_P415269	1.24935	2.69199	0.00514069	0.0184358	Rhbdf2	Rattus norvegicus rhomboid 5 homolog 2 (Drosophila) (Rhbdf2), mRNA [NM_001107067]
A_44_P946867	1.72434	2.91286	0.00516388	0.0185062
A_43_P17016	1.14449	4.42294	0.0052021	0.0186069	Unc93b1	Rattus norvegicus unc-93 homolog B1 (C. elegans) (Unc93b1), mRNA [NM_001108513]
A_43_P12384	1.17176	5.6553	0.00524742	0.0187198	Birc3	Rattus norvegicus baculoviral IAP repeat-containing 3 (Birc3), mRNA [NM_023987]
A_44_P217744	1.95604	3.05246	0.00525364	0.0187387	Ms4a4a	PREDICTED: Rattus norvegicus membrane-spanning 4-domains, subfamily A, member 4 (predicted) (Ms4a4a_predicted), mRNA [XM_342027]
A_44_P733218	1.33541	2.31252	0.00541676	0.0191797		Q8R4C3_CRIGR (Q8R4C3) Csr1, partial (32%) [TC595600]
A_44_P294024	1.34736	5.04907	0.00545199	0.0192676		BI285791 UI-R-CX0s-cct-h-09-0-UI.s1 UI-R-CX0s Rattus norvegicus cDNA clone UI-R-CX0s-cct-h-09-0-UI 3', mRNA sequence [BI285791]
A_43_P11460	1.34412	2.87545	0.00551915	0.0194247	Cela1	Rattus norvegicus chymotrypsin-like elastase family, member 1 (Cela1), mRNA [NM_012552]
A_44_P383555	1.42786	4.70777	0.00553367	0.0194652	LOC303566	Rattus norvegicus E2F1-inducible gene (LOC303566), mRNA [NM_001017988]
A_44_P1020422	1.11044	9.73627	0.00560817	0.0196568	Nes	Rattus norvegicus nestin (Nes), mRNA [NM_012987]
A_42_P580844	1.68003	7.00145	0.00563789	0.0197365	Cdc2	Rattus norvegicus cell division cycle 2, G1 to S and G2 to M (Cdc2), mRNA [NM_019296]
A_44_P212803	-1.17135	10.6359	0.00564442	0.0197492		Rattus norvegicus activity and neurotransmitter-induced early gene 7 (ania-7) mRNA, 3' UTR. [AF050659]
A_44_P522847	1.2548	4.17758	0.00572289	0.0199493	Pik3ap1	Rattus norvegicus phosphoinositide-3-kinase adaptor protein 1 (Pik3ap1), mRNA [NM_001106368]
A_43_P11924	1.02307	6.90674	0.00593187	0.0204844	Calca	Rattus norvegicus calcitonin-related polypeptide alpha (Calca), transcript variant 1, mRNA [NM_017338]
A_44_P523451	1.13301	2.59656	0.00606097	0.0208103		BF282236 EST446827 Rat Gene Index, normalized rat, Rattus norvegicus cDNA Rattus norvegicus cDNA clone RGIDI08 3' sequence, mRNA sequence [BF282236]
A_44_P494828	1.19698	3.29969	0.00626549	0.0213121		PREDICTED: Rattus norvegicus similar to N-acetyltransferase ESCO2 (Establishment of cohesion 1 homolog 2) (ECO1 homolog 2) (LOC691979), mRNA [XM_001080534]
A_44_P283812	1.1319	4.50817	0.00651054	0.021962	LOC310721	Rattus norvegicus similar to 4930431B09Rik protein (LOC310721), mRNA [NM_001014041]
A_44_P480157	1.57186	3.3782	0.00681113	0.0227733	Kif4	Kinesin-like protein KIF4 Fragment [Source:UniProtKB/TrEMBL;Acc:Q9WV61] [ENSRNOT00000003789]
A_42_P577431	1.36797	9.26814	0.00682225	0.0227987	Bcl3	Rattus norvegicus B-cell CLL/lymphoma 3 (Bcl3), mRNA [NM_001109422]
A_44_P391296	2.55441	5.10056	0.00699487	0.0232535	Ccl7	Rattus norvegicus chemokine (C-C motif) ligand 7 (Ccl7), mRNA [NM_001007612]
A_44_P161823	1.13434	4.11221	0.00700511	0.02328	RGD1309049	Rattus norvegicus similar to RIKEN cDNA 4933415F23 (RGD1309049), mRNA [NM_001013956]
A_44_P1024341	1.33048	8.19879	0.00706939	0.0234272		UI-R-DY1-cnr-n-04-0-UI.s1 UI-R-DY1 Rattus norvegicus cDNA clone UI-R-DY1-cnr-n-04-0-UI 3', mRNA sequence [BQ208035]
A_44_P391302	1.09028	3.47506	0.00710962	0.0235339	Cmklr1	Rattus norvegicus chemokine-like receptor 1 (Cmklr1), mRNA [NM_022218]
A_44_P592923	1.63754	2.36156	0.00714772	0.0236383	RGD1559690	Rattus norvegicus similar to hypothetical protein FLJ25416 (RGD1559690), mRNA [NM_001126294]
A_44_P473159	1.32811	2.82634	0.00741679	0.0243388	Cenpi	Rattus norvegicus centromere protein I (Cenpi), mRNA [NM_012955]
A_44_P435955	1.26861	2.39419	0.00746491	0.0244652	LOC685020	PREDICTED: Rattus norvegicus similar to cell surface receptor FDFACT (predicted) (RGD1561143_predicted), mRNA [XM_222031]
A_42_P544041	1.08593	3.65256	0.00761991	0.0248733		AW914911 EST346215 Normalized rat ovary, Bento Soares Rattus sp. cDNA clone RGIBM22 5' end, mRNA sequence [AW914911]
A_44_P304009	1.64479	2.47965	0.007729	0.0251448	Fam111a	Rattus norvegicus family with sequence similarity 111, member A (Fam111a), mRNA [NM_001109163]
A_44_P517944	1.73754	5.87811	0.00788091	0.0255616		Rattus norvegicus similar to ferritin light chain - mouse (LOC308039), mRNA [XM_217706]
A_44_P359869	1.1349	4.13513	0.00789535	0.0256003		BF398047 UI-R-BS2-beg-f-10-0-UI.s1 UI-R-BS2 Rattus norvegicus cDNA clone UI-R-BS2-beg-f-10-0-UI 3', mRNA sequence [BF398047]
A_44_P123093	1.04975	5.25546	0.00792515	0.0256805		AF004811 moesin {Rattus norvegicus} (exp=-1; wgp=0; cg=0), partial (7%) [TC587025]
A_43_P12252	1.00519	4.98216	0.00796706	0.0257754	Entpd1	Rattus norvegicus ectonucleoside triphosphate diphosphohydrolase 1 (Entpd1), mRNA [NM_022587]
A_42_P773945	1.25737	4.15758	0.00798892	0.0258257	B4galt1	Rattus norvegicus UDP-Gal:betaGlcNAc beta 1,4- galactosyltransferase, polypeptide 1 (B4galt1), mRNA [NM_053287]
A_44_P160688	1.30992	3.13253	0.00803392	0.0259588		H35674 EST109579 Rat PC-12 cells, NGF-treated (9 days) Rattus sp. cDNA clone RPNAT04, mRNA sequence [H35674]
A_44_P501234	1.37262	2.68239	0.00824565	0.0265127	RT1-A3	Rattus norvegicus RT1 class I, locus A3 (RT1-A3), mRNA [NM_001008830]
A_44_P250520	1.5158	2.26807	0.00830531	0.0266709	RGD1305412	Rattus norvegicus similar to exonuclease NEF-sp (RGD1305412), mRNA [NM_001079706]
A_42_P598602	1.2301	4.45803	0.00851337	0.0271722	Cd3g	Rattus norvegicus CD3 molecule, gamma polypeptide (Cd3g), mRNA [NM_001077646]
A_43_P21856	1.08501	3.55354	0.00852472	0.0271959	Dok1	Rattus norvegicus docking protein 1 (Dok1), mRNA [NM_001025416]
A_44_P105304	1.13117	3.45792	0.00861063	0.0274375	Dapp1	Rattus norvegicus dual adaptor of phosphotyrosine and 3-phosphoinositides (Dapp1), mRNA [NM_001108568]
A_44_P137981	1.04722	4.9638	0.00863952	0.0274931		Rattus norvegicus similar to karyopherin (importin) alpha 2 (LOC307465), mRNA [XM_225973]
A_44_P1060108	1.09054	11.2998	0.00876913	0.0278187	Tmsb10	Rattus norvegicus thymosin, beta 10 (Tmsb10), mRNA [NM_021261]
A_44_P394609	-1.36315	4.3743	0.00880228	0.0278978		Q99386_MOUSE (Q99386) ATPB2 GENE, partial (8%) [TC648093]
A_43_P17490	1.41845	4.2633	0.00880764	0.0279061	Rrm2	Rattus norvegicus ribonucleotide reductase M2 (Rrm2), mRNA [NM_001025740]
A_44_P524326	1.12601	4.19442	0.00886013	0.0280289	Racgap1	Rattus norvegicus Rac GTPase-activating protein 1 (Racgap1), mRNA [NM_001108112]
A_44_P822051	1.44857	4.95762	0.00901261	0.0284231
A_44_P525085	1.27584	4.70739	0.0090716	0.0285517		FFAR2_RAT (Q76EI6) Free fatty acid receptor 2 (G-protein coupled receptor 43), partial (28%) [TC635228]
A_44_P515548	1.46775	2.11292	0.00939197	0.0292934	Pilra	PREDICTED: Rattus norvegicus similar to paired immunoglobin-like type 2 receptor alpha (predicted) (RGD1562847_predicted), mRNA [XM_213732]
A_44_P294965	1.35665	2.49652	0.00949483	0.0295464	RT1-DOb	Rattus norvegicus RT1 class II, locus DOb (RT1-DOb), mRNA [NM_001008846]
A_44_P283385	1.12413	4.11587	0.00953243	0.0296543	Gip	Rattus norvegicus gastric inhibitory polypeptide (Gip), mRNA [NM_019630]
A_42_P750683	1.27276	6.96296	0.00954437	0.0296689	Cyr61	Rattus norvegicus cysteine-rich, angiogenic inducer, 61 (Cyr61), mRNA [NM_031327]
A_44_P271658	1.5922	3.84165	0.00970337	0.0300852	Reg3b	Rattus norvegicus regenerating islet-derived 3 beta (Reg3b), mRNA [NM_053289]
A_44_P251228	1.44891	5.90689	0.00997254	0.0307747	Cyp1b1	Rattus norvegicus Sprague-Dawley cytochrome P450 (CYP1B1) mRNA, complete cds. [U09540]
A_44_P494183	1.29332	3.07695	0.0100657	0.0310104	Adcy7	Rattus norvegicus adenylate cyclase 7 (Adcy7), mRNA [NM_053396]
A_44_P959647	1.00766	8.89948	0.0100781	0.0310373
A_44_P506064	1.28362	3.27645	0.0100947	0.0310671	Aldh1l2	PREDICTED: Rattus norvegicus aldehyde dehydrogenase 1 family, member L2 (predicted) (Aldh1l2_predicted), mRNA [XM_235005]
A_43_P14162	1.49559	9.63919	0.0103815	0.0317961	A2m	Rattus norvegicus alpha-2-macroglobulin (A2m), mRNA [NM_012488]
A_44_P373012	1.5366	1.68522	0.0104573	0.0319659		Rattus norvegicus similar to hypothetical protein FLJ14642 (LOC298404), mRNA [XM_233381]
A_44_P107370	1.59346	3.50298	0.010476	0.0320038		Rat alpha-2-macroglobulin mRNA, fragment 1, clone p-alpha-2M1. [M84368]
A_43_P12266	1.70983	3.4772	0.0105312	0.0321678	Bard1	Rattus norvegicus BRCA1 associated RING domain 1 (Bard1), mRNA [NM_022622]
A_42_P695401	2.4875	7.07106	0.0105554	0.0322224	Ccl2	Rattus norvegicus chemokine (C-C motif) ligand 2 (Ccl2), mRNA [NM_031530]
A_44_P746870	-1.0529	7.53459	0.0108494	0.0328982
A_44_P533786	1.85642	2.78735	0.0109339	0.0330806	Aurkb	Rattus norvegicus aurora kinase B (Aurkb), mRNA [NM_053749]
A_42_P626008	1.78153	2.70981	0.010948	0.0331038	Traf4af1	Rattus norvegicus TRAF4 associated factor 1 (Traf4af1), mRNA [NM_001004264]
A_44_P326133	1.2014	5.99326	0.011045	0.0333135		Rattus norvegicus similar to Fatty acid-binding protein, epidermal (E-FABP) (Cutaneous fatty acid-binding protein) (C-FABP) (DA11) (LOC296723), mRNA [XM_231258]
A_44_P358235	2.00488	2.82027	0.011154	0.0335672	Ccr1	Rattus norvegicus chemokine (C-C motif) receptor 1 (Ccr1), mRNA [NM_020542]
A_44_P760780	1.45832	3.42363	0.0115177	0.0343526		PREDICTED: Rattus norvegicus minichromosome maintenance deficient 3 (S. cerevisiae) (predicted) (Mcm3_predicted), mRNA [XM_236988]
A_43_P15638	1.20778	5.41883	0.0117878	0.0349843	Tnc	Rattus norvegicus tenascin C (Tnc), mRNA [NM_053861]
A_44_P885018	1.39259	3.81766	0.0118701	0.0351825		Q4TFF5_TETNG (Q4TFF5) Chromosome undetermined SCAF4541, whole genome shotgun sequence. (Fragment), partial (5%) [TC584586]
A_44_P309266	1.58584	3.04325	0.0119522	0.0353642	Pbk	Rattus norvegicus PDZ binding kinase (Pbk), mRNA [NM_001079937]
A_44_P741757	1.0279	3.93825	0.0122754	0.0361161		Q6QI92_RAT (Q6QI92) LRRG00116, partial (19%) [TC637961]
A_44_P635423	1.51626	9.70084	0.012463	0.0365711		EST291162 Normalized rat brain, Bento Soares Rattus sp. cDNA clone RGIBD16 5' end similar to interleukin-3 receptor B subunit, mRNA sequence [AW141130]
A_42_P602724	1.69469	3.21419	0.0125377	0.03675	Ubd	Rattus norvegicus ubiquitin D (Ubd), mRNA [NM_053299]
A_44_P579071	1.63985	4.33472	0.0130566	0.0379411
A_43_P19277	1.28247	2.82788	0.0131101	0.0380397	Fam64a	Rattus norvegicus family with sequence similarity 64, member A (Fam64a), mRNA [NM_001113781]
A_43_P19751	1.26849	3.17468	0.0132395	0.0383496	RGD1565975	PREDICTED: Rattus norvegicus RGD1565975 (predicted) (RGD1565975_predicted), mRNA [XM_238038]
A_44_P222166	1.37477	3.47381	0.0138343	0.0397171	Cd86	Rattus norvegicus CD86 molecule (Cd86), mRNA [NM_020081]
A_44_P332729	-1.28954	4.50116	0.0144047	0.0410157	Drd4	Rattus norvegicus dopamine receptor D4 (Drd4), mRNA [NM_012944]
A_44_P452370	1.4338	2.39554	0.0145855	0.0414536		Bq135360 [Source:UniProtKB/TrEMBL;Acc:Q7TP01] [ENSRNOT00000016254]
A_44_P115221	1.35274	2.7141	0.0147633	0.0418655		BE120531 UI-R-CA0-bat-e-10-0-UI.s1 UI-R-CA0 Rattus norvegicus cDNA clone UI-R-CA0-bat-e-10-0-UI 3', mRNA sequence [BE120531]
A_44_P489826	1.04867	4.58327	0.01485	0.0420472	Pde4d	Rattus norvegicus phosphodiesterase 4D, cAMP-specific (phosphodiesterase E3 dunce homolog, Drosophila) (Pde4d), transcript variant 3, mRNA [NM_001113332]
A_44_P885558	1.28192	5.04865	0.0151116	0.0426457		Q8R4C3_CRIGR (Q8R4C3) Csr1, partial (40%) [TC597670]
A_44_P900716	-1.02353	9.17621	0.0152611	0.0430083		Q7R6D4_GIALA (Q7R6D4) GLP_574_33234_35033, partial (4%) [TC604979]
A_44_P806690	1.06244	2.73952	0.0152885	0.0430675	Mreg	PREDICTED: Rattus norvegicus similar to Whn-dependent transcript 2 (predicted) (RGD1562333_predicted), mRNA [XM_576585]
A_44_P438922	1.041	3.47512	0.015643	0.0438844	Klhl6	Rattus norvegicus kelch-like 6 (Drosophila) (Klhl6), mRNA [NM_001105867]
A_44_P976687	1.86873	2.79539	0.0156841	0.0439738	LOC681382	AY902475 CUG2 {Homo sapiens} (exp=-1; wgp=0; cg=0), partial (86%) [TC613021]
A_44_P1010816	1.25947	4.22045	0.0159262	0.0444953	Ska1	Rattus norvegicus spindle and kinetochore associated complex subunit 1 (Ska1), mRNA [NM_001106134]
A_44_P336727	1.26903	3.01403	0.0164649	0.0457059		AI010476 EST204927 Normalized rat lung, Bento Soares Rattus sp. cDNA clone RLUBZ92 3' end, mRNA sequence [AI010476]
A_44_P353618	1.75206	6.18874	0.0166769	0.0461124	S100a9	Rattus norvegicus S100 calcium binding protein A9 (S100a9), mRNA [NM_053587]
A_44_P529240	1.01549	3.30588	0.0168955	0.046622	Rhbg	Rattus norvegicus Rh family, B glycoprotein (Rhbg), mRNA [NM_183054]
